# Supplementary material for: Rearrangement-mediated cis-regulatory alterations in advanced patient tumors reveal interactions with therapy
Source: Cell Rep. Author manuscript; Available in PMC 2021 Nov 30. (PMC8630779; doi:10.1016/j.celrep.2021.110023)
Supplement: 3 [file NIHMS1757901-supplement-3.xlsx]

## Sheet: POG570 SV-expr assoc
			POG570	POG570	POG570	POG570	POG570	POG570	POG570	POG570	POG570	POG570	POG570	POG570	POG570	POG570	POG570	POG570	POG570	POG570	POG570	POG570	POG570	POG570	POG570	POG570	POG570	POG570	POG570	POG570	POG570	POG570	POG570	POG570	POG570	POG570	POG570	POG570	POG570	POG570	POG570	POG570	POG570
			1MB	1MB	1MB	1MB	1MB	1MB	1MB	1MB	1MB	1MB	1MB	within gene	within gene	within gene	within gene	within gene	within gene	within gene	within gene	within gene	within gene	100kb upstream	100kb upstream	100kb upstream	100kb upstream	100kb upstream	100kb upstream	100kb upstream	100kb upstream	100kb upstream	100kb upstream	100kb downstream	100kb downstream	100kb downstream	100kb downstream	100kb downstream	100kb downstream	100kb downstream	100kb downstream	100kb downstream	100kb downstream
			# samples bp	# samples bp	no correction (t-statistic)	no correction (p-value)	no correction (p-value)	cancer type (t-statistic)	cancer type (p-value)	cancer type (p-value)	CNA+cancer type (t-statistic)	CNA+cancer type (p-value))	CNA+cancer type (p-value))	# samples bp	no correction (t-statistic)	no correction (p-value)	no correction (p-value)	cancer type (t-statistic)	cancer type (p-value)	cancer type (p-value)	CNA+cancer type (t-statistic)	CNA+cancer type (p-value))	CNA+cancer type (p-value))	# samples bp	no correction (t-statistic)	no correction (p-value)	no correction (p-value)	cancer type (t-statistic)	cancer type (p-value)	cancer type (p-value)	CNA+cancer type (t-statistic)	CNA+cancer type (p-value))	CNA+cancer type (p-value))	# samples bp	no correction (t-statistic)	no correction (p-value)	no correction (p-value)	cancer type (t-statistic)	cancer type (p-value)	cancer type (p-value)	CNA+cancer type (t-statistic)	CNA+cancer type (p-value))	CNA+cancer type (p-value))
Ensembl id	Gene name	Entrez id	# samples bp gt0.4SD	# samples bp lt-0.4SD	t	p	fdr	t	p	fdr	t	p	fdr	# samples bp	t	p	fdr	t	p	fdr	t	p	fdr	# samples bp	t	p	fdr	t	p	fdr	t	p	fdr	# samples bp	t	p	fdr	t	p	fdr	t	p	fdr
ENSG00000000003	TSPAN6	7105	8	7	-0.902895	0.366964	NA	-0.887098	0.37552	NA	-0.974278	0.330465	NA	0	NA	NA	NA	NA	NA	NA	NA	NA	NA	1	-0.720262	0.47166	NA	-0.383986	0.701177	NA	-0.449137	0.653558	NA	0	NA	NA	NA	NA	NA	NA	NA	NA	NA
ENSG00000000005	TNMD	64102	5	0	-0.501483	0.616225	0.879765	-0.33018	0.741424	0.946373	-0.308124	0.758137	0.983274	0	NA	NA	NA	NA	NA	NA	NA	NA	NA	0	NA	NA	NA	NA	NA	NA	NA	NA	NA	1	-0.353472	0.723866	NA	-0.261473	0.793852	NA	-0.244663	0.806834	NA
ENSG00000000419	DPM1	8813	45	13	5.86535	7.61322e-09	9.62496e-07	4.60951	5.32215e-06	0.000420929	1.24416	0.214117	0.811902	3	2.62721	0.0088413	0.124731	2.17342	0.0302916	0.28018	1.91916	0.055624	0.485551	5	2.56182	0.0106694	0.143541	1.08874	0.276874	0.785616	-0.558823	0.576573	1.01945	12	3.09729	0.00204946	0.0540789	1.90901	0.0569234	0.436676	-0.51534	0.606579	1.02963
ENSG00000000457	SCYL3	57147	17	5	1.73983	0.082431	0.345717	0.692225	0.489168	0.844181	-0.0914181	0.927203	0.997432	3	0.810487	0.418	0.822262	1.20802	0.227701	0.669521	0.54683	0.584778	0.936629	4	0.941756	0.346718	0.828248	0.0208909	0.983342	1.00562	-0.0788217	0.937211	1.00435	3	1.43215	0.152652	0.644093	-0.340425	0.733702	0.989132	-1.15316	0.249482	0.956925
ENSG00000000460	C1orf112	55732	24	14	1.77707	0.0760914	0.332586	-0.801559	0.423249	0.809162	-1.03328	0.302052	0.859446	8	1.63725	0.102133	0.48907	-0.498361	0.618484	0.902943	-0.35028	0.7263	0.964869	5	1.07912	0.280993	0.779707	-1.40836	0.159744	0.656443	-1.92261	0.0551872	0.592309	6	2.63269	0.00870162	0.146684	1.09697	0.273267	0.807952	0.526803	0.598601	1.02654
ENSG00000000938	FGR	2268	18	18	1.35055	0.177376	0.520953	0.0120389	0.9904	0.999927	-0.0975663	0.922322	0.997389	2	-0.342646	0.731991	NA	-0.761212	0.446946	NA	-0.767659	0.44311	NA	6	1.09551	0.273758	0.774902	0.205861	0.836996	0.995441	0.0997961	0.920553	1.00735	11	1.94216	0.0526121	0.396081	0.830751	0.406573	0.898911	0.755336	0.45046	1.01583
ENSG00000000971	CFH	3075	16	11	0.282063	0.777998	0.935796	0.715128	0.474917	0.838756	0.706219	0.480434	0.942789	3	0.13263	0.894533	0.974797	0.684015	0.494333	0.861586	0.675197	0.499913	0.918699	1	0.395294	0.692775	NA	0.763247	0.445733	NA	0.755943	0.450096	NA	2	-0.700728	0.48376	NA	-0.251541	0.801515	NA	-0.241899	0.808974	NA
ENSG00000001036	FUCA2	2519	19	8	1.05136	0.293541	0.665031	0.960824	0.337178	0.748846	-0.364814	0.715429	0.979898	1	-0.103133	0.917894	NA	-0.304807	0.76066	NA	-1.61765	0.10647	NA	4	0.755619	0.450191	0.884223	0.620087	0.535528	0.950858	-0.35685	0.721379	1.01756	4	-1.5211	0.12879	0.604359	-0.767682	0.443095	0.917466	-1.51706	0.129985	0.862894
ENSG00000001084	GCLC	2729	20	10	0.69798	0.485475	0.814151	0.365597	0.714844	0.936368	-0.237886	0.812082	0.988406	4	-0.38517	0.700256	0.920927	-0.384976	0.700444	0.930816	-0.589745	0.555671	0.928704	6	0.111383	0.911352	0.985944	0.152909	0.878541	1.00089	0.0595285	0.952559	1.0056	3	-0.961384	0.336768	0.844696	-0.376421	0.706789	0.986142	-0.710021	0.478075	1.01965
ENSG00000001167	NFYA	4800	28	5	3.973	8.0108e-05	0.00291887	2.87278	0.0042693	0.0772735	1.19907	0.231159	0.824095	2	1.89861	0.0581222	NA	-0.286522	0.774616	NA	-0.0806286	0.935775	NA	4	2.08754	0.0372847	0.316785	2.22683	0.0264737	0.280712	0.76471	0.444863	1.00496	4	2.99315	0.00288119	0.0708623	3.08802	0.00214484	0.0645418	1.9591	0.0507448	0.658741
ENSG00000001461	NIPAL3	57185	13	8	0.888389	0.374707	0.733504	-0.179754	0.85743	0.974713	-0.226176	0.821171	0.988724	1	-1.32254	0.18652	NA	-0.573852	0.566366	NA	-0.50412	0.614435	NA	3	0.362404	0.717185	0.961192	-1.03074	0.303241	0.808312	-0.861633	0.389369	0.980711	2	0.98938	0.322899	NA	1.56385	0.118585	NA	1.39937	0.162421	NA
ENSG00000001497	LAS1L	81887	8	8	0.013356	0.989348	0.997417	0.188263	0.850759	0.973829	-0.323575	0.746417	0.982428	1	-0.100706	0.919819	NA	0.44784	0.654493	NA	0.351076	0.725703	NA	0	NA	NA	NA	NA	NA	NA	NA	NA	NA	1	-0.262212	0.793253	NA	-0.433545	0.664835	NA	-0.791746	0.428944	NA
ENSG00000001561	ENPP4	22875	12	13	0.232613	0.816146	0.945625	1.53016	0.126709	0.495321	0.766673	0.443696	0.925203	2	1.66915	0.0956391	NA	2.54759	0.0111923	NA	1.97862	0.0484951	NA	2	-1.6799	0.0935258	NA	-0.61591	0.538278	NA	-0.457527	0.647523	NA	7	-0.694611	0.487583	0.916192	1.20833	0.22758	0.766042	0.528315	0.597553	1.02641
ENSG00000001617	SEMA3F	6405	20	10	1.20053	0.230432	0.593526	0.237138	0.812662	0.963531	-0.184891	0.853401	0.994175	0	NA	NA	NA	NA	NA	NA	NA	NA	NA	9	0.245816	0.805914	0.975279	-0.469783	0.638747	0.976945	-0.941506	0.346973	0.965327	7	-0.358673	0.719973	0.970998	-1.34649	0.178851	0.706925	-1.91222	0.0565109	0.674407
ENSG00000001626	CFTR	1080	12	6	0.0674454	0.946251	0.9854	-0.532349	0.594758	0.890962	-0.530162	0.596272	0.962433	11	0.469463	0.638919	0.902586	-0.152867	0.878574	0.978269	-0.145712	0.884217	0.989284	5	1.29522	0.19577	0.678099	0.0506537	0.959625	1.00661	0.054112	0.956871	1.00622	5	-0.0792708	0.936845	0.987925	-0.819243	0.413099	0.902135	-0.82322	0.410838	1.00363
ENSG00000001629	ANKIB1	54467	27	10	2.27911	0.0230305	0.167978	1.85252	0.0646333	0.362068	0.805849	0.420774	0.918493	7	0.61373	0.53964	0.884967	0.310078	0.756651	0.943001	0.362219	0.717366	0.963694	4	1.19739	0.231656	0.727264	1.0948	0.274215	0.785031	1.39497	0.163742	0.841908	3	1.83043	0.06771	0.454371	0.872443	0.383452	0.884085	-0.157561	0.874876	1.01536
ENSG00000001630	CYP51A1	1595	22	8	2.90096	0.00386428	0.0520898	3.35733	0.000856647	0.0249054	2.09156	0.0370623	0.482822	4	0.0102682	0.991811	0.998963	0.512884	0.608295	0.901257	0.80705	0.420083	0.897576	3	0.894059	0.371669	0.845219	1.95518	0.0512063	0.399402	2.36766	0.0183417	0.342844	5	-0.445511	0.65612	0.963178	-0.608508	0.543171	0.95184	0.114488	0.908904	1.0118
ENSG00000001631	KRIT1	889	27	10	2.92071	0.00363101	0.0502024	2.75956	0.00603397	0.0932359	1.54115	0.124015	0.709485	4	1.56752	0.11755	0.517914	1.97945	0.0483995	0.339688	2.42944	0.0155297	0.259241	1	-0.272728	0.785161	NA	-0.745315	0.456486	NA	-1.32766	0.184993	NA	6	0.923877	0.355943	0.860721	0.540592	0.589068	0.961067	0.667559	0.504772	1.02338
ENSG00000002016	RAD52	5893	19	16	1.0464	0.295824	0.667754	1.57578	0.11581	0.473452	0.554259	0.579689	0.962189	1	-0.346077	0.729413	NA	-1.55322	0.1211	NA	-1.31507	0.189185	NA	5	0.620371	0.535263	0.918276	1.29094	0.197416	0.701989	0.52704	0.598437	1.02019	11	1.31208	0.190023	0.70071	0.773614	0.439582	0.915607	0.274019	0.784201	1.02003
ENSG00000002330	BAD	572	26	15	2.08862	0.037187	0.223229	0.792514	0.428496	0.812492	-0.0366817	0.970756	0.998888	2	1.20765	0.227684	NA	1.19821	0.231491	NA	0.731191	0.46506	NA	4	1.02022	0.308059	0.805101	0.677947	0.498168	0.932333	0.856542	0.392174	0.98076	8	1.02621	0.305227	0.817937	0.259594	0.7953	1.00135	-0.312726	0.75464	1.02274
ENSG00000002549	LAP3	51056	10	5	1.6818	0.0931565	0.369263	1.72177	0.0858274	0.412051	1.41709	0.157178	0.757213	1	0.812935	0.416596	NA	0.661812	0.508444	NA	0.548779	0.583441	NA	3	0.68172	0.495694	0.903993	0.432282	0.665752	0.983221	0.342335	0.732266	1.01662	1	0.522378	0.601611	NA	0.673839	0.500773	NA	0.383562	0.701492	NA
ENSG00000002586	CD99	4267	16	4	2.449	0.0146263	0.128397	1.97783	0.0485833	0.312672	-0.0691565	0.944897	0.998129	0	NA	NA	NA	NA	NA	NA	NA	NA	NA	2	0.451794	0.65159	NA	0.985239	0.325058	NA	0.448591	0.653952	NA	4	1.20585	0.228376	0.748098	0.794312	0.42745	0.910379	-0.199301	0.842122	1.01398
ENSG00000002587	HS3ST1	9957	14	8	0.288446	0.773111	0.93443	0.586958	0.557538	0.877672	0.488738	0.625276	0.9703	1	-1.24062	0.215257	NA	-0.976165	0.329528	NA	-0.982437	0.326434	NA	6	0.145454	0.884404	0.98411	-0.157324	0.875063	1.00103	-0.169971	0.865113	1.01325	2	2.27286	0.0234073	NA	2.62246	0.00903834	NA	2.35952	0.0187438	NA
ENSG00000002726	AOC1	26	24	1	-0.109223	0.913064	0.975994	-0.826526	0.408962	0.800746	-0.905038	0.365951	0.899807	1	0.825884	0.409217	NA	-0.861571	0.389401	NA	-0.835165	0.404087	NA	5	-0.916345	0.359875	0.836224	-1.94077	0.0529364	0.40659	-1.99768	0.0463793	0.544235	3	-1.28922	0.197848	0.711575	-0.578729	0.563073	0.957325	-0.674474	0.500372	1.02275
ENSG00000002745	WNT16	51384	7	0	0.719033	0.472416	0.805444	0.513164	0.608099	0.895039	0.547419	0.584374	0.961171	1	-0.047588	0.962061	NA	0.288017	0.773472	NA	0.318915	0.749945	NA	4	1.60905	0.108161	0.536791	1.73734	0.0830399	0.506927	1.7245	0.0853342	0.705728	2	-0.365727	0.714705	NA	-0.117965	0.90615	NA	-0.101644	0.919086	NA
ENSG00000002746	HECW1	23072	6	0	-1.51619	0.130028	0.441847	-1.42686	0.154342	0.541219	-1.4339	0.152326	0.749194	5	-0.740867	0.45908	0.838878	-0.594753	0.55232	0.879932	-0.542665	0.587641	0.936916	0	NA	NA	NA	NA	NA	NA	NA	NA	NA	2	-0.974809	0.33007	NA	-0.517203	0.605279	NA	-0.495639	0.620402	NA
ENSG00000002822	MAD1L1	8379	15	17	-1.56944	0.117102	0.417206	-1.63579	0.102612	0.450511	-1.75362	0.0802067	0.619958	8	-0.756189	0.449849	0.83996	-1.3449	0.179364	0.6135	-1.4282	0.153957	0.689926	3	-1.88252	0.0602769	0.402647	-2.09202	0.0370198	0.32993	-1.54997	0.121883	0.783446	4	0.784506	0.433071	0.891261	1.37901	0.168606	0.69385	1.20103	0.230399	0.953369
ENSG00000002834	LASP1	3927	29	17	3.64708	0.000289633	0.0079366	3.59089	0.000367396	0.0135644	1.24835	0.212582	0.811058	3	1.96785	0.0495709	0.342743	2.01414	0.044614	0.33203	0.982519	0.326395	0.842635	8	4.19103	3.21981e-05	0.00155271	4.24554	2.67143e-05	0.00163081	2.24	0.0256003	0.41277	6	2.33285	0.0200041	0.240369	2.3994	0.0168448	0.238736	0.807053	0.420081	1.00266
ENSG00000002919	SNX11	29916	20	12	1.40527	0.160488	0.495416	0.161108	0.872083	0.978243	-0.712148	0.476758	0.939887	1	0.321919	0.747633	NA	-0.0885759	0.92946	NA	-0.426879	0.66968	NA	9	-0.198662	0.842598	0.980463	-0.518469	0.604396	0.970065	-0.953226	0.34101	0.963199	5	1.00663	0.314542	0.82583	0.105668	0.915895	1.00341	0.204365	0.838165	1.01492
ENSG00000002933	TMEM176A	55365	20	21	0.36342	0.716427	0.918047	0.669244	0.503697	0.850607	0.473686	0.635964	0.971616	0	NA	NA	NA	NA	NA	NA	NA	NA	NA	4	0.161858	0.871475	0.981304	-0.277273	0.781703	0.989757	-0.481827	0.630173	1.02012	3	1.18296	0.237318	0.75479	1.04888	0.294821	0.825876	0.943386	0.346012	0.986111
ENSG00000003056	M6PR	4074	21	17	0.263138	0.792539	0.940943	0.648899	0.516748	0.856865	0.404012	0.686404	0.978116	2	-0.330409	0.741213	NA	0.190636	0.8489	NA	-0.161443	0.871821	NA	1	1.10842	0.268148	NA	1.72163	0.0858522	NA	0.899768	0.368746	NA	4	0.2213	0.824938	0.97716	0.634623	0.52601	0.946729	0.484645	0.628175	1.02919
ENSG00000003096	KLHL13	90293	17	1	3.2656	0.00115811	0.0222143	2.00826	0.0452378	0.303184	1.94505	0.0524192	0.54948	1	4.01357	6.78237e-05	NA	1.17245	0.241662	NA	1.23697	0.216772	NA	0	NA	NA	NA	NA	NA	NA	NA	NA	NA	7	0.350383	0.726181	0.971758	0.974448	0.330379	0.851864	0.878473	0.380176	0.995416
ENSG00000003137	CYP26B1	56603	12	5	1.87003	0.061994	0.298401	2.24693	0.0251489	0.219616	2.23558	0.025891	0.417861	0	NA	NA	NA	NA	NA	NA	NA	NA	NA	0	NA	NA	NA	NA	NA	NA	NA	NA	NA	0	NA	NA	NA	NA	NA	NA	NA	NA	NA
ENSG00000003147	ICA1	3382	20	15	0.664691	0.506518	0.822814	1.08023	0.280642	0.694345	0.266362	0.790088	0.986384	6	-0.154308	0.877421	0.971563	-0.388836	0.697589	0.932047	-0.42193	0.673286	0.959548	2	0.782861	0.434035	NA	0.499729	0.61752	NA	0.769328	0.44212	NA	5	1.22612	0.22066	0.740138	1.99032	0.0471849	0.406177	1.13283	0.257916	0.960167
ENSG00000003249	DBNDD1	79007	24	11	2.47745	0.0135222	0.122441	1.70716	0.0885118	0.418437	1.08029	0.280619	0.848364	0	NA	NA	NA	NA	NA	NA	NA	NA	NA	3	0.451094	0.652094	0.94846	0.95435	0.34044	0.839849	-0.021453	0.982894	1.00322	7	2.33602	0.0198374	0.238913	1.47635	0.140578	0.65181	0.836985	0.403065	1.00213
ENSG00000003393	ALS2	57679	12	12	-0.431652	0.666158	0.900441	0.282289	0.777857	0.955179	0.467862	0.640119	0.971561	3	-0.522216	0.601723	0.890891	-0.0377296	0.969921	0.992664	0.314985	0.752925	0.968014	0	NA	NA	NA	NA	NA	NA	NA	NA	NA	1	0.778619	0.436528	NA	0.813229	0.416535	NA	0.142965	0.886385	NA
ENSG00000003400	CASP10	843	14	12	1.20476	0.228797	0.591963	1.16549	0.244463	0.656307	0.52693	0.598513	0.963069	4	0.93164	0.351918	0.78642	0.847228	0.397337	0.8153	0.250586	0.802253	0.972921	2	1.13726	0.255911	NA	0.720543	0.471581	NA	0.801479	0.423296	NA	5	0.124422	0.901026	0.980577	-0.467378	0.640465	0.969467	-0.350053	0.72647	1.02284
ENSG00000003402	CFLAR	8837	9	6	0.97131	0.331807	0.702691	0.902773	0.36715	0.770691	-0.236541	0.813125	0.988738	2	0.970032	0.332443	NA	1.13767	0.255887	NA	1.27572	0.202743	NA	2	-1.01471	0.310676	NA	-0.583549	0.559828	NA	-0.974761	0.330226	NA	8	0.80916	0.418762	0.887914	0.626645	0.531223	0.949439	-0.528056	0.597733	1.02622
ENSG00000003436	TFPI	7035	19	16	-0.318939	0.74989	0.927937	-0.66432	0.50684	0.851863	-0.68277	0.495119	0.943429	2	1.31737	0.188247	NA	-0.141843	0.88727	NA	-0.110961	0.911699	NA	3	-1.81157	0.0705805	0.437185	-0.586647	0.557748	0.960596	-0.725945	0.468266	1.00802	2	0.121029	0.903711	NA	-0.0276209	0.977977	NA	-0.0753326	0.939985	NA
ENSG00000003756	RBM5	10181	19	9	0.95464	0.340166	0.708347	0.0911699	0.9274	0.989543	0.299595	0.764631	0.984808	3	0.86655	0.386554	0.801417	-0.399688	0.689584	0.93205	-0.6158	0.538351	0.925602	3	-0.33072	0.740978	0.966465	-0.476086	0.634254	0.979721	-0.648688	0.516885	1.01768	4	0.120424	0.90419	0.980465	-0.100464	0.920023	1.00364	0.447021	0.655085	1.02697
ENSG00000003987	MTMR7	9108	11	5	-0.373897	0.70862	0.914646	-0.0339189	0.972958	0.999182	-0.952657	0.341298	0.888546	1	0.0545714	0.956499	NA	0.140792	0.8881	NA	-0.0665841	0.946944	NA	1	0.51192	0.608906	NA	0.751157	0.452967	NA	-0.524891	0.599929	NA	3	0.196197	0.844526	0.979158	0.330432	0.741234	0.991016	-0.433185	0.665097	1.02643
ENSG00000003989	SLC7A2	6542	15	16	0.0804756	0.935887	0.983259	-0.364551	0.715625	0.936949	-0.791933	0.428835	0.920793	2	-0.533936	0.593595	NA	-0.35573	0.722217	NA	-0.146501	0.883594	NA	1	0.579431	0.562528	NA	0.434281	0.664301	NA	-0.442724	0.658187	NA	3	0.688539	0.491395	0.918588	0.481848	0.630158	0.967956	-0.0407992	0.967475	1.00608
ENSG00000004059	ARF5	381	14	10	1.23781	0.216298	0.575416	-0.0452649	0.963917	0.997696	-1.63371	0.10305	0.67097	0	NA	NA	NA	NA	NA	NA	NA	NA	NA	0	NA	NA	NA	NA	NA	NA	NA	NA	NA	1	2.12154	0.0343086	NA	1.82341	0.0689325	NA	0.469596	0.638881	NA
ENSG00000004139	SARM1	23098	16	22	-0.544269	0.58647	0.864882	0.785986	0.432307	0.815548	0.332839	0.739418	0.982358	2	-0.138557	0.889849	NA	0.610134	0.542094	NA	0.475855	0.634419	NA	3	-1.00905	0.313382	0.808804	-0.146403	0.883672	1.00123	-0.113483	0.9097	1.00854	5	1.36393	0.173129	0.677423	1.99874	0.0462629	0.401863	1.28599	0.199139	0.927018
ENSG00000004142	POLDIP2	26073	19	22	1.57043	0.116873	0.416837	2.11897	0.0346629	0.261035	0.732031	0.464547	0.936616	0	NA	NA	NA	NA	NA	NA	NA	NA	NA	4	1.84299	0.0658507	0.422765	2.0258	0.0433997	0.365506	0.580294	0.56202	1.02002	4	-0.197362	0.843615	0.979075	0.20783	0.83546	1.00332	0.53523	0.592767	1.02642
ENSG00000004399	PLXND1	23129	12	12	0.269722	0.787472	0.939002	-0.278168	0.781017	0.957016	-0.281587	0.778395	0.985649	1	1.05021	0.294066	NA	0.861879	0.389232	NA	0.8272	0.408581	NA	2	-0.0698313	0.944353	NA	-0.346697	0.728988	NA	-0.342927	0.73182	NA	4	1.2741	0.20315	0.717138	0.500969	0.616648	0.965852	0.465798	0.641596	1.02683
ENSG00000004468	CD38	952	8	8	-0.248018	0.80421	0.94319	0.778697	0.436584	0.817426	0.833431	0.405063	0.914584	3	0.384111	0.70104	0.921379	1.23601	0.217127	0.662609	1.22134	0.222623	0.780579	4	-0.435183	0.663595	0.950139	-0.425252	0.670865	0.983209	-0.351118	0.725672	1.01656	7	-0.278764	0.780528	0.972834	0.668634	0.504086	0.93997	0.652345	0.514526	1.02418
ENSG00000004478	FKBP4	2288	22	15	0.552597	0.580757	0.861711	1.08306	0.279385	0.692774	-0.0716164	0.94294	0.998337	1	0.0915172	0.927114	NA	1.21969	0.223248	NA	0.788743	0.430696	NA	6	-0.81175	0.417275	0.86766	1.19038	0.234552	0.742315	0.259239	0.795575	1.01695	5	-1.07556	0.28258	0.799475	-1.19628	0.232244	0.772089	-1.36232	0.173809	0.907679
ENSG00000004487	KDM1A	23028	15	10	0.997401	0.318994	0.69081	0.540218	0.589325	0.890095	0.336238	0.736855	0.982316	4	-0.164783	0.869173	0.969605	-0.388936	0.697515	0.932245	-0.357571	0.72084	0.964342	2	0.845946	0.397939	NA	0.616808	0.537687	NA	0.327591	0.74338	NA	2	0.747763	0.454912	NA	0.726871	0.467699	NA	0.304489	0.760902	NA
ENSG00000004534	RBM6	10180	19	11	0.976253	0.329355	0.700519	0.738433	0.460653	0.831696	1.00635	0.314811	0.871095	6	-0.130515	0.896205	0.974339	-0.863669	0.388249	0.810545	-0.736527	0.461811	0.917926	3	0.481337	0.630462	0.947129	0.964739	0.335215	0.837127	0.956766	0.339222	0.962526	7	0.969376	0.33277	0.841704	0.35033	0.726262	0.987467	0.629687	0.529233	1.02395
ENSG00000004660	CAMKK1	84254	10	14	-0.0867618	0.930891	0.982215	0.075584	0.939785	0.992101	-0.0963596	0.92328	0.997197	0	NA	NA	NA	NA	NA	NA	NA	NA	NA	3	0.247819	0.804364	0.975303	0.418452	0.675825	0.984196	0.680776	0.496379	1.01693	1	-0.339038	0.734706	NA	-0.290504	0.77157	NA	-1.49326	0.136101	NA
ENSG00000004700	RECQL	5965	17	16	1.21233	0.225889	0.588455	0.964324	0.335423	0.747036	0.623359	0.533378	0.951167	1	-1.02175	0.307336	NA	-0.655616	0.51242	NA	0.425573	0.670631	NA	2	0.781115	0.43506	NA	-0.302728	0.762243	NA	0.0670696	0.946557	NA	2	-0.802309	0.42271	NA	-0.692501	0.488995	NA	0.273442	0.784645	NA
ENSG00000004776	HSPB6	126393	16	17	-0.799221	0.424496	0.771593	-0.737074	0.461478	0.832195	-0.749039	0.454242	0.930224	0	NA	NA	NA	NA	NA	NA	NA	NA	NA	3	-0.291755	0.77058	0.969976	-0.559559	0.57607	0.963706	-0.552246	0.581066	1.02056	4	0.000165409	0.999868	0.999868	-0.0300502	0.976041	1.00602	-0.0366534	0.970778	1.00583
ENSG00000004777	ARHGAP33	115703	23	17	-0.00182519	0.998544	0.999683	-0.371681	0.710313	0.935277	-0.401324	0.688381	0.978176	1	0.234091	0.814999	NA	-0.672625	0.501545	NA	-0.702355	0.482837	NA	4	-0.972669	0.331132	0.817648	-0.534118	0.593535	0.969578	-0.55008	0.582549	1.01961	3	-0.647517	0.517559	0.930401	-0.217234	0.828128	1.00427	-0.182962	0.854914	1.01553
ENSG00000004779	NDUFAB1	4706	7	13	-0.576509	0.5645	0.853217	-1.23338	0.218106	0.627112	-1.13201	0.258258	0.837343	0	NA	NA	NA	NA	NA	NA	NA	NA	NA	2	0.357446	0.72089	NA	0.0498105	0.960296	NA	0.400462	0.689015	NA	4	-0.624281	0.532694	0.938177	-0.977104	0.329065	0.851401	-1.37398	0.170161	0.903453
ENSG00000004799	PDK4	5166	8	19	-1.42577	0.154483	0.486877	-1.61365	0.107334	0.457755	-1.79484	0.0733805	0.603833	0	NA	NA	NA	NA	NA	NA	NA	NA	NA	8	-1.26771	0.20542	0.692228	-1.37063	0.171204	0.673651	-1.48397	0.138547	0.813793	4	0.806358	0.420374	0.886499	0.199754	0.841767	1.00093	0.0331658	0.973558	1.00534
ENSG00000004809	SLC22A16	85413	11	0	0.266764	0.789748	0.939969	0.496253	0.619969	0.89989	0.20152	0.840387	0.993368	0	NA	NA	NA	NA	NA	NA	NA	NA	NA	2	-0.168935	0.865908	NA	-0.20345	0.838879	NA	-0.440768	0.659602	NA	2	0.0806195	0.935773	NA	-0.0879182	0.929982	NA	-0.0193876	0.984541	NA
ENSG00000004838	ZMYND10	51364	16	7	0.838495	0.402105	0.755838	-0.853483	0.393865	0.790762	-0.805329	0.421074	0.918787	0	NA	NA	NA	NA	NA	NA	NA	NA	NA	2	0.899032	0.369017	NA	0.339868	0.734121	NA	0.165619	0.868534	NA	9	0.626524	0.531223	0.936844	-0.326364	0.744307	0.991466	-0.278983	0.780392	1.0205
ENSG00000004846	ABCB5	340273	6	0	3.43771	0.000629618	0.0142565	2.0616	0.0398437	0.283786	2.02721	0.0432564	0.517094	8	2.77679	0.00567097	0.0928179	1.23185	0.218675	0.664431	1.19111	0.234264	0.786513	1	5.69738	1.95493e-08	NA	7.54784	2.63859e-13	NA	7.55238	2.56845e-13	NA	4	1.42186	0.155617	0.651112	1.57903	0.115061	0.606613	1.54972	0.121944	0.848116
ENSG00000004848	ARX	170302	5	0	-0.301744	0.762958	0.931877	-0.163201	0.870437	0.977645	-0.0592505	0.95278	0.99749	0	NA	NA	NA	NA	NA	NA	NA	NA	NA	3	-0.240716	0.809862	0.97603	-0.00195217	0.998443	1.00329	0.14203	0.887123	1.01121	4	-0.0407039	0.967546	0.993369	0.0309623	0.975314	1.00597	0.078825	0.937208	1.00908
ENSG00000004864	SLC25A13	10165	18	14	1.27922	0.201343	0.555924	1.3586	0.174983	0.570671	1.10075	0.271621	0.846937	4	-0.611524	0.541097	0.883553	-0.00250243	0.998005	1.00063	0.111563	0.911222	0.992983	2	2.05178	0.0406489	NA	2.05857	0.0401341	NA	1.7591	0.0792698	NA	4	-1.12244	0.26215	0.776616	-1.85632	0.0640881	0.46675	-1.55562	0.120533	0.845015
ENSG00000004866	ST7	102466616	19	13	4.00169	7.12219e-05	0.00268903	3.91459	0.000105195	0.00517846	2.63108	0.00881658	0.243999	6	1.39586	0.163302	0.588337	1.12582	0.260865	0.707459	1.18302	0.237452	0.787745	3	3.79324	0.000164637	0.00625443	3.39229	0.00075695	0.0237921	2.88739	0.00408001	0.14363	4	4.14984	3.83697e-05	0.00222629	4.28655	2.23972e-05	0.00174234	2.72647	0.00666274	0.232466
ENSG00000004897	CDC27	996	20	15	1.26933	0.204845	0.56031	0.0729206	0.941903	0.992892	-0.706643	0.48017	0.942383	2	-0.320288	0.748868	NA	-0.400364	0.689086	NA	-0.704142	0.481725	NA	3	-0.380426	0.703771	0.9578	-0.563166	0.573614	0.96326	-1.10972	0.26774	0.925264	4	0.352861	0.724324	0.971376	-0.132867	0.894361	1.00348	-0.570988	0.568305	1.0269
ENSG00000004939	SLC4A1	6521	9	0	0.154853	0.876992	0.964749	-0.343534	0.731364	0.94371	-0.55197	0.581255	0.962874	0	NA	NA	NA	NA	NA	NA	NA	NA	NA	4	-0.311905	0.755227	0.969485	-0.378025	0.705597	0.984258	-0.613194	0.540071	1.02144	4	-0.310737	0.756114	0.974081	-0.825842	0.40935	0.901445	-0.909658	0.363512	0.992615
ENSG00000004948	CALCR	799	6	0	-0.230228	0.817997	0.945866	-0.604201	0.546027	0.87264	-0.839513	0.401647	0.912302	7	-0.727213	0.467395	0.844131	-0.984184	0.325576	0.756188	-1.23186	0.218673	0.778454	4	-0.540545	0.589033	0.937147	-1.08963	0.276483	0.785564	-1.0542	0.292382	0.940556	2	-0.435072	0.663676	NA	-1.07312	0.283819	NA	-1.21942	0.22335	NA
ENSG00000004961	HCCS	3052	24	16	1.72488	0.0850939	0.351149	1.69834	0.0901629	0.423008	0.158749	0.873941	0.996469	0	NA	NA	NA	NA	NA	NA	NA	NA	NA	0	NA	NA	NA	NA	NA	NA	NA	NA	NA	3	1.70705	0.0883589	0.512111	1.82295	0.0690014	0.485692	1.43518	0.151962	0.882691
ENSG00000004975	DVL2	1856	30	13	2.63763	0.00857756	0.0903106	2.31448	0.0211097	0.198915	1.44273	0.149822	0.746339	0	NA	NA	NA	NA	NA	NA	NA	NA	NA	8	1.68321	0.0928831	0.498698	1.59926	0.110495	0.565101	0.663037	0.507661	1.01677	2	3.04057	0.00247017	NA	2.57219	0.010439	NA	1.59196	0.112128	NA
ENSG00000005001	PRSS22	64063	20	20	2.22358	0.0265696	0.183296	1.66525	0.0965876	0.437053	1.45454	0.146525	0.743677	0	NA	NA	NA	NA	NA	NA	NA	NA	NA	4	0.813513	0.416265	0.866924	1.05672	0.291232	0.795989	1.01089	0.312638	0.946608	5	1.3343	0.18264	0.690952	2.34527	0.019465	0.255527	2.17688	0.0300318	0.522176
ENSG00000005007	UPF1	5976	25	15	2.94184	0.00339579	0.0479432	1.87057	0.0620811	0.354191	1.19946	0.231006	0.823902	1	1.20964	0.226922	NA	1.20229	0.229911	NA	1.45682	0.145893	NA	4	1.71259	0.0873346	0.485954	1.1712	0.242166	0.754207	0.37147	0.71047	1.01864	7	2.29922	0.0218543	0.251384	1.03752	0.300073	0.828872	0.215868	0.829192	1.01695
ENSG00000005020	SKAP2	8935	20	21	0.537028	0.591459	0.867411	1.20805	0.227689	0.637744	0.41383	0.679204	0.975856	12	0.617131	0.537396	0.883708	1.14381	0.253336	0.696965	0.5914	0.554562	0.929447	5	0.73617	0.461931	0.889094	1.01541	0.31048	0.815667	0.26761	0.789127	1.01621	3	-2.65574	0.00813572	0.142165	-2.65749	0.00816439	0.157037	-2.51948	0.0121133	0.336544
ENSG00000005022	SLC25A5	292	10	7	-0.858517	0.390969	0.74506	-1.13838	0.255593	0.669072	-1.40164	0.161742	0.760538	0	NA	NA	NA	NA	NA	NA	NA	NA	NA	2	-0.841014	0.400694	NA	-0.702209	0.482927	NA	-0.616708	0.537753	NA	1	-0.0176442	0.985929	NA	-0.660021	0.509592	NA	-1.0243	0.306268	NA
ENSG00000005073	HOXA11	3207	26	10	1.86622	0.0625253	0.299318	2.55159	0.0110668	0.135996	2.48837	0.0132098	0.304483	0	NA	NA	NA	NA	NA	NA	NA	NA	NA	5	0.353417	0.723907	0.962506	1.30754	0.191724	0.695329	1.29902	0.194631	0.875797	5	1.73704	0.0829217	0.49848	1.75943	0.0792118	0.519278	1.79241	0.0737689	0.738533
ENSG00000005075	POLR2J	5439	17	6	1.71891	0.0861763	0.353431	1.80733	0.0714057	0.378652	1.41166	0.158772	0.759631	0	NA	NA	NA	NA	NA	NA	NA	NA	NA	1	0.147432	0.882844	NA	-0.254891	0.798929	NA	-0.283901	0.776622	NA	3	-0.972437	0.331247	0.839874	-0.564247	0.572879	0.960008	-0.493834	0.621675	1.02978
ENSG00000005100	DHX33	56919	14	16	-0.421346	0.673662	0.90276	-1.54038	0.1242	0.490799	-2.12777	0.033923	0.466316	1	1.75971	0.078995	NA	-0.484903	0.627991	NA	-0.660943	0.509002	NA	1	-0.124029	0.901337	NA	0.0993693	0.920891	NA	-0.333869	0.738641	NA	1	-0.592217	0.553941	NA	-0.209184	0.834403	NA	0.0240092	0.980856	NA
ENSG00000005102	MEOX1	4222	13	16	0.101829	0.918928	0.977691	0.0299748	0.976101	0.998846	0.0672387	0.946423	0.998351	1	0.98786	0.323642	NA	1.15569	0.248445	NA	1.11056	0.267375	NA	6	1.3399	0.180813	0.656885	0.362655	0.71704	0.984357	0.418909	0.675491	1.02263	3	-0.566427	0.571327	0.947879	0.0224272	0.982118	1.00401	0.0939679	0.925178	1.01221
ENSG00000005108	THSD7A	221981	10	6	-0.696593	0.486343	0.814541	-1.70424	0.089056	0.419584	-1.72944	0.0844459	0.633363	14	-0.571226	0.568072	0.887481	-0.320491	0.748751	0.940146	-0.0933579	0.925663	0.99373	2	-0.543524	0.586982	NA	-1.61913	0.106149	NA	-1.65721	0.098204	NA	4	-0.479068	0.632075	0.963572	-0.553313	0.580335	0.959792	-0.807671	0.419726	1.00295
ENSG00000005156	LIG3	3980	22	19	1.32139	0.186903	0.534539	1.4227	0.155546	0.543385	1.14658	0.25219	0.835029	1	2.19623	0.0284787	NA	1.75245	0.0804051	NA	1.79151	0.0739122	NA	1	-1.38141	0.167695	NA	-2.0628	0.0397284	NA	-1.63233	0.10334	NA	5	1.60573	0.108889	0.56388	2.00557	0.0455257	0.399425	1.47549	0.14081	0.881278
ENSG00000005175	RPAP3	79657	19	11	1.23214	0.218406	0.578349	0.925454	0.355247	0.762293	0.621208	0.534791	0.950537	1	-1.00968	0.313079	NA	-0.844036	0.399117	NA	-0.261834	0.793574	NA	6	2.01849	0.0440099	0.344543	1.60015	0.110297	0.565187	0.940623	0.347425	0.965059	3	0.0215742	0.982795	0.997325	0.131694	0.895288	1.00377	0.374867	0.707944	1.02507
ENSG00000005187	ACSM3	6296	11	10	0.855717	0.392515	0.746472	0.880542	0.379055	0.779312	1.25991	0.208382	0.808154	6	-1.51839	0.129473	0.542492	-0.925294	0.35533	0.784835	-0.613334	0.539979	0.925363	5	1.80387	0.071782	0.442293	1.66514	0.096609	0.535584	1.96783	0.0497283	0.564104	1	-1.05534	0.291719	NA	-0.681648	0.495827	NA	-0.612738	0.540373	NA
ENSG00000005194	CIAPIN1	57019	27	15	1.27476	0.202915	0.558326	2.42994	0.0155079	0.167073	0.820208	0.412551	0.916487	2	-0.147812	0.882544	NA	0.791165	0.429282	NA	0.191307	0.848375	NA	7	2.11471	0.0348896	0.306292	2.80112	0.00532119	0.0987647	0.977953	0.328646	0.959324	10	-0.348261	0.727773	0.972278	-0.303853	0.761386	0.994784	-0.522772	0.601401	1.02765
ENSG00000005243	COPZ2	51226	23	15	0.595633	0.551657	0.847469	0.100363	0.920103	0.988138	0.179096	0.857946	0.99385	1	-0.230691	0.817638	NA	-0.300568	0.763888	NA	-0.392764	0.694688	NA	7	0.280518	0.779182	0.972229	-0.204758	0.837857	0.995232	-0.224875	0.822183	1.01842	6	0.811112	0.417641	0.886791	1.14527	0.25273	0.792288	1.2311	0.218957	0.947071
ENSG00000005249	PRKAR2B	5577	14	11	0.438475	0.661209	0.898408	-0.794553	0.42731	0.811442	-0.97351	0.330846	0.88282	2	-0.987274	0.323929	NA	-1.08352	0.279184	NA	-0.759679	0.447862	NA	3	0.74077	0.459139	0.888904	0.193277	0.846833	0.996813	-0.200889	0.84088	1.01364	3	0.106026	0.915599	0.982088	0.553809	0.579996	0.959685	0.423483	0.672154	1.02571
ENSG00000005302	MSL3	10943	25	12	0.693595	0.48822	0.815801	2.13389	0.033414	0.256846	1.05388	0.292527	0.855536	0	NA	NA	NA	NA	NA	NA	NA	NA	NA	24	-0.542081	0.587975	0.937441	1.15587	0.248372	0.760305	0.596379	0.551235	1.02349	1	0.197422	0.843568	NA	0.150806	0.880199	NA	0.111091	0.911596	NA
ENSG00000005339	CREBBP	1387	17	14	1.75686	0.0794803	0.340269	0.943743	0.345828	0.755687	1.03958	0.299118	0.857088	9	1.36737	0.17205	0.598744	0.553966	0.579889	0.885794	0.81029	0.418221	0.896799	15	1.14817	0.25138	0.74974	0.350862	0.725863	0.983304	0.289878	0.772049	1.01844	6	0.640232	0.52228	0.93187	0.788304	0.430951	0.912838	0.0415589	0.96687	1.00635
ENSG00000005381	MPO	4353	17	0	0.32519	0.745157	0.928137	0.534034	0.593592	0.890816	0.304256	0.76108	0.984108	0	NA	NA	NA	NA	NA	NA	NA	NA	NA	8	0.167856	0.866756	0.980906	0.120212	0.904371	1.00305	0.0285165	0.977263	1.0032	5	0.693784	0.488101	0.916346	1.09309	0.274966	0.809784	0.952028	0.341616	0.983188
ENSG00000005421	PON1	5444	17	0	0.211989	0.832192	0.950555	1.23125	0.218901	0.627882	1.3306	0.184023	0.786423	1	-0.472211	0.636957	NA	-0.0875905	0.930243	NA	-0.109724	0.912679	NA	3	-0.836434	0.403263	0.859507	-0.0847555	0.932495	1.00737	-0.101869	0.918908	1.00775	2	0.991822	0.321707	NA	1.29819	0.194913	NA	1.32784	0.184933	NA
ENSG00000005448	WDR54	84058	14	12	0.180822	0.856572	0.958203	0.710893	0.477534	0.839205	0.541267	0.588603	0.961305	0	NA	NA	NA	NA	NA	NA	NA	NA	NA	3	-0.554978	0.579128	0.934052	-0.487162	0.626391	0.975854	-0.594702	0.552355	1.02323	3	-0.160948	0.872191	0.979234	-0.00448021	0.996427	1.00398	-0.109302	0.913014	1.01112
ENSG00000005469	CROT	54677	14	9	1.10059	0.271539	0.641849	0.967017	0.334077	0.746229	-0.152041	0.879226	0.996707	1	2.22599	0.0264065	NA	2.34445	0.0195074	NA	2.13982	0.0329299	NA	4	-0.653396	0.513765	0.911146	-0.669099	0.50379	0.93523	-0.606652	0.544401	1.02176	6	0.698831	0.484944	0.915821	0.696838	0.486279	0.932938	0.334472	0.738186	1.02154
ENSG00000005471	ABCB4	5244	15	10	-0.639337	0.522861	0.832031	0.0634196	0.949462	0.993891	0.246914	0.805092	0.988186	5	-1.35416	0.176223	0.604728	-1.30624	0.192166	0.633	-1.31221	0.190148	0.748095	3	0.306844	0.759074	0.969709	0.758725	0.448431	0.905694	0.871929	0.383733	0.97653	1	-0.854391	0.393248	NA	-0.716423	0.474118	NA	-0.685655	0.493299	NA
ENSG00000005483	KMT2E	55904	14	16	-1.5981	0.110577	0.404673	-1.64165	0.10139	0.44809	-1.6617	0.0973008	0.657923	4	-1.33836	0.181315	0.61515	-1.10854	0.268245	0.719097	-0.483195	0.629203	0.946628	11	-0.604138	0.545993	0.92378	-1.08653	0.277852	0.7867	-1.01096	0.312602	0.94677	2	-0.925231	0.355239	NA	-0.865468	0.387262	NA	-0.82826	0.407982	NA
ENSG00000005486	RHBDD2	57414	10	8	0.0336222	0.97319	0.993309	0.359893	0.719103	0.938557	0.152209	0.879094	0.997099	0	NA	NA	NA	NA	NA	NA	NA	NA	NA	0	NA	NA	NA	NA	NA	NA	NA	NA	NA	3	-1.0676	0.286156	0.803104	-0.159691	0.873199	1.00244	-0.373978	0.708604	1.02475
ENSG00000005513	SOX8	30812	14	0	-0.651905	0.514726	0.827848	0.0308973	0.975366	0.999073	0.133929	0.893521	0.997664	0	NA	NA	NA	NA	NA	NA	NA	NA	NA	2	-0.542182	0.587906	NA	-0.402726	0.687349	NA	-0.299931	0.764374	NA	3	-0.914497	0.360844	0.863034	-0.322894	0.746931	0.992569	-0.262419	0.793124	1.02076
ENSG00000005700	IBTK	25998	12	9	1.28806	0.198251	0.551861	0.953585	0.340827	0.751549	0.0270326	0.978446	0.999713	1	0.760381	0.447342	NA	0.651473	0.515088	NA	-0.489425	0.62479	NA	2	1.66879	0.0957093	NA	1.31047	0.190732	NA	0.896879	0.370284	NA	3	-0.0600214	0.95216	0.990646	-0.0132068	0.989469	1.00419	0.0974939	0.92238	1.01189
ENSG00000005801	ZNF195	7748	9	12	0.116906	0.906976	0.974605	0.050382	0.959841	0.996444	-0.48266	0.629582	0.970126	0	NA	NA	NA	NA	NA	NA	NA	NA	NA	2	0.302741	0.762198	NA	0.222605	0.823948	NA	0.0100473	0.991988	NA	2	1.4599	0.144871	NA	0.762018	0.446465	NA	0.832383	0.405654	NA
ENSG00000005810	MYCBP2	23077	12	6	-0.28314	0.777173	0.93541	0.0777423	0.938069	0.991795	0.433736	0.664697	0.974562	3	0.156549	0.875656	0.971148	0.297981	0.765861	0.944089	-0.190802	0.84877	0.97971	5	0.163588	0.870114	0.980922	0.423505	0.672137	0.983845	0.570905	0.568361	1.01858	3	-1.35728	0.175232	0.681334	-1.91657	0.0559519	0.434942	-1.78751	0.0745568	0.74288
ENSG00000005812	FBXL3	26224	8	6	2.47942	0.0134485	0.121972	0.924541	0.355721	0.762331	0.742366	0.45827	0.931839	1	-0.079467	0.936689	NA	-0.652677	0.514312	NA	-0.257931	0.796583	NA	3	3.78768	0.000168268	0.00636946	2.92514	0.00362442	0.0754981	1.92626	0.0547298	0.591608	2	-1.02043	0.307958	NA	-1.54117	0.124008	NA	-1.85918	0.0636833	NA
ENSG00000005844	ITGAL	3683	24	20	-0.313502	0.754014	0.928977	-0.252525	0.800756	0.961714	-0.448516	0.654006	0.972732	2	-0.095725	0.923773	NA	0.0887508	0.929321	NA	0.119265	0.905121	NA	4	-0.23619	0.81337	0.975915	-0.506851	0.612518	0.971291	-0.589883	0.555578	1.02185	1	-0.462591	0.643834	NA	-0.287432	0.773919	NA	-0.25043	0.802374	NA
ENSG00000005882	PDK2	5164	31	28	1.79219	0.0736341	0.326636	1.92252	0.0551972	0.333019	0.63484	0.52587	0.950473	3	1.1159	0.264936	0.713879	2.06732	0.0392986	0.313044	1.66741	0.0961601	0.59957	13	1.21662	0.224254	0.717464	0.716917	0.473813	0.918154	0.127817	0.898353	1.00974	8	1.38604	0.166278	0.666507	1.48847	0.137355	0.646574	1.10827	0.268363	0.968171
ENSG00000005884	ITGA3	3675	26	33	-0.613705	0.539656	0.841033	1.87149	0.0619527	0.354064	0.921048	0.35754	0.897913	6	0.492788	0.622353	0.895794	2.13857	0.0330305	0.288931	1.5681	0.117591	0.647445	13	0.45701	0.647838	0.950517	1.078	0.281635	0.789162	0.501646	0.616173	1.01837	8	-0.713351	0.475922	0.912734	1.03939	0.299203	0.828647	0.285122	0.775687	1.02122
ENSG00000005889	ZFX	7543	19	5	2.07186	0.0387291	0.228864	1.25963	0.208484	0.61622	0.917144	0.35958	0.898439	2	0.451398	0.651875	NA	-0.0742187	0.940871	NA	-0.339289	0.734557	NA	1	-0.357719	0.720686	NA	-0.867292	0.386264	NA	-1.21289	0.225836	NA	0	NA	NA	NA	NA	NA	NA	NA	NA	NA
ENSG00000005893	LAMP2	3920	12	9	4.1442	3.92971e-05	0.00166444	3.82995	0.000147151	0.00672782	3.6258	0.00032251	0.0262539	1	2.08223	0.0377688	NA	1.96522	0.0500295	NA	1.93436	0.0537226	NA	2	2.92263	0.0036091	NA	3.03724	0.0025322	NA	2.64323	0.00851115	NA	1	1.74526	0.0814802	NA	1.57501	0.115986	NA	1.53804	0.124772	NA
ENSG00000005961	ITGA2B	3674	22	5	1.8829	0.060225	0.294386	1.47458	0.141054	0.520088	1.01824	0.309135	0.865578	1	-0.0146861	0.988288	NA	-0.209151	0.834429	NA	-0.23698	0.812785	NA	3	-0.274637	0.783695	0.972917	-0.239793	0.810604	0.995904	-0.103687	0.917466	1.00826	4	1.40088	0.161796	0.657831	1.43804	0.151148	0.666677	0.741957	0.458518	1.01633
ENSG00000005981	ASB4	51666	12	0	3.12855	0.0018468	0.0311622	2.79498	0.0054216	0.0880113	2.4812	0.0134743	0.307185	3	0.789083	0.430393	0.826844	0.86232	0.38899	0.810879	0.66194	0.508364	0.920105	3	2.97313	0.00307283	0.06205	0.319166	0.749755	0.989028	0.395153	0.692926	1.02064	8	1.50045	0.134054	0.612103	2.47431	0.0137324	0.217195	2.24907	0.0250124	0.482867
ENSG00000006007	GDE1	51573	13	6	0.200023	0.841534	0.953137	-1.2455	0.213624	0.621505	-1.11875	0.263872	0.841969	1	-0.0478558	0.961848	NA	-0.389932	0.696779	NA	-0.170867	0.864408	NA	4	-0.282487	0.777673	0.972298	-0.992031	0.321738	0.825929	-0.55906	0.576411	1.01951	6	-0.959647	0.337641	0.845271	-1.78507	0.0749516	0.504255	-2.21345	0.0273893	0.502872
ENSG00000006015	C19orf60	55049	16	15	0.657001	0.511446	0.825596	1.43708	0.15142	0.53718	0.122243	0.902764	0.996581	0	NA	NA	NA	NA	NA	NA	NA	NA	NA	4	-0.414797	0.678447	0.952676	0.896934	0.370254	0.865674	0.430408	0.667114	1.02152	2	-0.0233893	0.981348	NA	0.199463	0.841995	NA	-1.18368	0.237193	NA
ENSG00000006016	CRLF1	9244	27	8	1.93294	0.0537407	0.275184	2.16078	0.0312612	0.246777	2.04143	0.0418164	0.511232	1	1.52985	0.126609	NA	1.68104	0.0934773	NA	1.74796	0.0811831	NA	1	0.442004	0.658655	NA	0.281768	0.778256	NA	0.0791169	0.936976	NA	5	0.9352	0.350083	0.857009	1.71369	0.0873038	0.547382	1.67259	0.0951328	0.793554
ENSG00000006025	OSBPL7	114881	18	19	-0.551928	0.581215	0.861472	-0.839858	0.401453	0.795658	-1.21582	0.224718	0.820051	1	0.0441239	0.964821	NA	0.187077	0.851688	NA	0.467134	0.64064	NA	4	-0.316385	0.751826	0.969835	-0.388464	0.697864	0.98505	-0.288813	0.772863	1.01811	7	0.559276	0.576194	0.949355	0.708777	0.478845	0.928514	0.234072	0.81504	1.0207
ENSG00000006042	TMEM98	26022	5	16	-1.67037	0.0953975	0.374234	-1.24003	0.215637	0.624747	-1.66801	0.0960404	0.657123	1	0.0291981	0.976717	NA	-0.0177527	0.985844	NA	0.258332	0.796274	NA	1	-0.252094	0.80106	NA	0.0639592	0.949032	NA	-0.381724	0.702854	NA	3	-1.18588	0.236166	0.753864	-1.20269	0.229753	0.76892	-1.14967	0.250919	0.958235
ENSG00000006047	YBX2	51087	31	23	1.97869	0.0483335	0.259104	0.87538	0.381854	0.781215	0.820611	0.412322	0.916832	1	1.15626	0.248062	NA	0.103181	0.917867	NA	0.14519	0.884629	NA	3	-0.173786	0.862095	0.980359	0.387903	0.698279	0.984714	0.197567	0.843477	1.01331	8	0.710739	0.477538	0.913331	-0.0755561	0.939807	1.00416	-0.20552	0.837263	1.01488
ENSG00000006059	KRT33A	3883	11	0	4.06959	5.37696e-05	0.00213137	6.3673	4.92482e-10	1.02732e-07	6.35193	5.40775e-10	2.25611e-07	1	9.16205	9.20501e-19	NA	13.0124	6.82053e-33	NA	13.065	4.26493e-33	NA	8	-0.296839	0.766698	0.97041	0.0757892	0.939622	1.00704	0.126782	0.899172	1.00948	8	-0.367448	0.713422	0.969257	-0.339838	0.734144	0.989474	-0.497673	0.618968	1.02936
ENSG00000006071	ABCC8	6833	15	0	1.06698	0.286436	0.657593	-0.825753	0.4094	0.800852	-0.802722	0.422578	0.918346	5	0.5044	0.614176	0.892921	-1.68271	0.0931541	0.481871	-1.66634	0.0963718	0.599997	4	1.74434	0.0816414	0.469616	0.245323	0.806323	0.995275	0.252091	0.801091	1.01833	4	0.0549603	0.956189	0.991891	-1.0473	0.295548	0.82593	-1.01839	0.309062	0.974997
ENSG00000006116	CACNG3	10368	0	0	-0.577514	0.563821	0.852964	-0.152393	0.878948	0.980539	-0.0906552	0.927809	0.997441	1	-0.0876121	0.930216	NA	0.05388	0.957056	NA	0.16267	0.870855	NA	1	-0.0876121	0.930216	NA	-0.00578146	0.99539	NA	0.0178035	0.985804	NA	3	-0.229144	0.81884	0.976989	-0.0770829	0.938593	1.0049	-0.0242216	0.980687	1.00313
ENSG00000006118	TMEM132A	54972	25	18	1.17412	0.24084	0.604653	-0.971314	0.331936	0.744435	-1.28666	0.198904	0.801377	2	-0.897092	0.37005	NA	-2.13224	0.0335509	NA	-1.92979	0.0542891	NA	5	0.60243	0.547128	0.923629	0.256804	0.797452	0.993851	-0.156387	0.875801	1.01207	1	2.29372	0.0221707	NA	1.9586	0.0508032	NA	1.68843	0.0920519	NA
ENSG00000006125	AP2B1	163	13	13	1.6053	0.108983	0.401214	1.08712	0.277588	0.691401	1.123	0.262062	0.840695	6	1.08287	0.279325	0.727842	1.4953	0.135567	0.557982	1.21479	0.225112	0.780165	1	-0.844332	0.398839	NA	-0.240503	0.810054	NA	-0.72296	0.470097	NA	10	1.80331	0.0718696	0.466775	1.26034	0.208226	0.743553	1.79721	0.0730019	0.733652
ENSG00000006128	TAC1	6863	9	0	-0.229025	0.818932	0.946553	-0.112949	0.910124	0.9865	-0.247779	0.804423	0.988092	0	NA	NA	NA	NA	NA	NA	NA	NA	NA	4	0.238617	0.811488	0.975652	0.385955	0.69972	0.984642	0.308496	0.757854	1.01893	6	-0.529434	0.596711	0.953105	-0.359393	0.719477	0.98706	-0.376739	0.706553	1.02489
ENSG00000006194	ZNF263	283876	27	13	1.60509	0.10903	0.401123	0.776628	0.437803	0.817873	0.763729	0.445447	0.925845	2	0.491325	0.623386	NA	0.3971	0.69149	NA	0.188154	0.850845	NA	3	2.11416	0.0349364	0.305939	1.29917	0.194579	0.697537	1.28355	0.19999	0.877481	4	0.13226	0.894825	0.98074	-0.083504	0.93349	1.00559	0.343084	0.731703	1.02185
ENSG00000006210	CX3CL1	6376	19	26	1.68711	0.092132	0.366945	1.46758	0.142947	0.52348	0.89843	0.369458	0.900339	2	1.42721	0.154069	NA	2.087	0.0374735	NA	2.09064	0.0371458	NA	9	0.881714	0.378304	0.848974	0.432303	0.665737	0.983336	-0.0801267	0.936174	1.00457	8	1.3626	0.17355	0.678563	1.92188	0.0552781	0.432264	1.24865	0.212472	0.940319
ENSG00000006282	SPATA20	64847	32	23	1.82329	0.0687852	0.315094	1.89232	0.059117	0.344223	0.0998002	0.920549	0.997476	3	-0.499817	0.617397	0.893573	0.174693	0.861403	0.976272	-0.370087	0.7115	0.962293	6	1.91109	0.0564965	0.388957	2.53242	0.0116808	0.163826	2.14543	0.0324767	0.467283	8	1.46953	0.142242	0.627923	1.64182	0.101354	0.577863	0.85672	0.392075	0.999412
ENSG00000006283	CACNA1G	8913	26	0	0.623656	0.533104	0.837785	-0.279059	0.780333	0.95667	-0.79	0.429962	0.921553	7	0.429182	0.667954	0.913422	-0.249871	0.802806	0.957789	-0.450383	0.652661	0.950521	9	-0.960523	0.337201	0.819415	-1.07282	0.283949	0.790194	-1.33431	0.182806	0.864971	9	-0.935536	0.34991	0.856985	-1.21207	0.226147	0.764401	-1.47709	0.140381	0.879643
ENSG00000006327	TNFRSF12A	51330	22	23	2.13117	0.0335039	0.21043	0.900875	0.368157	0.77135	0.700919	0.483732	0.94228	0	NA	NA	NA	NA	NA	NA	NA	NA	NA	8	1.63881	0.101806	0.521676	1.05796	0.290663	0.795876	1.0157	0.310342	0.948083	4	1.34706	0.178499	0.68591	0.930151	0.352812	0.86349	0.804969	0.421281	1.00301
ENSG00000006377	DLX6	1750	16	0	0.964695	0.335108	0.705117	2.54647	0.0112278	0.137569	2.34092	0.0196911	0.370468	0	NA	NA	NA	NA	NA	NA	NA	NA	NA	0	NA	NA	NA	NA	NA	NA	NA	NA	NA	2	-0.839044	0.401798	NA	-0.55574	0.578676	NA	-0.626206	0.531511	NA
ENSG00000006432	MAP3K9	4293	10	14	-0.427538	0.66915	0.901273	-0.0504997	0.959748	0.99647	-0.0545058	0.956557	0.997689	3	1.3124	0.189915	0.632043	1.51692	0.130019	0.553639	1.14364	0.253408	0.79893	0	NA	NA	NA	NA	NA	NA	NA	NA	NA	0	NA	NA	NA	NA	NA	NA	NA	NA	NA
ENSG00000006451	RALA	5898	5	14	-1.91447	0.0560622	0.281627	-2.34827	0.0193109	0.188017	-3.29233	0.00107543	0.0662245	0	NA	NA	NA	NA	NA	NA	NA	NA	NA	1	-0.83202	0.405747	NA	-1.18254	0.237642	NA	-1.1412	0.254419	NA	0	NA	NA	NA	NA	NA	NA	NA	NA	NA
ENSG00000006453	BAIAP2L1	55971	17	8	3.18408	0.00153166	0.0274547	3.00579	0.00280328	0.0584035	1.50348	0.133447	0.728244	4	2.56189	0.0106674	0.140114	2.44067	0.015061	0.192395	0.870186	0.384683	0.886591	3	1.54465	0.122987	0.562766	1.15135	0.250225	0.763325	0.639488	0.522845	1.01746	3	2.14343	0.0325025	0.309186	1.5804	0.114748	0.606789	0.789817	0.430069	1.00749
ENSG00000006459	KDM7A	80853	16	12	0.590227	0.555273	0.849116	0.648233	0.517179	0.856899	0.282415	0.777761	0.985893	1	-0.448078	0.654268	NA	-0.392454	0.694916	NA	0.0978381	0.922106	NA	4	0.698447	0.485184	0.900531	0.309528	0.757069	0.989531	0.124407	0.901051	1.00998	5	0.233081	0.815783	0.976559	0.485568	0.62752	0.967442	0.647041	0.51795	1.02343
ENSG00000006468	ETV1	2115	16	16	0.525993	0.599098	0.871719	1.57985	0.114872	0.471815	1.53022	0.126696	0.712845	2	1.09876	0.272336	NA	2.3377	0.0198588	NA	2.57227	0.0104373	NA	3	0.150424	0.880484	0.982751	0.329288	0.742098	0.987438	0.366705	0.714019	1.01669	4	-0.15423	0.877483	0.979937	0.725923	0.468279	0.92285	0.564303	0.572842	1.02732
ENSG00000006530	AGK	55750	15	9	0.134162	0.893322	0.969295	0.490166	0.624265	0.902125	-0.073772	0.941226	0.997915	2	0.00255481	0.997962	NA	-0.29484	0.768258	NA	-0.396115	0.692216	NA	0	NA	NA	NA	NA	NA	NA	NA	NA	NA	2	-0.0696014	0.944535	NA	-0.0448025	0.964285	NA	-0.129626	0.896923	NA
ENSG00000006534	ALDH3B1	221	26	32	-0.44623	0.655601	0.896556	0.290052	0.771916	0.954697	-0.0688342	0.945154	0.998147	4	-0.131144	0.895708	0.97481	-0.556138	0.578404	0.886111	-0.408261	0.683285	0.960404	9	-0.593381	0.553162	0.925237	-0.306576	0.759314	0.990381	-0.702584	0.482694	1.01347	6	-0.164565	0.869345	0.979599	0.357746	0.720708	0.986558	0.562259	0.574232	1.02648
ENSG00000006555	TTC22	55001	15	12	1.71607	0.0866947	0.355121	1.90691	0.0571952	0.339067	1.44132	0.15022	0.746093	1	0.232671	0.816101	NA	0.424877	0.671138	NA	0.940538	0.347469	NA	5	2.32023	0.020682	0.217336	3.56965	0.000397571	0.0138573	2.6589	0.00813145	0.219632	1	0.539858	0.589507	NA	0.0132418	0.989441	NA	-0.190083	0.849334	NA
ENSG00000006576	PHTF2	57157	8	12	-0.799627	0.424261	0.771838	-1.52042	0.129138	0.498739	-1.61562	0.106908	0.676042	3	0.440249	0.659924	0.911967	-0.516521	0.605755	0.899402	-0.415218	0.678189	0.960004	5	-0.736274	0.461868	0.889458	-0.748467	0.454586	0.907367	-0.618418	0.536626	1.02187	3	0.0575441	0.954132	0.991421	-1.48705	0.13773	0.646598	-1.02648	0.30524	0.972877
ENSG00000006606	CCL26	10344	8	2	0.385183	0.700246	0.91266	0.567905	0.570394	0.883328	0.650311	0.515838	0.950354	0	NA	NA	NA	NA	NA	NA	NA	NA	NA	0	NA	NA	NA	NA	NA	NA	NA	NA	NA	3	-0.194962	0.845492	0.979305	-0.0077259	0.993839	1.00465	0.102886	0.918102	1.01142
ENSG00000006607	FARP2	9855	15	24	-1.28534	0.199197	0.553019	-0.592134	0.55407	0.875848	-0.535498	0.592582	0.961498	8	-1.01284	0.311568	0.756794	-0.838554	0.402184	0.816448	-1.08891	0.2768	0.807093	4	-0.646082	0.518487	0.912624	-0.146559	0.883549	1.0012	0.062715	0.950023	1.00503	7	-1.43276	0.152475	0.643608	-1.47184	0.141793	0.653691	-1.55486	0.120713	0.845149
ENSG00000006611	USH1C	10083	9	0	-1.38031	0.168034	0.507356	0.426425	0.670011	0.921396	0.328212	0.742911	0.98332	3	-1.20761	0.227699	0.678563	-0.358579	0.720085	0.936424	-0.209708	0.833995	0.977739	3	0.178975	0.858021	0.980264	1.88157	0.0605663	0.433949	1.89293	0.0590368	0.607096	5	-0.231188	0.817252	0.97687	1.2102	0.226865	0.76535	0.927185	0.354349	0.989728
ENSG00000006625	GGCT	79017	16	11	1.83892	0.0664482	0.308539	1.10961	0.267782	0.681732	0.902603	0.367241	0.899664	6	1.20561	0.228469	0.678443	0.485299	0.627711	0.905373	0.431671	0.666196	0.956929	2	-0.464634	0.642371	NA	-0.250436	0.802369	NA	-0.1662	0.868077	NA	2	0.35088	0.725808	NA	0.224509	0.822467	NA	0.348004	0.728007	NA
ENSG00000006634	DBF4	10926	19	13	1.33731	0.181658	0.527036	1.43856	0.150998	0.536369	0.0744221	0.940709	0.998128	3	0.135772	0.89205	0.973863	0.0800673	0.936221	0.991599	-0.706836	0.48005	0.919291	5	0.307658	0.758455	0.969857	0.182567	0.855223	0.997792	-0.64167	0.521428	1.01752	3	2.43826	0.0150635	0.204124	3.10632	0.00201917	0.0625527	1.52852	0.127118	0.857962
ENSG00000006638	TBXA2R	6915	21	16	2.91842	0.00365738	0.0503168	1.78321	0.0752539	0.385818	1.76242	0.0787063	0.616065	1	3.08732	0.00211821	NA	3.85273	0.000134522	NA	3.87142	0.000124969	NA	1	0.394632	0.693263	NA	0.886646	0.375763	NA	0.864598	0.387741	NA	5	1.76032	0.0788911	0.488223	1.30255	0.193422	0.727809	1.27808	0.20191	0.927587
ENSG00000006652	IFRD1	3475	18	6	2.99306	0.00288206	0.0427139	3.2266	0.00134801	0.0346619	2.13213	0.0335612	0.466336	1	-1.68442	0.09265	NA	-1.71741	0.0866211	NA	-1.10271	0.27077	NA	6	1.76773	0.0776428	0.459376	1.63132	0.103552	0.549831	0.584395	0.559261	1.01957	3	0.946265	0.344416	0.851071	0.974852	0.330179	0.851976	0.686594	0.492708	1.01939
ENSG00000006659	LGALS14	56891	9	0	1.69043	0.0914941	0.366152	1.25433	0.210402	0.617514	1.27643	0.20249	0.804176	0	NA	NA	NA	NA	NA	NA	NA	NA	NA	6	2.09738	0.0364013	0.313312	0.721763	0.470831	0.91523	0.72516	0.468747	1.00762	5	3.5128	0.000478695	0.0184826	2.71077	0.00698024	0.142343	2.70775	0.00704357	0.240167
ENSG00000006695	COX10	1352	21	12	2.74214	0.00629658	0.0732247	1.63437	0.102909	0.450866	1.13399	0.25743	0.837262	3	2.49239	0.0129724	0.158467	2.16702	0.0307789	0.28158	1.36016	0.174489	0.718183	3	2.98559	0.00295227	0.0603074	1.61771	0.106456	0.556574	0.847974	0.396923	0.983553	4	-0.0263876	0.978957	0.996802	-0.422135	0.673137	0.974267	0.0928056	0.926101	1.01248
ENSG00000006704	GTF2IRD1	9569	17	13	1.20915	0.227109	0.589608	0.0093062	0.992579	1.00055	-0.181819	0.85581	0.993721	5	1.75848	0.0792048	0.430439	1.07944	0.280992	0.726764	0.990914	0.322284	0.837178	3	0.313031	0.754372	0.96992	-0.674664	0.50025	0.933087	-1.28516	0.199427	0.876468	5	0.365567	0.714825	0.970159	-0.59172	0.554348	0.95423	-0.17598	0.860392	1.01503
ENSG00000006712	PAF1	54623	31	11	3.25603	0.00119714	0.0227538	2.15892	0.0314067	0.247224	0.71508	0.474947	0.939534	1	0.625573	0.531846	NA	0.309591	0.757021	NA	0.431183	0.666551	NA	3	3.59406	0.000353857	0.0114284	4.47594	9.74477e-06	0.000686097	2.62314	0.00902115	0.22902	5	0.544765	0.586129	0.949927	-0.136292	0.891654	1.00312	-0.0981743	0.921839	1.01193
ENSG00000006715	VPS41	27072	4	9	-1.46897	0.142394	0.464387	-1.53671	0.125096	0.491893	-1.79913	0.0726972	0.601175	4	-0.556716	0.577941	0.887999	-1.04522	0.296506	0.739941	-1.87934	0.0608731	0.502083	2	-0.436669	0.662517	NA	-0.45279	0.650927	NA	-0.389533	0.697074	NA	1	2.50016	0.0126947	NA	1.36023	0.174466	NA	0.352164	0.724887	NA
ENSG00000006744	ELAC2	60528	21	12	2.20985	0.0275136	0.18833	1.85521	0.0642475	0.361119	0.977417	0.328911	0.881604	1	0.323368	0.746535	NA	1.55856	0.119832	NA	1.21804	0.223875	NA	5	0.699451	0.484556	0.900475	0.377218	0.706197	0.983924	-0.0876234	0.930217	1.00501	1	2.21986	0.026822	NA	2.26359	0.0240944	NA	0.753406	0.451617	NA
ENSG00000006747	SCIN	85477	19	15	1.45055	0.147457	0.47441	0.943684	0.345859	0.755655	0.821593	0.411763	0.917179	2	0.936226	0.349555	NA	1.01794	0.309274	NA	0.874837	0.38215	NA	9	1.15701	0.247755	0.747582	1.53971	0.124364	0.594572	1.47198	0.141757	0.820324	4	0.30646	0.759367	0.97409	0.16689	0.867535	1.00262	-0.0685549	0.945376	1.00785
ENSG00000006756	ARSD	414	15	7	0.727619	0.467147	0.801536	1.53105	0.126489	0.494809	-0.454376	0.649787	0.971566	2	-1.16214	0.245667	NA	-0.865357	0.387323	NA	-0.940194	0.347645	NA	2	-0.0692869	0.944786	NA	-1.92796	0.0545133	NA	-2.09437	0.0368092	NA	4	1.455	0.146222	0.632725	1.63575	0.102621	0.57911	0.681761	0.495756	1.02107
ENSG00000006757	PNPLA4	8228	18	12	1.95886	0.0506185	0.265469	1.779	0.0759431	0.387565	-0.181012	0.856443	0.994041	1	0.579633	0.562392	NA	0.664644	0.506633	NA	-0.713054	0.476198	NA	0	NA	NA	NA	NA	NA	NA	NA	NA	NA	5	1.90833	0.0568528	0.410921	1.78725	0.0745985	0.502846	-0.312206	0.755035	1.02249
ENSG00000006788	MYH13	8735	7	0	5.00145	7.59533e-07	5.81426e-05	5.01631	7.70762e-07	7.56617e-05	4.26515	2.45707e-05	0.00336095	3	1.4507	0.147414	0.570856	1.27171	0.204159	0.650019	0.852091	0.394637	0.89139	3	4.36613	1.503e-05	0.000797648	3.6245	0.000324005	0.0118813	3.18078	0.00157488	0.0723146	5	3.67809	0.000257325	0.0114027	3.56601	0.000402972	0.0185614	3.03997	0.00251016	0.124348
ENSG00000006831	ADIPOR2	79602	16	12	0.393298	0.694247	0.910531	-0.134784	0.892845	0.983031	-1.93256	0.0539452	0.553993	4	-1.15838	0.247198	0.699837	-1.35234	0.176974	0.610809	-2.25905	0.0243792	0.328452	3	0.183947	0.854121	0.980049	-0.245878	0.805893	0.995327	-1.49665	0.135216	0.808618	4	0.425469	0.670656	0.96443	0.239718	0.810662	1.00384	-0.986207	0.324585	0.982361
ENSG00000006837	CDKL3	51265	16	10	0.487454	0.626125	0.88459	0.82467	0.410014	0.801208	0.876404	0.381299	0.902698	2	-0.246805	0.805149	NA	0.329604	0.741859	NA	0.550149	0.582502	NA	5	1.44689	0.148479	0.611103	1.60862	0.108431	0.562997	1.85073	0.0648918	0.636325	0	NA	NA	NA	NA	NA	NA	NA	NA	NA
ENSG00000007001	UPP2	151531	6	0	-0.683637	0.494483	0.818076	-0.510672	0.609841	0.895708	-0.450932	0.652266	0.972136	4	-0.379004	0.704827	0.922306	-0.609724	0.542365	0.877078	-0.577229	0.564086	0.933092	3	-0.615977	0.538157	0.91921	-0.647171	0.517865	0.942473	-0.58844	0.556545	1.02167	4	0.377489	0.705951	0.970533	0.823608	0.410617	0.901211	0.868549	0.385577	0.997372
ENSG00000007038	PRSS21	10942	23	0	2.28497	0.0226822	0.167265	1.85524	0.0642426	0.361213	1.5943	0.111603	0.686228	1	1.2221	0.222175	NA	1.14911	0.251147	NA	0.951011	0.342132	NA	6	1.52312	0.128286	0.572625	1.84877	0.0651739	0.449283	1.73693	0.0831135	0.69997	2	2.90933	0.00376383	NA	2.91061	0.00379374	NA	2.81412	0.00511496	NA
ENSG00000007047	MARK4	57787	25	16	0.874617	0.382152	0.739661	1.14955	0.250966	0.663203	0.9494	0.342949	0.889653	7	-0.684285	0.494074	0.857924	-0.553944	0.579903	0.885171	-0.296829	0.76674	0.969415	4	-1.29025	0.197489	0.681151	-0.909602	0.363539	0.861418	-1.15487	0.248784	0.915153	4	0.944739	0.345194	0.851191	1.29599	0.195672	0.730519	0.986531	0.324426	0.982163
ENSG00000007062	PROM1	8842	15	8	2.01996	0.0438568	0.245516	1.84775	0.0653215	0.363604	1.84726	0.0653942	0.582959	3	1.28866	0.198043	0.644254	1.72208	0.08577	0.465513	1.7131	0.087414	0.578617	2	2.15308	0.0317325	NA	1.10666	0.269058	NA	1.09732	0.273114	NA	7	-0.449588	0.653179	0.962628	0.199392	0.84205	1.00104	0.201607	0.840319	1.01391
ENSG00000007080	CCDC124	115098	25	11	1.37545	0.169534	0.509487	2.13134	0.0336248	0.25811	0.994055	0.320754	0.876637	0	NA	NA	NA	NA	NA	NA	NA	NA	NA	2	-0.217192	0.828137	NA	0.941304	0.347075	NA	-0.324058	0.746051	NA	5	-0.523427	0.600881	0.953673	-0.115947	0.907748	1.0036	0.0799831	0.936288	1.01006
ENSG00000007129	CEACAM21	90273	19	15	-0.152856	0.878566	0.965462	0.579714	0.56241	0.879698	0.642933	0.520609	0.95054	1	-0.834667	0.404256	NA	-0.353692	0.723742	NA	-0.230838	0.81755	NA	0	NA	NA	NA	NA	NA	NA	NA	NA	NA	4	0.688286	0.491554	0.918722	1.11626	0.264931	0.801816	1.11565	0.265195	0.962696
ENSG00000007168	PAFAH1B1	5048	11	10	-1.46807	0.142639	0.464913	-1.00888	0.313599	0.72756	-1.32883	0.184609	0.786708	3	-1.85679	0.0638583	0.392902	-1.42858	0.153848	0.575558	-1.38661	0.166277	0.708029	1	-1.3887	0.165468	NA	-0.93911	0.348199	NA	-1.22763	0.220257	NA	1	-1.3887	0.165468	NA	-0.93911	0.348199	NA	-1.22763	0.220257	NA
ENSG00000007171	NOS2	4843	8	0	-1.01529	0.310401	0.682653	-0.462415	0.644017	0.909097	-0.59845	0.549854	0.955432	2	-0.22277	0.823795	NA	-1.53276	0.126066	NA	-1.52361	0.128339	NA	5	-0.0345865	0.972422	0.995613	-0.025181	0.979922	1.00671	-0.0515505	0.958911	1.00597	3	-0.536483	0.591835	0.950957	-0.145628	0.884283	1.00202	-0.263491	0.792298	1.02057
ENSG00000007174	DNAH9	1770	14	0	0.256545	0.797623	0.942353	0.820491	0.412388	0.801997	0.864356	0.387873	0.905417	13	0.151823	0.879381	0.971935	0.340641	0.733539	0.938482	0.382393	0.702358	0.960784	7	-0.601127	0.547995	0.924353	0.312761	0.754613	0.990119	0.329151	0.742201	1.01507	5	1.39942	0.162233	0.658588	0.0292306	0.976694	1.00611	0.0489482	0.960983	1.00701
ENSG00000007202	KIAA0100	9703	23	22	-0.719951	0.471851	0.804974	-0.172692	0.862975	0.976957	-0.846106	0.397963	0.910378	5	-1.55786	0.119823	0.520808	-1.21768	0.224011	0.667573	-1.25542	0.210008	0.765158	4	0.0387353	0.969115	0.994445	1.00484	0.315535	0.820779	0.870363	0.384587	0.976585	4	-0.14586	0.884084	0.980221	0.277555	0.781487	0.998804	-0.197211	0.843755	1.01363
ENSG00000007216	SLC13A2	9058	17	0	-0.583166	0.560013	0.850828	-0.317629	0.75092	0.948554	-0.514307	0.607301	0.965111	0	NA	NA	NA	NA	NA	NA	NA	NA	NA	5	-0.193321	0.846777	0.980249	-0.0747889	0.940417	1.00687	-0.29106	0.771146	1.01839	5	-0.72838	0.466681	0.907272	-0.87982	0.379446	0.880261	-0.813402	0.416436	1.00308
ENSG00000007237	GAS7	8522	15	15	1.09577	0.273644	0.644359	-0.969631	0.332773	0.745212	-1.47152	0.14188	0.737599	4	0.43505	0.663692	0.911162	1.35631	0.175709	0.608447	0.956402	0.339405	0.854119	5	1.82484	0.0685499	0.430413	-1.00141	0.317191	0.822656	-1.26223	0.207547	0.887053	1	-1.12397	0.261501	NA	-1.30359	0.193067	NA	-1.21988	0.223178	NA
ENSG00000007255	TRAPPC6A	79090	24	19	1.25189	0.211125	0.568816	2.90127	0.00390651	0.0726777	2.12896	0.0338238	0.46572	0	NA	NA	NA	NA	NA	NA	NA	NA	NA	1	-0.26437	0.79159	NA	1.01396	0.311169	NA	0.617033	0.537539	NA	6	0.0456638	0.963594	0.992708	1.22754	0.220288	0.759759	0.964761	0.335205	0.985258
ENSG00000007264	MATK	4145	27	15	2.8388	0.00469038	0.0593427	2.41754	0.0160386	0.170046	2.35348	0.019047	0.364514	0	NA	NA	NA	NA	NA	NA	NA	NA	NA	3	2.47948	0.0134463	0.16609	1.87418	0.0615802	0.435891	1.80733	0.0714081	0.659214	3	2.47777	0.0135101	0.191994	1.50566	0.132884	0.639867	1.49168	0.136515	0.877405
ENSG00000007306	CEACAM7	1087	14	0	-0.634328	0.526122	0.833564	-0.824111	0.410331	0.801264	-0.861907	0.389218	0.903627	1	-0.575182	0.565396	NA	-0.255856	0.798184	NA	-0.0475501	0.962097	NA	4	0.884498	0.376802	0.847945	0.285079	0.77572	0.989418	0.255055	0.798803	1.01788	4	-1.11599	0.2649	0.780798	-0.757222	0.44933	0.919856	-0.699978	0.484319	1.01951
ENSG00000007312	CD79B	974	17	11	0.161547	0.87172	0.963395	0.603095	0.546762	0.87256	0.657565	0.511169	0.949614	1	0.436091	0.662937	NA	0.643548	0.52021	NA	0.670036	0.503194	NA	8	1.71709	0.0865078	0.483135	1.95198	0.051586	0.400588	2.09106	0.0371079	0.495445	13	-1.24401	0.214007	0.732803	-0.865148	0.387438	0.885885	-0.856822	0.392019	0.999511
ENSG00000007314	SCN4A	6329	15	0	-0.177563	0.85913	0.958879	-0.38113	0.703294	0.933475	-0.345928	0.729566	0.981933	3	0.874364	0.38229	0.803307	-0.905941	0.365472	0.797982	-0.889532	0.374214	0.876932	7	0.350042	0.726437	0.962235	0.157012	0.875308	1.0011	0.222145	0.824306	1.01759	12	-1.2539	0.210396	0.726834	-0.925022	0.355471	0.865558	-0.910469	0.363084	0.992223
ENSG00000007341	ST7L	54879	21	18	0.69047	0.490181	0.816789	1.6654	0.0965584	0.43704	1.62659	0.104556	0.673417	5	-0.906128	0.365252	0.794191	-0.0897646	0.928516	0.990448	0.295661	0.767631	0.969371	2	-0.677075	0.498634	NA	0.0188675	0.984955	NA	0.145217	0.884608	NA	2	1.27622	0.202398	NA	1.34054	0.180773	NA	0.131808	0.895197	NA
ENSG00000007350	TKTL1	8277	6	0	-0.0978016	0.922124	0.979031	0.37613	0.707005	0.933573	0.460785	0.645186	0.971124	0	NA	NA	NA	NA	NA	NA	NA	NA	NA	0	NA	NA	NA	NA	NA	NA	NA	NA	NA	2	-0.623555	0.53317	NA	-0.781085	0.43518	NA	-0.800003	0.42415	NA
ENSG00000007372	PAX6	5080	18	0	0.346388	0.72918	0.923609	1.39835	0.162726	0.553859	1.35167	0.177191	0.778761	2	1.38544	0.166462	NA	2.58884	0.009955	NA	2.55422	0.0109856	NA	1	-0.6494	0.516342	NA	-0.646093	0.518562	NA	-0.648807	0.516808	NA	4	0.706274	0.480308	0.914465	1.21262	0.225938	0.764433	1.16982	0.242721	0.955061
ENSG00000007376	RPUSD1	113000	21	13	2.5259	0.0118109	0.111799	2.12885	0.0338315	0.258508	1.2822	0.200462	0.802424	0	NA	NA	NA	NA	NA	NA	NA	NA	NA	5	1.24936	0.212047	0.702896	0.677377	0.498529	0.932678	-0.0856431	0.93179	1.00486	6	0.711783	0.476891	0.912926	0.633048	0.527038	0.947116	-0.0693229	0.944765	1.00792
ENSG00000007384	RHBDF1	64285	8	9	0.156347	0.875815	0.964344	0.693781	0.488192	0.844157	0.843374	0.399487	0.910868	1	-0.388165	0.698039	NA	-1.01091	0.312623	NA	-0.906175	0.36535	NA	6	0.127041	0.898953	0.985656	0.417841	0.676271	0.984031	0.745299	0.456497	1.00649	4	-0.656712	0.511632	0.927366	-0.758354	0.448653	0.919366	-0.42401	0.67177	1.02572
ENSG00000007392	LUC7L	55692	14	10	0.932285	0.351585	0.717443	1.66923	0.0957967	0.435245	1.24284	0.214602	0.812449	0	NA	NA	NA	NA	NA	NA	NA	NA	NA	2	0.338125	0.735394	NA	1.38644	0.166329	NA	0.98163	0.326833	NA	5	1.58664	0.11315	0.572126	0.456232	0.648452	0.970092	0.724693	0.469034	1.01542
ENSG00000007402	CACNA2D2	9254	12	6	-0.755432	0.450303	0.790102	-1.37241	0.170648	0.564474	-1.43699	0.151447	0.748402	2	-0.413897	0.679106	NA	-0.275649	0.782949	NA	-0.172057	0.863473	NA	5	-0.655897	0.512156	0.9112	-1.2867	0.198888	0.703436	-1.538	0.124783	0.785826	6	-0.210515	0.833341	0.978286	0.0567292	0.954787	1.00523	0.130225	0.896449	1.01275
ENSG00000007516	BAIAP3	8938	20	19	-0.477305	0.633328	0.888225	-0.826161	0.409169	0.800963	-0.994169	0.320698	0.876628	3	-0.834219	0.404508	0.815635	-1.29622	0.195592	0.636282	-1.19967	0.230927	0.782835	11	-0.147983	0.882409	0.983341	-0.605528	0.545146	0.955725	-0.608506	0.543172	1.02199	4	-0.656201	0.511961	0.927641	-0.809578	0.418628	0.906108	-1.02617	0.305387	0.972756
ENSG00000007541	PIGQ	9091	17	14	0.890799	0.373414	0.732432	1.11299	0.266331	0.680319	0.282671	0.777565	0.985794	0	NA	NA	NA	NA	NA	NA	NA	NA	NA	9	0.337903	0.735561	0.964282	1.47751	0.140267	0.622682	0.583307	0.559992	1.02002	9	1.78434	0.0749019	0.47645	1.79602	0.0731902	0.498795	0.89941	0.368937	0.994756
ENSG00000007866	TEAD3	7005	22	7	2.18373	0.0293904	0.195094	1.65508	0.0986344	0.441764	1.09715	0.273189	0.848182	0	NA	NA	NA	NA	NA	NA	NA	NA	NA	3	1.63439	0.10273	0.522356	0.436259	0.662867	0.983774	-0.078027	0.937843	1.00462	4	-0.357684	0.720713	0.970873	1.66692	0.0962546	0.570788	1.51919	0.129447	0.863691
ENSG00000007908	SELE	6401	18	9	-1.16701	0.243695	0.60789	-1.37507	0.169824	0.563872	-1.56608	0.118064	0.702154	5	-1.28468	0.199427	0.646747	-0.992871	0.321329	0.755537	-0.818622	0.413455	0.896675	4	-0.678095	0.497988	0.905518	-0.735588	0.46238	0.911215	-1.1249	0.261258	0.921867	3	-0.662284	0.508058	0.926968	-0.311284	0.755735	0.993581	-0.317011	0.751389	1.02229
ENSG00000007923	DNAJC11	55735	14	8	2.23584	0.0257501	0.179648	1.81633	0.0700133	0.376291	1.81985	0.0694751	0.592741	1	-1.26708	0.205645	NA	-1.35944	0.174715	NA	-0.959088	0.338052	NA	2	1.49639	0.135106	NA	1.4929	0.136194	NA	1.54994	0.121891	NA	2	1.92971	0.0541407	NA	2.57132	0.0104647	NA	2.24795	0.0250841	NA
ENSG00000007933	FMO3	2328	12	6	0.46754	0.640293	0.889545	0.714376	0.47538	0.839043	0.821146	0.412017	0.916888	3	0.876803	0.380964	0.802534	1.1946	0.232901	0.672539	1.18896	0.235109	0.785572	1	-0.147538	0.88276	NA	-0.988817	0.323305	NA	-0.686968	0.492472	NA	2	-0.230445	0.817829	NA	-0.647112	0.517903	NA	-0.693329	0.488477	NA
ENSG00000007944	MYLIP	29116	14	10	-1.48016	0.139386	0.459334	-1.92655	0.0546916	0.331406	-1.69844	0.0901458	0.645368	2	-0.0594343	0.952627	NA	-0.35862	0.720055	NA	-0.0487581	0.961135	NA	4	-1.62639	0.104421	0.528411	-1.00051	0.317624	0.822971	-0.681362	0.496008	1.01715	4	-0.00215129	0.998284	1.00028	-0.184056	0.854056	1.00238	0.465397	0.641882	1.02666
ENSG00000007952	NOX1	27035	4	0	-0.0455941	0.96365	0.990111	-0.400392	0.689066	0.928472	-0.462959	0.643627	0.971583	2	-0.568895	0.569652	NA	0.0204492	0.983694	NA	0.0247111	0.980297	NA	0	NA	NA	NA	NA	NA	NA	NA	NA	NA	2	0.698561	0.485113	NA	-1.15625	0.248218	NA	-1.1271	0.260328	NA
ENSG00000007968	E2F2	1870	13	6	1.63081	0.103485	0.391156	1.59935	0.110474	0.463097	1.44699	0.148626	0.743485	2	1.19412	0.23293	NA	1.83211	0.0676234	NA	1.69817	0.090198	NA	3	1.47737	0.14013	0.592913	1.40155	0.161769	0.658359	1.3936	0.164156	0.841579	0	NA	NA	NA	NA	NA	NA	NA	NA	NA
ENSG00000008018	PSMB1	5689	19	17	0.324331	0.745807	0.928046	-0.702223	0.482918	0.841313	-1.31631	0.18877	0.78992	1	-1.26531	0.20628	NA	-1.94639	0.0522561	NA	-1.25871	0.208815	NA	0	NA	NA	NA	NA	NA	NA	NA	NA	NA	8	0.908199	0.364158	0.865442	-0.175786	0.860545	1.00271	-0.318835	0.750006	1.02213
ENSG00000008056	SYN1	6853	7	7	-0.994965	0.320177	0.691218	0.171886	0.863608	0.977077	0.156732	0.875529	0.996918	1	-0.0271784	0.978327	NA	-0.296484	0.767003	NA	-0.272836	0.78511	NA	3	-0.782569	0.434206	0.876965	0.657503	0.511208	0.93877	0.631034	0.528353	1.01768	4	-0.606153	0.544656	0.942801	-0.267357	0.789322	0.999934	-0.238662	0.811481	1.02099
ENSG00000008083	JARID2	3720	9	6	2.77114	0.00576904	0.0688654	-0.758784	0.448395	0.82419	-1.3376	0.181734	0.785082	3	2.77087	0.0057737	0.0937666	-1.50485	0.133093	0.553234	-1.40831	0.15976	0.70167	1	0.399396	0.689751	NA	0.0726765	0.942097	NA	-0.758959	0.448291	NA	2	0.389817	0.696818	NA	0.932815	0.351436	NA	0.670772	0.502725	NA
ENSG00000008086	CDKL5	6792	9	8	1.41453	0.157754	0.49143	1.18876	0.235188	0.646272	1.18879	0.235179	0.825723	6	-1.27922	0.201342	0.648441	-2.06397	0.0396173	0.314388	-2.08781	0.0374014	0.415681	1	1.96234	0.0502108	NA	2.0856	0.0376014	NA	2.22684	0.0264741	NA	1	-1.35689	0.175355	NA	-1.51384	0.130798	NA	-2.03044	0.0429251	NA
ENSG00000008118	CAMK1G	57172	11	6	-0.7529	0.451822	0.791186	-0.240075	0.810386	0.962268	-0.233467	0.81551	0.989115	0	NA	NA	NA	NA	NA	NA	NA	NA	NA	7	-0.71677	0.47381	0.894035	-0.574486	0.565938	0.961839	-0.56695	0.571044	1.01854	2	-0.784841	0.432874	NA	-0.707258	0.479788	NA	-0.698104	0.485489	NA
ENSG00000008130	NADK	65220	27	12	2.17179	0.0302847	0.19866	2.11609	0.0349084	0.262175	1.12293	0.262092	0.840469	2	0.511948	0.608886	NA	0.214063	0.830599	NA	-0.31791	0.750707	NA	6	1.21601	0.224486	0.717771	1.10802	0.268468	0.777645	0.686917	0.492505	1.01648	5	-0.199482	0.841957	0.979098	0.0234242	0.981323	1.00427	-0.345148	0.730152	1.02173
ENSG00000008196	TFAP2B	7021	7	0	-0.883864	0.377143	0.735683	-1.93313	0.0538727	0.329556	-2.01856	0.0441515	0.521814	2	-0.561788	0.574482	NA	-1.35184	0.177133	NA	-1.25506	0.210137	NA	6	-0.990442	0.32238	0.815095	-2.03096	0.0428708	0.36337	-2.03748	0.0422119	0.523239	2	-0.337518	0.735851	NA	-0.921104	0.35751	NA	-0.975227	0.329995	NA
ENSG00000008197	TFAP2D	83741	4	0	1.65515	0.098447	0.380914	-0.154767	0.877077	0.979762	-0.142735	0.886566	0.997439	0	NA	NA	NA	NA	NA	NA	NA	NA	NA	3	1.51953	0.129186	0.573973	-1.21845	0.223718	0.729674	-1.21172	0.226282	0.894039	6	2.62771	0.0088284	0.14624	0.176404	0.860059	1.00248	0.172968	0.862757	1.01532
ENSG00000008226	DLEC1	9940	9	1	0.0564269	0.955022	0.987753	0.054549	0.956523	0.9956	-0.194302	0.846031	0.995176	1	-0.0462209	0.96315	NA	-0.194244	0.846076	NA	-0.260522	0.794586	NA	2	0.476452	0.633936	NA	0.695879	0.486879	NA	0.460897	0.645105	NA	2	-0.358624	0.72001	NA	-0.286628	0.774534	NA	-0.313211	0.754272	NA
ENSG00000008256	CYTH3	9265	24	13	1.09387	0.274477	0.644503	0.773294	0.439771	0.818343	0.578865	0.562983	0.957507	6	-0.230299	0.817943	0.952788	-0.440729	0.659629	0.917307	-0.48882	0.625218	0.946752	5	0.980425	0.327294	0.817731	0.970835	0.332174	0.834663	0.94975	0.342772	0.964308	3	-0.400605	0.688861	0.968204	-1.16087	0.246335	0.786804	-1.097	0.273254	0.968845
ENSG00000008277	ADAM22	53616	12	17	-1.11516	0.265254	0.635453	-0.54622	0.585197	0.889576	-0.959059	0.338067	0.887612	6	-1.18769	0.235454	0.68463	-0.808226	0.419405	0.823095	-0.945605	0.34488	0.856071	5	-1.19008	0.234511	0.730798	-1.00424	0.315827	0.821134	-1.47203	0.141742	0.82069	2	-0.492114	0.622829	NA	-0.55822	0.576983	NA	-0.560144	0.575672	NA
ENSG00000008282	SYPL1	6856	19	13	0.214203	0.830466	0.950275	0.659072	0.510201	0.854156	-0.733222	0.463821	0.936057	0	NA	NA	NA	NA	NA	NA	NA	NA	NA	3	1.57446	0.115938	0.55179	1.91378	0.0563087	0.42086	0.632076	0.527672	1.0173	3	0.112593	0.910393	0.981415	0.5239	0.600617	0.963151	-0.405837	0.685064	1.02559
ENSG00000008283	CYB561	1534	25	9	5.64457	2.61706e-08	2.81765e-06	4.1743	3.61623e-05	0.0021476	2.45196	0.0146037	0.318987	2	1.80496	0.0716106	NA	0.872739	0.38329	NA	0.990221	0.322622	NA	5	2.67928	0.00759191	0.114214	2.6086	0.0094065	0.145663	1.4833	0.138726	0.813934	5	3.86327	0.000124769	0.00633008	3.55106	0.000425873	0.0192781	1.94174	0.0528202	0.658809
ENSG00000008294	SPAG9	9043	30	26	-0.861081	0.389557	0.743473	-0.0651797	0.948061	0.993672	-1.56521	0.118267	0.701861	20	-1.07373	0.283402	0.729842	-0.219982	0.825989	0.965113	-1.55048	0.12176	0.662562	6	-1.07723	0.281835	0.779791	-0.506746	0.612591	0.971262	-0.922409	0.356831	0.968764	13	-0.959342	0.337795	0.845251	-0.599873	0.548905	0.952512	-1.67409	0.0948386	0.794254
ENSG00000008300	CELSR3	1951	22	14	0.906081	0.365277	0.727156	1.4905	0.136823	0.512986	1.57096	0.116925	0.699121	0	NA	NA	NA	NA	NA	NA	NA	NA	NA	4	-0.192851	0.847144	0.980137	0.549003	0.583287	0.96629	0.478044	0.632861	1.02009	1	0.521607	0.602147	NA	0.457095	0.647833	NA	0.678825	0.497613	NA
ENSG00000008311	AASS	10157	9	15	-1.35733	0.175217	0.518903	-0.753368	0.451639	0.826239	-0.842345	0.400062	0.91168	2	-0.873601	0.382705	NA	0.0164033	0.98692	NA	0.11788	0.906218	NA	1	-0.611758	0.540943	NA	-0.27276	0.785168	NA	-0.257273	0.797091	NA	8	-0.00789029	0.993707	0.999896	-0.137788	0.890472	1.00287	-0.348421	0.727694	1.02278
ENSG00000008323	PLEKHG6	55200	30	17	1.61498	0.10687	0.397203	3.26596	0.00117785	0.0318573	2.62221	0.00904563	0.247465	2	0.602765	0.546906	NA	0.381111	0.703309	NA	0.855193	0.392919	NA	7	1.01562	0.310244	0.806818	1.7814	0.0755493	0.487104	1.65008	0.0996559	0.74962	8	0.922732	0.356539	0.860576	2.15711	0.0315483	0.323555	1.49632	0.135303	0.873359
ENSG00000008324	SS18L2	51188	10	6	0.923365	0.356209	0.720011	0.673243	0.501153	0.849922	0.0453072	0.963883	0.997228	0	NA	NA	NA	NA	NA	NA	NA	NA	NA	1	1.72732	0.0846542	NA	1.82567	0.0685907	NA	1.34179	0.180372	NA	3	1.20744	0.227764	0.747259	1.34303	0.179968	0.707608	0.646417	0.518353	1.02365
ENSG00000008382	MPND	84954	23	22	-0.140502	0.888313	0.968394	0.526607	0.598737	0.892118	0.38851	0.697831	0.976717	0	NA	NA	NA	NA	NA	NA	NA	NA	NA	3	-0.522095	0.601808	0.941584	-0.475484	0.634683	0.979954	-0.474386	0.635465	1.02102	5	-1.7834	0.0750554	0.477138	-2.0998	0.0363258	0.35096	-1.54846	0.122246	0.849651
ENSG00000008394	MGST1	4257	18	13	0.938015	0.348635	0.71536	-0.638911	0.523219	0.860499	-0.838667	0.402121	0.912758	11	1.22226	0.222118	0.676361	-0.173407	0.862413	0.976096	-0.480538	0.631088	0.946746	7	0.0455538	0.963682	0.992437	-1.36819	0.171963	0.674377	-1.18039	0.238497	0.904729	4	0.960514	0.337205	0.844783	2.07536	0.0385445	0.363044	1.63643	0.102479	0.817805
ENSG00000008405	CRY1	1407	8	5	1.00579	0.314943	0.687118	1.66445	0.0967485	0.437189	1.66767	0.0961086	0.65705	0	NA	NA	NA	NA	NA	NA	NA	NA	NA	3	0.508613	0.611221	0.943453	1.10089	0.271556	0.782298	1.27186	0.204109	0.882715	1	0.534396	0.593277	NA	1.0038	0.316037	NA	0.971107	0.33204	NA
ENSG00000008438	PGLYRP1	8993	12	0	1.96095	0.0503732	0.264432	2.3638	0.0185301	0.184066	2.10163	0.0361658	0.480138	1	0.674422	0.500317	NA	0.84091	0.400863	NA	1.13887	0.255392	NA	3	2.54376	0.0112306	0.148443	2.79594	0.00540578	0.0994607	2.44865	0.0147366	0.310027	4	-0.00579259	0.99538	1.00014	0.394064	0.693728	0.981746	0.76667	0.443698	1.01232
ENSG00000008441	NFIX	4784	32	17	1.91746	0.0556802	0.280553	2.28932	0.0225426	0.206812	1.6411	0.101506	0.668748	8	0.267755	0.788985	0.944258	0.101034	0.91957	0.987695	0.307506	0.758607	0.967599	8	1.82276	0.0688648	0.431621	1.82092	0.0693109	0.46358	0.822285	0.411369	0.987604	10	1.91713	0.0557231	0.406391	4.08363	5.28422e-05	0.00362711	3.64079	0.00030483	0.0264572
ENSG00000008513	ST3GAL1	6482	22	15	-0.104119	0.917112	0.977191	0.784913	0.432935	0.815718	0.321911	0.747677	0.982304	3	1.12304	0.261896	0.712562	1.96937	0.0495495	0.347178	2.15841	0.0314475	0.390995	7	-1.6108	0.107778	0.536655	-0.862502	0.38889	0.878328	-1.26104	0.207975	0.886727	6	-2.26834	0.0236829	0.262637	-1.02146	0.307608	0.831746	-1.31715	0.188488	0.918137
ENSG00000008516	MMP25	64386	40	11	1.68797	0.0919661	0.366547	1.44156	0.150151	0.53484	1.45554	0.146248	0.743399	0	NA	NA	NA	NA	NA	NA	NA	NA	NA	9	0.673559	0.500866	0.905296	0.55095	0.581953	0.965746	0.555287	0.578986	1.02013	2	-0.468607	0.639531	NA	-0.473841	0.635853	NA	-0.47035	0.638343	NA
ENSG00000008517	IL32	9235	24	21	1.21145	0.226228	0.588603	1.53075	0.126563	0.49498	1.58307	0.114139	0.693139	1	-0.0827934	0.934045	NA	0.255347	0.798577	NA	0.283302	0.777082	NA	8	0.95104	0.341988	0.825352	1.22108	0.222723	0.728453	1.27566	0.202764	0.882322	1	0.74335	0.457577	NA	-0.166285	0.86801	NA	-0.179701	0.857472	NA
ENSG00000008710	PKD1	101930075	28	15	0.767093	0.443345	0.784159	1.18215	0.237796	0.648953	1.08722	0.277546	0.84876	2	1.38568	0.16639	NA	1.08687	0.2777	NA	1.1701	0.242609	NA	8	-1.96708	0.0496607	0.365992	-1.99248	0.0469477	0.381103	-2.05449	0.0405303	0.516957	6	-0.870708	0.384282	0.873912	-1.12927	0.259412	0.796826	-1.12074	0.263024	0.961463
ENSG00000008735	MAPK8IP2	23542	16	11	0.767453	0.443131	0.784113	-0.0997255	0.920609	0.988363	-0.639776	0.522658	0.950329	0	NA	NA	NA	NA	NA	NA	NA	NA	NA	9	0.299133	0.764948	0.970987	-0.304648	0.760781	0.990949	-0.706827	0.480056	1.01155	2	2.03322	0.0424948	NA	-0.298253	0.765654	NA	-1.05177	0.293496	NA
ENSG00000008838	MED24	102466757	32	18	6.01866	3.15575e-09	4.31665e-07	5.62219	3.38897e-08	5.09506e-06	3.09505	0.00209605	0.104727	5	6.12633	1.68113e-09	3.06258e-07	7.42212	6.18016e-13	4.31581e-10	4.82159	1.97799e-06	0.000591983	11	5.3915	1.02612e-07	1.14072e-05	4.96256	1.00266e-06	9.37085e-05	3.2486	0.0012505	0.0600299	9	4.66279	3.89237e-06	0.000319357	4.50453	8.57192e-06	0.000762901	3.19865	0.0014826	0.0879677
ENSG00000008853	RHOBTB2	23221	7	14	-1.17733	0.239555	0.603699	-1.03901	0.299382	0.713421	-1.06499	0.287478	0.852423	0	NA	NA	NA	NA	NA	NA	NA	NA	NA	1	-0.714521	0.475199	NA	-0.573701	0.566468	NA	-0.444959	0.656572	NA	3	0.228404	0.819415	0.976898	0.0704717	0.943851	1.00439	-0.00916637	0.992691	1.00272
ENSG00000008869	HEATR5B	54497	8	7	0.302958	0.762033	0.931497	0.0625427	0.95016	0.993998	-0.0967346	0.922982	0.997263	1	2.33525	0.0198774	NA	2.01019	0.0450318	NA	1.78746	0.0745654	NA	3	-0.0940467	0.925105	0.986573	-0.136236	0.891698	1.00194	-0.115842	0.907832	1.00848	2	-1.05207	0.293214	NA	-1.0124	0.311915	NA	-0.765813	0.444207	NA
ENSG00000008952	SEC62	7095	20	7	1.60768	0.108461	0.400266	1.89232	0.0591162	0.344339	0.267858	0.788937	0.986201	0	NA	NA	NA	NA	NA	NA	NA	NA	NA	4	0.325276	0.745092	0.968005	0.323136	0.746748	0.987653	-0.575794	0.565055	1.0187	3	1.33867	0.181213	0.689529	0.390649	0.696249	0.982005	-0.337694	0.735758	1.02154
ENSG00000008988	RPS20	26795	27	16	1.83831	0.0665381	0.308612	2.14061	0.032865	0.25403	0.955065	0.34008	0.888564	0	NA	NA	NA	NA	NA	NA	NA	NA	NA	7	3.01472	0.00268699	0.0563043	3.82323	0.000151084	0.00633175	2.60316	0.0095555	0.239137	8	1.0787	0.281181	0.797666	1.08451	0.278745	0.811132	0.245355	0.806298	1.01886
ENSG00000009307	CSDE1	7812	17	16	0.365562	0.714828	0.917408	0.261042	0.794185	0.96004	0.377859	0.705721	0.978325	5	-0.613477	0.539806	0.884202	-0.638895	0.52323	0.871011	-0.295131	0.768036	0.969299	6	0.211259	0.832761	0.978721	-0.564707	0.572566	0.962725	-0.359436	0.719445	1.01714	2	0.771427	0.440775	NA	0.934483	0.350577	NA	0.335555	0.73737	NA
ENSG00000009335	UBE3C	9690	18	17	-0.202931	0.839262	0.951985	0.821387	0.411879	0.801567	0.0102382	0.991836	1.00035	3	-0.377059	0.706271	0.922467	0.844706	0.398742	0.816983	0.29827	0.765641	0.969195	3	0.964785	0.335063	0.8195	1.84565	0.0656274	0.450059	0.632657	0.527293	1.01749	7	1.20741	0.227779	0.747074	1.38026	0.16822	0.694436	1.40096	0.161946	0.895607
ENSG00000009413	REV3L	5980	12	11	-0.242557	0.808436	0.944628	-0.207046	0.836072	0.969049	-0.740751	0.459248	0.932464	6	0.875196	0.381837	0.802759	1.24469	0.213922	0.659553	0.565064	0.572324	0.93418	3	-1.05908	0.290013	0.78939	-1.95227	0.0515512	0.400612	-1.7617	0.0788286	0.683505	4	-0.266744	0.789763	0.973714	0.4771	0.633532	0.968183	0.00264145	0.997894	1.00123
ENSG00000009709	PAX7	5081	3	0	0.337783	0.735651	0.925903	0.723143	0.469983	0.837578	0.634452	0.526122	0.950003	7	0.369977	0.711537	0.925595	0.859857	0.390345	0.811685	0.781919	0.434691	0.904348	0	NA	NA	NA	NA	NA	NA	NA	NA	NA	0	NA	NA	NA	NA	NA	NA	NA	NA	NA
ENSG00000009724	MASP2	10747	10	1	-0.863237	0.388372	0.742739	-0.209358	0.834267	0.968639	-0.238071	0.811939	0.988304	0	NA	NA	NA	NA	NA	NA	NA	NA	NA	1	-0.689183	0.490989	NA	-1.62839	0.10417	NA	-1.62766	0.104327	NA	2	-0.6475	0.51757	NA	-0.10289	0.918098	NA	-0.0500787	0.960083	NA
ENSG00000009765	IYD	389434	17	0	-0.141375	0.887624	0.968401	0.633631	0.526657	0.86309	0.31942	0.749563	0.982462	2	0.194087	0.846177	NA	0.0733238	0.941582	NA	-0.0525694	0.958099	NA	2	0.347429	0.728398	NA	-0.0313575	0.974999	NA	-0.15178	0.879431	NA	3	-1.06497	0.287344	0.804716	-0.626684	0.531198	0.949556	-0.780807	0.435345	1.01083
ENSG00000009780	FAM76A	199870	20	13	0.525074	0.599736	0.872344	1.35318	0.176706	0.573152	0.946966	0.344187	0.888444	1	-1.34087	0.180499	NA	-1.45575	0.146188	NA	-1.07288	0.283923	NA	7	0.696295	0.486529	0.900023	0.957928	0.338635	0.838528	0.90895	0.363884	0.971677	5	1.66153	0.0971582	0.531712	1.48049	0.139472	0.650702	1.01332	0.311478	0.976752
ENSG00000009790	TRAF3IP3	80342	17	10	0.286297	0.774755	0.934522	-1.19278	0.233611	0.64438	-1.1834	0.237305	0.825546	2	1.34813	0.178154	NA	-0.794216	0.427506	NA	-0.782004	0.434641	NA	3	-0.455552	0.648886	0.949548	-0.632233	0.527569	0.946435	-0.621627	0.534516	1.02043	1	0.364796	0.715399	NA	0.379639	0.7044	NA	0.368592	0.712613	NA
ENSG00000009830	POMT2	29954	14	9	0.436987	0.662287	0.898338	-0.73077	0.465316	0.835596	-1.56042	0.119395	0.703804	1	-0.580452	0.56184	NA	-0.732022	0.464552	NA	-0.67838	0.497895	NA	1	-0.158443	0.874164	NA	-1.09062	0.276049	NA	-1.51211	0.131238	NA	3	0.285602	0.775287	0.972303	0.768235	0.442767	0.917691	0.822896	0.411022	1.00315
ENSG00000009844	VTA1	51534	15	8	4.17903	3.38909e-05	0.00148444	2.59003	0.00992117	0.128146	1.91591	0.0560379	0.559307	1	3.59479	0.00035289	NA	2.14835	0.0322411	NA	1.75419	0.0801079	NA	2	3.17741	0.00156673	NA	2.10081	0.0362363	NA	2.06881	0.0391594	NA	1	3.59479	0.00035289	NA	2.14835	0.0322411	NA	1.75419	0.0801079	NA
ENSG00000009950	MLXIPL	51085	22	18	-0.176888	0.859659	0.958829	0.246989	0.805034	0.962143	-0.00744319	0.994065	1.0006	1	-0.180789	0.856598	NA	0.0824767	0.934306	NA	-0.221822	0.824558	NA	5	0.878314	0.380145	0.848596	1.1899	0.234739	0.742018	1.04506	0.296582	0.940602	3	-1.04162	0.298031	0.813179	-0.227477	0.820161	1.0033	-0.233627	0.815386	1.02076
ENSG00000009954	BAZ1B	9031	11	17	0.0726493	0.942111	0.985331	0.633485	0.526752	0.863162	-0.110691	0.911913	0.99666	4	0.276077	0.782589	0.945243	0.486223	0.627055	0.904739	-0.254338	0.799355	0.971938	2	1.66731	0.0960032	NA	1.63361	0.10307	NA	0.791028	0.429363	NA	2	0.56205	0.574303	NA	0.489969	0.624405	NA	-0.431184	0.66655	NA
ENSG00000010017	RANBP9	10048	17	10	1.2555	0.209814	0.567025	0.0776236	0.938163	0.991769	-0.385521	0.700042	0.977107	1	-0.239285	0.810971	NA	-0.984575	0.325384	NA	-0.186533	0.852115	NA	7	0.498469	0.618346	0.945058	-0.0556463	0.955649	1.00684	-1.35703	0.17548	0.85482	2	0.474672	0.635203	NA	-0.259174	0.795624	NA	-0.779974	0.435834	NA
ENSG00000010030	ETV7	51513	10	20	-0.639796	0.522563	0.832112	-1.6397	0.101795	0.449168	-1.38235	0.167579	0.76618	1	-0.284371	0.77623	NA	-0.359407	0.719466	NA	-0.112554	0.910437	NA	0	NA	NA	NA	NA	NA	NA	NA	NA	NA	0	NA	NA	NA	NA	NA	NA	NA	NA	NA
ENSG00000010165	METTL13	51603	20	4	5.48596	6.20019e-08	6.19573e-06	2.21108	0.0275534	0.231177	2.50317	0.0126777	0.298399	4	4.52571	7.33534e-06	0.000512251	1.98997	0.0472237	0.336509	2.4059	0.0165528	0.269868	4	3.19328	0.00148453	0.0357133	-0.412178	0.680414	0.984632	-0.130949	0.895877	1.01018	2	4.7675	2.37311e-06	NA	1.26182	0.207696	NA	0.730241	0.465639	NA
ENSG00000010219	DYRK4	8798	21	18	0.825675	0.409335	0.761622	1.91104	0.0566608	0.338181	1.14425	0.253154	0.835402	2	2.009	0.04501	NA	2.31222	0.0212349	NA	1.52214	0.128706	NA	5	0.760585	0.447221	0.881998	1.30482	0.192648	0.696527	1.1333	0.25772	0.920143	2	-0.777354	0.437273	NA	-0.728043	0.466982	NA	-0.597657	0.550382	NA
ENSG00000010244	ZNF207	7756	16	14	-0.180049	0.857178	0.95856	0.594764	0.552313	0.875475	-0.341737	0.732715	0.981975	3	-0.0670818	0.94654	0.986323	1.11873	0.263877	0.71194	0.45605	0.648584	0.949534	3	0.15377	0.877846	0.982194	0.530494	0.596042	0.969624	0.41672	0.67709	1.0227	5	-1.03773	0.299835	0.812822	-0.573796	0.566404	0.958334	-0.799531	0.424423	1.00457
ENSG00000010256	UQCRC1	7384	16	19	-0.111478	0.911277	0.976021	-0.568781	0.569801	0.88331	-0.398416	0.690521	0.978135	0	NA	NA	NA	NA	NA	NA	NA	NA	NA	3	-1.15583	0.248235	0.747535	-0.262537	0.793033	0.992442	-0.287447	0.773909	1.01784	2	1.47939	0.139589	NA	-0.801046	0.423546	NA	-0.486961	0.626533	NA
ENSG00000010270	STARD3NL	83930	9	11	-0.237003	0.81274	0.945223	1.07196	0.284336	0.698925	1.13472	0.257121	0.837074	2	0.251997	0.801134	NA	1.0665	0.286793	NA	1.28097	0.200893	NA	2	1.41131	0.158699	NA	1.68968	0.0918097	NA	0.990485	0.322493	NA	3	0.15538	0.876577	0.979655	0.246826	0.80516	1.0027	0.264139	0.791799	1.0208
ENSG00000010278	CD9	928	24	17	1.06369	0.287923	0.658923	1.71244	0.0875339	0.415936	0.810941	0.417847	0.917867	5	1.44628	0.14865	0.572993	2.00226	0.0458819	0.334922	1.39389	0.164068	0.707247	5	-0.159559	0.873285	0.980936	-0.494084	0.621498	0.975281	-0.486229	0.627052	1.02086	7	1.70644	0.0884734	0.511927	0.905879	0.365505	0.871601	0.912012	0.362272	0.992328
ENSG00000010282	HHATL	57467	3	0	-0.962474	0.336221	0.705769	-0.258632	0.796042	0.960963	-0.308454	0.757886	0.983254	1	-0.476862	0.633644	NA	-0.0499834	0.960159	NA	-0.0500786	0.960083	NA	1	-0.169227	0.865678	NA	0.306431	0.759424	NA	0.21716	0.828187	NA	3	-0.768117	0.442737	0.895708	-0.249934	0.802757	1.00256	-0.235971	0.813567	1.0208
ENSG00000010292	NCAPD2	9918	28	18	2.69649	0.00721527	0.0803258	3.73461	0.000213193	0.00878459	2.03335	0.0426292	0.514014	4	1.19428	0.232867	0.681363	2.19484	0.0287064	0.272743	0.80671	0.420279	0.897537	10	2.34288	0.0194796	0.210352	3.29396	0.00106915	0.0306828	2.06232	0.0397763	0.511043	5	0.722932	0.470019	0.909553	1.37458	0.169973	0.697562	0.38031	0.703903	1.02615
ENSG00000010295	IFFO1	25900	17	16	-1.01719	0.309497	0.681744	-0.782374	0.434423	0.816771	-0.705646	0.480789	0.943043	2	-2.05182	0.0406449	NA	-1.81412	0.0703536	NA	-1.7982	0.0728443	NA	5	-0.457992	0.647133	0.950936	0.11036	0.912175	1.00265	0.167042	0.867415	1.01302	7	-1.01537	0.310363	0.822673	-0.491536	0.623297	0.966464	-0.419986	0.674705	1.02588
ENSG00000010310	GIPR	2696	21	16	1.84828	0.0650814	0.305593	2.43348	0.0153589	0.166542	2.03259	0.0427064	0.514202	2	0.487725	0.625933	NA	1.32352	0.186364	NA	1.16365	0.245208	NA	4	3.03776	0.00249295	0.0531881	3.36355	0.000838068	0.0254334	2.91402	0.00375388	0.13577	9	1.41804	0.156727	0.653152	1.35314	0.176717	0.704855	1.12429	0.261518	0.961308
ENSG00000010318	PHF7	51533	17	14	-2.02091	0.0437577	0.24529	-1.0816	0.280033	0.693867	-1.05203	0.293374	0.856064	2	-1.18606	0.236093	NA	0.0679318	0.945871	NA	-0.0263123	0.97902	NA	9	-2.34533	0.0193535	0.209633	-1.49953	0.134465	0.611843	-1.6873	0.0922692	0.725581	9	-0.601349	0.547847	0.944589	-0.216325	0.828836	1.00455	-0.438423	0.661299	1.02645
ENSG00000010319	SEMA3G	56920	13	19	-1.18432	0.236783	0.600888	-2.13736	0.03313	0.255369	-2.17554	0.0301323	0.447771	0	NA	NA	NA	NA	NA	NA	NA	NA	NA	10	-0.185335	0.853032	0.980078	-0.607374	0.543922	0.955005	-0.538425	0.590561	1.02044	10	-0.904475	0.366127	0.866592	-1.34717	0.178631	0.706853	-1.43768	0.151251	0.884922
ENSG00000010322	NISCH	11188	10	20	-3.03073	0.00255077	0.0393049	-3.0794	0.0022065	0.0493593	-2.99486	0.00290394	0.128544	7	-1.88252	0.0602765	0.383245	-1.62139	0.105663	0.506555	-1.49856	0.134719	0.668806	11	-3.42495	0.000659311	0.0190245	-3.38763	0.000769579	0.0240459	-3.50752	0.000499819	0.0280776	3	-3.0884	0.00211069	0.0552781	-2.77827	0.00570302	0.125562	-2.68272	0.00758351	0.252832
ENSG00000010327	STAB1	23166	10	21	-0.87423	0.382362	0.739982	-2.2009	0.0282714	0.234256	-2.23638	0.0258381	0.417816	1	-1.1105	0.267255	NA	-1.10951	0.26783	NA	-1.06804	0.286102	NA	13	-0.530089	0.596257	0.939862	-1.84737	0.0653766	0.4498	-1.82605	0.0685345	0.653242	2	-1.47596	0.140509	NA	-1.57697	0.115534	NA	-1.77175	0.0771434	NA
ENSG00000010361	FUZ	80199	16	17	1.10393	0.270089	0.640415	0.519923	0.603383	0.893299	-0.318186	0.750498	0.982993	0	NA	NA	NA	NA	NA	NA	NA	NA	NA	3	0.773084	0.439794	0.879505	0.450664	0.652458	0.982407	-0.377961	0.705646	1.02143	3	0.472534	0.636727	0.962422	-0.626398	0.531385	0.949244	-0.622649	0.533844	1.02513
ENSG00000010379	SLC6A13	6540	13	0	-0.762273	0.446214	0.786648	-0.664368	0.506809	0.851897	-0.899414	0.368934	0.899982	2	-0.113942	0.909324	NA	-0.619191	0.536117	NA	-0.773074	0.439902	NA	3	-0.466173	0.64127	0.949055	-0.800141	0.424069	0.897153	-1.03506	0.301221	0.944535	7	-0.890501	0.373574	0.867789	-0.541661	0.588331	0.961958	-0.669452	0.503566	1.0237
ENSG00000010404	IDS	3423	13	6	2.86795	0.00428485	0.055995	1.17504	0.240627	0.650929	0.371443	0.71049	0.978353	1	1.47013	0.14208	NA	1.89494	0.058768	NA	1.71696	0.0867044	NA	3	2.50019	0.0126935	0.159401	2.40656	0.0165215	0.207719	1.69442	0.0909069	0.720772	3	1.01769	0.309257	0.821816	0.299953	0.764358	0.995941	-0.0672824	0.946388	1.0077
ENSG00000010438	PRSS3	5646	23	0	1.51801	0.129568	0.440913	2.98249	0.00302102	0.0614066	2.6429	0.00851946	0.240563	1	-0.568204	0.570121	NA	-0.74811	0.4548	NA	-0.635688	0.525316	NA	3	0.391195	0.6958	0.956193	0.705737	0.480732	0.922087	0.782971	0.434074	0.996577	2	1.09827	0.272552	NA	1.86481	0.0628863	NA	2.06152	0.0398524	NA
ENSG00000010539	ZNF200	7752	26	17	2.61362	0.00919629	0.0943836	1.3498	0.177788	0.574318	1.2841	0.199795	0.802064	1	4.47859	9.08641e-06	NA	3.81514	0.000155951	NA	4.34481	1.74026e-05	NA	4	0.417777	0.676268	0.952402	0.174343	0.861678	0.999142	0.0423189	0.966264	1.0048	3	1.13406	0.257249	0.772115	0.954795	0.340215	0.857026	0.751491	0.452768	1.0145
ENSG00000010610	CD4	920	15	19	-0.99869	0.31837	0.690174	-1.03139	0.302937	0.718098	-0.88191	0.378317	0.904233	2	-0.0721541	0.942505	NA	-0.525609	0.59943	NA	-0.49521	0.620704	NA	4	-0.373089	0.709222	0.959653	-0.32746	0.743478	0.987285	-0.206272	0.836676	1.01518	6	0.0749563	0.940276	0.988466	-0.0539259	0.957019	1.00587	0.0551012	0.956083	1.0072
ENSG00000010626	LRRC23	10233	18	22	1.33894	0.181125	0.526497	2.27145	0.023611	0.21333	0.889338	0.374317	0.90308	3	1.88431	0.0600335	0.382862	2.67287	0.00780526	0.12627	2.14815	0.0322586	0.392917	6	1.76694	0.0777755	0.459389	2.87813	0.00419887	0.0838266	1.50783	0.13233	0.801337	6	1.75943	0.0790436	0.488017	2.63164	0.00880147	0.163598	1.91165	0.0565838	0.673745
ENSG00000010671	BTK	695	9	3	0.346459	0.729126	0.923681	0.330673	0.741052	0.946188	0.331354	0.740538	0.982986	0	NA	NA	NA	NA	NA	NA	NA	NA	NA	0	NA	NA	NA	NA	NA	NA	NA	NA	NA	2	0.644264	0.519664	NA	0.782231	0.434507	NA	0.796456	0.426205	NA
ENSG00000010704	HFE	3077	15	21	-1.7364	0.0830346	0.346941	-2.24216	0.0254575	0.220808	-2.27054	0.0236676	0.403025	1	0.564475	0.572654	NA	0.273973	0.784237	NA	0.357321	0.721026	NA	14	-1.01619	0.309971	0.806305	-1.698	0.0902271	0.524718	-1.65	0.0996721	0.749208	16	-1.92857	0.0542828	0.402313	-1.84004	0.0664483	0.475692	-1.64139	0.101446	0.817012
ENSG00000010803	SCMH1	22955	14	11	1.38572	0.166375	0.50472	0.132127	0.894945	0.983721	-0.901671	0.367735	0.899687	8	0.831677	0.405941	0.816559	-0.413812	0.679217	0.928522	-1.09754	0.27302	0.807308	7	0.672939	0.50126	0.904923	0.427559	0.669185	0.983067	-0.0294036	0.976556	1.00354	7	3.1354	0.00180492	0.0482323	2.43057	0.0154812	0.230616	1.36241	0.173779	0.908423
ENSG00000010810	FYN	2534	14	8	0.656244	0.511933	0.825743	-0.646068	0.518578	0.85743	-1.40815	0.159809	0.76023	6	-0.830299	0.406719	0.816164	-1.06056	0.289482	0.733774	-1.6122	0.107651	0.623872	0	NA	NA	NA	NA	NA	NA	NA	NA	NA	2	0.499883	0.617351	NA	-1.00176	0.317018	NA	-1.13968	0.255054	NA
ENSG00000010818	HIVEP2	3097	10	8	1.30297	0.193112	0.545197	-0.0212224	0.983078	0.999367	-0.551768	0.581394	0.962529	4	1.11669	0.264598	0.714348	0.11235	0.910598	0.988447	-0.355703	0.722237	0.964056	4	2.33635	0.0198199	0.211646	0.131719	0.895268	1.00232	-0.14485	0.884897	1.01195	3	-0.503926	0.614509	0.958072	-0.297091	0.766539	0.997052	-0.872607	0.383363	0.997789
ENSG00000010932	FMO1	2326	10	6	1.75969	0.0789981	0.339423	-1.3436	0.179784	0.57808	-1.31785	0.188254	0.789343	2	2.84404	0.00461493	NA	-0.145301	0.884541	NA	-0.157915	0.874597	NA	2	2.84404	0.00461493	NA	-0.145301	0.884541	NA	-0.157915	0.874597	NA	3	2.90363	0.00383198	0.0867315	-2.12946	0.0337812	0.336594	-2.17285	0.0303354	0.525713
ENSG00000011009	LYPLA2	11313	9	8	-0.706806	0.479977	0.810714	-0.548587	0.583572	0.889293	-0.503751	0.614694	0.96719	0	NA	NA	NA	NA	NA	NA	NA	NA	NA	2	-1.67803	0.0938911	NA	-0.377154	0.706245	NA	-0.174957	0.861195	NA	0	NA	NA	NA	NA	NA	NA	NA	NA	NA
ENSG00000011021	CLCN6	1185	15	5	0.660278	0.509343	0.824514	0.935152	0.350232	0.759345	0.440539	0.659768	0.97444	1	-1.86708	0.0624048	NA	-2.0102	0.045031	NA	-1.95201	0.0515844	NA	1	-0.203127	0.839108	NA	-0.0381017	0.969624	NA	0.23387	0.815197	NA	1	-0.685309	0.493428	NA	-1.01635	0.310033	NA	-0.726132	0.468152	NA
ENSG00000011028	MRC2	9902	16	14	0.60144	0.547787	0.845727	-0.19912	0.842263	0.971568	-0.0787614	0.937259	0.997829	6	0.450711	0.65237	0.909022	0.285701	0.775244	0.948678	0.400399	0.689061	0.961748	9	0.447575	0.65463	0.948882	-0.377903	0.705688	0.984124	-0.276842	0.782034	1.01725	2	-0.211745	0.832382	NA	-1.22964	0.219503	NA	-1.17743	0.239674	NA
ENSG00000011083	SLC6A7	6534	14	0	-0.334993	0.737754	0.926593	0.324418	0.745779	0.946934	0.285904	0.775089	0.986101	1	-0.249314	0.803208	NA	-0.378616	0.705159	NA	-0.371494	0.710452	NA	3	-0.121282	0.90351	0.984724	0.413984	0.679091	0.984473	0.405628	0.685217	1.02082	1	1.96391	0.0500273	NA	0.820597	0.412328	NA	0.763582	0.445534	NA
ENSG00000011105	TSPAN9	10867	19	19	-0.00154791	0.998765	0.999724	-0.216055	0.829047	0.967221	-0.440196	0.660016	0.974634	5	0.271937	0.78577	0.945813	0.352938	0.724307	0.936681	0.308417	0.757914	0.968484	4	0.603827	0.5462	0.923685	-0.0218085	0.982611	1.00614	0.130911	0.895906	1.01011	5	1.18934	0.234801	0.752711	0.928278	0.353782	0.864452	0.526175	0.599037	1.02661
ENSG00000011114	BTBD7	55727	12	15	0.238339	0.811704	0.944874	-0.508149	0.611608	0.896409	-1.24024	0.215562	0.813683	2	0.0978698	0.92207	NA	-0.441713	0.658918	NA	-0.458852	0.646572	NA	1	0.436043	0.662971	NA	-0.0170387	0.986414	NA	0.0397822	0.968285	NA	4	-1.03979	0.298878	0.812744	-1.37344	0.170327	0.698468	-1.96292	0.0502986	0.655379
ENSG00000011132	APBA3	9546	26	16	2.28728	0.0225463	0.166705	2.08511	0.0376461	0.273385	2.34684	0.0193853	0.367615	0	NA	NA	NA	NA	NA	NA	NA	NA	NA	3	0.952379	0.34131	0.824657	0.924439	0.355774	0.852775	1.26419	0.206846	0.886208	2	0.910313	0.363044	NA	-0.143076	0.886297	NA	-0.32868	0.742558	NA
ENSG00000011143	MKS1	54903	21	12	2.7268	0.00659285	0.0755642	2.20761	0.0277961	0.232279	0.910888	0.362864	0.899105	0	NA	NA	NA	NA	NA	NA	NA	NA	NA	5	1.51045	0.131485	0.578347	1.00847	0.313795	0.820497	0.367692	0.713283	1.01728	3	1.33482	0.182471	0.691059	1.36495	0.172979	0.700586	0.197355	0.843643	1.01361
ENSG00000011198	ABHD5	51099	7	10	0.107885	0.914125	0.976065	-1.61557	0.106917	0.457145	-1.8313	0.0677463	0.588522	1	-0.819717	0.412721	NA	-1.67256	0.0951386	NA	-1.82533	0.0686439	NA	2	0.504018	0.614444	NA	-0.676712	0.498951	NA	-0.718918	0.472581	NA	1	0.797374	0.425567	NA	0.21919	0.826605	NA	0.499041	0.618005	NA
ENSG00000011243	AKAP8L	26993	25	10	2.27835	0.0230762	0.168237	1.92904	0.0543809	0.330604	1.4377	0.151244	0.74806	4	1.12466	0.261208	0.713004	1.00539	0.315273	0.750565	1.00865	0.313709	0.830347	2	1.03765	0.299872	NA	0.616772	0.53771	NA	0.340844	0.733387	NA	3	0.594377	0.552497	0.946854	-0.210595	0.833302	1.00394	-0.0201486	0.983934	1.00352
ENSG00000011258	MBTD1	54799	33	20	1.28545	0.19916	0.553102	0.193621	0.846564	0.972831	-1.54297	0.123572	0.710113	4	0.439354	0.660572	0.911659	0.0196038	0.984369	0.997221	0.114889	0.908587	0.991917	6	1.68322	0.0928814	0.498942	0.796007	0.426465	0.897549	-0.183329	0.854626	1.01321	6	-1.36408	0.173083	0.677495	-2.61877	0.00913496	0.168603	-3.019	0.0026867	0.12943
ENSG00000011260	UTP18	51096	35	15	4.26389	2.35266e-05	0.00108757	2.84555	0.0046444	0.0809038	0.420061	0.67465	0.974767	3	2.05682	0.0401594	0.317487	0.0344468	0.972537	0.993885	0.0181774	0.985506	0.998856	5	2.38597	0.0173607	0.197147	0.973127	0.331035	0.833983	0.669329	0.503644	1.01566	9	2.05522	0.0403147	0.343936	0.503064	0.615176	0.965418	-0.834492	0.404466	1.00253
ENSG00000011275	RNF216	54476	25	13	2.57734	0.0102074	0.100675	1.29564	0.195792	0.601064	0.403019	0.687134	0.977987	4	0.2603	0.794727	0.945996	0.402633	0.687418	0.930323	0.657003	0.51153	0.921853	9	1.50117	0.133868	0.583725	0.230742	0.817625	0.99676	-0.680408	0.496611	1.01681	4	0.809001	0.418853	0.88757	0.406937	0.684256	0.977828	0.0358242	0.971439	1.00552
ENSG00000011295	TTC19	54902	17	18	0.700153	0.484118	0.813101	0.371864	0.710176	0.935171	-0.404296	0.686196	0.978236	3	0.632773	0.527136	0.877514	0.374205	0.708435	0.933148	-0.356139	0.72191	0.964235	1	0.549337	0.58299	NA	0.411629	0.680816	NA	0.0238009	0.981022	NA	4	-0.397333	0.691271	0.968093	-0.214952	0.829906	1.00423	0.730899	0.465238	1.01769
ENSG00000011304	PTBP1	100616459	22	19	-0.64918	0.516485	0.828043	-0.471799	0.637309	0.907148	-0.557697	0.577341	0.962312	0	NA	NA	NA	NA	NA	NA	NA	NA	NA	3	-0.491481	0.623276	0.945206	-0.686814	0.492568	0.928931	-0.666828	0.505239	1.01577	4	0.113532	0.909649	0.981621	0.730163	0.465686	0.923459	0.581588	0.561148	1.02686
ENSG00000011332	DPF1	8193	25	8	0.946736	0.344176	0.711635	1.48121	0.13928	0.517434	1.1506	0.250534	0.835179	0	NA	NA	NA	NA	NA	NA	NA	NA	NA	3	2.53949	0.0113668	0.14931	3.7211	0.000224553	0.00865512	3.52953	0.000461096	0.0261808	3	-1.23734	0.216471	0.735008	-1.12488	0.261265	0.799244	-1.17223	0.241752	0.954824
ENSG00000011347	SYT7	9066	23	14	1.14298	0.253529	0.620456	1.59296	0.1119	0.466264	1.39556	0.163565	0.760326	2	0.801086	0.423417	NA	0.590693	0.555035	NA	0.64398	0.519931	NA	3	-1.09968	0.271939	0.773485	0.51645	0.605804	0.969967	0.307672	0.758481	1.01874	1	1.13964	0.254917	NA	0.530038	0.596358	NA	0.197987	0.843149	NA
ENSG00000011376	LARS2	23395	8	6	-0.366172	0.714373	0.916965	0.469972	0.638612	0.907687	0.325292	0.745118	0.982501	0	NA	NA	NA	NA	NA	NA	NA	NA	NA	1	0.307925	0.758252	NA	0.474121	0.635653	NA	0.499888	0.617409	NA	1	0.207789	0.835469	NA	0.786557	0.431972	NA	-0.138684	0.889765	NA
ENSG00000011405	PIK3C2A	5286	15	15	-0.748942	0.454202	0.793606	-1.10713	0.268854	0.683106	-1.11038	0.267455	0.84404	3	-0.9792	0.327898	0.770119	-1.1556	0.248483	0.69225	-0.633245	0.526909	0.925293	2	-0.934089	0.350655	NA	-1.42004	0.156318	NA	-1.62603	0.104675	NA	4	0.903826	0.366471	0.866429	0.985745	0.32481	0.848124	0.500156	0.617221	1.02922
ENSG00000011422	PLAUR	5329	19	20	1.64095	0.10136	0.38716	1.66978	0.0956877	0.435224	1.58114	0.11458	0.693798	2	1.37479	0.16974	NA	1.72898	0.0845262	NA	1.7894	0.0742528	NA	5	1.74725	0.0811339	0.468739	1.72229	0.0857327	0.513279	1.77312	0.0769149	0.678045	1	0.320705	0.748552	NA	-0.102287	0.918577	NA	0.0106898	0.991476	NA
ENSG00000011426	ANLN	54443	16	9	0.240684	0.809887	0.944274	-0.0670635	0.946562	0.993286	0.150123	0.880738	0.996526	4	0.480535	0.631032	0.901474	0.0767237	0.938879	0.991157	0.500497	0.61698	0.942109	2	0.14695	0.883223	NA	0.365367	0.715016	NA	0.506149	0.613011	NA	4	0.209973	0.833764	0.977909	-0.437074	0.662276	0.973985	-0.085294	0.932067	1.01111
ENSG00000011451	WIZ	58525	25	11	2.65175	0.00823129	0.0879409	2.50455	0.012628	0.147471	1.82089	0.0693168	0.592298	0	NA	NA	NA	NA	NA	NA	NA	NA	NA	2	1.33179	0.183462	NA	0.944231	0.345579	NA	0.5765	0.564578	NA	6	0.879052	0.379745	0.872475	0.940254	0.347613	0.861201	0.959643	0.337773	0.984812
ENSG00000011454	RABGAP1	23637	16	14	-0.68007	0.496737	0.81864	-1.5875	0.11313	0.468234	-2.06372	0.0396426	0.49741	5	-1.47717	0.140185	0.560472	-1.82558	0.0686031	0.406573	-2.34118	0.0196777	0.302014	0	NA	NA	NA	NA	NA	NA	NA	NA	NA	4	-1.49067	0.136604	0.61704	-1.62882	0.104079	0.582334	-1.22163	0.222515	0.946095
ENSG00000011465	DCN	1634	12	13	1.11568	0.265029	0.635278	-0.995397	0.3201	0.733869	-1.08817	0.277127	0.848725	0	NA	NA	NA	NA	NA	NA	NA	NA	NA	1	1.78698	0.0744739	NA	0.609237	0.542687	NA	0.557933	0.577179	NA	1	0.652904	0.514082	NA	-0.325375	0.745054	NA	-0.375021	0.707829	NA
ENSG00000011478	QPCTL	54814	32	11	1.79857	0.072618	0.324805	1.58686	0.113276	0.46849	0.772142	0.440454	0.92503	1	0.606731	0.544272	NA	0.400559	0.688943	NA	-0.501798	0.616066	NA	7	0.549945	0.582573	0.935323	-0.0306372	0.975573	1.00743	-1.0588	0.290283	0.938953	9	0.499642	0.61752	0.958782	0.452867	0.650872	0.970946	0.430139	0.66731	1.02547
ENSG00000011485	PPP5C	5536	25	12	0.656876	0.511527	0.825567	0.334388	0.738249	0.94543	0.123	0.902164	0.996975	3	-0.921113	0.357382	0.787293	-1.27131	0.204304	0.649495	-1.14853	0.251389	0.795558	2	-0.729661	0.465898	NA	-0.62696	0.531017	NA	-0.660939	0.509004	NA	2	1.99707	0.0462942	NA	1.81081	0.0708653	NA	1.78396	0.0751341	NA
ENSG00000011523	CEP68	23177	10	5	0.934839	0.350268	0.717036	1.24632	0.213321	0.621165	0.248667	0.803737	0.988049	0	NA	NA	NA	NA	NA	NA	NA	NA	NA	0	NA	NA	NA	NA	NA	NA	NA	NA	NA	0	NA	NA	NA	NA	NA	NA	NA	NA	NA
ENSG00000011566	MAP4K3	8491	12	9	-0.865902	0.38691	0.742582	-2.96979	0.00314608	0.0633315	-3.06472	0.00231559	0.112333	5	-0.663699	0.507152	0.865567	-1.85374	0.0644573	0.397756	-2.06571	0.0394531	0.424957	3	-1.34723	0.178443	0.652992	-1.19205	0.233896	0.742241	-1.38257	0.167513	0.847273	6	-0.00113917	0.999091	1.00004	-1.28055	0.201038	0.738217	-1.34072	0.180719	0.912456
ENSG00000011590	ZBTB32	27033	15	9	-0.0410196	0.967295	0.991658	0.109288	0.913025	0.986823	-0.0478	0.961898	0.997834	0	NA	NA	NA	NA	NA	NA	NA	NA	NA	3	0.293474	0.769267	0.96971	0.45345	0.650453	0.981487	0.362163	0.717408	1.01617	4	-1.05602	0.29141	0.806213	-0.990572	0.322449	0.846379	-1.00764	0.314191	0.977091
ENSG00000011600	TYROBP	7305	15	16	-1.1192	0.263527	0.633771	-1.98444	0.0478389	0.309673	-2.00786	0.0452818	0.524766	0	NA	NA	NA	NA	NA	NA	NA	NA	NA	3	-1.78904	0.0741415	0.448458	-1.8241	0.0688275	0.462102	-1.87598	0.0613339	0.622834	2	0.446991	0.655052	NA	-0.781824	0.434746	NA	-0.751909	0.452516	NA
ENSG00000011638	TMEM159	57146	9	6	0.263301	0.792414	0.941062	0.371086	0.710755	0.935343	0.644999	0.519271	0.94955	1	0.0702497	0.94402	NA	0.293014	0.769652	NA	0.679625	0.497107	NA	3	-0.231105	0.817317	0.976877	-0.213492	0.831044	0.99746	-0.3639	0.716111	1.0161	2	0.399866	0.689406	NA	-0.170563	0.864648	NA	-0.209211	0.834383	NA
ENSG00000011677	GABRA3	2556	15	0	0.762806	0.445896	0.786421	0.156936	0.875369	0.978902	0.125112	0.900493	0.99744	4	1.65104	0.0992841	0.484849	1.24516	0.213747	0.660472	1.32075	0.187285	0.745935	5	-0.985979	0.324563	0.816511	-1.33275	0.183316	0.685068	-1.37769	0.169014	0.849978	6	1.08759	0.277239	0.794642	1.30014	0.194247	0.729869	1.24332	0.214426	0.941432
ENSG00000012048	BRCA1	672	19	23	0.0701369	0.944109	0.985384	0.0411013	0.967234	0.998219	-0.103888	0.917306	0.996875	6	-0.0485052	0.961331	0.991624	0.120804	0.903903	0.989123	0.701594	0.483311	0.920906	3	1.23318	0.218019	0.710209	0.958123	0.338536	0.838481	0.457485	0.647553	1.0192	4	0.170614	0.864588	0.98034	0.22665	0.820803	1.00327	0.56825	0.570161	1.02672
ENSG00000012061	ERCC1	2067	30	16	2.63591	0.00862061	0.0904215	2.27561	0.0233584	0.211735	1.85511	0.0642628	0.580313	3	0.600234	0.54859	0.883055	0.0156591	0.987514	0.998234	0.138053	0.890263	0.988657	5	1.96194	0.0502573	0.367313	1.53474	0.125581	0.596608	1.81041	0.070928	0.657656	4	1.67775	0.0939467	0.524245	2.15203	0.0319488	0.326071	1.4334	0.152469	0.882708
ENSG00000012124	CD22	933	16	17	0.29834	0.765553	0.932998	-1.38167	0.167787	0.560902	-1.48341	0.138697	0.735721	1	-1.13381	0.25735	NA	-1.98826	0.0474132	NA	-2.09334	0.0369025	NA	8	0.308337	0.757939	0.969901	-0.595668	0.551709	0.958323	-0.594091	0.552763	1.02291	5	0.817084	0.414223	0.885081	-0.750075	0.453618	0.922341	-0.566874	0.571095	1.02664
ENSG00000012171	SEMA3B	102465526	13	14	1.52373	0.128133	0.438172	0.571564	0.567915	0.882025	0.248719	0.803697	0.988072	1	0.895813	0.370732	NA	0.977113	0.32906	NA	0.520699	0.602844	NA	5	1.31842	0.187896	0.665895	0.249328	0.803226	0.995058	0.223158	0.823518	1.01805	4	1.79448	0.0732685	0.471198	1.64037	0.101656	0.578013	1.18991	0.234736	0.955134
ENSG00000012174	MBTPS2	51360	15	8	1.20839	0.227402	0.589908	1.80924	0.0711093	0.378162	1.63155	0.103505	0.671052	1	0.97439	0.330278	NA	1.03883	0.299465	NA	1.09298	0.275013	NA	1	-0.171292	0.864055	NA	0.241909	0.808966	NA	0.429117	0.668053	NA	1	-0.57727	0.563986	NA	0.428225	0.668701	NA	0.154902	0.876971	NA
ENSG00000012211	PRICKLE3	4007	11	4	1.99537	0.0464793	0.252983	1.3353	0.182481	0.581041	0.505696	0.613328	0.966773	0	NA	NA	NA	NA	NA	NA	NA	NA	NA	1	0.581797	0.560934	NA	0.653977	0.513475	NA	-0.201346	0.840523	NA	1	1.65619	0.0982359	NA	0.787906	0.431184	NA	0.521968	0.601961	NA
ENSG00000012223	LTF	4057	7	2	-0.68974	0.490639	0.8169	-1.35046	0.177577	0.574414	-1.40699	0.160151	0.759479	0	NA	NA	NA	NA	NA	NA	NA	NA	NA	3	-0.907023	0.364779	0.840042	-0.189062	0.850133	0.997806	-0.224553	0.822433	1.01826	1	-0.637644	0.523962	NA	-1.50164	0.133921	NA	-1.54546	0.12297	NA
ENSG00000012232	EXTL3	2137	17	14	1.32419	0.185971	0.533062	-0.741596	0.458735	0.830751	-1.04096	0.298478	0.857168	7	-0.415503	0.67793	0.917483	-0.505536	0.61344	0.902498	-0.653735	0.513631	0.920887	4	1.54682	0.122464	0.56159	-0.490481	0.624043	0.975217	-1.25319	0.210816	0.886671	3	-0.316201	0.751966	0.973395	-1.82048	0.0693781	0.486063	-1.37053	0.171234	0.904121
ENSG00000012504	NR1H4	9971	13	0	-1.20211	0.229824	0.593056	-0.420097	0.674623	0.922872	-0.378444	0.705287	0.977967	2	-0.966247	0.334332	NA	-0.388871	0.697563	NA	-0.407502	0.683842	NA	3	-1.19339	0.233214	0.729123	-0.642569	0.520845	0.942698	-0.508242	0.611544	1.01901	3	-0.456539	0.648177	0.962958	0.239292	0.810992	1.00366	0.240465	0.810084	1.02082
ENSG00000012660	ELOVL5	60481	12	9	1.43661	0.151379	0.481918	0.0374794	0.97012	0.998789	-0.313414	0.754118	0.983027	3	1.54091	0.123896	0.527028	1.17878	0.239133	0.679762	0.866735	0.38657	0.888008	4	1.10359	0.270237	0.771969	-0.0859395	0.931554	1.00718	-0.163295	0.870362	1.01221	2	-0.130125	0.896513	NA	-0.050028	0.960123	NA	0.0712366	0.943243	NA
ENSG00000012779	ALOX5	240	9	10	0.878787	0.379888	0.73819	1.7717	0.0771497	0.390736	1.74705	0.0813414	0.62353	0	NA	NA	NA	NA	NA	NA	NA	NA	NA	1	1.75572	0.0796752	NA	2.44059	0.0150642	NA	2.30476	0.0216546	NA	1	-0.745336	0.456377	NA	-0.672014	0.501934	NA	-0.586562	0.557805	NA
ENSG00000012822	CALCOCO1	57658	18	19	-0.534082	0.593494	0.868259	-0.21181	0.832355	0.967766	-0.033219	0.973515	0.999509	0	NA	NA	NA	NA	NA	NA	NA	NA	NA	4	-0.103183	0.917854	0.986812	0.398068	0.690777	0.983458	0.268095	0.788754	1.01611	4	-0.768181	0.442699	0.895804	-1.59265	0.11197	0.600259	-1.03709	0.300274	0.973896
ENSG00000012963	UBR7	55148	14	12	1.40758	0.159803	0.494398	-0.112739	0.91029	0.986487	-1.2969	0.19536	0.796913	0	NA	NA	NA	NA	NA	NA	NA	NA	NA	5	-0.104597	0.916733	0.986913	-0.397605	0.691118	0.983678	-1.93552	0.0535802	0.585171	2	2.18961	0.0289585	NA	0.764136	0.445203	NA	0.420851	0.674074	NA
ENSG00000012983	MAP4K5	11183	25	13	2.27514	0.0232693	0.169054	2.28512	0.0227894	0.208617	1.16889	0.243092	0.82824	3	2.14065	0.0327273	0.286279	2.34919	0.0192637	0.219932	2.1218	0.0344249	0.402906	4	2.16295	0.0309615	0.283348	2.13435	0.0333768	0.313327	0.197207	0.843759	1.01318	5	0.400327	0.689066	0.968233	1.08904	0.276745	0.810026	0.214515	0.830247	1.01659
ENSG00000013016	EHD3	30845	5	8	-1.18435	0.236772	0.60095	-1.74367	0.0819281	0.403309	-1.73439	0.0835638	0.631287	1	-0.298874	0.765145	NA	-1.29023	0.197661	NA	-1.29076	0.197478	NA	0	NA	NA	NA	NA	NA	NA	NA	NA	NA	3	-1.00591	0.314888	0.825912	-1.36612	0.17261	0.699635	-1.34174	0.180387	0.912533
ENSG00000013275	PSMC4	5704	26	11	3.72698	0.000213176	0.00636401	2.30181	0.0218208	0.202528	1.32462	0.185999	0.787406	0	NA	NA	NA	NA	NA	NA	NA	NA	NA	4	2.09144	0.0369323	0.316079	1.44276	0.149812	0.639519	1.10019	0.271864	0.926778	1	1.35771	0.175095	NA	1.07429	0.283291	NA	0.79722	0.425762	NA
ENSG00000013288	MAN2B2	23324	13	11	0.24918	0.803312	0.943065	-0.220669	0.825454	0.966747	-0.53373	0.593803	0.961983	1	-1.50623	0.132565	NA	-1.87687	0.0612094	NA	-2.10147	0.0361796	NA	4	1.30728	0.191647	0.670416	1.2604	0.208204	0.712752	0.830396	0.406775	0.988028	3	0.263333	0.792389	0.974207	0.390206	0.696577	0.982335	0.566234	0.571529	1.02619
ENSG00000013293	SLC7A14	57709	2	0	-0.644645	0.519417	0.829636	0.407493	0.683848	0.927056	0.330778	0.740973	0.983172	4	-0.016283	0.987014	0.997249	0.629832	0.529138	0.873557	0.569906	0.569038	0.933909	1	-0.21971	0.826176	NA	-0.025618	0.979574	NA	-0.0563642	0.955078	NA	5	-0.164521	0.86938	0.979533	0.533411	0.594023	0.96109	0.485551	0.627532	1.02894
ENSG00000013297	CLDN11	5010	16	6	2.23268	0.0259588	0.180575	2.90281	0.00388763	0.0725692	2.74303	0.00634138	0.204295	12	1.9988	0.046106	0.330795	2.23484	0.0259381	0.262514	2.01922	0.0440828	0.440828	3	1.65554	0.0983683	0.514545	2.0361	0.0423502	0.360985	2.04252	0.0417078	0.522511	2	0.425647	0.670526	NA	0.464796	0.642312	NA	0.488972	0.625111	NA
ENSG00000013306	SLC25A39	51629	28	12	1.74351	0.0817856	0.345092	1.27356	0.203506	0.60873	0.352285	0.724797	0.981372	2	0.428874	0.668177	NA	0.168954	0.865912	NA	-0.562425	0.574119	NA	2	0.361009	0.718227	NA	0.00608763	0.995146	NA	0.196009	0.844695	NA	3	0.928641	0.35347	0.858695	1.16357	0.245239	0.786412	0.497911	0.618801	1.02957
ENSG00000013364	MVP	9961	19	17	1.23635	0.216841	0.575942	1.018	0.309246	0.723191	0.662971	0.507703	0.947925	0	NA	NA	NA	NA	NA	NA	NA	NA	NA	4	0.0750435	0.940207	0.990674	-0.7177	0.47333	0.91806	-0.626049	0.531614	1.0208	6	0.0915291	0.927104	0.984773	0.598212	0.550012	0.952701	0.0217217	0.98268	1.00361
ENSG00000013374	NUB1	51667	17	18	0.268149	0.788682	0.939505	0.324408	0.745786	0.946872	-0.345445	0.729928	0.982025	0	NA	NA	NA	NA	NA	NA	NA	NA	NA	8	-0.964271	0.33532	0.819371	-0.519911	0.603392	0.97037	-0.750949	0.453093	1.00655	2	0.995174	0.320075	NA	1.9204	0.0554656	NA	1.28693	0.198808	NA
ENSG00000013375	PGM3	5238	11	13	0.427975	0.668832	0.901208	0.249719	0.802923	0.961549	-0.550677	0.58214	0.962048	4	-0.119856	0.90464	0.976666	-0.382845	0.702023	0.92967	0.0355482	0.971659	0.99908	5	1.17251	0.241483	0.741152	1.07258	0.284059	0.79029	0.34138	0.732984	1.01642	3	0.991579	0.321825	0.830012	1.64085	0.101557	0.578389	0.00971178	0.992256	1.00257
ENSG00000013392	RWDD2A	112611	9	12	-0.497995	0.61868	0.880557	-0.728669	0.466599	0.835652	-1.61394	0.107272	0.677577	1	-0.821358	0.411787	NA	-1.33322	0.183163	NA	-1.45772	0.145646	NA	6	0.0885797	0.929447	0.987514	0.397521	0.691179	0.983634	-0.395943	0.692343	1.02106	4	0.859068	0.390665	0.874604	1.12511	0.261166	0.799173	0.158798	0.873902	1.01523
ENSG00000013441	CLK1	1195	10	15	-0.598638	0.549653	0.846729	-0.611863	0.54095	0.870193	-1.94903	0.0519402	0.548941	1	-0.778701	0.43648	NA	-0.726089	0.468177	NA	-1.46266	0.144289	NA	7	-1.09263	0.275021	0.774945	-1.06317	0.2883	0.796219	-2.37785	0.0178489	0.339033	2	0.899477	0.36878	NA	0.570101	0.568906	NA	0.241164	0.809543	NA
ENSG00000013503	POLR3B	55703	9	7	1.45006	0.147595	0.474671	1.13306	0.257817	0.671524	1.37436	0.170045	0.767363	0	NA	NA	NA	NA	NA	NA	NA	NA	NA	1	0.00817338	0.993482	NA	-0.018238	0.985457	NA	0.715187	0.474881	NA	1	1.28645	0.198809	NA	1.33928	0.181183	NA	0.0821464	0.934568	NA
ENSG00000013523	ANGEL1	23357	18	10	1.45201	0.147051	0.474018	1.29039	0.197605	0.603298	-0.333042	0.739265	0.982546	0	NA	NA	NA	NA	NA	NA	NA	NA	NA	6	0.458786	0.646564	0.95129	0.318617	0.750171	0.98896	-0.146013	0.883979	1.01222	4	0.646149	0.518444	0.930717	0.994291	0.320638	0.843944	-0.334771	0.737961	1.02163
ENSG00000013561	RNF14	9604	7	13	-0.902475	0.367187	0.728351	-0.729934	0.465826	0.835613	-1.35021	0.177656	0.778961	1	-0.390598	0.696241	NA	-1.01182	0.312189	NA	-1.07772	0.281762	NA	0	NA	NA	NA	NA	NA	NA	NA	NA	NA	2	0.196107	0.844596	NA	1.19558	0.232518	NA	1.27352	0.20352	NA
ENSG00000013563	DNASE1L1	1774	11	7	2.28515	0.0226715	0.16726	3.13658	0.00182615	0.0431044	2.68497	0.00753353	0.222119	2	0.944453	0.34534	NA	1.67635	0.0943934	NA	1.88501	0.0601013	NA	4	1.63479	0.102647	0.522437	2.06132	0.03987	0.346843	1.49669	0.135207	0.809018	0	NA	NA	NA	NA	NA	NA	NA	NA	NA
ENSG00000013573	DDX11	1663	33	16	3.69425	0.000241861	0.00705625	3.2249	0.00135586	0.0347566	2.28978	0.0225166	0.392231	3	2.60184	0.00951441	0.130706	2.85325	0.00453543	0.0863793	2.07431	0.0386439	0.421661	7	4.23003	2.72359e-05	0.00133785	4.27344	2.36993e-05	0.0015169	2.82226	0.0049893	0.163133	8	0.360966	0.718259	0.971056	0.180507	0.856839	1.00206	0.265577	0.790692	1.02038
ENSG00000013583	HEBP1	50865	13	17	1.16882	0.242967	0.607528	1.19828	0.231463	0.641637	0.836962	0.403078	0.913067	0	NA	NA	NA	NA	NA	NA	NA	NA	NA	3	-0.00571579	0.995441	0.999226	0.0407746	0.967494	1.00667	-0.00180872	0.998558	1.00055	6	1.98367	0.0477733	0.377797	2.28007	0.02309	0.274933	1.63512	0.102754	0.817517
ENSG00000013588	GPRC5A	9052	20	16	0.817016	0.414262	0.765242	-0.21624	0.828903	0.967324	-0.43065	0.666938	0.974594	3	-0.719266	0.472273	0.848188	-1.43233	0.152774	0.574615	-1.45893	0.145311	0.678012	5	-0.316024	0.7521	0.969714	-0.680203	0.496741	0.930816	-0.93043	0.352669	0.965908	2	1.76455	0.0781764	NA	2.05317	0.0406575	NA	1.83796	0.066757	NA
ENSG00000013619	MAMLD1	10046	9	5	1.55455	0.12061	0.424181	1.80382	0.0719557	0.379039	1.37041	0.171273	0.769785	2	0.33478	0.737914	NA	0.46144	0.644715	NA	0.597779	0.550301	NA	2	3.21937	0.00135806	NA	4.71308	3.29612e-06	NA	4.31235	2.00416e-05	NA	2	0.766772	0.443536	NA	-0.602783	0.546969	NA	-0.741861	0.458576	NA
ENSG00000013725	CD6	923	15	17	0.266489	0.789959	0.940087	0.277349	0.781645	0.957154	-0.531107	0.595619	0.962308	1	1.83891	0.0664498	NA	2.04146	0.0418123	NA	1.51464	0.130596	NA	5	-0.871024	0.384109	0.848833	-1.26336	0.207141	0.711651	-1.80707	0.071449	0.65844	7	2.22187	0.0266851	0.278853	1.71499	0.0870647	0.546208	1.63756	0.102243	0.818414
ENSG00000013810	TACC3	10460	32	16	3.96475	8.28523e-05	0.00300574	2.92582	0.00361665	0.0691348	3.07547	0.00223549	0.109401	5	2.82107	0.00495375	0.0836944	2.16326	0.0310691	0.282999	2.70128	0.00717966	0.170925	8	1.79217	0.0736371	0.446687	1.1179	0.264231	0.774075	0.77156	0.440798	1.00135	7	2.85328	0.00448478	0.0969119	2.38041	0.017726	0.245591	2.22641	0.0265031	0.493503
ENSG00000014138	POLA2	23649	40	24	2.70718	0.00699006	0.0786582	2.21338	0.0273932	0.230878	1.16562	0.244414	0.829359	4	0.826936	0.40862	0.817631	0.87762	0.380638	0.807122	0.68442	0.494078	0.918858	5	2.55599	0.0108478	0.144833	1.52357	0.128347	0.600298	1.66807	0.0960286	0.738107	18	0.862598	0.388723	0.875105	0.837446	0.402805	0.896811	-0.0343137	0.972643	1.00558
ENSG00000014164	ZC3H3	23144	29	21	1.16713	0.243648	0.608136	-0.395292	0.692822	0.930005	-1.87516	0.0614469	0.574468	8	0.222815	0.823759	0.954786	-0.574714	0.565784	0.884235	-1.52198	0.128747	0.661092	7	1.90612	0.0571393	0.390076	0.380835	0.703513	0.984732	0.428768	0.668306	1.02156	11	-0.570717	0.568417	0.948295	-0.0398645	0.96822	1.00576	-0.954475	0.340378	0.983399
ENSG00000014216	CAPN1	823	34	37	0.565773	0.571772	0.857452	1.16457	0.244835	0.65625	0.172345	0.863247	0.9944	1	-0.934778	0.3503	NA	-0.535766	0.592396	NA	-0.555992	0.578505	NA	14	-0.0660095	0.947393	0.991127	0.253566	0.799952	0.994033	-0.778101	0.436937	1.00032	9	1.30696	0.191754	0.70265	1.99257	0.0469373	0.405375	1.83329	0.0674486	0.72354
ENSG00000014257	ACPP	55	14	6	2.10578	0.0356616	0.218153	1.12662	0.260529	0.674482	1.13783	0.255823	0.836602	3	0.149984	0.880831	0.971999	-1.55512	0.12065	0.541827	-1.34243	0.180164	0.731479	2	0.986118	0.324495	NA	0.481204	0.630615	NA	0.294378	0.768611	NA	3	1.28641	0.198823	0.712884	1.97513	0.0488899	0.413399	2.06742	0.0392912	0.590324
ENSG00000014641	MDH1	4190	18	10	0.322334	0.747318	0.928404	-0.155072	0.876837	0.979822	-1.2173	0.224156	0.819612	1	-0.772284	0.440268	NA	-0.547479	0.584333	NA	-0.960673	0.337255	NA	3	-1.01291	0.311532	0.807583	-1.16355	0.245249	0.756669	-1.06504	0.287456	0.93525	2	-0.244373	0.80703	NA	-0.75721	0.449337	NA	-1.15861	0.247257	NA
ENSG00000014824	SLC30A9	10463	12	13	-0.479855	0.631515	0.887471	-0.807826	0.419635	0.806504	-1.40422	0.160975	0.759713	2	1.63642	0.102306	NA	1.54527	0.123013	NA	0.301088	0.763492	NA	3	1.56383	0.118414	0.555069	1.9087	0.0569627	0.422757	0.46469	0.642388	1.02142	2	-1.5262	0.127516	NA	-0.967694	0.333739	NA	-1.09535	0.273976	NA
ENSG00000014914	MTMR11	10903	30	28	-1.12425	0.261383	0.631801	-1.48467	0.13836	0.516083	-1.94468	0.0524634	0.548564	0	NA	NA	NA	NA	NA	NA	NA	NA	NA	9	-0.995612	0.319863	0.813013	-1.45384	0.146716	0.633468	-2.34329	0.0195684	0.35448	8	-0.942507	0.346334	0.853202	-1.4945	0.135774	0.643746	-1.2063	0.228364	0.951321
ENSG00000014919	COX15	1355	10	12	0.560656	0.575253	0.859122	0.478112	0.632813	0.905537	0.643619	0.520165	0.950351	0	NA	NA	NA	NA	NA	NA	NA	NA	NA	1	0.494344	0.621255	NA	0.490977	0.623692	NA	0.29828	0.765633	NA	2	1.53488	0.125371	NA	1.7959	0.0732098	NA	1.84909	0.06513	NA
ENSG00000015133	CCDC88C	440193	14	8	1.06834	0.285822	0.65754	0.403625	0.686688	0.92774	-0.207387	0.835806	0.992311	6	0.225115	0.821971	0.955091	0.30776	0.758413	0.942953	0.669104	0.503788	0.918169	5	0.669643	0.503358	0.906387	0.0194745	0.984472	1.00493	-0.829673	0.407183	0.988111	2	0.112142	0.91075	NA	-0.0322429	0.974293	NA	-0.0451633	0.963998	NA
ENSG00000015153	YAF2	10138	16	9	0.23562	0.813813	0.945219	0.928683	0.353572	0.761343	-0.588332	0.556618	0.95515	0	NA	NA	NA	NA	NA	NA	NA	NA	NA	3	0.126301	0.899538	0.984867	0.427228	0.669426	0.982464	-0.113533	0.909661	1.0086	3	-0.408689	0.682922	0.967105	0.31083	0.75608	0.993786	-1.4625	0.144334	0.884876
ENSG00000015285	WAS	7454	12	3	0.61071	0.541636	0.842466	0.500197	0.617191	0.899065	0.512908	0.608279	0.965654	0	NA	NA	NA	NA	NA	NA	NA	NA	NA	1	0.178661	0.858268	NA	-0.241261	0.809467	NA	-0.185325	0.853062	NA	1	0.121626	0.903238	NA	0.268967	0.788083	NA	0.197767	0.843321	NA
ENSG00000015413	DPEP1	1800	11	0	-2.14551	0.0323352	0.207144	-2.56633	0.0106143	0.132982	-2.49204	0.0130758	0.303068	3	-1.37092	0.170941	0.597865	-1.38164	0.167795	0.59886	-1.36567	0.172755	0.717389	8	-1.56856	0.117308	0.553817	-2.45743	0.0143854	0.190619	-2.394	0.0170924	0.331215	6	-0.379442	0.704501	0.970191	-0.463632	0.643145	0.969611	-0.434199	0.664361	1.0262
ENSG00000015475	BID	637	9	13	-1.0861	0.277894	0.647875	-0.880695	0.378973	0.779334	-1.35324	0.17669	0.77861	2	-0.860011	0.390146	NA	-0.422028	0.673215	NA	-0.803863	0.421919	NA	4	-1.34799	0.178198	0.653003	-0.933788	0.350935	0.847913	-1.19424	0.233041	0.901187	4	-0.00717328	0.994279	0.999992	-0.504777	0.613973	0.965261	-0.495132	0.620759	1.02924
ENSG00000015479	MATR3	724102	12	12	-0.0734115	0.941505	0.985376	-0.255954	0.798108	0.960954	-0.145633	0.884279	0.99695	4	-1.71957	0.0860547	0.447356	-0.908651	0.364041	0.795687	-0.980452	0.327413	0.843703	2	1.29858	0.194613	NA	0.852578	0.394366	NA	0.859544	0.390518	NA	4	-0.991238	0.321992	0.830237	-0.867342	0.386236	0.885258	-1.24621	0.213364	0.939122
ENSG00000015520	NPC1L1	29881	7	0	-2.33097	0.0201038	0.156115	-2.4865	0.0132775	0.152705	-2.38462	0.0175282	0.353274	1	-0.0502793	0.959918	NA	-0.346434	0.729185	NA	-0.243759	0.807533	NA	10	-1.8488	0.0650063	0.419384	-1.95727	0.0509595	0.398359	-1.92166	0.055308	0.593003	3	-1.21832	0.223608	0.742672	-0.440277	0.659957	0.97371	-0.230468	0.817838	1.01982
ENSG00000015532	XYLT2	64132	37	23	5.10606	4.49586e-07	3.67779e-05	4.50858	8.4174e-06	0.000627096	2.07633	0.0384552	0.491379	0	NA	NA	NA	NA	NA	NA	NA	NA	NA	8	2.88422	0.00407262	0.075194	2.81345	0.00512501	0.0959667	1.29164	0.197176	0.876419	4	4.27008	2.2902e-05	0.00143165	4.2181	3.00352e-05	0.00222134	3.02424	0.00264153	0.12903
ENSG00000015568	RGPD5	729540	1	0	2.46106	0.0141491	0.125797	1.68334	0.0930312	0.428632	1.64666	0.100358	0.665913	0	NA	NA	NA	NA	NA	NA	NA	NA	NA	1	-0.106549	0.915184	NA	-0.104952	0.916463	NA	-0.0971944	0.922617	NA	0	NA	NA	NA	NA	NA	NA	NA	NA	NA
ENSG00000015592	STMN4	81551	2	0	-0.597601	0.550344	0.846933	-1.9008	0.0579935	0.341133	-1.88319	0.0603481	0.572861	1	-0.305948	0.759757	NA	-2.85931	0.00445129	NA	-2.91264	0.00377009	NA	4	-0.535583	0.592457	0.939339	-1.70042	0.0897721	0.524382	-1.6759	0.0944839	0.73317	0	NA	NA	NA	NA	NA	NA	NA	NA	NA
ENSG00000015676	NUDCD3	23386	12	9	1.95303	0.0513063	0.267479	0.922483	0.356792	0.763351	0.510903	0.60968	0.9665	3	1.12181	0.262416	0.713513	0.385294	0.700209	0.931094	-0.279432	0.780047	0.970139	3	2.60955	0.00930506	0.132084	1.64319	0.101072	0.544881	0.72783	0.467113	1.00801	3	1.19983	0.230707	0.749655	1.08074	0.280415	0.813739	0.894642	0.371478	0.993193
ENSG00000016082	ISL1	3670	2	0	-0.899958	0.368524	0.729096	0.108121	0.91395	0.986992	0.167371	0.867157	0.994646	0	NA	NA	NA	NA	NA	NA	NA	NA	NA	0	NA	NA	NA	NA	NA	NA	NA	NA	NA	3	-0.519107	0.603889	0.954551	-0.00172693	0.998623	1.00378	0.0287998	0.977038	1.0039
ENSG00000016391	CHDH	55349	6	7	0.324634	0.745577	0.928245	-0.605396	0.545234	0.872123	-0.671182	0.502464	0.946081	0	NA	NA	NA	NA	NA	NA	NA	NA	NA	4	0.602482	0.547094	0.923719	0.313301	0.754203	0.98995	0.16478	0.869194	1.01253	1	-0.256457	0.797691	NA	-0.711677	0.477049	NA	-0.827981	0.40814	NA
ENSG00000016402	IL20RA	53832	16	15	0.959744	0.337592	0.706869	0.0108167	0.991375	1.00025	-0.179845	0.857358	0.993652	2	-0.636645	0.524613	NA	-2.00087	0.046032	NA	-1.84669	0.0654772	NA	4	1.64979	0.099539	0.516068	2.13691	0.0331667	0.312744	2.06	0.0399983	0.512648	5	-0.283378	0.776991	0.973161	-1.27707	0.202263	0.739611	-1.27491	0.203029	0.927047
ENSG00000016490	CLCA1	1179	3	0	-0.285684	0.775224	0.934615	-0.476532	0.633936	0.905902	-0.454997	0.64934	0.97142	0	NA	NA	NA	NA	NA	NA	NA	NA	NA	3	-0.412679	0.679997	0.952574	-0.289573	0.772282	0.990055	-0.283573	0.776874	1.01693	2	-0.329167	0.742151	NA	-0.0113831	0.990923	NA	-0.002448	0.998048	NA
ENSG00000016602	CLCA4	22802	4	0	-0.951655	0.341677	0.70928	-0.00400658	0.996805	1.001	-0.402757	0.687326	0.978094	0	NA	NA	NA	NA	NA	NA	NA	NA	NA	0	NA	NA	NA	NA	NA	NA	NA	NA	NA	6	-0.821434	0.411744	0.883738	-0.160972	0.872191	1.00238	-0.298632	0.765365	1.02302
ENSG00000016864	GLT8D1	55830	13	21	-2.16566	0.030753	0.200942	-2.32218	0.0206874	0.196377	-2.3304	0.0202458	0.375402	0	NA	NA	NA	NA	NA	NA	NA	NA	NA	2	-0.779164	0.436208	NA	-0.603071	0.546778	NA	-0.483441	0.629028	NA	4	-1.40946	0.159246	0.656101	-0.620807	0.535054	0.950785	-0.663532	0.507344	1.02503
ENSG00000017260	ATP2C1	27032	9	14	-1.1032	0.270409	0.640537	-1.00678	0.314604	0.728373	-0.5589	0.57652	0.961712	5	-0.238891	0.811276	0.951637	-0.16394	0.869855	0.977392	0.37031	0.711333	0.96269	3	0.103212	0.917831	0.986888	0.189976	0.849417	0.997741	0.0483802	0.961436	1.00522	4	-0.0846109	0.932601	0.98652	-0.585694	0.558387	0.956792	-0.493279	0.622066	1.02913
ENSG00000017427	IGF1	3479	11	10	-0.177497	0.859182	0.958744	-0.754832	0.450761	0.82581	-0.731707	0.464745	0.936674	0	NA	NA	NA	NA	NA	NA	NA	NA	NA	2	-0.877144	0.380779	NA	-0.639441	0.522875	NA	-0.530522	0.596023	NA	2	-0.541646	0.588275	NA	0.558541	0.576765	NA	0.533611	0.593886	NA
ENSG00000017483	SLC38A5	92745	10	7	1.61096	0.107743	0.39894	0.857444	0.391675	0.789023	0.929076	0.35337	0.89349	1	0.224115	0.822749	NA	-0.124215	0.901203	NA	-0.072099	0.942557	NA	0	NA	NA	NA	NA	NA	NA	NA	NA	NA	4	1.43596	0.151564	0.642342	0.903618	0.366702	0.871092	1.05443	0.292278	0.973518
ENSG00000017797	RALBP1	10928	26	12	0.183278	0.854645	0.957717	-0.778926	0.43645	0.817449	-1.24236	0.214781	0.812943	1	-0.595766	0.551569	NA	-0.78622	0.432169	NA	-0.218909	0.826825	NA	3	-1.94438	0.0523429	0.375284	-2.31124	0.0212896	0.243333	-1.33983	0.181007	0.861865	2	1.34589	0.178874	NA	1.74581	0.0815555	NA	-0.436273	0.662857	NA
ENSG00000018189	RUFY3	22902	11	7	1.54043	0.124012	0.430878	1.63436	0.102912	0.45076	1.05808	0.290613	0.854883	1	1.66986	0.0954972	NA	-0.0739638	0.941073	NA	-0.0777761	0.938042	NA	4	1.11448	0.265545	0.767915	0.515271	0.606627	0.969814	0.387614	0.698493	1.02285	2	0.111739	0.91107	NA	0.696892	0.486245	NA	-0.0465196	0.962918	NA
ENSG00000018236	CNTN1	1272	20	3	1.65405	0.0986695	0.381245	2.15614	0.0316239	0.248231	2.19485	0.0287069	0.435905	9	2.31097	0.0211915	0.215516	3.49261	0.000527632	0.0202824	3.58721	0.000372552	0.0255901	10	1.42666	0.154228	0.621443	1.10947	0.267846	0.776908	1.23157	0.218783	0.892111	5	0.955602	0.33968	0.847143	1.0504	0.294122	0.825019	1.09072	0.276008	0.970416
ENSG00000018280	SLC11A1	6556	11	13	0.679083	0.497362	0.818941	1.22483	0.221308	0.630022	1.39837	0.16272	0.760422	3	0.218545	0.827083	0.956258	0.368864	0.71241	0.933103	0.48152	0.630391	0.946377	4	0.492435	0.622602	0.944863	0.856257	0.392331	0.8812	1.05116	0.293774	0.940737	3	-0.169483	0.865477	0.979866	-0.15421	0.877517	1.00323	-0.155105	0.876811	1.01502
ENSG00000018408	WWTR1	25937	17	16	0.892135	0.372698	0.731975	0.198771	0.842536	0.971614	0.00335175	0.997327	1.00044	7	1.33081	0.183787	0.621021	0.973912	0.330645	0.760793	1.3789	0.168642	0.715193	5	0.0497563	0.960334	0.991794	-0.16642	0.867904	1.00054	-0.750565	0.453324	1.00663	1	-0.554095	0.579732	NA	-0.577653	0.563799	NA	-0.801963	0.423016	NA
ENSG00000018510	AGPS	8540	11	12	1.03246	0.302296	0.674427	1.14904	0.251174	0.663437	0.68531	0.493517	0.943392	3	0.555095	0.579048	0.886125	0.900851	0.36817	0.79805	0.915382	0.360503	0.868607	3	0.714059	0.475484	0.895752	0.762641	0.446094	0.90565	0.615627	0.538466	1.02151	8	-0.179619	0.857516	0.980365	-0.189048	0.850144	1.00261	-0.296255	0.767178	1.02284
ENSG00000018610	CXorf56	63932	12	1	2.0728	0.0386414	0.228751	1.42853	0.153863	0.541016	1.04746	0.295475	0.857396	0	NA	NA	NA	NA	NA	NA	NA	NA	NA	1	0.974735	0.330107	NA	0.815876	0.415021	NA	0.0533746	0.957458	NA	1	0.808843	0.418944	NA	0.856607	0.392137	NA	0.768562	0.442575	NA
ENSG00000018625	ATP1A2	477	18	0	1.23374	0.217811	0.577508	1.86242	0.0632226	0.358133	1.89005	0.0594219	0.569903	0	NA	NA	NA	NA	NA	NA	NA	NA	NA	7	-0.211108	0.832879	0.978533	-0.181474	0.85608	0.99802	-0.151812	0.879406	1.01236	6	1.5884	0.112752	0.572039	1.79927	0.0726736	0.497535	1.82188	0.0691666	0.730772
ENSG00000018699	TTC27	55622	10	10	0.70041	0.483958	0.813159	0.700645	0.483902	0.841972	0.852385	0.394474	0.908624	3	-1.02881	0.304009	0.749293	-0.69458	0.487692	0.857143	-0.914108	0.361171	0.868719	1	0.624689	0.532426	NA	0.638237	0.523657	NA	0.666102	0.505702	NA	2	0.155718	0.876311	NA	-0.0401539	0.967989	NA	0.121431	0.903407	NA
ENSG00000018869	ZNF582	147948	23	16	0.769534	0.441896	0.783506	0.912119	0.362215	0.766989	0.462514	0.643946	0.971186	1	-0.879224	0.379652	NA	-1.68765	0.0921981	NA	-1.70037	0.0897815	NA	5	-0.231966	0.816648	0.976851	0.375952	0.707137	0.983676	0.231187	0.817279	1.01868	5	0.817915	0.413749	0.884607	0.628919	0.529734	0.948393	0.289574	0.772282	1.02135
ENSG00000019102	VSIG2	23584	11	9	0.927765	0.353923	0.719488	1.60193	0.109903	0.461979	1.4765	0.140541	0.73753	0	NA	NA	NA	NA	NA	NA	NA	NA	NA	2	1.08268	0.279411	NA	0.948334	0.34349	NA	1.01002	0.313054	NA	2	1.38874	0.165455	NA	1.30708	0.191882	NA	1.20134	0.230281	NA
ENSG00000019144	PHLDB1	102466719	10	11	-0.84567	0.398093	0.751768	-1.01581	0.31029	0.724313	-1.25165	0.211376	0.809417	1	0.482977	0.629298	NA	-1.46349	0.144059	NA	-1.59333	0.111817	NA	2	-0.851578	0.394807	NA	-0.410601	0.681569	NA	-0.557555	0.577438	NA	5	-1.98083	0.0480917	0.377756	-1.57409	0.116199	0.609245	-1.68687	0.0923525	0.789167
ENSG00000019169	MARCO	8685	21	13	1.42556	0.154546	0.48689	2.0971	0.0365654	0.269763	2.05965	0.0400321	0.500042	1	0.290157	0.771802	NA	0.527587	0.598057	NA	0.528706	0.597282	NA	1	0.290157	0.771802	NA	0.527587	0.598057	NA	0.528706	0.597282	NA	6	-0.149098	0.88153	0.980598	0.767452	0.443232	0.917388	0.727764	0.467154	1.0168
ENSG00000019186	CYP24A1	1591	21	0	0.877582	0.380542	0.7386	0.861374	0.38951	0.787228	0.895804	0.370857	0.90033	2	-0.680361	0.496553	NA	-0.325661	0.744839	NA	-0.33073	0.741009	NA	4	1.70159	0.089379	0.490609	3.27111	0.00115712	0.0325875	3.30609	0.00102523	0.0510731	10	1.28797	0.19828	0.712397	1.00732	0.314343	0.839579	1.01276	0.311745	0.977004
ENSG00000019485	PRDM11	101060179	11	9	0.835741	0.403652	0.75636	1.13804	0.255736	0.669237	1.25099	0.211617	0.809597	2	0.316172	0.751988	NA	0.687036	0.492429	NA	0.764585	0.444937	NA	2	1.10646	0.268995	NA	1.19736	0.231823	NA	1.14672	0.252133	NA	0	NA	NA	NA	NA	NA	NA	NA	NA	NA
ENSG00000019505	SYT13	57586	11	11	-0.412484	0.68014	0.904902	-0.691696	0.4895	0.843794	-0.696148	0.486711	0.943459	0	NA	NA	NA	NA	NA	NA	NA	NA	NA	1	-0.430814	0.666767	NA	-0.940048	0.347718	NA	-0.959042	0.338076	NA	0	NA	NA	NA	NA	NA	NA	NA	NA	NA
ENSG00000019549	SNAI2	6591	20	29	-1.43478	0.151899	0.482287	-0.356289	0.721798	0.939356	-0.463539	0.643212	0.971572	0	NA	NA	NA	NA	NA	NA	NA	NA	NA	6	-0.650602	0.515567	0.91128	-0.104793	0.916588	1.00437	-0.211094	0.832914	1.01516	5	-1.02845	0.304176	0.816578	0.137614	0.890609	1.00281	0.157927	0.874589	1.01536
ENSG00000019582	CD74	972	17	14	2.42466	0.0156337	0.133655	2.53251	0.0116779	0.140607	2.3194	0.02084	0.380086	4	2.64889	0.00830035	0.119514	1.95275	0.0514947	0.352553	1.91778	0.0557992	0.483055	2	1.77496	0.0764401	NA	1.61455	0.107139	NA	1.3214	0.187069	NA	3	2.01208	0.0446833	0.363208	2.31694	0.0209739	0.262536	2.10503	0.0358672	0.572458
ENSG00000019991	HGF	3082	11	8	0.573251	0.566702	0.853993	0.37776	0.705794	0.933748	0.520488	0.60299	0.963676	3	1.54394	0.12316	0.52711	1.72873	0.0845721	0.463818	1.76884	0.0776276	0.547575	5	-0.0299397	0.976126	0.996314	-1.12073	0.263024	0.773115	-1.08017	0.280669	0.934177	2	1.20665	0.228071	NA	1.64846	0.0999861	NA	1.77536	0.0765443	NA
ENSG00000019995	ZRANB1	54764	14	9	0.228816	0.819095	0.946479	0.255742	0.798272	0.961082	-0.981209	0.32704	0.88126	2	-0.893751	0.371834	NA	-0.524313	0.600329	NA	-1.22732	0.220372	NA	5	0.645023	0.519173	0.913374	0.284234	0.776368	0.989049	0.116888	0.907003	1.00883	6	-0.0408356	0.967441	0.993455	0.393093	0.694445	0.981833	-1.26593	0.206222	0.931901
ENSG00000020129	NCDN	23154	15	10	2.38489	0.0174111	0.14243	1.3268	0.185277	0.58581	0.654362	0.513228	0.950055	0	NA	NA	NA	NA	NA	NA	NA	NA	NA	3	2.51777	0.0120841	0.154878	3.00411	0.00281853	0.0620134	2.61921	0.0091243	0.231083	0	NA	NA	NA	NA	NA	NA	NA	NA	NA
ENSG00000020256	ZFP64	55734	25	13	1.88314	0.0601924	0.294399	1.36185	0.173956	0.569436	-0.234747	0.814517	0.988916	8	-0.605682	0.544968	0.882991	-0.486355	0.626962	0.904916	-1.11813	0.264132	0.803131	9	1.23058	0.218989	0.710955	1.34164	0.180419	0.685396	-0.151524	0.879633	1.0124	4	1.41413	0.157872	0.654289	1.15487	0.248782	0.787199	-0.153703	0.877916	1.0144
ENSG00000020426	MNAT1	4331	9	14	-0.924259	0.355744	0.719682	-1.59749	0.110888	0.4646	-1.11568	0.265183	0.842447	3	-1.00216	0.316692	0.762609	-1.11345	0.266136	0.715731	0.253272	0.800179	0.971811	2	-0.772646	0.440053	NA	-1.23858	0.216175	NA	-1.11165	0.266907	NA	2	1.40089	0.161793	NA	1.84994	0.0650047	NA	2.52769	0.0118379	NA
ENSG00000020577	SAMD4A	23034	15	18	1.45341	0.146663	0.47304	1.2035	0.22944	0.639108	1.09652	0.273464	0.847774	6	1.55249	0.121101	0.52203	1.63498	0.102782	0.501346	1.8455	0.0656504	0.512244	2	0.367305	0.713529	NA	0.811736	0.41739	NA	0.662988	0.507693	NA	2	-1.0936	0.274594	NA	-0.808182	0.419431	NA	-0.824822	0.409929	NA
ENSG00000020633	RUNX3	864	12	8	0.815105	0.415354	0.766327	0.223996	0.822866	0.966089	0.472656	0.636698	0.971581	2	0.594412	0.552473	NA	-0.242473	0.808529	NA	-0.0888006	0.929282	NA	4	0.975147	0.329903	0.817864	-0.191414	0.848291	0.997861	0.0647595	0.948396	1.00522	3	-0.509378	0.610685	0.956797	0.105262	0.916216	1.00303	0.229509	0.818582	1.01978
ENSG00000020922	MRE11A	4361	12	9	0.162334	0.871101	0.963093	0.165357	0.86874	0.977186	-0.0579111	0.953846	0.997543	3	0.266793	0.789726	0.943527	0.367396	0.713503	0.933077	0.22178	0.82459	0.976274	2	-0.748025	0.454755	NA	-0.860149	0.390184	NA	-0.808051	0.419507	NA	2	0.268758	0.788213	NA	0.377488	0.705997	NA	0.651142	0.515302	NA
ENSG00000021300	PLEKHB1	58473	27	20	0.39959	0.689609	0.909235	0.374063	0.708541	0.93405	-1.10318	0.270564	0.84649	1	-0.73228	0.4643	NA	-1.02623	0.305358	NA	-1.62026	0.105907	NA	10	0.246124	0.805675	0.975661	0.0570726	0.954514	1.00645	-0.597553	0.550452	1.02365	5	-0.934855	0.35026	0.857244	-0.970022	0.332579	0.853345	-1.43254	0.152714	0.881697
ENSG00000021355	SERPINB1	1992	17	19	-0.190439	0.849034	0.95502	-0.849776	0.39592	0.791177	-1.16778	0.243542	0.82825	1	-1.40308	0.161139	NA	-1.42052	0.156178	NA	-1.36852	0.171862	NA	4	1.3781	0.168715	0.642089	0.475316	0.634802	0.979995	0.340493	0.733651	1.01681	2	1.63374	0.102868	NA	0.654467	0.513159	NA	0.512379	0.608648	NA
ENSG00000021461	CYP3A43	64816	11	0	-0.517344	0.605117	0.874757	-0.356613	0.721556	0.939334	-0.191692	0.848074	0.994985	1	-0.436134	0.662905	NA	-0.39806	0.690783	NA	-0.262005	0.793443	NA	7	-0.976914	0.329028	0.818577	-0.620139	0.535493	0.950958	-0.608726	0.543027	1.02208	5	-0.457926	0.647181	0.962978	-0.248448	0.803906	1.00233	-0.180037	0.857208	1.01527
ENSG00000021488	SLC7A9	11136	17	4	1.01307	0.31146	0.683721	1.89891	0.0582421	0.341512	1.33057	0.184033	0.786265	1	2.30523	0.0215131	NA	2.67933	0.00765878	NA	2.95423	0.00330619	NA	6	0.657831	0.510913	0.910983	1.33099	0.183895	0.686019	0.887543	0.375282	0.975234	4	-0.244396	0.807013	0.976411	0.445149	0.656435	0.972751	0.0851601	0.932174	1.01091
ENSG00000021574	SPAST	6683	11	10	-0.877809	0.380418	0.738532	-1.25457	0.210315	0.617476	-0.906625	0.365111	0.900529	0	NA	NA	NA	NA	NA	NA	NA	NA	NA	2	-0.715812	0.474402	NA	-1.33156	0.183707	NA	-1.3411	0.180593	NA	2	-0.795704	0.426536	NA	-0.503536	0.614844	NA	-0.662266	0.508155	NA
ENSG00000021645	NRXN3	9369	12	5	0.0988788	0.921269	0.978871	0.450974	0.652234	0.913511	0.766473	0.443815	0.925104	17	1.40002	0.162052	0.586355	0.828562	0.40781	0.81718	1.06099	0.28929	0.8146	3	-0.4684	0.639678	0.949093	-0.351654	0.725269	0.983382	-0.462685	0.643824	1.02109	1	0.400791	0.688724	NA	0.532438	0.594697	NA	0.116923	0.906976	NA
ENSG00000021762	OSBPL5	114879	11	16	-0.403253	0.686914	0.908409	-1.16403	0.245055	0.656627	-1.37561	0.169657	0.767272	1	-1.55882	0.119595	NA	-2.06135	0.0398671	NA	-2.21565	0.027237	NA	2	0.521154	0.602462	NA	0.680023	0.496854	NA	0.810341	0.418192	NA	2	0.121696	0.903183	NA	-0.167112	0.86736	NA	-0.468194	0.639882	NA
ENSG00000021776	AQR	9716	6	11	-0.288773	0.772861	0.934331	-0.852978	0.394144	0.790848	-1.37781	0.168977	0.766899	2	1.50215	0.133614	NA	0.879773	0.379472	NA	0.159333	0.873481	NA	4	-0.416723	0.677039	0.952598	-0.73422	0.463213	0.912004	-0.709975	0.478103	1.01208	4	0.547734	0.58409	0.948965	-0.137977	0.890323	1.00291	-0.0294296	0.976536	1.00417
ENSG00000021826	CPS1	1373	11	7	1.96772	0.0495862	0.261948	1.83773	0.0667884	0.367722	1.75889	0.0793052	0.618143	4	3.29223	0.0010557	0.0258678	2.1931	0.0288327	0.273324	2.08129	0.0379969	0.418965	3	0.287473	0.773855	0.970858	0.433251	0.665049	0.983695	0.323509	0.746467	1.01486	2	1.82892	0.0679364	NA	0.684774	0.493854	NA	0.630146	0.528933	NA
ENSG00000021852	C8B	732	9	0	0.682194	0.495394	0.818285	1.50458	0.133162	0.507007	1.54685	0.122634	0.709363	1	0.534612	0.593127	NA	1.07631	0.282391	NA	1.07508	0.282939	NA	3	0.576513	0.564497	0.929475	1.39043	0.165115	0.663288	1.46289	0.144227	0.826021	1	-0.644748	0.519351	NA	-1.62709	0.104446	NA	-1.62524	0.10484	NA
ENSG00000022267	FHL1	2273	7	6	0.11364	0.909563	0.976065	-0.221263	0.824992	0.966613	-0.260217	0.79482	0.987269	0	NA	NA	NA	NA	NA	NA	NA	NA	NA	2	-0.650743	0.515476	NA	-0.447145	0.654994	NA	-0.452855	0.650881	NA	4	0.657132	0.511362	0.927357	0.189467	0.849815	1.00301	0.170989	0.864313	1.01567
ENSG00000022355	GABRA1	2554	4	0	-0.697518	0.485764	0.814307	-0.152232	0.879075	0.980484	-0.151963	0.879287	0.996573	2	-0.353195	0.724073	NA	-0.410918	0.681336	NA	-0.413106	0.679734	NA	2	-0.353195	0.724073	NA	-4.15497e-15	1	NA	1.64071e-15	1	NA	3	-0.43298	0.665194	0.964233	-0.196398	0.844391	1.00201	-0.194556	0.845832	1.01345
ENSG00000022556	NLRP2	55655	21	9	2.43429	0.0152282	0.131468	1.65577	0.0984937	0.441252	1.55412	0.120889	0.705628	1	1.86522	0.0626666	NA	1.56067	0.119333	NA	1.51099	0.131523	NA	2	0.459468	0.646074	NA	0.471422	0.637577	NA	0.436423	0.662748	NA	4	2.0158	0.0442917	0.362268	0.970137	0.332521	0.853406	0.997076	0.319287	0.980741
ENSG00000022567	SLC45A4	57210	36	17	1.34179	0.1802	0.525455	1.47886	0.139907	0.518377	0.94842	0.343447	0.8897	5	-1.28534	0.199199	0.646509	-1.16784	0.243514	0.684781	-0.821579	0.411771	0.89627	13	0.753934	0.451201	0.885055	1.57004	0.117138	0.579165	0.950158	0.342564	0.964495	6	3.38233	0.000768199	0.0265382	1.36092	0.17425	0.702485	1.16317	0.245406	0.954891
ENSG00000022840	RNF10	9921	17	7	3.66532	0.000270195	0.00761659	3.04405	0.00247681	0.0535402	2.24005	0.0255969	0.415931	0	NA	NA	NA	NA	NA	NA	NA	NA	NA	2	3.32684	0.000935128	NA	2.52867	0.0118048	NA	1.33742	0.181791	NA	4	3.48143	0.000537072	0.0202162	3.42064	0.000684162	0.0272162	1.83274	0.0675311	0.722947
ENSG00000022976	ZNF839	55778	18	19	0.0589919	0.952979	0.987109	0.805383	0.421042	0.807255	-0.201899	0.840091	0.993159	1	-0.231366	0.817114	NA	-0.444368	0.656999	NA	-0.000799514	0.999362	NA	3	0.285074	0.775692	0.971662	0.686492	0.492771	0.928982	0.699946	0.484338	1.0149	2	1.17958	0.238662	NA	1.51215	0.131228	NA	0.787603	0.431362	NA
ENSG00000023041	ZDHHC6	64429	11	6	1.93439	0.0535619	0.274521	2.47524	0.0136974	0.155393	1.63261	0.103282	0.671958	0	NA	NA	NA	NA	NA	NA	NA	NA	NA	1	-0.725837	0.468238	NA	0.187804	0.851118	NA	-0.326581	0.744144	NA	1	1.57497	0.11582	NA	1.46835	0.142738	NA	-0.757541	0.44914	NA
ENSG00000023171	GRAMD1B	57476	14	11	0.137781	0.890463	0.968207	0.623828	0.53307	0.8662	0.737787	0.461045	0.933955	4	-0.394523	0.693343	0.921378	0.487437	0.626196	0.904745	0.490886	0.623757	0.947622	1	-1.24167	0.214871	NA	-1.57244	0.116581	NA	-1.46104	0.144733	NA	9	1.28053	0.200882	0.715384	1.1123	0.266627	0.802097	1.2129	0.225831	0.949812
ENSG00000023191	RNH1	6050	21	18	0.107957	0.914068	0.976129	0.149691	0.881078	0.98049	0.182288	0.855442	0.99357	0	NA	NA	NA	NA	NA	NA	NA	NA	NA	8	-1.18124	0.238	0.735376	-1.07763	0.281801	0.78879	-0.697971	0.485572	1.01668	4	-0.0570072	0.954559	0.991179	0.0171242	0.986345	1.00345	-0.0222797	0.982235	1.00354
ENSG00000023228	NDUFS1	4719	17	10	0.979686	0.327658	0.698246	0.342458	0.732173	0.943732	0.181697	0.855906	0.993694	1	-0.398487	0.690421	NA	-0.564649	0.572605	NA	-0.379241	0.704696	NA	4	-0.500176	0.617145	0.94459	-0.511404	0.609329	0.970461	-0.238298	0.811763	1.01769	3	-0.425043	0.670966	0.964347	-0.638585	0.523431	0.946792	-1.00866	0.313703	0.977308
ENSG00000023287	RB1CC1	9821	29	11	1.70109	0.0894739	0.362325	0.506833	0.612531	0.896659	-0.194283	0.846046	0.995123	3	-0.270084	0.787194	0.944542	-0.687997	0.491824	0.861514	-0.345867	0.729611	0.96468	3	0.411753	0.680676	0.952135	0.328219	0.742905	0.987765	0.898577	0.36938	0.974768	6	0.326587	0.744101	0.973654	-0.224034	0.822837	1.00307	-0.729382	0.466164	1.01654
ENSG00000023318	ERP44	23071	15	6	0.743303	0.457606	0.795388	1.68806	0.0921218	0.427392	1.63748	0.10226	0.669746	2	1.01651	0.309817	NA	1.13363	0.25758	NA	1.52935	0.12691	NA	2	-2.17977	0.0296848	NA	-1.30459	0.192726	NA	-1.37662	0.169344	NA	4	0.98804	0.323554	0.83263	1.45784	0.145612	0.660857	1.59496	0.111454	0.835471
ENSG00000023330	ALAS1	211	17	13	1.96922	0.0494131	0.261447	2.5105	0.0124204	0.146068	2.18778	0.0292217	0.439723	0	NA	NA	NA	NA	NA	NA	NA	NA	NA	3	0.995029	0.320146	0.812755	1.11549	0.265259	0.77451	0.760288	0.447498	1.00511	3	1.69349	0.0909096	0.515793	2.07995	0.0381192	0.361306	1.97881	0.0484731	0.647665
ENSG00000023445	BIRC3	330	15	15	-0.248949	0.80349	0.943075	0.117007	0.906909	0.985639	-0.0821299	0.934582	0.997461	2	0.129222	0.897227	NA	-0.170509	0.86469	NA	0.0173722	0.986148	NA	5	-0.0126261	0.989931	0.997582	0.309101	0.757394	0.98971	0.0485353	0.961312	1.00549	9	0.212734	0.831611	0.978223	-0.149756	0.881027	1.00244	-0.0727441	0.942044	1.00901
ENSG00000023516	AKAP11	11215	12	12	-0.556113	0.578353	0.86067	0.0357001	0.971538	0.998893	-0.500713	0.616829	0.968084	1	0.141784	0.887301	NA	-0.170895	0.864386	NA	-0.741878	0.458565	NA	1	-1.34536	0.179046	NA	-1.20698	0.228101	NA	-0.953497	0.340873	NA	5	0.498733	0.61816	0.959208	0.721658	0.470895	0.923499	0.369406	0.712007	1.02558
ENSG00000023572	GLRX2	51022	19	18	0.571902	0.567614	0.854828	0.246526	0.805392	0.96202	0.0415946	0.966841	0.998431	0	NA	NA	NA	NA	NA	NA	NA	NA	NA	3	0.667393	0.504792	0.907423	0.393566	0.694095	0.984335	0.81041	0.418152	0.989492	5	-0.592928	0.553465	0.946352	-0.910202	0.363223	0.872102	-0.886512	0.375836	0.994966
ENSG00000023608	SNAPC1	6617	9	13	-0.466017	0.641382	0.890169	0.467963	0.640047	0.908103	0.0925343	0.926317	0.997443	0	NA	NA	NA	NA	NA	NA	NA	NA	NA	2	-0.468128	0.639873	NA	-0.209886	0.833856	NA	-0.42099	0.673972	NA	2	-0.262414	0.793098	NA	0.0359856	0.97131	NA	-0.157409	0.874996	NA
ENSG00000023697	DERA	51071	30	12	1.83213	0.0674552	0.311137	2.48137	0.0134674	0.153935	0.813208	0.416548	0.917549	4	-0.427908	0.66888	0.914391	-0.0757163	0.93968	0.991503	-0.863581	0.388298	0.888569	0	NA	NA	NA	NA	NA	NA	NA	NA	NA	3	-0.16349	0.870191	0.979396	0.521058	0.602593	0.963819	-0.697828	0.485661	1.01845
ENSG00000023734	STRAP	11171	25	14	2.63957	0.00852926	0.0899724	2.71675	0.0068575	0.100649	-0.198414	0.842814	0.994266	0	NA	NA	NA	NA	NA	NA	NA	NA	NA	2	0.0334158	0.973355	NA	0.191283	0.848394	NA	-0.739023	0.460295	NA	2	2.6071	0.00937127	NA	2.60426	0.00952473	NA	2.1639	0.0310206	NA
ENSG00000023839	ABCC2	1244	15	0	1.27019	0.204536	0.560016	0.445313	0.656317	0.915082	0.484036	0.628606	0.970325	1	-0.802473	0.422615	NA	-0.634134	0.526329	NA	-0.685801	0.493207	NA	1	1.5143	0.130505	NA	1.44631	0.148816	NA	1.45104	0.147496	NA	2	1.5615	0.118963	NA	1.7934	0.073609	NA	1.75369	0.0801945	NA
ENSG00000023892	DEF6	50619	13	18	-0.917679	0.359176	0.722248	-2.09682	0.0365907	0.269473	-2.3558	0.0189298	0.363941	1	-0.0092637	0.992612	NA	-0.43188	0.666044	NA	-0.40257	0.687464	NA	9	-0.417041	0.676806	0.952652	-1.64476	0.100747	0.54396	-1.63267	0.103269	0.754754	4	1.45762	0.145498	0.632197	1.65256	0.0991478	0.573691	1.79799	0.0728786	0.733114
ENSG00000023902	PLEKHO1	51177	40	24	0.592539	0.553726	0.848538	-0.266767	0.789776	0.958668	-0.317864	0.750742	0.982927	0	NA	NA	NA	NA	NA	NA	NA	NA	NA	4	1.15527	0.248467	0.74717	1.14338	0.253516	0.765623	1.1237	0.261764	0.921804	7	0.580804	0.561603	0.948377	0.0799762	0.936293	1.00511	0.0504351	0.959799	1.00697
ENSG00000023909	GCLM	2730	18	6	2.00484	0.0454542	0.249684	1.46917	0.142513	0.522465	0.8235	0.410679	0.916967	2	1.22962	0.219348	NA	1.44994	0.1478	NA	1.17873	0.239157	NA	0	NA	NA	NA	NA	NA	NA	NA	NA	NA	5	1.6762	0.0942486	0.523703	1.27552	0.202812	0.739046	0.631047	0.528345	1.0245
ENSG00000024048	UBR2	23304	19	12	0.251635	0.801414	0.942495	0.381187	0.703252	0.933493	0.451566	0.651809	0.972236	5	-0.00208095	0.99834	0.999533	0.266988	0.789606	0.94934	0.732472	0.464279	0.917608	4	-0.457766	0.647296	0.950513	-0.720089	0.471859	0.916386	-0.565062	0.572326	1.01842	4	0.214489	0.830243	0.978148	1.0854	0.278351	0.810887	0.694037	0.488033	1.01814
ENSG00000024422	EHD2	30846	12	16	-0.990274	0.322462	0.69346	-1.51785	0.129784	0.500308	-1.74597	0.081529	0.623536	0	NA	NA	NA	NA	NA	NA	NA	NA	NA	5	-2.34132	0.0195607	0.210582	-2.42371	0.0157726	0.20142	-2.64886	0.00837308	0.223303	1	1.53226	0.126015	NA	1.51233	0.131181	NA	1.48822	0.137423	NA
ENSG00000024526	DEPDC1	55635	20	8	1.18618	0.236047	0.600297	0.99146	0.322016	0.735331	1.10379	0.270298	0.846609	0	NA	NA	NA	NA	NA	NA	NA	NA	NA	1	-0.274907	0.783488	NA	-0.469915	0.638653	NA	0.203849	0.838568	NA	2	0.366053	0.714462	NA	0.182504	0.855273	NA	0.161029	0.872146	NA
ENSG00000024862	CCDC28A	25901	13	20	1.97882	0.048319	0.259192	1.89076	0.0593257	0.344957	-0.316937	0.751445	0.983153	2	2.77881	0.00563644	NA	2.70779	0.00704215	NA	1.03629	0.300649	NA	2	0.45041	0.652587	NA	0.283528	0.776908	NA	-0.917006	0.359652	NA	2	0.63763	0.523971	NA	0.866193	0.386865	NA	-0.141246	0.887742	NA
ENSG00000025039	RRAGD	58528	17	7	0.590213	0.555283	0.849052	1.2268	0.220565	0.628979	0.377735	0.705813	0.978046	2	-1.05277	0.292894	NA	-0.618805	0.536371	NA	-1.54116	0.124011	NA	3	0.0613847	0.951074	0.991051	-0.250183	0.802565	0.994822	-0.91656	0.359886	0.971067	6	0.0596639	0.952444	0.990648	0.805846	0.420775	0.906271	0.228368	0.819469	1.01968
ENSG00000025156	HSF2	3298	18	5	4.17464	3.45317e-05	0.00150069	3.49386	0.000525232	0.0178515	2.68885	0.007448	0.221161	0	NA	NA	NA	NA	NA	NA	NA	NA	NA	4	4.13695	4.05212e-05	0.00188522	3.15214	0.00173369	0.043285	2.64541	0.00845757	0.223301	3	3.93174	9.47498e-05	0.00505108	3.67346	0.000269325	0.0138649	2.94946	0.0033566	0.150646
ENSG00000025293	PHF20	51230	21	10	2.09556	0.0365633	0.221718	1.10079	0.271601	0.685699	0.26687	0.789697	0.986338	7	1.01921	0.308539	0.754688	-0.32265	0.747117	0.940631	-0.573611	0.56653	0.93345	3	0.55052	0.582179	0.935259	0.676528	0.499068	0.932199	0.231236	0.817241	1.01875	2	2.20202	0.0280652	NA	1.14305	0.253651	NA	0.905876	0.365508	NA
ENSG00000025423	HSD17B6	8630	22	15	0.363663	0.716245	0.917885	0.942555	0.346435	0.755826	0.854581	0.393258	0.907451	2	0.371	0.710776	NA	0.582579	0.56048	NA	0.642503	0.520889	NA	4	-0.130397	0.896299	0.984791	0.299633	0.764601	0.989214	0.247049	0.804988	1.01765	3	0.273019	0.784938	0.974054	-0.650576	0.515666	0.942159	-0.806291	0.42052	1.00348
ENSG00000025434	NR1H3	10062	13	16	0.0850709	0.932235	0.982763	0.495932	0.620195	0.899749	0.251933	0.801213	0.986982	0	NA	NA	NA	NA	NA	NA	NA	NA	NA	3	-0.00475588	0.996207	0.99876	-0.509227	0.610853	0.971277	-0.212121	0.832113	1.01513	3	-0.685513	0.4933	0.919694	0.102608	0.918322	1.00346	0.0309741	0.975305	1.00477
ENSG00000025708	TYMP	1890	18	4	1.25025	0.211721	0.569964	0.450028	0.652916	0.913699	0.294102	0.768822	0.98549	1	-0.0485537	0.961292	NA	-1.08239	0.279682	NA	-0.875689	0.381687	NA	7	1.30017	0.194072	0.674429	0.746564	0.455733	0.908284	0.285181	0.775642	1.01746	5	1.08491	0.278423	0.795646	1.0081	0.31397	0.839011	1.04501	0.296602	0.973108
ENSG00000025770	NCAPH2	29781	16	7	1.81772	0.0696337	0.31698	1.9103	0.0567565	0.338028	1.52237	0.12865	0.718029	0	NA	NA	NA	NA	NA	NA	NA	NA	NA	6	0.910382	0.363007	0.838337	1.24447	0.214001	0.721373	1.32571	0.185638	0.871342	8	2.2659	0.023833	0.263467	1.81682	0.0699375	0.487705	0.903145	0.366954	0.994259
ENSG00000025772	TOMM34	10953	27	17	0.987652	0.323744	0.69398	0.904178	0.366405	0.770097	-0.220616	0.825496	0.989717	2	0.219826	0.826085	NA	0.353672	0.723758	NA	0.064953	0.948242	NA	3	0.629153	0.529502	0.917635	0.508399	0.611433	0.971321	-0.946304	0.344524	0.965124	7	0.435592	0.663299	0.964014	0.462961	0.643626	0.969223	0.217144	0.828199	1.01716
ENSG00000025796	SEC63	11231	16	11	4.98224	8.35454e-07	6.28021e-05	3.98187	8.02104e-05	0.00416994	1.92999	0.0542638	0.553856	3	4.1223	4.31078e-05	0.00210025	3.46977	0.000573261	0.0203556	1.01409	0.31111	0.828704	3	5.32209	1.47887e-07	1.53121e-05	4.67622	3.91295e-06	0.000306109	2.86787	0.00433527	0.149136	3	3.23171	0.0013018	0.0386201	2.57662	0.0103081	0.180727	2.3878	0.0173792	0.39938
ENSG00000025800	KPNA6	23633	26	13	2.60712	0.00937071	0.0954109	1.92632	0.0547208	0.331463	0.389553	0.69706	0.97736	8	1.69143	0.0913041	0.463153	1.62117	0.105712	0.506208	-0.153785	0.877851	0.986376	7	3.65808	0.00027776	0.00952411	3.36882	0.00082261	0.0251086	0.695729	0.486974	1.01679	7	0.0255945	0.97959	0.996769	-0.73382	0.463457	0.923396	-0.596894	0.550891	1.02543
ENSG00000026025	VIM	7431	12	4	2.07489	0.0384461	0.228405	2.84482	0.00465485	0.0810011	2.80548	0.00525167	0.184894	0	NA	NA	NA	NA	NA	NA	NA	NA	NA	1	0.747687	0.454958	NA	1.30353	0.193089	NA	1.2494	0.212196	NA	3	1.47126	0.141774	0.62744	1.31355	0.189694	0.721801	1.3063	0.192147	0.925653
ENSG00000026103	FAS	355	6	12	-1.3835	0.167055	0.505405	-1.9698	0.0495001	0.316619	-1.90191	0.0578498	0.565552	1	1.57397	0.116051	NA	0.51379	0.607662	NA	0.378075	0.705561	NA	4	-0.385309	0.700153	0.957192	-0.61973	0.535762	0.950796	-0.637629	0.524054	1.01738	5	-1.96024	0.0504564	0.386501	-3.3786	0.000794642	0.0296987	-3.06169	0.00233866	0.119808
ENSG00000026297	RNASET2	8635	14	10	0.937078	0.349117	0.715732	1.31936	0.187749	0.588939	1.19652	0.23215	0.825158	0	NA	NA	NA	NA	NA	NA	NA	NA	NA	3	-0.922298	0.356765	0.833951	-0.515339	0.606579	0.970031	-0.592936	0.553535	1.02254	1	1.1619	0.245764	NA	1.42588	0.154624	NA	0.338341	0.735271	NA
ENSG00000026508	CD44	960	12	15	0.836663	0.403134	0.756238	0.506561	0.612721	0.896466	0.218202	0.827375	0.989553	3	1.44222	0.149792	0.572655	0.549706	0.582805	0.883805	0.469695	0.63881	0.948481	2	0.290709	0.77138	NA	-0.85649	0.392202	NA	-0.976752	0.32924	NA	1	-0.81825	0.413557	NA	-0.899578	0.368846	NA	-0.679481	0.497198	NA
ENSG00000026559	KCNG1	3755	40	19	2.38089	0.0175998	0.143551	3.28964	0.00108529	0.0299856	2.471	0.0138594	0.312126	1	-0.888004	0.374915	NA	-0.134901	0.892753	NA	0.0475271	0.962115	NA	5	-0.67489	0.500021	0.905162	-0.423248	0.672325	0.983711	-0.513136	0.608119	1.02137	11	0.860149	0.39007	0.874576	1.7167	0.08675	0.545212	0.939557	0.347971	0.98714
ENSG00000026652	AGPAT4	56895	14	28	-0.653742	0.513543	0.82706	0.290186	0.771813	0.954712	0.0467051	0.96277	0.997251	1	0.671317	0.502292	NA	0.313141	0.754324	NA	0.314556	0.753251	NA	1	0.671317	0.502292	NA	0.313141	0.754324	NA	0.314556	0.753251	NA	3	1.4392	0.150644	0.641291	1.63593	0.102583	0.579207	1.32544	0.185729	0.913595
ENSG00000026751	SLAMF7	57823	24	16	-0.131768	0.895214	0.970024	-0.378563	0.705198	0.933625	-0.168335	0.866399	0.994802	2	-0.370653	0.711034	NA	-0.383897	0.701243	NA	-0.274282	0.783999	NA	0	NA	NA	NA	NA	NA	NA	NA	NA	NA	4	0.132137	0.894923	0.980643	-0.310539	0.756301	0.993703	-0.127835	0.898339	1.01292
ENSG00000026950	BTN3A1	11119	19	20	1.22958	0.219363	0.579047	0.147529	0.882783	0.981079	-0.0707231	0.943651	0.998583	0	NA	NA	NA	NA	NA	NA	NA	NA	NA	7	0.809037	0.418833	0.868163	-0.507101	0.612343	0.971159	-0.138748	0.889714	1.0109	3	0.78087	0.435204	0.890591	0.687304	0.49226	0.93333	0.285007	0.775776	1.02121
ENSG00000027001	MIPEP	4285	14	14	1.29751	0.194983	0.547882	1.84029	0.0664119	0.367102	0.629875	0.52911	0.94944	0	NA	NA	NA	NA	NA	NA	NA	NA	NA	6	0.22343	0.823281	0.976491	0.186527	0.852119	0.997587	-0.550516	0.582251	1.0201	2	-0.0543199	0.956699	NA	-0.0540446	0.956925	NA	-0.356525	0.721622	NA
ENSG00000027075	PRKCH	5583	15	15	-0.865485	0.387138	0.742423	-1.20596	0.228493	0.638817	-1.14784	0.251671	0.834803	9	-1.82999	0.0677754	0.398847	-2.0999	0.0363172	0.303126	-2.10961	0.0354681	0.406041	1	1.85115	0.0646674	NA	1.96035	0.0505975	NA	1.91642	0.0559729	NA	3	-0.513944	0.607491	0.955643	-0.0881099	0.92983	1.00495	-0.183514	0.854481	1.01548
ENSG00000027644	INSRR	3645	3	0	-1.32641	0.185236	0.531685	-1.22279	0.222075	0.63156	-1.11762	0.264352	0.842051	0	NA	NA	NA	NA	NA	NA	NA	NA	NA	5	-0.683027	0.494869	0.903736	-0.449239	0.653485	0.982273	-0.345891	0.729594	1.01719	8	-0.427241	0.669365	0.964687	-0.692761	0.488832	0.933402	-0.455599	0.648908	1.02834
ENSG00000027697	IFNGR1	3459	21	17	1.2603	0.208078	0.563977	0.233476	0.815502	0.964432	-0.388897	0.697545	0.976972	2	1.58139	0.114346	NA	-0.349923	0.726567	NA	-0.438917	0.660941	NA	7	2.77916	0.00563036	0.0949876	1.64771	0.100138	0.543175	0.762286	0.446306	1.00478	4	0.908777	0.363853	0.865305	0.904453	0.366259	0.87083	0.7078	0.479452	1.02072
ENSG00000027847	B4GALT7	11285	17	10	1.83953	0.0663592	0.308813	2.92207	0.00365961	0.0695576	2.06606	0.0394201	0.495363	0	NA	NA	NA	NA	NA	NA	NA	NA	NA	3	-0.110578	0.91199	0.985827	0.531051	0.595657	0.969594	0.277981	0.78116	1.01724	4	2.2805	0.0229478	0.257476	3.26352	0.00118777	0.0414417	2.40041	0.0168	0.395591
ENSG00000027869	SH2D2A	9047	16	19	-0.473285	0.636192	0.888284	0.776767	0.437721	0.817995	0.909527	0.36358	0.900212	1	-0.239604	0.810724	NA	0.642946	0.520599	NA	0.533245	0.594138	NA	4	-0.664563	0.5066	0.908045	-0.222029	0.824396	0.99696	-0.199975	0.841594	1.0137	8	-0.549283	0.583027	0.949736	0.363386	0.716495	0.986707	0.665296	0.506217	1.02414
ENSG00000028116	VRK2	101927261	19	10	1.20102	0.230243	0.593222	0.105287	0.916197	0.987693	0.0254664	0.979695	1.00001	9	-0.539305	0.589888	0.889395	-1.41953	0.156464	0.580678	-0.614574	0.539161	0.925095	4	0.412502	0.680127	0.952503	-0.243127	0.808022	0.995511	-0.505539	0.613439	1.01848	4	-0.0531951	0.957595	0.99139	-0.298851	0.765197	0.996417	-0.154891	0.87698	1.01477
ENSG00000028137	TNFRSF1B	7133	15	8	0.713282	0.475964	0.808355	1.23139	0.218847	0.628052	0.914772	0.360823	0.898987	1	-0.176152	0.860238	NA	0.218346	0.827262	NA	0.169049	0.865837	NA	1	-1.71954	0.0860615	NA	-1.3912	0.164881	NA	-1.76019	0.0790846	NA	1	0.607783	0.543574	NA	0.327228	0.743654	NA	0.162795	0.870756	NA
ENSG00000028203	VEZT	55591	16	7	1.22703	0.220319	0.580467	0.926561	0.354672	0.761746	0.23117	0.817292	0.989192	4	1.5517	0.121291	0.52231	1.25854	0.208876	0.654593	0.713011	0.476225	0.917839	4	0.396852	0.691626	0.955305	0.577834	0.563677	0.961712	0.159122	0.873648	1.01213	5	1.15	0.250629	0.769846	0.964037	0.335567	0.854333	0.29361	0.769197	1.02255
ENSG00000028277	POU2F2	5452	20	19	-0.128519	0.897783	0.971357	-0.836945	0.403086	0.796908	-0.902698	0.36719	0.899673	4	1.02457	0.306001	0.75155	-2.18546	0.0293916	0.277366	-2.1796	0.0298279	0.381033	1	0.0203746	0.983752	NA	-0.0876776	0.930174	NA	-0.0955671	0.923909	NA	6	1.51501	0.130327	0.604547	-0.443106	0.657911	0.973427	-0.583111	0.560124	1.02588
ENSG00000028310	BRD9	65980	35	17	2.90346	0.00383401	0.0518912	2.70058	0.00719385	0.10403	2.19543	0.0286651	0.436065	4	3.30615	0.00100557	0.0247844	3.05452	0.00239374	0.0545097	2.81248	0.00514071	0.138965	7	-0.635518	0.525347	0.916752	-0.330807	0.74095	0.987279	-0.246522	0.805395	1.01756	11	3.24476	0.00124461	0.0377773	2.47671	0.0136418	0.216414	2.18572	0.0293737	0.514997
ENSG00000028528	SNX1	6642	15	17	0.620914	0.534905	0.838405	0.36145	0.71794	0.937993	-0.461841	0.644428	0.971474	3	0.230896	0.817479	0.953043	0.344537	0.73061	0.937885	-0.109714	0.912687	0.992772	3	1.03352	0.301802	0.800637	0.708121	0.479252	0.921089	0.0938215	0.925295	1.0067	5	-1.19586	0.23225	0.752575	-1.45831	0.145483	0.660553	-2.30932	0.021398	0.453068
ENSG00000028839	TBPL1	9519	18	9	2.85021	0.00452768	0.0583008	-0.393542	0.694113	0.930017	-0.252462	0.800804	0.986843	1	3.75637	0.000190183	NA	0.618949	0.536276	NA	0.670441	0.502936	NA	4	-0.352741	0.724414	0.962331	-1.71027	0.0879331	0.52055	-1.1215	0.262701	0.920806	2	1.14057	0.254531	NA	-0.793405	0.427977	NA	-0.715188	0.47488	NA
ENSG00000029153	ARNTL2	56938	27	13	2.33972	0.0196437	0.153903	2.20861	0.0277263	0.231928	0.985929	0.324721	0.878986	2	-0.516034	0.606031	NA	-0.140639	0.88822	NA	0.280182	0.779472	NA	10	1.46798	0.142663	0.59812	1.7293	0.0844701	0.509765	0.773428	0.439693	1.00078	2	-0.310018	0.756661	NA	0.49869	0.618252	NA	0.0291229	0.97678	NA
ENSG00000029363	BCLAF1	9774	21	7	3.03322	0.00253014	0.039023	2.36225	0.0186069	0.184499	1.53394	0.125779	0.710323	2	1.31643	0.18856	NA	0.0767932	0.938824	NA	-0.422707	0.67272	NA	4	2.42115	0.0157836	0.185007	1.82686	0.0684113	0.459893	1.45971	0.145099	0.823868	4	1.4527	0.14686	0.63288	0.497269	0.619252	0.965898	-0.0191785	0.984708	1.00363
ENSG00000029364	SLC39A9	55334	23	9	1.87346	0.0615177	0.296965	1.22976	0.219458	0.627969	1.49632	0.135302	0.729068	4	-0.831497	0.406042	0.816371	-0.894257	0.371682	0.801106	0.000563889	0.99955	1.00003	3	1.41521	0.157555	0.626246	1.23954	0.215819	0.723346	1.48914	0.137183	0.813468	4	-0.316851	0.751473	0.973356	-0.215271	0.829657	1.00427	0.69824	0.485404	1.01832
ENSG00000029534	ANK1	286	28	15	0.406249	0.684712	0.907944	1.59497	0.11145	0.465437	1.15221	0.249873	0.834643	17	0.743052	0.457757	0.838288	1.21723	0.22418	0.667601	1.19902	0.231179	0.783057	5	-0.00836074	0.993332	0.998627	0.281439	0.778509	0.989509	-0.0620556	0.950547	1.00498	12	-1.55704	0.120017	0.58597	-2.34277	0.0195939	0.254672	-2.98724	0.00297576	0.136469
ENSG00000029559	IBSP	3381	16	0	0.944173	0.345483	0.712924	0.193868	0.846371	0.972944	0.186523	0.852122	0.994699	0	NA	NA	NA	NA	NA	NA	NA	NA	NA	1	-0.721593	0.470842	NA	-0.699744	0.484464	NA	-0.719617	0.472151	NA	1	-0.170184	0.864926	NA	-0.259184	0.795617	NA	-0.271801	0.785905	NA
ENSG00000029639	TFB1M	51106	10	12	0.13905	0.88946	0.967747	0.875022	0.382048	0.781134	0.050369	0.959852	0.997571	0	NA	NA	NA	NA	NA	NA	NA	NA	NA	4	-0.679404	0.497159	0.905102	-0.598858	0.549581	0.958251	-0.755738	0.450219	1.00566	3	1.71407	0.0870608	0.50965	2.86505	0.00437283	0.103665	1.78542	0.0748962	0.744849
ENSG00000029725	RABEP1	9135	14	15	-1.18545	0.236334	0.600478	-1.19096	0.234322	0.645061	-1.90149	0.0579041	0.565752	2	-0.137019	0.891064	NA	-0.782503	0.434347	NA	-0.721323	0.471102	NA	5	-1.34574	0.178924	0.6543	-0.824717	0.409987	0.889274	-1.09349	0.274789	0.930441	3	0.682815	0.495002	0.919928	0.253325	0.800138	1.00167	-0.777773	0.43713	1.01095
ENSG00000029993	HMGB3	3149	8	6	0.303854	0.76135	0.931345	-0.702857	0.482523	0.841152	-0.900866	0.368163	0.899414	0	NA	NA	NA	NA	NA	NA	NA	NA	NA	3	-0.623591	0.533147	0.917927	-1.06596	0.287036	0.794387	-0.926412	0.354751	0.967094	3	0.188906	0.850234	0.979289	0.309482	0.757104	0.993888	0.0498391	0.960274	1.00707
ENSG00000030066	NUP160	23279	18	12	0.508306	0.611436	0.878338	0.487913	0.625859	0.902241	0.823938	0.410431	0.917517	1	-0.86833	0.385581	NA	-0.802532	0.422686	NA	-0.959262	0.337965	NA	3	0.871394	0.383907	0.849276	-0.499184	0.617903	0.97369	-0.562567	0.574022	1.01904	6	-0.903061	0.366877	0.866413	-0.531281	0.595497	0.961549	0.0237794	0.98104	1.0034
ENSG00000030304	MUSK	4593	4	0	-0.31401	0.753628	0.929119	-0.466984	0.640747	0.908169	-0.286364	0.774737	0.986179	1	-0.223881	0.82293	NA	-0.132418	0.894715	NA	-0.114576	0.908835	NA	2	0.253731	0.799795	NA	0.0237324	0.981077	NA	0.205951	0.836927	NA	1	-0.321397	0.748027	NA	-0.140355	0.888445	NA	-0.0925924	0.92627	NA
ENSG00000030419	IKZF2	22807	24	13	1.1024	0.270755	0.640993	0.73504	0.462714	0.833525	0.733217	0.463825	0.93595	4	-0.188712	0.850386	0.964569	-0.0709322	0.943485	0.990777	-0.0737603	0.941235	0.995149	5	0.597777	0.550227	0.925605	1.05366	0.292627	0.797531	1.0518	0.293483	0.940945	3	0.210301	0.833508	0.978045	-0.862187	0.389063	0.887283	-0.862372	0.388962	0.997773
ENSG00000030582	GRN	2896	21	13	0.816062	0.414807	0.76591	1.18312	0.237413	0.64865	0.54215	0.587995	0.961347	0	NA	NA	NA	NA	NA	NA	NA	NA	NA	4	-0.149612	0.881124	0.982946	0.572422	0.567334	0.962199	-0.137425	0.890759	1.01067	2	0.000196618	0.999843	NA	0.644218	0.519776	NA	0.778149	0.436908	NA
ENSG00000031003	FAM13B	51306	6	16	-1.60307	0.109474	0.402048	-1.28222	0.200455	0.605903	-1.52912	0.126969	0.713422	0	NA	NA	NA	NA	NA	NA	NA	NA	NA	1	-1.01618	0.309977	NA	-1.35984	0.174589	NA	-1.47627	0.140601	NA	3	-0.784844	0.432873	0.891203	-0.524243	0.600379	0.963211	-0.700832	0.483786	1.019
ENSG00000031081	ARHGAP31	57514	17	13	0.496288	0.619883	0.881218	0.298506	0.76546	0.954067	0.294404	0.768591	0.985346	5	0.348659	0.727475	0.928738	0.640523	0.522173	0.870634	0.714121	0.475539	0.91863	5	0.985839	0.324632	0.816489	2.00256	0.0458495	0.375362	1.94029	0.0529957	0.581192	3	-0.325817	0.744683	0.973203	-1.45774	0.14564	0.660694	-1.442	0.15003	0.887169
ENSG00000031691	CENPQ	55166	22	6	1.97982	0.0482063	0.259004	1.25765	0.209198	0.616257	0.755351	0.450451	0.927239	0	NA	NA	NA	NA	NA	NA	NA	NA	NA	3	0.954643	0.340164	0.823207	0.942422	0.346503	0.845523	0.850659	0.395431	0.982392	3	-0.126655	0.899258	0.980686	0.133915	0.893532	1.00341	-0.000563646	0.999551	1.00012
ENSG00000031698	SARS	6301	14	11	0.74963	0.453788	0.79313	1.06014	0.289674	0.703959	0.42641	0.670022	0.973644	0	NA	NA	NA	NA	NA	NA	NA	NA	NA	1	-1.17096	0.242107	NA	-0.693052	0.488649	NA	-0.762198	0.446359	NA	3	0.531113	0.595548	0.952695	0.316848	0.751512	0.992503	0.0124931	0.990038	1.00235
ENSG00000031823	RANBP3	8498	21	8	2.02123	0.0437241	0.245432	1.4692	0.142505	0.522551	0.815606	0.415176	0.917798	0	NA	NA	NA	NA	NA	NA	NA	NA	NA	4	1.45268	0.146865	0.608488	1.26818	0.205417	0.710117	0.789103	0.430485	0.994391	5	0.670081	0.503078	0.923659	0.856296	0.392309	0.890239	0.620056	0.535549	1.02447
ENSG00000032219	ARID4A	5926	15	26	-1.0395	0.299013	0.670959	-0.999719	0.318006	0.732187	-1.0448	0.296702	0.858569	2	-0.979859	0.327573	NA	-0.569363	0.569406	NA	-0.663298	0.507495	NA	6	-0.281171	0.778682	0.972293	-0.744915	0.456728	0.908895	-0.551083	0.581862	1.02026	2	0.36263	0.717016	NA	0.458925	0.646519	NA	0.117119	0.906821	NA
ENSG00000032389	TSSC1	7260	19	13	1.29334	0.196418	0.549417	1.1877	0.235605	0.647101	1.26031	0.20824	0.808354	3	0.0679419	0.945856	0.986591	0.878775	0.380011	0.807017	0.192109	0.847747	0.979878	3	0.852112	0.394511	0.853427	1.0776	0.281814	0.788616	1.11358	0.266082	0.924067	4	-0.719949	0.471853	0.910416	-0.651583	0.515017	0.942284	-0.608286	0.543318	1.02404
ENSG00000032444	PNPLA6	10908	20	12	3.05751	0.00233685	0.03679	2.53116	0.0117223	0.140837	2.019	0.0441056	0.52201	1	2.19792	0.0283576	NA	1.22729	0.220383	NA	0.885223	0.37653	NA	1	1.52174	0.128631	NA	1.46811	0.142803	NA	1.14092	0.254538	NA	11	2.23442	0.0258438	0.276105	1.96643	0.0498891	0.417478	1.3023	0.193508	0.926263
ENSG00000032742	IFT88	8100	21	19	0.051482	0.95896	0.988518	0.292573	0.769989	0.95472	0.180581	0.856781	0.993674	3	0.039161	0.968776	0.993191	-0.197175	0.843783	0.971278	-0.416682	0.677118	0.959136	7	1.07029	0.284942	0.782443	1.48564	0.138104	0.619326	1.25493	0.210185	0.886487	3	0.545597	0.585557	0.94944	0.508182	0.611585	0.964684	0.88919	0.374397	0.994667
ENSG00000033011	ALG1	100507589	25	12	2.77797	0.00565079	0.0677933	1.37808	0.168893	0.562685	0.401231	0.688449	0.978107	5	1.02827	0.304261	0.749472	0.304759	0.760696	0.942157	0.559831	0.575885	0.934531	6	1.76743	0.0776925	0.459413	0.828113	0.408064	0.88967	0.2102	0.833611	1.01508	4	2.31159	0.0211575	0.249658	1.39738	0.163018	0.685627	-0.223438	0.823301	1.01841
ENSG00000033030	ZCCHC8	55596	20	9	1.71437	0.0870056	0.355783	0.927354	0.354261	0.761647	-0.365139	0.715187	0.980129	2	0.0730282	0.941809	NA	-0.754633	0.45088	NA	-0.766335	0.443896	NA	2	1.87074	0.0618952	NA	1.30578	0.192322	NA	0.482742	0.629524	NA	7	0.11879	0.905484	0.980754	-0.221694	0.824657	1.00342	-1.01628	0.310064	0.976107
ENSG00000033050	ABCF2	10061	19	22	0.552703	0.580684	0.861834	-0.0990105	0.921176	0.9884	-0.897763	0.369813	0.900151	1	0.894381	0.371497	NA	0.806062	0.42065	NA	0.947111	0.344113	NA	9	-1.41087	0.158829	0.627768	-1.53827	0.124716	0.594907	-2.0366	0.0423011	0.522505	3	1.75213	0.0802902	0.49138	0.872795	0.38326	0.884031	0.520111	0.603253	1.02847
ENSG00000033100	CHPF2	54480	17	13	1.71154	0.0875275	0.356955	1.09949	0.272165	0.686293	0.578324	0.563348	0.957639	0	NA	NA	NA	NA	NA	NA	NA	NA	NA	4	1.85178	0.0645755	0.418651	1.21376	0.225503	0.731655	1.05835	0.290488	0.938466	8	0.0266785	0.978726	0.996952	-0.123383	0.901861	1.00396	-0.353165	0.724138	1.02326
ENSG00000033122	LRRC7	57554	9	0	1.01313	0.311428	0.683921	0.390014	0.696719	0.930668	0.273319	0.784739	0.986124	13	0.725302	0.468565	0.844789	1.68705	0.0923151	0.479901	1.60943	0.108254	0.625636	5	1.08718	0.27742	0.77591	-0.115556	0.908058	1.00272	-0.284077	0.776488	1.01718	3	-0.598359	0.549839	0.945694	-0.265576	0.790692	1.00034	-0.203672	0.838706	1.01452
ENSG00000033170	FUT8	2530	15	16	-1.21082	0.226469	0.588679	-0.795672	0.426659	0.811499	-0.577525	0.563887	0.95758	22	-0.301654	0.763026	0.941148	0.451828	0.65162	0.912529	0.562542	0.574039	0.934068	3	-1.26614	0.205983	0.693241	-0.924231	0.355882	0.852647	-0.594255	0.552653	1.02324	0	NA	NA	NA	NA	NA	NA	NA	NA	NA
ENSG00000033178	UBA6	55236	15	6	1.36264	0.173537	0.516402	1.48593	0.138026	0.515875	1.14044	0.254735	0.836322	1	2.06616	0.0392664	NA	2.39099	0.0172302	NA	3.14229	0.00179197	NA	5	-0.0449935	0.964128	0.992607	-0.0297235	0.976301	1.0071	-0.736087	0.462078	1.00474	2	0.1155	0.90809	NA	0.331404	0.7405	NA	0.786461	0.43203	NA
ENSG00000033327	GAB2	9846	30	20	5.05858	5.71051e-07	4.53795e-05	5.91685	6.68589e-09	1.12701e-06	1.90712	0.0571701	0.563862	19	5.26384	2.00357e-07	2.2689e-05	5.97131	4.91717e-09	1.03015e-06	1.88485	0.0601224	0.503825	8	5.17982	3.08924e-07	2.86188e-05	6.0798	2.64845e-09	4.11327e-07	2.73074	0.00657837	0.193521	10	3.56088	0.0004006	0.0161812	4.44859	1.10094e-05	0.000955547	1.47542	0.140831	0.880885
ENSG00000033627	ATP6V0A1	535	14	25	-0.432171	0.665781	0.900369	-0.496144	0.620045	0.899845	-0.759162	0.448171	0.927119	3	-0.323381	0.746526	0.93539	-1.40986	0.1593	0.584471	-1.54534	0.122998	0.66157	9	1.67295	0.0948876	0.503319	1.63902	0.101937	0.545642	0.882051	0.378241	0.976915	5	0.386818	0.699036	0.969913	0.446834	0.655219	0.97232	0.210194	0.833616	1.01527
ENSG00000033800	PIAS1	8554	10	10	1.66359	0.096746	0.376515	1.96306	0.0502803	0.319162	1.03374	0.301836	0.859711	5	0.404138	0.686263	0.920142	0.54607	0.585299	0.884706	0.0540088	0.956953	0.998663	3	2.48215	0.0133472	0.16564	2.54527	0.0112658	0.159489	2.16703	0.0307798	0.452108	1	-0.653864	0.513464	NA	0.280767	0.779024	NA	0.515805	0.606255	NA
ENSG00000033867	SLC4A7	9497	7	6	-0.285903	0.775057	0.934616	-0.331091	0.740736	0.946074	-0.852901	0.394188	0.908341	1	0.622001	0.534191	NA	0.32602	0.744567	NA	-0.546169	0.585233	NA	1	-0.893859	0.371776	NA	-0.43646	0.662721	NA	-0.551983	0.581246	NA	0	NA	NA	NA	NA	NA	NA	NA	NA	NA
ENSG00000034053	APBA2	321	6	7	-1.00147	0.317027	0.689053	-0.119538	0.904905	0.985258	-0.0532468	0.95756	0.997737	12	-1.3961	0.163231	0.588585	-0.712036	0.476827	0.853076	-0.614952	0.538911	0.925046	3	-0.24137	0.809355	0.975976	0.293874	0.768995	0.990168	0.372144	0.709969	1.01916	3	-0.393088	0.694402	0.968602	-1.74141	0.082323	0.530077	-1.68139	0.0934125	0.792422
ENSG00000034152	MAP2K3	100996792	25	25	1.67565	0.0943581	0.372081	2.46311	0.0141628	0.158411	2.01655	0.0443623	0.520617	3	-0.368262	0.712815	0.925533	0.701579	0.483319	0.855559	0.851129	0.395171	0.892114	4	1.41499	0.157619	0.625326	1.61366	0.10733	0.559209	1.47553	0.1408	0.818374	7	-1.26517	0.20633	0.723498	-0.698825	0.485037	0.9326	-0.284911	0.775849	1.02118
ENSG00000034239	EFCAB1	79645	14	0	-1.92302	0.0549769	0.278777	-0.885795	0.376221	0.777123	-0.99477	0.320406	0.876117	1	-0.637198	0.524253	NA	-0.43079	0.666836	NA	-0.468208	0.639873	NA	4	-0.829031	0.407435	0.862654	0.023361	0.981373	1.00644	-0.0226927	0.981906	1.00338	3	-0.0203931	0.983737	0.997702	0.46305	0.643561	0.969404	0.407072	0.684157	1.0257
ENSG00000034510	TMSB10	9168	14	12	0.961036	0.336943	0.706218	1.0404	0.298738	0.713107	0.349922	0.726568	0.9817	0	NA	NA	NA	NA	NA	NA	NA	NA	NA	7	0.815563	0.415092	0.867218	1.27796	0.201949	0.707862	0.367537	0.713399	1.01704	3	-0.0466056	0.962844	0.992617	-0.18811	0.850879	1.00201	-0.303341	0.761777	1.02252
ENSG00000034533	ASTE1	28990	5	13	-0.430169	0.667236	0.900731	-0.682839	0.495074	0.847017	-0.342772	0.731937	0.982273	2	-0.640926	0.52183	NA	-1.13383	0.257495	NA	-0.954513	0.340359	NA	2	-0.543256	0.587167	NA	-0.269598	0.787598	NA	-0.349532	0.72686	NA	5	-0.141181	0.887777	0.980485	0.0473167	0.962283	1.00596	0.581319	0.561329	1.02666
ENSG00000034677	RNF19A	25897	35	19	2.92403	0.00359318	0.0498446	2.32097	0.0207529	0.196776	1.53002	0.126746	0.712886	5	1.83533	0.0669797	0.395832	1.62026	0.105906	0.506562	1.56113	0.119227	0.653875	9	0.918391	0.358804	0.836312	0.901537	0.367805	0.863582	0.164149	0.869691	1.01266	1	-1.31481	0.189105	NA	-1.35046	0.177575	NA	-1.17949	0.238854	NA
ENSG00000034693	PEX3	8504	21	10	1.119	0.263614	0.63389	0.850527	0.395503	0.791006	-0.219876	0.826072	0.989626	1	0.509508	0.610594	NA	0.152617	0.878772	NA	-1.48141	0.139228	NA	4	-1.03218	0.302427	0.801288	-0.417329	0.676645	0.984304	-0.0291905	0.976726	1.00352	3	0.457485	0.647498	0.962903	-0.0507753	0.959528	1.00609	-1.64304	0.101103	0.816128
ENSG00000034713	GABARAPL2	11345	10	15	0.126053	0.899734	0.971641	0.431592	0.666253	0.919867	-0.162159	0.871256	0.996063	0	NA	NA	NA	NA	NA	NA	NA	NA	NA	2	1.92061	0.0552814	NA	1.86063	0.063476	NA	1.74283	0.0820763	NA	2	-0.102361	0.918506	NA	0.212168	0.832076	NA	-0.190703	0.848848	NA
ENSG00000034971	MYOC	4653	4	0	1.38952	0.165218	0.50249	-0.261826	0.79358	0.959726	-0.363545	0.716376	0.979909	1	-0.162291	0.871134	NA	-0.00461133	0.996323	NA	0.0883928	0.929606	NA	5	1.52461	0.127913	0.571927	-0.410704	0.681493	0.984441	-0.528219	0.597619	1.02012	5	1.61228	0.107457	0.560894	-0.270416	0.78697	0.999004	-0.326831	0.743955	1.02291
ENSG00000035115	SH3YL1	26751	22	20	0.837063	0.402909	0.756157	1.2417	0.21502	0.62361	0.807689	0.419715	0.917502	2	0.630816	0.528415	NA	1.60761	0.10865	NA	1.11702	0.26461	NA	4	0.371682	0.710268	0.959348	1.0364	0.300594	0.805117	0.907638	0.364577	0.972297	11	0.343066	0.731676	0.971682	0.269829	0.787421	0.998973	0.141828	0.887282	1.01429
ENSG00000035141	FAM136A	100287852	14	12	0.713212	0.476007	0.808263	0.393202	0.694364	0.929905	-0.348914	0.727324	0.981132	0	NA	NA	NA	NA	NA	NA	NA	NA	NA	2	0.972734	0.331099	NA	0.939878	0.347805	NA	0.153545	0.87804	NA	5	0.354601	0.72302	0.970992	-0.266426	0.790038	0.999998	0.0438037	0.965081	1.00668
ENSG00000035403	VCL	7414	9	14	0.549632	0.582788	0.862731	1.15848	0.247308	0.660122	-0.14626	0.883784	0.996863	3	0.00969978	0.992264	0.9987	0.328261	0.742873	0.940659	-0.1407	0.888173	0.988694	3	0.557702	0.577267	0.933474	1.20694	0.228116	0.73382	0.301932	0.762849	1.01826	4	1.15646	0.247978	0.767768	1.41879	0.156682	0.674374	0.809397	0.418733	1.00195
ENSG00000035499	DEPDC1B	55789	25	13	1.80903	0.0709746	0.320461	1.57706	0.115513	0.473168	1.57103	0.11691	0.699282	3	0.0662978	0.947164	0.986727	0.494834	0.620969	0.902796	0.465698	0.641667	0.947685	1	-0.622188	0.534068	NA	-1.3235	0.18637	NA	-1.21895	0.223531	NA	4	0.491106	0.623541	0.96018	0.355228	0.722592	0.987079	0.379853	0.704242	1.02607
ENSG00000035664	DAPK2	23604	15	12	0.715601	0.474532	0.807318	0.52311	0.601166	0.892391	0.451269	0.652023	0.972121	6	-0.353993	0.723476	0.929011	0.217873	0.827631	0.965684	0.0992938	0.920951	0.992997	4	1.22394	0.221482	0.714438	1.07492	0.28301	0.789245	0.98135	0.326971	0.959205	3	0.730061	0.465654	0.906282	1.03281	0.302271	0.83014	0.847498	0.397188	1.00006
ENSG00000035681	NSMAF	8439	29	17	1.91271	0.0562884	0.281999	2.44909	0.0147181	0.162229	0.831949	0.405898	0.914738	6	0.844458	0.398769	0.810302	0.785679	0.432486	0.831247	0.404974	0.685698	0.962504	4	1.82836	0.0680194	0.429894	1.96886	0.0496081	0.394511	0.883672	0.377366	0.976565	4	0.181604	0.855959	0.980185	0.351847	0.725124	0.987455	-0.479121	0.632095	1.02744
ENSG00000035687	ADSS	159	18	5	1.19891	0.231065	0.593963	0.363586	0.716345	0.937156	-0.656125	0.512094	0.949747	1	0.100619	0.919888	NA	0.498834	0.61815	NA	-0.32902	0.742301	NA	1	0.100619	0.919888	NA	0.498834	0.61815	NA	-0.32902	0.742301	NA	3	0.932245	0.351606	0.856744	0.315229	0.75274	0.992875	0.0480199	0.961723	1.00708
ENSG00000035720	STAP1	26228	9	0	-0.149055	0.881563	0.966211	-0.233793	0.815256	0.964278	-0.427278	0.66939	0.973658	0	NA	NA	NA	NA	NA	NA	NA	NA	NA	2	-0.403625	0.68664	NA	-0.0584473	0.953419	NA	-0.175606	0.860686	NA	2	-0.731018	0.465069	NA	-0.765576	0.444346	NA	-0.525764	0.599323	NA
ENSG00000035862	TIMP2	7077	22	20	2.00724	0.0451969	0.249008	1.40149	0.161785	0.552119	1.19892	0.231218	0.824127	2	1.25496	0.21001	NA	-0.884048	0.377162	NA	-0.832949	0.405335	NA	4	1.28944	0.197771	0.681232	1.73264	0.0838725	0.508191	1.64795	0.100092	0.749166	4	0.203984	0.838439	0.978692	1.58088	0.114637	0.607121	1.30032	0.194186	0.925293
ENSG00000035928	RFC1	5981	15	10	-0.545451	0.585657	0.864142	-0.603114	0.54675	0.872624	-0.273265	0.78478	0.986101	0	NA	NA	NA	NA	NA	NA	NA	NA	NA	4	-1.70911	0.0879767	0.485688	-1.50158	0.133937	0.610226	-0.901634	0.367755	0.973643	2	-0.731332	0.464878	NA	-0.569604	0.569242	NA	-0.399961	0.689383	NA
ENSG00000036054	TBC1D23	55773	13	10	0.829918	0.406934	0.76012	0.807264	0.419959	0.806383	0.110099	0.912382	0.996194	3	-0.553181	0.580357	0.886833	-0.0184393	0.985297	0.997679	-0.314843	0.753034	0.967856	4	1.50062	0.134011	0.584105	2.28261	0.0229387	0.256899	1.23292	0.218279	0.892466	1	0.771466	0.440751	NA	1.52891	0.127019	NA	1.68267	0.0931623	NA
ENSG00000036257	CUL3	8452	10	10	-2.10764	0.0354994	0.21796	-3.10728	0.00201279	0.0456999	-2.9254	0.0036218	0.148868	2	-3.50341	0.000495504	NA	-3.71222	0.000232332	NA	-3.3229	0.000966858	NA	0	NA	NA	NA	NA	NA	NA	NA	NA	NA	4	0.808799	0.418969	0.887279	0.232829	0.816004	1.0043	-0.397385	0.69128	1.02439
ENSG00000036473	OTC	5009	2	0	-1.39179	0.164531	0.501498	-0.915706	0.360332	0.765138	-0.902079	0.367519	0.899817	1	-0.574544	0.565827	NA	-1.69531	0.0907374	NA	-1.67921	0.0938349	NA	1	-0.590877	0.554838	NA	-0.26527	0.790928	NA	-0.262314	0.793205	NA	1	0.709119	0.478542	NA	0.918138	0.359059	NA	0.904912	0.366018	NA
ENSG00000036530	CYP46A1	10858	18	7	1.28447	0.199502	0.553222	1.71536	0.0869961	0.414561	1.88465	0.06015	0.572935	0	NA	NA	NA	NA	NA	NA	NA	NA	NA	2	0.396013	0.692244	NA	-0.581539	0.561181	NA	-0.442946	0.658027	NA	2	0.816022	0.41483	NA	0.0187902	0.985017	NA	0.256464	0.797715	NA
ENSG00000036549	ZZZ3	26009	6	13	-0.859249	0.390566	0.744631	-0.945692	0.344834	0.755295	-1.19198	0.233927	0.825495	2	-0.565409	0.572019	NA	-1.15495	0.248751	NA	-1.18107	0.238226	NA	0	NA	NA	NA	NA	NA	NA	NA	NA	NA	1	-1.22929	0.219471	NA	-1.44789	0.148373	NA	-1.0222	0.307262	NA
ENSG00000036565	SLC18A1	6570	2	0	-0.878191	0.380211	0.738559	-0.553096	0.580484	0.887667	-0.565151	0.572265	0.960471	3	-0.418369	0.675835	0.916424	-0.115933	0.907759	0.988695	0.0156909	0.987488	0.998932	5	-0.512671	0.608381	0.942652	-0.373404	0.709031	0.983075	-0.350475	0.726154	1.01615	2	-0.329594	0.741829	NA	-0.115933	0.907759	NA	0.0156909	0.987488	NA
ENSG00000036672	USP2	9099	16	6	1.6872	0.0921145	0.366963	0.726755	0.46777	0.836223	0.815985	0.41496	0.917806	1	0.730475	0.465401	NA	0.79581	0.42658	NA	0.715482	0.474699	NA	5	-0.0360616	0.971246	0.995277	0.225605	0.821615	0.996678	0.441349	0.659182	1.02092	4	2.4519	0.0145105	0.199463	0.493643	0.621809	0.966155	0.579072	0.562843	1.02568
ENSG00000036828	CASR	846	4	0	0.408765	0.682866	0.906432	0.218413	0.827211	0.966498	0.15274	0.878675	0.99737	2	0.278614	0.780643	NA	-0.21452	0.830243	NA	-0.334318	0.738302	NA	3	0.332176	0.739879	0.966225	0.424097	0.671706	0.983487	0.363891	0.716118	1.01598	1	-0.240234	0.810235	NA	-0.00401182	0.996801	NA	-0.0941791	0.925011	NA
ENSG00000037042	TUBG2	27175	24	19	0.202788	0.839373	0.952047	1.29383	0.196414	0.601865	1.22693	0.22052	0.817059	0	NA	NA	NA	NA	NA	NA	NA	NA	NA	6	-0.64965	0.516181	0.911299	0.410159	0.681892	0.984748	0.270603	0.786826	1.01697	4	0.922571	0.356623	0.860582	0.844257	0.398993	0.894392	0.710852	0.47756	1.01917
ENSG00000037241	RPL26L1	51121	18	13	1.62478	0.104763	0.39314	1.21052	0.226742	0.636693	0.86801	0.385872	0.904415	1	0.987225	0.323953	NA	1.81143	0.0707685	NA	1.20614	0.228426	NA	4	0.543287	0.587145	0.937107	0.186906	0.851822	0.997792	-0.543597	0.587	1.01912	3	-1.73105	0.0839865	0.500299	-1.75481	0.0800002	0.52184	-1.94841	0.0520149	0.662937
ENSG00000037280	FLT4	2324	25	15	2.76492	0.00587861	0.0694775	0.846249	0.397882	0.791402	0.844793	0.398695	0.910929	1	0.716965	0.473691	NA	0.0768196	0.938803	NA	0.000269812	0.999785	NA	4	2.03002	0.0428202	0.339763	1.40951	0.159405	0.655814	1.40092	0.161956	0.839675	4	1.79572	0.0730704	0.471078	1.20375	0.229346	0.768537	1.22629	0.220759	0.946677
ENSG00000037474	NSUN2	54888	18	17	1.9035	0.0574804	0.286082	1.68793	0.0921469	0.427271	1.71599	0.0868821	0.639563	1	1.25949	0.208369	NA	1.05652	0.291322	NA	1.49314	0.136131	NA	5	0.758627	0.448391	0.882821	0.335422	0.73747	0.98675	0.47202	0.637151	1.02093	1	1.79946	0.0724764	NA	1.51652	0.130119	NA	1.33206	0.183545	NA
ENSG00000037637	FBXO42	54455	23	16	1.46952	0.142245	0.464175	1.9243	0.0549735	0.33239	1.85358	0.0644825	0.580412	2	0.693394	0.488346	NA	0.992443	0.321537	NA	1.20949	0.227139	NA	2	1.25461	0.210136	NA	1.41448	0.157942	NA	1.81673	0.069953	NA	11	0.409241	0.682517	0.967052	0.970515	0.332333	0.853131	0.941277	0.34709	0.986506
ENSG00000037749	MFAP3	4238	10	17	-0.418327	0.675866	0.903682	0.128971	0.897441	0.983936	0.339795	0.734177	0.981883	4	-0.729169	0.466199	0.84379	-0.730491	0.465486	0.849102	-0.592494	0.553831	0.930454	2	-0.217112	0.828199	NA	0.0526785	0.958012	NA	0.605502	0.545164	NA	4	-0.694077	0.487918	0.916329	-0.149132	0.881519	1.00224	0.183753	0.854294	1.01548
ENSG00000037757	MRI1	84245	28	11	2.19734	0.0283991	0.191485	1.91907	0.0556344	0.334087	0.949906	0.342692	0.889816	0	NA	NA	NA	NA	NA	NA	NA	NA	NA	6	1.40874	0.159459	0.628375	1.31465	0.189325	0.692815	-0.28497	0.775804	1.01754	3	0.577265	0.563989	0.947228	0.562754	0.573894	0.959719	0.697484	0.485876	1.0185
ENSG00000037897	METTL1	4234	33	12	11.0315	9.00209e-26	8.83687e-23	4.42893	1.20142e-05	0.00085681	2.3149	0.0210876	0.381681	2	4.00594	6.99901e-05	NA	0.261357	0.793941	NA	-0.618258	0.536732	NA	13	10.2734	7.9859e-23	4.68551e-20	2.02554	0.0434263	0.365438	1.43389	0.152328	0.833111	12	9.01831	2.91931e-18	1.53293e-15	2.49995	0.0127908	0.209561	2.32885	0.0203287	0.435697
ENSG00000037965	HOXC8	3224	20	12	1.19854	0.231208	0.594239	-0.392606	0.694804	0.930046	-0.540698	0.588995	0.961098	0	NA	NA	NA	NA	NA	NA	NA	NA	NA	5	0.118968	0.905343	0.984689	-0.876603	0.38119	0.871562	-1.13966	0.255062	0.920926	6	0.338923	0.734793	0.972991	-0.203419	0.838903	1.00138	-0.303621	0.761563	1.02289
ENSG00000038002	AGA	175	8	12	-0.483542	0.628897	0.885882	-0.887334	0.375393	0.776566	-0.412156	0.68043	0.976355	1	0.339803	0.73413	NA	-0.280199	0.779459	NA	0.220953	0.825233	NA	3	-0.553924	0.579849	0.934643	-0.881675	0.378443	0.870369	-0.705968	0.480589	1.01206	1	0.339803	0.73413	NA	-0.280199	0.779459	NA	0.220953	0.825233	NA
ENSG00000038210	PI4K2B	285540	11	7	0.84761	0.397012	0.751343	0.9891	0.323168	0.736048	0.71248	0.476553	0.939926	2	0.747822	0.454877	NA	1.05106	0.29382	NA	0.120107	0.904454	NA	4	1.14923	0.250945	0.749287	2.60125	0.00960727	0.14641	2.12646	0.0340324	0.475418	3	-0.449438	0.653287	0.962517	-1.0989	0.272423	0.807732	-0.794867	0.427128	1.00712
ENSG00000038274	MAT2B	27430	17	17	1.05865	0.290211	0.661348	-0.271538	0.786107	0.957978	-0.857382	0.39171	0.905132	0	NA	NA	NA	NA	NA	NA	NA	NA	NA	6	1.61753	0.10632	0.532658	-0.201195	0.840641	0.996633	-0.382494	0.702283	1.02104	6	1.45542	0.146106	0.633004	0.77578	0.438304	0.915304	0.42728	0.669389	1.02567
ENSG00000038295	TLL1	7092	4	0	-0.878	0.380315	0.738503	-0.909029	0.363842	0.768192	-0.901361	0.3679	0.899431	5	-0.403711	0.686577	0.920268	-0.120739	0.903954	0.988921	-0.0207189	0.983479	0.998977	3	-1.11429	0.265626	0.767938	-1.08246	0.279654	0.788421	-1.06667	0.286718	0.935732	2	1.40392	0.160888	NA	0.800593	0.423807	NA	0.860229	0.390141	NA
ENSG00000038358	EDC4	23644	21	11	1.47825	0.139895	0.460557	1.53533	0.125436	0.492535	0.828268	0.407977	0.915835	1	0.945652	0.344728	NA	1.18626	0.236172	NA	1.18705	0.235862	NA	4	0.444955	0.656521	0.948888	0.684766	0.493859	0.929539	0.0124642	0.990061	1.00077	4	1.51974	0.129132	0.603534	1.65732	0.0981817	0.573154	0.631191	0.52825	1.02469
ENSG00000038382	TRIO	7204	25	8	2.35326	0.0189498	0.150803	2.10859	0.0355549	0.265358	1.29687	0.195368	0.796751	14	1.31932	0.187595	0.627813	1.02832	0.304376	0.744505	0.663189	0.507564	0.919055	5	0.253215	0.800194	0.97461	0.767407	0.443259	0.905465	0.118682	0.905583	1.00874	2	-0.141442	0.887571	NA	-1.05939	0.290016	NA	-1.56226	0.118961	NA
ENSG00000038427	VCAN	1462	11	9	0.565129	0.572209	0.8578	0.296532	0.766966	0.954162	0.318138	0.750535	0.982964	2	-1.10903	0.267886	NA	-1.0287	0.304198	NA	-1.02329	0.306745	NA	3	1.00932	0.313251	0.809059	1.41696	0.157215	0.652652	1.44276	0.149815	0.828372	1	-0.123694	0.901601	NA	-0.443499	0.657627	NA	-0.443085	0.657926	NA
ENSG00000038532	CLEC16A	23274	15	15	0.713284	0.475963	0.808435	-0.120217	0.904367	0.985122	-0.19096	0.848647	0.994677	8	0.886185	0.375893	0.799082	0.2408	0.809824	0.959063	0.292851	0.769777	0.970327	5	0.29963	0.764569	0.97074	-0.16371	0.870036	1.00038	-0.383938	0.701214	1.02187	3	-0.984321	0.325377	0.835683	-0.694392	0.487809	0.933487	-0.994003	0.320779	0.982164
ENSG00000038945	MSR1	4481	10	7	-0.0749239	0.940302	0.984921	-0.549479	0.58296	0.889092	-0.549364	0.58304	0.961535	5	2.05632	0.0402077	0.31727	1.20879	0.227405	0.66959	1.20952	0.227126	0.781329	5	-0.154013	0.877654	0.982188	0.130772	0.896016	1.00199	0.130426	0.89629	1.00989	4	-0.365366	0.714974	0.970111	-1.07201	0.284312	0.817144	-1.07112	0.284717	0.969865
ENSG00000039068	CDH1	999	12	7	0.969011	0.332952	0.703508	-0.0108221	0.99137	1.0003	0.171396	0.863993	0.994298	5	-1.00657	0.314572	0.761882	-2.40179	0.0167364	0.205045	-1.82622	0.0685088	0.521913	1	0.374243	0.708363	NA	-0.213796	0.830807	NA	0.00867419	0.993083	NA	2	1.52299	0.128319	NA	1.53899	0.124538	NA	1.00315	0.316353	NA
ENSG00000039123	SKIV2L2	23517	13	14	1.84989	0.064848	0.305098	2.20169	0.0282154	0.234258	1.14619	0.252354	0.835074	5	1.13684	0.256083	0.705914	1.07907	0.281157	0.726742	-0.286681	0.774495	0.971887	3	-0.33073	0.740971	0.966575	0.591985	0.55417	0.959599	0.924875	0.355548	0.967271	2	4.3431	1.66392e-05	NA	4.65116	4.3941e-06	NA	3.35906	0.000851624	NA
ENSG00000039139	DNAH5	1767	15	11	0.177722	0.859004	0.958931	0.464247	0.642705	0.908244	-0.260088	0.79492	0.987099	6	0.447876	0.654414	0.909752	0.283528	0.776908	0.949882	0.0719606	0.942667	0.994655	4	-0.893318	0.372065	0.84521	-0.0865075	0.931103	1.00721	-0.239073	0.811162	1.01766	0	NA	NA	NA	NA	NA	NA	NA	NA	NA
ENSG00000039319	ZFYVE16	9765	8	8	0.218662	0.826992	0.948968	-0.1169	0.906994	0.985603	0.0156566	0.987516	1.00004	1	-0.655581	0.512359	NA	-0.0332885	0.97346	NA	-0.0974316	0.922429	NA	3	1.08946	0.276413	0.775351	1.06528	0.287345	0.795036	1.02943	0.303856	0.944107	3	-0.0326446	0.973969	0.996165	-0.386042	0.699655	0.982981	-0.220361	0.825694	1.01789
ENSG00000039537	C6	729	16	0	-0.950707	0.342157	0.709748	-1.11909	0.263724	0.67781	-1.16392	0.245099	0.830839	2	-0.855441	0.392668	NA	-0.41476	0.678524	NA	-0.443195	0.657847	NA	4	-0.478261	0.632648	0.947313	-1.16049	0.246489	0.758721	-1.27211	0.204021	0.882696	2	-1.08905	0.276592	NA	-0.677796	0.498264	NA	-0.706473	0.480276	NA
ENSG00000039560	RAI14	26064	16	5	2.14408	0.0324505	0.207405	1.11185	0.266821	0.680841	0.789354	0.430339	0.921177	5	1.3809	0.167852	0.594004	1.10412	0.270154	0.720984	1.15354	0.24933	0.792634	3	1.14635	0.252134	0.750503	0.321478	0.748004	0.988324	0.218735	0.82696	1.01695	5	0.481847	0.6301	0.962518	0.506561	0.612721	0.964737	-0.130897	0.895918	1.01335
ENSG00000039600	SOX30	11063	4	0	-0.435322	0.663494	0.898806	-0.0150569	0.987994	0.999675	-0.00978657	0.992196	1.00035	0	NA	NA	NA	NA	NA	NA	NA	NA	NA	0	NA	NA	NA	NA	NA	NA	NA	NA	NA	0	NA	NA	NA	NA	NA	NA	NA	NA	NA
ENSG00000039650	PNKP	11284	15	15	1.15619	0.248089	0.613259	0.628168	0.530226	0.865032	-0.465856	0.641554	0.972058	1	1.56845	0.117334	NA	1.43362	0.152405	NA	0.394602	0.693332	NA	2	0.629297	0.529408	NA	0.345765	0.729688	NA	0.152144	0.879144	NA	3	1.20304	0.229461	0.749548	0.131331	0.895575	1.00366	0.246392	0.805496	1.01834
ENSG00000039987	BEST2	54831	13	0	0.216793	0.828448	0.949137	0.317134	0.751295	0.948669	0.040294	0.967877	0.998574	0	NA	NA	NA	NA	NA	NA	NA	NA	NA	9	0.234234	0.814888	0.976405	0.448927	0.65371	0.982052	0.0875188	0.9303	1.005	8	-0.276862	0.781987	0.972691	-0.285676	0.775264	0.998016	-0.559574	0.576061	1.02591
ENSG00000040199	PHLPP2	23035	20	19	-0.258302	0.796267	0.941684	-0.283508	0.776923	0.955086	-0.0012013	0.999042	0.999941	3	0.910563	0.362912	0.792805	1.21826	0.223789	0.668335	2.14146	0.032797	0.396021	6	-0.913784	0.361218	0.837319	-0.47951	0.631819	0.978536	-0.295156	0.768017	1.01731	3	0.234474	0.814702	0.976378	-1.05766	0.290799	0.823174	-0.793956	0.427658	1.00724
ENSG00000040341	STAU2	27067	25	16	1.9943	0.0465972	0.25346	1.52456	0.1281	0.497146	0.859478	0.390555	0.904717	12	0.165199	0.868846	0.969498	0.369584	0.711874	0.93386	0.626689	0.531195	0.927377	7	0.861566	0.38929	0.851551	0.362242	0.717348	0.984013	0.368844	0.712425	1.01798	8	0.625427	0.531942	0.937797	0.969891	0.332643	0.853303	-0.0275306	0.978049	1.00386
ENSG00000040487	PQLC2	54896	17	5	2.84508	0.00460012	0.0588702	2.70169	0.00717034	0.103961	1.89235	0.0591141	0.568258	0	NA	NA	NA	NA	NA	NA	NA	NA	NA	3	0.578659	0.563049	0.929409	0.741942	0.458526	0.908534	0.693561	0.488331	1.01741	3	1.71235	0.0873773	0.510082	1.93244	0.0539588	0.428326	1.93788	0.0532911	0.65998
ENSG00000040531	CTNS	1497	10	19	-0.187255	0.851528	0.956536	-0.381359	0.703125	0.933472	-0.615099	0.538814	0.951103	0	NA	NA	NA	NA	NA	NA	NA	NA	NA	3	-0.614313	0.539255	0.920192	-0.409914	0.682072	0.984336	0.0863548	0.931225	1.00487	5	0.558037	0.577039	0.948961	-0.304413	0.76096	0.99497	-0.383718	0.701377	1.02574
ENSG00000040608	RTN4R	65078	21	17	0.338957	0.734767	0.925698	0.502492	0.615578	0.898126	-0.129098	0.89734	0.997589	2	-2.0767	0.038278	NA	-1.73986	0.0825956	NA	-1.64529	0.100638	NA	2	1.46876	0.142452	NA	0.718886	0.4726	NA	0.799161	0.424637	NA	4	0.361581	0.7178	0.971184	0.503809	0.614653	0.965607	-0.0381408	0.969593	1.00589
ENSG00000040633	PHF23	79142	25	16	1.46432	0.14366	0.466782	1.18606	0.236251	0.647275	0.188613	0.850485	0.994946	0	NA	NA	NA	NA	NA	NA	NA	NA	NA	8	1.28586	0.199017	0.68441	1.31377	0.189622	0.693182	0.210302	0.833532	1.0151	2	3.05065	0.00238999	NA	3.17999	0.00157884	NA	2.06267	0.0397423	NA
ENSG00000040731	CDH10	1008	7	0	-0.822704	0.411021	0.763143	0.0756466	0.939735	0.992111	0.0611975	0.95123	0.997307	7	-0.563845	0.573082	0.887695	0.0288054	0.977033	0.995082	0.0648305	0.948339	0.997375	5	-0.355987	0.721983	0.961884	-0.428292	0.668652	0.983515	-0.491153	0.623568	1.02085	4	-0.321208	0.748171	0.97316	0.379336	0.704625	0.984956	0.368707	0.712527	1.0252
ENSG00000040933	INPP4A	3631	12	8	1.33087	0.183767	0.529288	0.976153	0.329535	0.741742	1.09725	0.273143	0.848513	7	1.31747	0.188213	0.628376	1.03373	0.301842	0.743951	1.03345	0.301971	0.822665	3	-0.411039	0.681199	0.952362	-0.186551	0.852101	0.997676	-0.133212	0.894088	1.01054	2	1.111	0.267038	NA	0.474491	0.635389	NA	0.0681276	0.945716	NA
ENSG00000041353	RAB27B	5874	18	10	0.65501	0.512726	0.826384	-0.00366029	0.997081	1.00098	0.0555386	0.955735	0.997892	4	0.0445767	0.96446	0.992897	0.387856	0.698314	0.930937	0.27019	0.787143	0.970895	2	1.0927	0.274989	NA	0.0194877	0.984461	NA	0.390113	0.696646	NA	1	0.894701	0.371326	NA	1.49757	0.134974	NA	1.54873	0.122179	NA
ENSG00000041357	PSMA4	5685	12	4	1.88815	0.0595159	0.292118	1.8619	0.0632955	0.358424	1.35576	0.175884	0.776291	1	0.570931	0.568272	NA	0.442441	0.658392	NA	0.476719	0.633804	NA	0	NA	NA	NA	NA	NA	NA	NA	NA	NA	0	NA	NA	NA	NA	NA	NA	NA	NA	NA
ENSG00000041515	MYO16	23026	7	0	-0.196776	0.844074	0.953812	-1.40404	0.161024	0.551102	-1.40377	0.161107	0.759907	15	1.23662	0.216741	0.672201	0.275387	0.783151	0.951406	0.392357	0.694988	0.959157	2	-0.749914	0.453617	NA	-0.572061	0.567578	NA	-0.623093	0.533553	NA	4	0.0419558	0.966549	0.993316	0.0269624	0.978502	1.00491	0.0915951	0.927062	1.01185
ENSG00000041802	LSG1	55341	19	7	1.37186	0.17065	0.511735	0.96936	0.332908	0.745314	0.051273	0.959132	0.997444	1	-0.160701	0.872386	NA	-0.435438	0.663462	NA	-1.25323	0.210803	NA	3	0.856816	0.391908	0.852335	0.700909	0.483737	0.92466	0.525354	0.599607	1.01939	4	1.26433	0.206631	0.722625	1.53348	0.125889	0.625101	0.107588	0.914373	1.01156
ENSG00000041880	PARP3	10039	8	14	-1.1379	0.25564	0.623429	-1.25305	0.210864	0.618435	-1.28054	0.201045	0.803601	1	-1.45356	0.14662	NA	-1.45667	0.145933	NA	-1.35782	0.175233	NA	4	0.177746	0.858986	0.980306	0.275914	0.782746	0.989773	0.173952	0.861985	1.01397	5	-0.41827	0.675908	0.965898	-1.12265	0.262212	0.800042	-1.10239	0.270909	0.967388
ENSG00000041982	TNC	3371	9	8	1.91423	0.0560929	0.281527	0.786814	0.431822	0.815371	0.861927	0.389207	0.903727	2	1.16939	0.242737	NA	-0.100358	0.920107	NA	-0.140371	0.888432	NA	1	0.7537	0.451342	NA	0.781098	0.435173	NA	0.836556	0.403306	NA	2	0.787517	0.431308	NA	0.100934	0.91965	NA	0.111351	0.91139	NA
ENSG00000041988	THAP3	90326	12	7	1.06093	0.289173	0.660334	0.566989	0.571016	0.883635	0.152422	0.878925	0.997179	0	NA	NA	NA	NA	NA	NA	NA	NA	NA	2	1.19227	0.233652	NA	1.26648	0.206022	NA	0.963344	0.335915	NA	2	0.594497	0.552416	NA	0.685943	0.493117	NA	0.390103	0.696653	NA
ENSG00000042088	TDP1	55775	11	7	0.919903	0.358014	0.721388	0.639589	0.522779	0.860198	0.246405	0.805486	0.988088	1	0.178716	0.858225	NA	0.517982	0.604736	NA	0.12803	0.898185	NA	0	NA	NA	NA	NA	NA	NA	NA	NA	NA	0	NA	NA	NA	NA	NA	NA	NA	NA	NA
ENSG00000042286	AIFM2	84883	9	16	-1.7212	0.0857598	0.35285	-1.42915	0.153683	0.540953	-1.69791	0.0902467	0.645537	2	-1.9665	0.0497278	NA	-1.66186	0.0972666	NA	-2.15573	0.0316575	NA	3	-0.969339	0.332789	0.818487	-0.781121	0.435159	0.902537	-0.507036	0.612389	1.01817	0	NA	NA	NA	NA	NA	NA	NA	NA	NA
ENSG00000042304	C2orf83	56918	4	0	-0.128311	0.897948	0.971346	-0.333479	0.738935	0.945365	-0.372958	0.709363	0.978578	1	-0.274848	0.783533	NA	-2.76623e-15	1	NA	-0.0375959	0.970027	NA	3	-0.476953	0.633579	0.947632	-0.35957	0.719344	0.982667	-0.316628	0.751679	1.01606	5	0.520907	0.602634	0.954292	0.857634	0.39157	0.889524	0.817963	0.41383	1.00255
ENSG00000042317	SPATA7	55812	9	12	-0.417462	0.676498	0.90402	0.358379	0.720235	0.93908	-0.761733	0.446636	0.925781	2	-0.861962	0.389072	NA	-0.648181	0.517213	NA	-0.514405	0.607233	NA	0	NA	NA	NA	NA	NA	NA	NA	NA	NA	2	0.211264	0.832757	NA	0.620482	0.535268	NA	0.398873	0.690185	NA
ENSG00000042429	MED17	9440	16	11	2.56391	0.0106061	0.103385	2.46341	0.014151	0.158385	1.0901	0.276278	0.847992	0	NA	NA	NA	NA	NA	NA	NA	NA	NA	3	3.22345	0.00133919	0.0333566	3.04029	0.0025072	0.0569431	2.57756	0.0102813	0.251344	1	-0.109973	0.91247	NA	-0.00714335	0.994304	NA	0.165999	0.868235	NA
ENSG00000042445	RETSAT	54884	11	17	-1.26635	0.205908	0.561468	-1.73416	0.0836031	0.407111	-1.89505	0.0587546	0.568075	0	NA	NA	NA	NA	NA	NA	NA	NA	NA	0	NA	NA	NA	NA	NA	NA	NA	NA	NA	2	-1.26365	0.206875	NA	-0.80509	0.421211	NA	-0.826332	0.409073	NA
ENSG00000042493	CAPG	822	12	15	0.00548134	0.995628	0.998861	-0.615995	0.538222	0.867979	-0.696802	0.486302	0.943104	0	NA	NA	NA	NA	NA	NA	NA	NA	NA	4	-0.541312	0.588505	0.937436	-0.959425	0.337881	0.838235	-0.998166	0.318759	0.952309	2	0.0706733	0.943683	NA	-0.174269	0.861736	NA	-0.180551	0.856805	NA
ENSG00000042753	AP2S1	1175	17	13	0.733962	0.463275	0.799001	-0.18634	0.852266	0.973818	-1.09516	0.274057	0.847722	0	NA	NA	NA	NA	NA	NA	NA	NA	NA	7	1.62792	0.104096	0.527523	1.13739	0.256007	0.768095	-0.178959	0.858054	1.01398	1	-4.30471	1.96938e-05	NA	-4.63935	4.6402e-06	NA	-3.94262	9.40356e-05	NA
ENSG00000042781	USH2A	7399	5	0	-0.169356	0.865577	0.960741	0.546897	0.584732	0.889598	0.575251	0.565422	0.958529	21	-0.300981	0.763539	0.941503	0.419315	0.675194	0.926954	0.46767	0.640257	0.948949	3	0.418336	0.67586	0.952844	0.823607	0.410617	0.890092	0.801093	0.423519	0.991528	4	-0.361834	0.717611	0.971179	-0.164924	0.869081	1.00243	-0.167478	0.867072	1.01573
ENSG00000042813	ZPBP	11055	11	0	0.343195	0.731579	0.924263	0.272242	0.785566	0.958089	0.275101	0.783371	0.985889	3	-0.643532	0.520139	0.873149	-0.61018	0.542063	0.877606	-0.580142	0.562122	0.931682	1	-0.155279	0.876656	NA	-0.109626	0.912757	NA	-0.104169	0.917084	NA	1	-0.3708	0.710925	NA	-6.29585e-15	1	NA	-0.00367604	0.997069	NA
ENSG00000042832	TG	7038	14	12	0.666155	0.505582	0.822736	0.620325	0.535371	0.866396	0.632695	0.527268	0.94889	8	-0.460625	0.645244	0.90663	-0.408219	0.683315	0.928671	-0.399343	0.689838	0.961551	4	0.63401	0.526329	0.916952	1.10944	0.267859	0.776733	1.10547	0.269571	0.926135	9	1.85266	0.0644503	0.441237	2.73122	0.00656846	0.136059	2.72147	0.0067626	0.233621
ENSG00000042980	ADAM28	10863	10	11	-0.141659	0.8874	0.968473	-0.999434	0.318144	0.732302	-1.11906	0.263737	0.842503	3	-0.877816	0.380415	0.80178	-1.07183	0.284397	0.730161	-1.10411	0.270163	0.806257	3	0.445997	0.655769	0.9491	-0.275782	0.782847	0.989545	-0.32743	0.743502	1.01514	2	-0.350556	0.726051	NA	-0.680178	0.496756	NA	-0.663593	0.507306	NA
ENSG00000043039	BARX2	8538	23	6	4.95695	9.46651e-07	7.08418e-05	4.90791	1.30689e-06	0.000122525	4.41759	1.26395e-05	0.00188329	3	1.55471	0.120573	0.520826	1.44155	0.150155	0.571434	1.61855	0.106275	0.621052	2	2.73433	0.00644585	NA	3.00981	0.00276722	NA	2.75323	0.00615037	NA	2	3.05841	0.00232999	NA	3.7155	0.000229426	NA	3.49362	0.000525812	NA
ENSG00000043093	DCUN1D1	54165	25	10	2.27616	0.0232078	0.168902	0.707066	0.479907	0.839837	-0.291003	0.771189	0.985648	1	0.00544336	0.995659	NA	0.0895837	0.92866	NA	0.688007	0.491819	NA	3	-0.0489172	0.961003	0.991709	-0.35817	0.720391	0.982444	-0.916319	0.360012	0.970911	3	1.59362	0.111577	0.569934	1.46829	0.142754	0.656106	0.453365	0.650514	1.02794
ENSG00000043143	JADE2	23338	10	12	0.144462	0.885187	0.967451	-0.0718554	0.94275	0.993033	-0.946109	0.344623	0.888197	1	2.32861	0.0202297	NA	2.70471	0.00710651	NA	1.4339	0.152325	NA	6	-0.650387	0.515705	0.911372	-1.62202	0.105529	0.55392	-2.30468	0.0216587	0.374366	3	-0.734919	0.462692	0.904709	-0.549292	0.583089	0.961168	-0.999789	0.317974	0.980147
ENSG00000043355	ZIC2	7546	11	0	0.675785	0.499452	0.820279	-0.269732	0.787495	0.95848	-0.280043	0.779579	0.986025	1	0.864233	0.387825	NA	0.496348	0.619901	NA	0.599422	0.549206	NA	2	-0.166072	0.868159	NA	-0.980614	0.327332	NA	-0.907197	0.36481	NA	2	0.527953	0.597738	NA	0.877759	0.380562	NA	0.685819	0.493196	NA
ENSG00000043462	LCP2	3937	15	5	1.93565	0.053406	0.274228	1.57439	0.116129	0.474177	1.58651	0.113356	0.691154	1	1.34977	0.177626	NA	1.7647	0.0783204	NA	1.87289	0.0617601	NA	3	1.16145	0.245949	0.745755	0.410199	0.681863	0.984841	0.366685	0.714034	1.01657	3	0.523551	0.600795	0.95368	0.246439	0.805459	1.00272	0.189702	0.849632	1.01396
ENSG00000043514	TRIT1	54802	19	11	2.40514	0.016485	0.138103	2.00193	0.0459169	0.304797	1.47634	0.140584	0.736828	1	-0.794484	0.427246	NA	-0.444387	0.656985	NA	-0.628666	0.529901	NA	4	0.742507	0.458087	0.888822	0.773457	0.439675	0.903739	0.835945	0.403649	0.985423	5	3.91324	0.000102103	0.00533473	3.74441	0.0002053	0.0115297	2.52312	0.0119906	0.334907
ENSG00000043591	ADRB1	153	12	0	-0.0986273	0.921469	0.978896	0.67632	0.499199	0.849805	0.686064	0.493042	0.9427	0	NA	NA	NA	NA	NA	NA	NA	NA	NA	2	0.0985518	0.921529	NA	0.806024	0.420673	NA	0.852307	0.394517	NA	6	-0.398422	0.690469	0.968002	-0.446521	0.655444	0.972517	-0.406009	0.684938	1.0257
ENSG00000044012	GUCA2B	2981	5	0	0.442768	0.658102	0.897402	0.949032	0.343135	0.753452	0.783929	0.433512	0.921704	0	NA	NA	NA	NA	NA	NA	NA	NA	NA	3	1.64634	0.100247	0.518465	1.44957	0.147904	0.635482	1.32541	0.185737	0.870648	3	-0.45913	0.646316	0.962782	0.106209	0.915466	1.00378	0.0302675	0.975868	1.00447
ENSG00000044090	CUL7	9820	25	12	3.51537	0.000474172	0.0115014	3.93301	9.7706e-05	0.00494096	2.50641	0.0125638	0.296976	2	1.76856	0.0775035	NA	2.62601	0.00894603	NA	1.67376	0.094904	NA	4	2.48582	0.013212	0.164348	2.11319	0.0351578	0.32231	1.44324	0.149678	0.829354	4	2.87736	0.00416095	0.0925812	2.24964	0.0249745	0.284163	1.72385	0.0854523	0.776315
ENSG00000044115	CTNNA1	1495	9	18	-1.54157	0.123735	0.430455	-2.40673	0.0165147	0.17268	-1.83385	0.0673657	0.589203	11	-2.55334	0.0109297	0.142665	-3.42711	0.000668491	0.0225885	-1.94714	0.052167	0.471077	3	1.65933	0.0976023	0.51206	0.730506	0.465477	0.913396	0.0221807	0.982314	1.00302	3	-1.57026	0.116911	0.579425	-2.32823	0.0203604	0.258868	-3.18165	0.00157027	0.0916168
ENSG00000044446	PHKA2	5256	9	7	-0.0541847	0.956807	0.987886	0.365055	0.715249	0.936677	-0.640889	0.521936	0.950673	0	NA	NA	NA	NA	NA	NA	NA	NA	NA	2	-0.212079	0.832121	NA	-0.285666	0.775271	NA	-0.922729	0.356665	NA	2	-1.1248	0.261148	NA	-0.955371	0.339924	NA	-1.35885	0.174905	NA
ENSG00000044459	CNTLN	54875	19	12	1.36103	0.174044	0.517173	1.28795	0.198454	0.604342	1.03331	0.302038	0.859552	9	1.24157	0.214908	0.670488	1.48883	0.137262	0.559461	1.53177	0.126312	0.661558	3	0.031236	0.975092	0.996415	0.672363	0.501712	0.933835	0.460559	0.645348	1.01968	2	0.695074	0.487293	NA	1.26615	0.206143	NA	0.202021	0.839995	NA
ENSG00000044524	EPHA3	2042	0	0	1	-1	NA	1	-1	NA	NA	NA	NA	0	NA	NA	NA	NA	NA	NA	NA	NA	NA	0	NA	NA	NA	NA	NA	NA	NA	NA	NA	0	NA	NA	NA	NA	NA	NA	NA	NA	NA
ENSG00000044574	HSPA5	3309	14	10	0.914814	0.360678	0.723523	0.919644	0.358272	0.763192	0.15436	0.877398	0.997481	0	NA	NA	NA	NA	NA	NA	NA	NA	NA	2	0.263315	0.792403	NA	0.264467	0.791547	NA	0.0619478	0.950633	NA	4	1.20247	0.229683	0.750041	1.27886	0.201634	0.739373	0.820545	0.412359	1.00268
ENSG00000046604	DSG2	1829	20	15	1.27615	0.202424	0.557709	0.905508	0.365701	0.769781	-0.314889	0.752999	0.983027	6	-0.0406574	0.967583	0.993183	0.262278	0.793232	0.951242	0.575022	0.565576	0.933346	6	1.11129	0.266913	0.768921	0.450027	0.652917	0.982258	0.590313	0.55529	1.02221	8	-0.0604052	0.951854	0.990917	-1.1015	0.271294	0.806433	-1.46947	0.142434	0.884066
ENSG00000046647	GEMIN8	54960	7	8	1.24144	0.214956	0.573492	0.969571	0.332803	0.745179	-0.106983	0.914852	0.996349	1	-0.74409	0.45713	NA	-1.11207	0.266729	NA	-0.77449	0.439066	NA	3	1.39113	0.164731	0.634706	1.19017	0.234634	0.742131	0.28338	0.777021	1.01636	3	0.866259	0.386714	0.875085	0.62179	0.534408	0.95028	-0.0401546	0.967988	1.00612
ENSG00000046651	OFD1	8481	12	6	2.14461	0.0324073	0.207367	1.45177	0.147291	0.530771	0.491115	0.623595	0.969495	1	1.07715	0.281872	NA	0.918681	0.358775	NA	0.487697	0.626013	NA	7	1.85736	0.0637779	0.416033	1.28029	0.201129	0.70804	0.844023	0.399125	0.983472	3	0.480256	0.63123	0.963264	0.64836	0.517097	0.942313	0.0223286	0.982196	1.0036
ENSG00000046653	GPM6B	2824	16	3	1.99302	0.0467377	0.253976	3.78028	0.000178672	0.00782594	3.74925	0.000201559	0.018084	7	1.43386	0.152162	0.574377	3.32044	0.000975031	0.0291813	3.28834	0.00109042	0.0531262	3	1.09563	0.273704	0.774955	1.65769	0.0981064	0.537955	1.62456	0.104987	0.757355	6	1.6771	0.0940722	0.52411	2.43931	0.0151169	0.226151	2.40073	0.0167854	0.396136
ENSG00000046774	MAGEC2	51438	6	0	1.89102	0.0591301	0.290909	2.793	0.00545419	0.0881119	2.66921	0.00789008	0.228197	0	NA	NA	NA	NA	NA	NA	NA	NA	NA	1	-0.329101	0.7422	NA	-0.355123	0.72267	NA	-0.279258	0.780181	NA	5	1.34133	0.18035	0.688489	1.94566	0.0523437	0.425146	1.91387	0.0562982	0.674166
ENSG00000046889	PREX2	80243	17	12	-1.52726	0.127252	0.43722	-2.29309	0.0223223	0.205355	-2.31357	0.0211609	0.382178	12	-1.18768	0.235457	0.684163	-1.43533	0.151918	0.573455	-1.43024	0.153373	0.689522	6	-1.07152	0.28439	0.781738	-1.59819	0.110732	0.566041	-1.57879	0.115119	0.772897	3	-0.801885	0.422955	0.88731	-0.692843	0.48878	0.933643	-0.688769	0.491339	1.02038
ENSG00000047056	WDR37	22884	23	16	1.00958	0.313128	0.685398	0.879945	0.379378	0.779496	0.63124	0.528218	0.949268	5	0.85903	0.390686	0.805598	0.409759	0.682186	0.929245	0.101509	0.919194	0.993403	4	1.00099	0.317256	0.81068	0.681578	0.495871	0.930507	0.749839	0.453761	1.00612	1	-0.314928	0.752932	NA	0.480439	0.631158	NA	0.858296	0.391206	NA
ENSG00000047188	YTHDC2	64848	10	6	0.643818	0.519953	0.829618	0.957124	0.33904	0.750683	1.28594	0.199155	0.801035	2	0.371419	0.710464	NA	1.54435	0.123234	NA	2.17721	0.0300057	NA	1	1.01435	0.310847	NA	0.912569	0.361978	NA	0.235134	0.814216	NA	3	-0.927992	0.353806	0.858916	-0.615907	0.53828	0.951687	0.0100866	0.991957	1.00255
ENSG00000047230	CTPS2	56474	16	9	1.59263	0.111799	0.406739	1.00154	0.317127	0.731675	0.239691	0.810684	0.988072	4	-2.45825	0.014259	0.168772	-3.04559	0.00246441	0.0546342	-2.80374	0.0052795	0.140899	3	2.80336	0.00523014	0.0896681	2.60358	0.00954314	0.14649	1.90677	0.0572146	0.599448	4	0.121588	0.903269	0.980478	-0.294619	0.768426	0.997406	-0.00355509	0.997165	1.00126
ENSG00000047249	ATP6V1H	51606	21	22	0.315562	0.752451	0.929383	-0.0951123	0.92427	0.988858	0.185602	0.852844	0.994707	3	0.109986	0.912459	0.979556	0.561557	0.574709	0.884005	1.10198	0.271086	0.80671	7	-0.346721	0.728929	0.963723	-0.800683	0.423755	0.897929	-0.131826	0.895183	1.01037	3	1.07309	0.283687	0.799807	1.33177	0.183637	0.713222	0.44852	0.654004	1.02697
ENSG00000047315	POLR2B	5431	16	9	0.54554	0.585597	0.864282	0.474073	0.635687	0.906619	-0.497767	0.618902	0.968333	4	-1.18519	0.236436	0.685109	-1.06292	0.288414	0.734177	-1.61899	0.106181	0.621369	3	-0.597371	0.550498	0.925177	-0.73538	0.462507	0.911294	-0.14898	0.881639	1.01239	3	0.0214921	0.982861	0.997295	-1.0751	0.282929	0.816071	-1.88935	0.0595162	0.692948
ENSG00000047365	ARAP2	101928667	8	9	-0.617886	0.536898	0.839479	-0.871715	0.383848	0.782322	-1.53979	0.124346	0.708948	2	0.215811	0.829212	NA	1.85269	0.0646069	NA	1.60918	0.108307	NA	1	-1.60324	0.109437	NA	-0.562808	0.573857	NA	-0.854696	0.393193	NA	1	0.431357	0.666372	NA	0.10976	0.912651	NA	-0.31704	0.751367	NA
ENSG00000047410	TPR	7175	17	15	1.02447	0.30605	0.678629	1.03031	0.303441	0.718375	0.339707	0.734242	0.981735	3	0.7924	0.428458	0.82464	0.724894	0.468909	0.850901	0.8938	0.371928	0.875493	10	0.585073	0.558731	0.927355	0.802515	0.422696	0.897125	0.0784659	0.937494	1.00435	3	1.64483	0.100559	0.542409	1.56377	0.118603	0.614794	0.940767	0.347351	0.985914
ENSG00000047457	CP	1356	11	13	-0.28051	0.779188	0.936418	-0.823492	0.410683	0.800827	-0.913983	0.361237	0.898677	0	NA	NA	NA	NA	NA	NA	NA	NA	NA	1	-0.891886	0.372832	NA	0.224777	0.822259	NA	0.116854	0.907031	NA	2	0.0379962	0.969704	NA	-0.138378	0.890006	NA	-0.223693	0.823102	NA
ENSG00000047578	KIAA0556	23247	17	12	0.962221	0.336348	0.705768	-0.0240287	0.980841	0.999345	-0.437708	0.661817	0.975051	4	0.0845644	0.932638	0.984072	0.129842	0.896752	0.985933	0.0899678	0.928355	0.994327	2	1.46912	0.142355	NA	-0.604039	0.546135	NA	-1.39263	0.164448	NA	4	0.0642861	0.948765	0.990746	-0.0103759	0.991726	1.00416	-0.437772	0.661771	1.02627
ENSG00000047579	DTNBP1	84062	11	11	-0.450883	0.652246	0.895122	-1.58855	0.112893	0.468065	-1.50876	0.132092	0.726311	3	-1.24238	0.214608	0.670049	-1.48301	0.138801	0.56191	-0.656989	0.511538	0.921473	7	-0.0240129	0.980851	0.99757	-0.507339	0.612176	0.971478	-0.744551	0.456949	1.00538	2	1.77093	0.0771079	NA	1.09981	0.272026	NA	1.19977	0.230888	NA
ENSG00000047597	XK	7504	4	9	-1.68255	0.0930114	0.369038	-0.521498	0.602287	0.893102	-0.446601	0.655387	0.973485	0	NA	NA	NA	NA	NA	NA	NA	NA	NA	1	-0.20789	0.83539	NA	0.633803	0.526544	NA	0.634817	0.525884	NA	0	NA	NA	NA	NA	NA	NA	NA	NA	NA
ENSG00000047617	ANO2	57101	22	14	-0.18585	0.852629	0.956807	0.500319	0.617105	0.899018	0.433006	0.665227	0.974055	14	-0.102187	0.918644	0.978424	0.468721	0.639505	0.909239	0.429788	0.667565	0.958238	3	1.11301	0.266174	0.767422	0.521092	0.60257	0.970674	0.514655	0.607058	1.02023	2	-0.635179	0.525568	NA	0.0585289	0.953354	NA	0.060894	0.951472	NA
ENSG00000047621	C12orf4	57102	20	19	-0.132096	0.894955	0.970058	2.06355	0.039657	0.28294	0.290195	0.771807	0.985909	4	0.478137	0.632737	0.902371	1.82883	0.0681149	0.405976	0.508691	0.611229	0.942256	4	0.0673142	0.946355	0.991022	1.65433	0.0987867	0.538888	0.457103	0.647827	1.01932	3	-0.660706	0.509069	0.926719	-0.0184645	0.985277	1.00431	0.025372	0.97977	1.00347
ENSG00000047634	SCML1	6322	7	9	-0.121442	0.903384	0.973	-0.275875	0.782776	0.957555	-0.935084	0.350268	0.891728	1	-1.79783	0.0727345	NA	-1.87521	0.0614387	NA	-2.0649	0.0395297	NA	4	1.29039	0.19744	0.681204	0.925725	0.355106	0.851948	0.111548	0.911234	1.00897	6	-0.578296	0.563293	0.947574	-0.839081	0.401888	0.896289	-1.107	0.268911	0.968153
ENSG00000047644	WWC3	55841	8	6	1.11518	0.265244	0.635519	0.853218	0.394012	0.790771	0.305946	0.759794	0.983207	2	0.152712	0.878679	NA	-0.446957	0.65513	NA	-1.28709	0.198753	NA	3	1.22867	0.219705	0.711312	1.12671	0.260489	0.772327	1.16634	0.244124	0.911022	1	0.0546071	0.956471	NA	-0.131032	0.895811	NA	-0.174007	0.861942	NA
ENSG00000047648	ARHGAP6	395	21	15	-0.213429	0.831069	0.950118	-0.465844	0.641562	0.908245	-0.818624	0.413453	0.917393	20	-0.306983	0.758969	0.938908	-0.302682	0.762278	0.941888	-0.688055	0.491788	0.919907	24	-0.422453	0.672855	0.951656	-0.829911	0.407048	0.890396	-0.931649	0.35204	0.965686	0	NA	NA	NA	NA	NA	NA	NA	NA	NA
ENSG00000047662	FAM184B	27146	4	0	-0.21355	0.830975	0.950141	-0.752542	0.452135	0.826513	-0.863656	0.388257	0.905174	1	-0.294294	0.768641	NA	-0.17902	0.858006	NA	-0.242213	0.80873	NA	4	0.288683	0.772929	0.970619	-0.211805	0.832359	0.996321	-0.268173	0.788694	1.01615	3	0.419767	0.674814	0.966439	0.936318	0.349632	0.86153	0.896405	0.370537	0.994729
ENSG00000047849	MAP4	4134	14	13	-0.0117192	0.990654	0.997227	-0.920975	0.357577	0.762978	-0.932652	0.351522	0.892876	4	-0.453268	0.650529	0.908875	-0.956896	0.339155	0.76814	-0.596909	0.550882	0.929973	5	0.466407	0.641103	0.94934	-1.10684	0.268978	0.777841	-1.29571	0.195769	0.876438	3	0.270874	0.786586	0.973454	0.206951	0.836146	1.00254	0.293943	0.768943	1.02234
ENSG00000047932	GOPC	57120	13	15	2.3306	0.0201236	0.156124	0.0473771	0.962235	0.997377	0.0349877	0.972106	0.999476	13	-0.382398	0.702309	0.921602	-0.385057	0.700385	0.931032	0.145852	0.884107	0.989425	5	3.80329	0.000158256	0.00607762	0.474108	0.635662	0.979319	0.467602	0.640305	1.0218	1	0.0337694	0.973073	NA	0.108687	0.913501	NA	0.38512	0.700339	NA
ENSG00000047936	ROS1	6098	17	0	2.94371	0.00337566	0.0478209	2.94789	0.00337302	0.0664568	2.93062	0.00356268	0.147529	8	5.1053	4.51322e-07	4.7276e-05	3.71218	0.000232369	0.0108181	3.73871	0.000209919	0.0169146	5	-0.584867	0.55887	0.927148	0.23176	0.816834	0.997293	0.198952	0.842394	1.0135	0	NA	NA	NA	NA	NA	NA	NA	NA	NA
ENSG00000048028	USP28	57646	6	12	-0.99224	0.321503	0.692468	-0.92439	0.355799	0.762303	-0.868827	0.385425	0.904766	1	-1.78878	0.074183	NA	-0.608703	0.543041	NA	-0.112513	0.910469	NA	3	0.705065	0.481059	0.899196	1.1438	0.253339	0.765527	0.472276	0.636969	1.02126	3	-2.27827	0.0230809	0.258143	-2.89529	0.00398019	0.0969837	-2.1853	0.0294049	0.514683
ENSG00000048052	HDAC9	9734	12	8	0.962723	0.336096	0.705862	0.836574	0.403295	0.796849	0.440919	0.659493	0.974379	16	1.33086	0.183769	0.621462	1.21684	0.224329	0.667096	0.848505	0.396628	0.890129	0	NA	NA	NA	NA	NA	NA	NA	NA	NA	1	-1.17855	0.239071	NA	-1.13188	0.258312	NA	-1.08907	0.276731	NA
ENSG00000048140	TSPAN17	26262	15	15	-0.467235	0.640511	0.889699	-0.559674	0.575992	0.885505	-0.750439	0.4534	0.929754	0	NA	NA	NA	NA	NA	NA	NA	NA	NA	1	0.0943393	0.924873	NA	-0.82302	0.410951	NA	-0.444497	0.656907	NA	3	-0.87232	0.383403	0.873995	-1.45747	0.145713	0.660458	-1.04955	0.294513	0.971717
ENSG00000048162	NOP16	51491	21	12	1.51236	0.131	0.443073	2.02342	0.0436452	0.297043	1.15095	0.25039	0.835366	1	1.95398	0.0511937	NA	1.96534	0.0500155	NA	0.610241	0.542023	NA	6	1.45169	0.14714	0.609153	1.84827	0.0652461	0.449487	1.10742	0.268731	0.926866	2	-0.975541	0.329707	NA	-1.15225	0.249857	NA	-0.993524	0.321012	NA
ENSG00000048342	CC2D2A	57545	16	7	1.1555	0.248372	0.613504	0.806341	0.42049	0.80666	0.944612	0.345386	0.888243	4	0.12758	0.898527	0.974586	-0.261527	0.793811	0.951393	-0.183527	0.854471	0.980349	2	1.63266	0.103094	NA	1.58251	0.114265	NA	1.68105	0.0934771	NA	4	-1.51736	0.129732	0.602853	-2.27062	0.0236614	0.278892	-2.20427	0.0280332	0.504983
ENSG00000048392	RRM2B	50484	18	19	-0.938058	0.348613	0.715491	-0.843582	0.39937	0.793037	-1.387	0.166159	0.763241	2	-0.0106901	0.991474	NA	-0.412366	0.680276	NA	-0.474352	0.635489	NA	4	-0.465227	0.641947	0.949391	0.1709	0.864382	0.999315	-0.374351	0.708327	1.0193	3	-0.702861	0.48243	0.915023	0.0254679	0.979693	1.00466	0.0490034	0.960939	1.00726
ENSG00000048405	ZNF800	168850	5	17	-1.81679	0.0697755	0.317365	-1.63046	0.103734	0.45175	-1.65868	0.0979068	0.660416	3	-1.43745	0.151139	0.574138	-1.45007	0.147764	0.569054	-0.88578	0.37623	0.877731	1	-0.693975	0.487981	NA	0.0161037	0.987159	NA	0.0169332	0.986498	NA	4	-0.794986	0.426953	0.888422	-0.918757	0.358735	0.867274	-1.33036	0.184103	0.912005
ENSG00000048462	TNFRSF17	608	12	2	0.163335	0.870313	0.962988	-1.0904	0.276143	0.689965	-1.08118	0.280222	0.848701	0	NA	NA	NA	NA	NA	NA	NA	NA	NA	3	-0.736491	0.461736	0.889366	-0.890265	0.373819	0.867481	-0.848788	0.396471	0.983355	4	-0.567328	0.570715	0.948213	-0.689525	0.490863	0.933378	-0.690263	0.4904	1.01964
ENSG00000048471	SNX29	101929304	10	16	-0.393874	0.693822	0.910761	-0.225637	0.82159	0.96595	0.0115496	0.99079	1.00014	11	-0.969881	0.332519	0.772313	-0.732862	0.46404	0.848681	-0.237802	0.812147	0.974484	2	-0.775211	0.438537	NA	-0.558758	0.576616	NA	-0.456031	0.648597	NA	2	-0.637015	0.524372	NA	-0.241019	0.809655	NA	0.148719	0.881845	NA
ENSG00000048540	LMO3	55885	18	4	-0.112796	0.910232	0.976092	0.81494	0.415556	0.804501	0.892789	0.372469	0.902142	2	0.405194	0.685487	NA	1.03681	0.300406	NA	1.09472	0.274252	NA	4	0.158393	0.874203	0.98155	0.730206	0.46566	0.913078	0.797416	0.425648	0.992334	5	0.307616	0.758488	0.974151	0.627572	0.530616	0.949324	0.648384	0.517082	1.02344
ENSG00000048544	MRPS10	55173	21	10	1.13064	0.258682	0.62782	0.897765	0.369811	0.772198	1.22717	0.220427	0.817625	2	0.428294	0.668599	NA	0.428371	0.668594	NA	0.397528	0.691175	NA	0	NA	NA	NA	NA	NA	NA	NA	NA	NA	6	-0.340932	0.733281	0.972337	-0.503269	0.615032	0.965625	-0.0888552	0.929238	1.01181
ENSG00000048545	GUCA1A	2978	14	0	0.151414	0.879703	0.965631	0.866188	0.386868	0.784835	0.881767	0.378394	0.904029	0	NA	NA	NA	NA	NA	NA	NA	NA	NA	3	0.293341	0.769369	0.969491	0.861186	0.389613	0.878272	0.851194	0.395134	0.98281	5	-0.222137	0.824287	0.977602	0.210824	0.833124	1.00384	0.238422	0.811667	1.02024
ENSG00000048649	RSF1	51773	37	12	8.05465	4.70887e-15	1.30969e-12	6.40926	3.83311e-10	8.20088e-08	1.91426	0.0562493	0.560077	13	5.31875	1.50495e-07	1.85463e-05	4.58148	6.04993e-06	0.000563315	1.86965	0.0622102	0.50418	12	5.22077	2.50334e-07	2.40343e-05	4.23597	2.78303e-05	0.00166998	1.49271	0.136245	0.811096	13	5.47192	6.68546e-08	8.66799e-06	4.2066	3.15398e-05	0.00230021	1.0471	0.29564	0.971468
ENSG00000048707	VPS13D	55187	9	6	0.963861	0.335526	0.70564	1.26782	0.205544	0.611649	-0.063191	0.949644	0.997272	5	-0.283745	0.776709	0.945225	0.396908	0.691631	0.931213	0.48027	0.631279	0.946354	1	-0.407868	0.683524	NA	-0.645922	0.518673	NA	-0.900068	0.368587	NA	6	0.534306	0.593339	0.9509	0.538856	0.590264	0.961376	-0.238558	0.811561	1.02084
ENSG00000048740	CELF2	10659	18	16	0.0149699	0.988061	0.996722	1.35403	0.176435	0.572942	1.27211	0.20402	0.804888	5	-0.0882096	0.929741	0.983493	1.22636	0.220732	0.66633	1.16407	0.24504	0.789176	1	-0.549829	0.582653	NA	-0.300584	0.763876	NA	-0.305036	0.760486	NA	8	1.93213	0.0538407	0.400734	1.76994	0.0774429	0.513126	1.71076	0.0878446	0.781817
ENSG00000048828	FAM120A	23196	9	12	-0.474371	0.635418	0.888541	-0.412017	0.680531	0.925416	-0.484818	0.628052	0.970457	0	NA	NA	NA	NA	NA	NA	NA	NA	NA	2	-0.521719	0.602069	NA	-1.02672	0.305128	NA	-1.16395	0.245089	NA	2	0.476688	0.633768	NA	0.840146	0.401291	NA	0.37597	0.707124	NA
ENSG00000048991	R3HDM1	23518	10	11	-1.09549	0.273765	0.644553	-1.2255	0.221054	0.629945	-0.922605	0.356729	0.897227	2	-0.540148	0.589307	NA	-1.16446	0.244879	NA	-0.903464	0.366785	NA	0	NA	NA	NA	NA	NA	NA	NA	NA	NA	9	-1.25136	0.211319	0.726915	-1.39883	0.162582	0.68489	-0.765028	0.444674	1.01235
ENSG00000049089	COL9A2	1298	24	11	1.98064	0.0481134	0.258588	1.64018	0.101696	0.448967	1.06897	0.285682	0.850573	0	NA	NA	NA	NA	NA	NA	NA	NA	NA	1	2.15253	0.0317759	NA	2.01774	0.044236	NA	1.37878	0.168678	NA	0	NA	NA	NA	NA	NA	NA	NA	NA	NA
ENSG00000049130	KITLG	4254	16	14	-0.141337	0.887654	0.968245	-1.27457	0.203147	0.608749	-1.40708	0.160125	0.759571	4	-0.811629	0.417344	0.821745	-0.883572	0.377419	0.804776	-0.715022	0.474983	0.918826	3	1.02142	0.307489	0.804606	0.4095	0.682376	0.984101	-0.608008	0.543502	1.0217	3	0.568909	0.569643	0.94793	-0.123298	0.901928	1.00382	-0.372319	0.709838	1.02428
ENSG00000049167	ERCC8	1161	12	17	-0.588269	0.556585	0.849876	0.142082	0.887081	0.981867	0.570959	0.568325	0.958872	2	1.64022	0.101513	NA	2.18183	0.0296604	NA	2.26323	0.024118	NA	1	-1.27861	0.201557	NA	-0.743697	0.457464	NA	-0.23989	0.810529	NA	2	0.812527	0.41683	NA	0.473494	0.6361	NA	0.513566	0.607819	NA
ENSG00000049192	ADAMTS6	11174	8	11	-1.16794	0.24332	0.607863	-1.35551	0.175964	0.572191	-1.27328	0.203606	0.80459	6	-1.58885	0.11265	0.505359	-1.32897	0.184558	0.620624	-1.25907	0.208687	0.762999	5	-0.781702	0.434716	0.877491	-0.416833	0.677008	0.984154	-0.358574	0.720089	1.01696	3	-1.01535	0.310371	0.82228	-0.853057	0.394101	0.890457	-0.95062	0.34233	0.983625
ENSG00000049239	H6PD	9563	10	21	-1.10566	0.269344	0.639921	0.164166	0.869677	0.977318	0.185853	0.852648	0.994686	1	1.0019	0.316817	NA	1.28834	0.198316	NA	1.55414	0.120885	NA	2	-1.63846	0.10188	NA	-0.506569	0.612716	NA	-0.43376	0.664679	NA	3	-0.0530034	0.957748	0.991255	-0.137129	0.890993	1.00302	-0.00271559	0.997835	1.00136
ENSG00000049245	VAMP3	9341	7	10	1.29656	0.195308	0.548428	1.67044	0.0955567	0.435102	1.36833	0.171922	0.771455	0	NA	NA	NA	NA	NA	NA	NA	NA	NA	5	0.866258	0.386714	0.85032	1.11658	0.264794	0.774651	0.843175	0.399598	0.983949	4	2.08287	0.0377103	0.331964	1.91518	0.0561297	0.433118	1.97484	0.0489245	0.65121
ENSG00000049246	PER3	8863	9	15	0.058794	0.953137	0.98715	0.285208	0.775621	0.955175	0.0742642	0.940835	0.998071	2	0.0648004	0.948356	NA	0.444441	0.656946	NA	0.397207	0.691411	NA	4	0.416483	0.677214	0.952718	-0.0768299	0.938794	1.00717	-0.248038	0.804223	1.01827	3	0.945772	0.344667	0.851091	1.46889	0.142592	0.655646	1.45484	0.14644	0.885386
ENSG00000049247	UTS2	10911	12	0	0.67732	0.498479	0.81981	0.294577	0.768458	0.954453	0.299677	0.764568	0.984803	1	-0.0272117	0.9783	NA	-0.160052	0.872915	NA	-0.157504	0.874922	NA	2	1.22807	0.219928	NA	0.608227	0.543356	NA	0.607404	0.543903	NA	4	-0.839731	0.401413	0.878624	-0.578449	0.563263	0.957492	-0.580112	0.562142	1.02582
ENSG00000049249	TNFRSF9	3604	13	6	0.0235023	0.981258	0.995697	1.38642	0.166332	0.558727	1.23333	0.218125	0.815246	0	NA	NA	NA	NA	NA	NA	NA	NA	NA	3	0.185493	0.852908	0.980149	0.899016	0.369145	0.865573	0.825151	0.409742	0.987965	4	-0.475725	0.634453	0.962866	0.22055	0.825547	1.00416	0.137974	0.890326	1.01423
ENSG00000049283	EPN3	55040	37	26	2.24061	0.025437	0.178584	1.57996	0.114847	0.471946	0.371325	0.710578	0.978312	0	NA	NA	NA	NA	NA	NA	NA	NA	NA	6	0.963186	0.335864	0.820319	1.23148	0.218813	0.724641	0.916223	0.360063	0.970551	11	2.07599	0.0383437	0.334734	1.254	0.210521	0.746168	0.655582	0.512443	1.02528
ENSG00000049323	LTBP1	4052	11	6	1.04138	0.298144	0.670181	0.732305	0.464379	0.834722	0.733929	0.463391	0.936094	9	1.50476	0.132942	0.549335	1.20482	0.228932	0.668916	1.21511	0.224988	0.780379	2	0.426527	0.669885	NA	0.553984	0.579876	NA	0.611099	0.541456	NA	1	0.83519	0.403962	NA	0.780372	0.435599	NA	0.800886	0.423639	NA
ENSG00000049449	RCN1	440034	12	15	0.0628784	0.949885	0.986231	0.235287	0.814097	0.963932	0.00402299	0.996792	1.00063	7	-0.920627	0.357636	0.786612	-1.32096	0.187212	0.62305	-1.08545	0.27833	0.805944	4	-0.118122	0.906012	0.985011	0.321709	0.747829	0.988215	0.0110196	0.991213	1.0004	4	0.549012	0.583213	0.949008	0.256536	0.797659	1.0012	0.712836	0.476333	1.01841
ENSG00000049540	ELN	2006	18	16	0.879035	0.379754	0.738015	0.326416	0.744268	0.946456	0.321154	0.748249	0.982438	3	1.40179	0.161525	0.585459	1.52367	0.128322	0.550892	1.49331	0.136087	0.669253	21	0.17335	0.862438	0.980115	-0.0210614	0.983206	1.00568	-0.0802502	0.936075	1.00466	0	NA	NA	NA	NA	NA	NA	NA	NA	NA
ENSG00000049541	RFC2	5982	23	10	2.27001	0.0235809	0.170428	1.89706	0.0584868	0.342106	1.62657	0.104559	0.673182	0	NA	NA	NA	NA	NA	NA	NA	NA	NA	1	-0.0831026	0.933799	NA	0.190708	0.848844	NA	-0.0963305	0.923303	NA	3	2.30115	0.0217444	0.251221	2.08186	0.037943	0.360613	0.813108	0.416605	1.00279
ENSG00000049618	ARID1B	57492	11	8	-0.7381	0.460759	0.79738	-0.491823	0.623095	0.901761	-0.24775	0.804446	0.987974	12	-1.83053	0.0676941	0.398929	-1.52935	0.12691	0.549332	-0.538361	0.590606	0.936299	5	0.371613	0.71032	0.959172	0.318994	0.749885	0.988953	-0.0194268	0.98451	1.00206	2	1.9169	0.0557519	NA	1.97545	0.0488531	NA	2.42862	0.0155647	NA
ENSG00000049656	CLPTM1L	81037	36	26	0.336594	0.736547	0.926332	-0.13799	0.890313	0.982382	-0.480831	0.630881	0.970335	4	-0.207252	0.835887	0.95929	-0.425778	0.670482	0.925031	0.389761	0.696906	0.959591	5	-0.429252	0.667903	0.950636	-0.67983	0.496977	0.930927	-1.23351	0.218058	0.893988	17	-1.47914	0.139658	0.621213	-1.86707	0.0625686	0.461768	-1.50161	0.133929	0.87199
ENSG00000049759	NEDD4L	23327	12	6	2.3902	0.0171641	0.141379	1.7411	0.0823776	0.404091	1.12406	0.261611	0.840703	10	1.65811	0.0978473	0.482898	1.36489	0.172999	0.607089	1.32866	0.184662	0.740413	0	NA	NA	NA	NA	NA	NA	NA	NA	NA	2	0.0689205	0.945077	NA	-0.173707	0.862177	NA	0.0516886	0.958801	NA
ENSG00000049768	FOXP3	50943	8	4	-0.277262	0.78168	0.937387	-0.0142689	0.988622	0.999462	-0.0632352	0.949609	0.997361	0	NA	NA	NA	NA	NA	NA	NA	NA	NA	0	NA	NA	NA	NA	NA	NA	NA	NA	NA	1	0.303075	0.761944	NA	0.472229	0.637002	NA	0.43578	0.663214	NA
ENSG00000049769	PPP1R3F	89801	6	10	0.327017	0.743776	0.927801	0.169309	0.865633	0.977116	-0.219818	0.826117	0.989609	0	NA	NA	NA	NA	NA	NA	NA	NA	NA	1	-0.500936	0.61661	NA	0.347249	0.728573	NA	0.0487118	0.961172	NA	0	NA	NA	NA	NA	NA	NA	NA	NA	NA
ENSG00000049860	HEXB	3074	9	5	0.520167	0.60315	0.873882	1.15881	0.247175	0.659977	0.706209	0.48044	0.94269	2	1.17031	0.242366	NA	1.46238	0.144364	NA	0.982072	0.326615	NA	3	-0.32496	0.745331	0.96784	0.190266	0.84919	0.998252	0.214565	0.830208	1.01585	1	-0.332166	0.739887	NA	-0.359243	0.719589	NA	-0.465127	0.642075	NA
ENSG00000049883	PTCD2	79810	6	12	-1.85386	0.0642772	0.303611	-1.46541	0.143538	0.524377	-0.713566	0.475882	0.939602	1	-0.484389	0.628297	NA	-0.155569	0.876445	NA	-0.0590319	0.952954	NA	0	NA	NA	NA	NA	NA	NA	NA	NA	NA	2	-0.891021	0.373295	NA	-1.12161	0.262649	NA	-0.458009	0.647177	NA
ENSG00000050030	KIAA2022	340533	10	0	0.674597	0.500206	0.820226	1.2748	0.203066	0.608614	1.22692	0.220523	0.816889	1	2.12387	0.0341123	NA	2.39776	0.0169193	NA	2.38585	0.0174708	NA	2	-0.842759	0.399718	NA	0.02213	0.982354	NA	-0.0413653	0.967024	NA	1	0.639182	0.522962	NA	1.08327	0.279291	NA	1.08249	0.279639	NA
ENSG00000050130	JKAMP	51528	18	27	1.36641	0.172351	0.514524	1.333	0.183234	0.582772	0.746756	0.455618	0.931669	0	NA	NA	NA	NA	NA	NA	NA	NA	NA	0	NA	NA	NA	NA	NA	NA	NA	NA	NA	4	1.26506	0.206369	0.723392	0.97273	0.331232	0.852598	0.747545	0.455143	1.0157
ENSG00000050165	DKK3	27122	10	6	0.480569	0.631008	0.887282	1.52672	0.127561	0.496558	1.49471	0.135721	0.730615	2	-0.476607	0.633825	NA	-0.00871756	0.993049	NA	-0.0087086	0.993056	NA	3	1.25581	0.2097	0.699066	1.49453	0.135767	0.613801	1.48549	0.138144	0.813686	2	-0.516296	0.605849	NA	-0.400176	0.689225	NA	-0.510161	0.6102	NA
ENSG00000050327	ARHGEF5	7984	8	15	-1.62911	0.103845	0.391541	-1.04357	0.297267	0.71204	-0.94821	0.343554	0.889562	0	NA	NA	NA	NA	NA	NA	NA	NA	NA	2	-0.491561	0.623219	NA	-0.144607	0.885089	NA	0.342061	0.732471	NA	2	-0.876563	0.381094	NA	0.0419283	0.966575	NA	0.277849	0.781261	NA
ENSG00000050344	NFE2L3	9603	23	14	1.09606	0.273518	0.644244	2.38104	0.0176961	0.179303	1.72453	0.0853285	0.63655	4	0.0852396	0.932101	0.984498	0.654746	0.51298	0.869492	0.705733	0.480735	0.919763	2	-0.744678	0.456774	NA	-0.312188	0.755048	NA	-0.697644	0.485776	NA	16	1.54389	0.123173	0.594467	2.69794	0.00725036	0.145589	1.96634	0.0499008	0.654255
ENSG00000050405	LIMA1	51474	14	18	0.325824	0.744677	0.927817	0.386729	0.699148	0.931378	0.478884	0.632264	0.971209	7	-0.15041	0.880495	0.972397	0.0361015	0.971218	0.993507	0.110681	0.911921	0.993486	3	1.12579	0.26073	0.761918	1.27187	0.204104	0.709292	0.354819	0.722899	1.01685	7	0.660708	0.509068	0.926878	0.152708	0.8787	1.00349	0.34795	0.728048	1.02246
ENSG00000050426	LETMD1	25875	12	18	0.812624	0.416774	0.767081	0.141061	0.887887	0.981848	-0.710177	0.477978	0.940404	0	NA	NA	NA	NA	NA	NA	NA	NA	NA	4	0.760861	0.447056	0.882166	-0.294032	0.768874	0.990375	-0.970885	0.33215	0.959211	5	0.183472	0.854493	0.98011	0.306794	0.759148	0.99421	-1.3693	0.171619	0.903432
ENSG00000050438	SLC4A8	9498	14	15	0.159232	0.873543	0.963686	-0.963103	0.336035	0.7475	-1.84253	0.0660839	0.584734	4	-0.0197583	0.984243	0.996371	0.392814	0.694651	0.931984	-1.29802	0.194973	0.747426	1	1.44219	0.1498	NA	0.809993	0.41839	NA	-0.539915	0.589534	NA	4	0.816394	0.414617	0.885202	-0.0407463	0.967517	1.00573	-0.281116	0.778756	1.02027
ENSG00000050555	LAMC3	10319	14	9	0.0474206	0.962195	0.989347	0.113883	0.909383	0.986273	0.175186	0.861015	0.994919	4	-0.204131	0.838324	0.959721	-0.00930942	0.992577	0.999254	-0.0756694	0.939717	0.995554	3	0.447366	0.654782	0.94871	0.301206	0.763402	0.989238	0.335656	0.737294	1.01612	2	-0.483077	0.629227	NA	-0.1994	0.842044	NA	-0.282831	0.777442	NA
ENSG00000050628	PTGER3	5733	15	7	0.503441	0.614849	0.87938	-0.721459	0.471017	0.83781	-0.786235	0.432162	0.921533	7	-0.0438737	0.96502	0.992741	-0.819753	0.412809	0.818973	-0.724733	0.469009	0.9153	4	0.317524	0.750962	0.969668	-0.325283	0.745124	0.98736	-0.452346	0.651247	1.01894	4	1.80366	0.0718144	0.467863	1.02607	0.305434	0.828854	0.893088	0.372309	0.993643
ENSG00000050730	TNIP3	79931	7	0	0.0168961	0.986525	0.996317	0.402038	0.687855	0.928265	0.137132	0.890991	0.997374	3	0.620355	0.535273	0.882642	0.949497	0.342899	0.771614	0.575363	0.565346	0.934069	1	-0.474934	0.635017	NA	-0.172749	0.86293	NA	0.014723	0.98826	NA	3	0.168936	0.865907	0.979931	0.542168	0.587982	0.962286	0.102617	0.918315	1.01134
ENSG00000050748	MAPK9	5601	15	26	-1.44181	0.149907	0.478967	-1.67168	0.0953125	0.434584	-0.930188	0.352795	0.893254	3	-1.42813	0.153805	0.577977	-1.43436	0.152192	0.573973	-0.322835	0.746976	0.967789	6	-0.896133	0.370561	0.844336	-0.892923	0.372395	0.866652	-0.991178	0.322155	0.955696	2	-0.844567	0.398708	NA	-0.00131433	0.998952	NA	0.0675619	0.946166	NA
ENSG00000050767	COL23A1	91522	12	3	1.68567	0.092408	0.367693	0.52851	0.597417	0.892062	0.422526	0.672852	0.97394	6	1.68645	0.0922578	0.466297	0.204324	0.838196	0.969107	0.289322	0.772474	0.970806	5	0.0179018	0.985723	0.997435	0.184904	0.853391	0.997307	0.0238783	0.980961	1.00387	4	-1.08813	0.276997	0.794165	-0.710657	0.47768	0.927626	-0.755407	0.450418	1.01595
ENSG00000050820	BCAR1	9564	9	13	-0.241528	0.809233	0.944369	-0.282506	0.777691	0.955045	-0.735068	0.462698	0.935033	1	-0.486866	0.626541	NA	-0.509297	0.610804	NA	0.0668091	0.946765	NA	4	-0.528929	0.597061	0.940427	-0.473821	0.635867	0.978492	-0.629592	0.529295	1.01838	2	0.92925	0.353154	NA	0.681528	0.495902	NA	-0.0537509	0.957159	NA
ENSG00000051009	FAM160A2	84067	13	10	-0.366229	0.71433	0.91698	-0.7421	0.45843	0.830379	-0.603849	0.546262	0.953658	1	-0.23006	0.818128	NA	-0.118583	0.905661	NA	-0.291555	0.770767	NA	5	-0.278879	0.780439	0.972418	-0.373275	0.709127	0.983078	-0.235252	0.814125	1.01908	3	-1.29914	0.194423	0.706271	-1.29533	0.195898	0.730322	-1.10401	0.270204	0.966843
ENSG00000051108	HERPUD1	9709	20	15	1.04325	0.297278	0.669317	1.08321	0.27932	0.692819	0.638969	0.523183	0.950144	2	0.354042	0.723439	NA	0.296077	0.767314	NA	0.0423811	0.966215	NA	4	0.977047	0.328962	0.818606	1.00979	0.313162	0.820264	0.418543	0.675759	1.02201	6	1.51955	0.129181	0.603228	1.76945	0.0775238	0.513339	0.804233	0.421706	1.00289
ENSG00000051128	HOMER3	9454	20	19	0.623027	0.533517	0.837724	-0.305272	0.760306	0.952408	-0.848321	0.39673	0.910053	1	-0.357922	0.720535	NA	-0.834302	0.404572	NA	-0.858648	0.391012	NA	4	0.413651	0.679286	0.952841	-0.213713	0.830872	0.997594	-0.837984	0.402504	0.985361	4	1.04394	0.296956	0.812143	1.57099	0.116918	0.610579	1.56342	0.118687	0.840492
ENSG00000051180	RAD51	5888	19	9	1.00989	0.312977	0.685248	1.85276	0.064598	0.362113	1.92446	0.054955	0.555475	0	NA	NA	NA	NA	NA	NA	NA	NA	NA	2	-1.10131	0.27123	NA	-0.457296	0.647688	NA	-0.462914	0.64366	NA	3	1.88346	0.0601482	0.423376	2.58216	0.0101467	0.179698	2.7034	0.00713488	0.241711
ENSG00000051341	POLQ	10721	12	11	-0.383788	0.701279	0.913294	-0.750709	0.453236	0.826443	-0.483636	0.62889	0.970224	2	0.371878	0.710122	NA	-1.07292	0.283904	NA	-0.966015	0.334579	NA	4	-0.40364	0.686629	0.952514	-0.0451214	0.964031	1.00734	0.0473669	0.962243	1.00497	2	-1.7553	0.0797464	NA	-1.26242	0.207478	NA	-1.15698	0.247922	NA
ENSG00000051382	PIK3CB	5291	15	8	3.06196	0.00230294	0.0364625	3.77162	0.000184787	0.00803052	2.6722	0.00782124	0.227785	1	1.9899	0.0470815	NA	1.78023	0.0757403	NA	1.51183	0.131311	NA	2	2.86465	0.00432912	NA	3.29303	0.00107263	NA	2.41309	0.0162342	NA	3	0.298527	0.76541	0.973282	-0.0285766	0.977215	1.00546	0.0586598	0.95325	1.00806
ENSG00000051523	CYBA	1535	19	20	-0.386433	0.699321	0.912238	2.00755	0.0453132	0.303324	1.93143	0.0540851	0.553726	0	NA	NA	NA	NA	NA	NA	NA	NA	NA	6	-1.49946	0.13431	0.583724	0.542684	0.587627	0.966205	0.793558	0.427889	0.99361	3	0.926199	0.354736	0.859187	1.35281	0.176825	0.704748	1.11617	0.264972	0.962219
ENSG00000051596	THOC3	84321	16	10	2.71135	0.00690383	0.0780563	1.46698	0.143109	0.523615	1.28055	0.20104	0.803774	2	2.45047	0.0145675	NA	1.75371	0.0801887	NA	2.11082	0.0353631	NA	2	1.7087	0.0880526	NA	1.02939	0.30387	NA	0.256795	0.797459	NA	5	0.313376	0.75411	0.973888	-0.226541	0.820888	1.00314	-0.701986	0.483067	1.01932
ENSG00000051620	HEBP2	23593	20	10	1.83424	0.0671419	0.310464	1.42867	0.153823	0.540989	-0.0345028	0.972492	0.999627	2	-1.79024	0.0739481	NA	-1.02355	0.306619	NA	-1.53354	0.125877	NA	5	1.50026	0.134102	0.58354	1.62188	0.105559	0.553806	0.289305	0.772487	1.01825	1	1.01497	0.310553	NA	1.48027	0.139529	NA	1.21109	0.226525	NA
ENSG00000051825	MPHOSPH9	10198	20	8	2.26832	0.0236846	0.170955	1.6089	0.108369	0.459701	1.49826	0.134798	0.727995	4	1.97927	0.0482676	0.338763	1.48259	0.138912	0.561815	1.58743	0.11315	0.633819	4	0.259328	0.795476	0.97471	0.311945	0.755233	0.990072	0.729048	0.466368	1.00722	1	-2.13738	0.0329932	NA	-1.66749	0.0961418	NA	-1.33842	0.181464	NA
ENSG00000052126	PLEKHA5	54477	13	14	0.040213	0.967937	0.991769	0.183182	0.854741	0.974312	-1.18392	0.237098	0.825686	10	1.17041	0.242328	0.693548	1.04516	0.296532	0.739564	-0.499595	0.617615	0.942048	5	0.458716	0.646614	0.951099	0.724646	0.469061	0.914652	-0.0670491	0.946574	1.0051	0	NA	NA	NA	NA	NA	NA	NA	NA	NA
ENSG00000052344	PRSS8	5652	20	8	1.57778	0.115173	0.413425	2.1928	0.0288542	0.237318	1.76508	0.078258	0.616023	0	NA	NA	NA	NA	NA	NA	NA	NA	NA	6	0.344453	0.730633	0.963804	2.14493	0.0325156	0.310485	1.4095	0.159409	0.838404	8	0.866292	0.386696	0.875232	0.758429	0.448608	0.919453	0.823181	0.41086	1.00322
ENSG00000052723	SIKE1	80143	18	16	0.956416	0.339269	0.707981	0.0865102	0.931101	0.989821	0.334498	0.738166	0.982416	0	NA	NA	NA	NA	NA	NA	NA	NA	NA	5	-0.381515	0.702964	0.957442	-0.431173	0.666558	0.983585	-0.0667678	0.946797	1.00504	7	1.90203	0.0576732	0.413154	0.946569	0.344388	0.858884	0.963618	0.335778	0.984736
ENSG00000052749	RRP12	23223	13	9	2.05296	0.0405336	0.235196	1.76333	0.078552	0.393893	1.64507	0.100684	0.666489	0	NA	NA	NA	NA	NA	NA	NA	NA	NA	0	NA	NA	NA	NA	NA	NA	NA	NA	NA	2	0.673007	0.501216	NA	0.933083	0.351298	NA	0.227195	0.82038	NA
ENSG00000052795	FNIP2	57600	8	11	-0.987797	0.323672	0.694273	0.336204	0.73688	0.945128	0.262519	0.793047	0.987197	3	0.0339899	0.972897	0.994496	-0.275366	0.783167	0.951151	-0.556872	0.577904	0.93455	3	-0.845476	0.398201	0.856149	0.422333	0.672992	0.983868	0.579985	0.562228	1.02005	2	-0.585906	0.558171	NA	-1.05148	0.293626	NA	-1.04409	0.297031	NA
ENSG00000052841	TTC17	55761	9	10	0.793709	0.427696	0.773533	0.74295	0.457916	0.830169	0.595611	0.551748	0.955538	5	0.561371	0.574766	0.888332	0.615303	0.538678	0.874492	0.370668	0.711067	0.963574	9	1.31601	0.188703	0.667189	1.32961	0.184349	0.68674	1.02905	0.304033	0.943547	2	2.04803	0.0410161	NA	2.24622	0.0251947	NA	0.718943	0.472566	NA
ENSG00000052850	ALX4	60529	10	0	1.30897	0.191073	0.541731	2.66408	0.00800873	0.110181	2.65603	0.00819988	0.23512	1	2.98898	0.00292017	NA	4.7724	2.49523e-06	NA	4.81787	2.01329e-06	NA	0	NA	NA	NA	NA	NA	NA	NA	NA	NA	2	-0.327705	0.743256	NA	-0.173965	0.861975	NA	-0.186583	0.852075	NA
ENSG00000053108	FSTL4	23105	10	10	-0.721338	0.470998	0.804505	-1.76281	0.0786401	0.39398	-1.95447	0.0512924	0.546944	5	0.744874	0.456656	0.837735	-0.559048	0.576419	0.88566	-0.891679	0.373063	0.876195	2	-0.804048	0.421706	NA	-1.55	0.121874	NA	-1.89541	0.0587062	NA	4	-0.683679	0.494457	0.919891	-0.281091	0.778775	0.99923	-0.214959	0.829901	1.01652
ENSG00000053254	FOXN3	1112	11	7	-0.0971028	0.922679	0.979059	-0.35122	0.725595	0.940629	-0.191384	0.848315	0.994778	7	-0.724936	0.46879	0.844467	-1.07366	0.283575	0.728943	-0.781847	0.434734	0.903988	0	NA	NA	NA	NA	NA	NA	NA	NA	NA	2	0.713595	0.47577	NA	0.379219	0.704712	NA	0.555307	0.578973	NA
ENSG00000053371	AKR7A2	8574	18	5	2.77049	0.00578035	0.068951	2.7352	0.00649088	0.0971478	1.8383	0.0667065	0.588061	0	NA	NA	NA	NA	NA	NA	NA	NA	NA	3	1.15425	0.248885	0.747574	1.04543	0.29641	0.801225	1.01333	0.31147	0.947692	3	0.461755	0.644434	0.963257	0.299623	0.764609	0.996145	0.224476	0.822493	1.01861
ENSG00000053372	MRTO4	51154	16	8	1.435	0.151839	0.482185	1.13595	0.256607	0.670255	0.32458	0.745656	0.982357	0	NA	NA	NA	NA	NA	NA	NA	NA	NA	4	0.649771	0.516103	0.911313	0.571834	0.567732	0.961947	-0.155725	0.876323	1.0119	2	1.28714	0.19857	NA	1.3483	0.178269	NA	1.08127	0.280181	NA
ENSG00000053438	NNAT	4826	10	10	-1.14668	0.251998	0.618706	-0.486798	0.626649	0.902755	-0.4988	0.618175	0.968375	0	NA	NA	NA	NA	NA	NA	NA	NA	NA	3	0.090597	0.927845	0.986705	0.0316851	0.974738	1.00746	0.0234625	0.981292	1.00411	1	-0.270051	0.787219	NA	-0.156157	0.875982	NA	-0.15449	0.877296	NA
ENSG00000053501	USE1	55850	20	12	1.29611	0.195464	0.548495	1.18597	0.236284	0.647155	0.197031	0.843896	0.994698	0	NA	NA	NA	NA	NA	NA	NA	NA	NA	3	0.75252	0.45205	0.88524	0.692138	0.489223	0.928091	-0.18307	0.854829	1.01334	3	0.425783	0.670427	0.964629	0.209417	0.834221	1.00378	-0.428766	0.668308	1.02551
ENSG00000053524	MCF2L2	23101	20	14	4.4552	1.0098e-05	0.000547128	3.8781	0.000121661	0.00573523	3.52875	0.000462423	0.0347609	7	0.409462	0.682355	0.919906	2.04873	0.0410917	0.319433	1.9592	0.0507339	0.465154	5	4.69519	3.34316e-06	0.000227788	4.01015	7.14886e-05	0.003528	3.90298	0.000110227	0.00881898	4	1.79677	0.0729028	0.470575	1.17447	0.240854	0.782142	0.864652	0.387711	0.997242
ENSG00000053702	NRIP2	83714	12	19	-0.0694939	0.944621	0.98524	0.935397	0.350106	0.759565	0.78473	0.433043	0.921998	2	1.64911	0.0996781	NA	2.20159	0.0282221	NA	2.23032	0.0262407	NA	4	-1.56551	0.11802	0.554948	-0.46378	0.643039	0.97855	-0.351961	0.725039	1.01729	6	-0.445781	0.655925	0.963026	0.752675	0.452055	0.920947	0.488522	0.625428	1.02951
ENSG00000053747	LAMA3	3909	27	17	1.35264	0.17671	0.520003	-0.384502	0.700795	0.932085	-0.912601	0.361963	0.89874	10	0.351285	0.725505	0.928487	-1.02848	0.304298	0.744747	-0.927903	0.353977	0.864819	7	0.556349	0.578191	0.933967	0.258273	0.796319	0.993494	-0.21221	0.832044	1.01528	8	1.63999	0.10156	0.54501	-0.915698	0.360336	0.869343	-1.47668	0.140493	0.879818
ENSG00000053900	ANAPC4	29945	8	11	0.237462	0.812384	0.945073	-0.109185	0.913106	0.986848	-1.07335	0.283714	0.850632	5	-0.331069	0.740714	0.935663	-0.877802	0.380539	0.807321	-1.92554	0.0548189	0.482544	2	0.31337	0.754115	NA	0.170729	0.864516	NA	-0.139234	0.889331	NA	2	0.8013	0.423293	NA	0.174082	0.861883	NA	-0.134266	0.893255	NA
ENSG00000053918	KCNQ1	3784	31	17	1.27532	0.202719	0.558154	-0.542089	0.588037	0.889679	-0.488588	0.625382	0.970193	8	-1.27965	0.20119	0.648951	-0.85351	0.39385	0.812521	-0.419399	0.675133	0.959243	4	0.348845	0.727335	0.963062	0.406084	0.684882	0.984622	0.520422	0.603037	1.01948	7	-0.973112	0.330912	0.840444	-0.701128	0.4836	0.93274	-0.654276	0.513283	1.02539
ENSG00000054116	TRAPPC3	27095	20	8	0.818499	0.413415	0.764949	-0.330804	0.740953	0.946134	0.0528395	0.957884	0.997515	1	-0.942629	0.346272	NA	-1.19735	0.231826	NA	-0.612144	0.540765	NA	0	NA	NA	NA	NA	NA	NA	NA	NA	NA	0	NA	NA	NA	NA	NA	NA	NA	NA	NA
ENSG00000054118	THRAP3	9967	14	7	0.78814	0.430944	0.776126	0.451087	0.652153	0.913551	0.562391	0.574142	0.960915	2	0.225779	0.821454	NA	-0.123915	0.90144	NA	-0.208878	0.834642	NA	1	-0.311715	0.755371	NA	-0.0568196	0.954715	NA	0.353455	0.72392	NA	3	-0.669003	0.503765	0.92379	0.038859	0.969021	1.006	0.514088	0.607454	1.02845
ENSG00000054148	PHPT1	29085	19	22	0.268628	0.788313	0.939468	0.0401843	0.967965	0.998541	-1.60441	0.109355	0.682212	0	NA	NA	NA	NA	NA	NA	NA	NA	NA	9	0.477337	0.633306	0.947357	0.646288	0.518436	0.942538	0.0755462	0.939815	1.00378	7	-0.895227	0.371045	0.8669	-1.45288	0.146982	0.661924	-1.80954	0.0710631	0.731672
ENSG00000054179	ENTPD2	954	23	17	1.41327	0.158123	0.491572	-0.03994	0.968159	0.998618	-0.683876	0.494421	0.943283	0	NA	NA	NA	NA	NA	NA	NA	NA	NA	4	0.0587066	0.953206	0.991316	-0.308821	0.757606	0.989743	-0.875166	0.381971	0.976518	5	1.06073	0.289265	0.805799	-0.00534994	0.995734	1.00405	-0.14031	0.88848	1.01411
ENSG00000054219	LY75	100526664	16	12	1.59375	0.111547	0.406175	1.60736	0.108705	0.460192	1.46003	0.14501	0.741171	3	0.979031	0.327981	0.769883	1.15892	0.247128	0.689392	1.17097	0.242258	0.788091	5	0.581229	0.561317	0.928727	-0.184975	0.853335	0.997352	-0.405942	0.684987	1.02091	1	0.201354	0.840494	NA	0.0313776	0.974983	NA	-0.0307898	0.975451	NA
ENSG00000054267	ARID4B	51742	15	15	0.934729	0.350325	0.716801	-0.30323	0.76186	0.952782	0.0600709	0.952127	0.997432	6	0.203834	0.838556	0.958938	-0.372821	0.709465	0.933037	-0.12699	0.899007	0.989711	3	0.202624	0.839501	0.980099	0.0663758	0.947109	1.00679	0.733842	0.463444	1.00543	1	1.0486	0.294809	NA	0.936808	0.349381	NA	0.9974	0.31913	NA
ENSG00000054277	OPN3	23596	7	7	0.511373	0.609289	0.877594	-0.195882	0.844794	0.972003	-0.387322	0.698709	0.976636	1	-0.556818	0.577871	NA	-0.762307	0.446293	NA	-0.988839	0.323297	NA	3	1.3369	0.181791	0.658854	0.524577	0.600146	0.970471	0.465187	0.642032	1.02208	3	0.722003	0.47059	0.909986	0.954788	0.340219	0.856829	1.09841	0.272637	0.968619
ENSG00000054282	SDCCAG8	10806	12	12	-1.23136	0.218698	0.57848	-1.14139	0.254338	0.667463	-0.211017	0.832973	0.991346	4	-2.13939	0.0328298	0.285388	-1.35701	0.175486	0.608178	-0.15678	0.875491	0.986105	2	0.415189	0.678161	NA	-0.0863212	0.931251	NA	0.120821	0.903889	NA	3	-0.927073	0.354283	0.858683	-1.09887	0.272436	0.807542	-1.23174	0.218718	0.947596
ENSG00000054356	PTPRN	5798	10	0	-0.334845	0.737866	0.926524	-0.33239	0.739756	0.945546	-0.338799	0.734926	0.981863	0	NA	NA	NA	NA	NA	NA	NA	NA	NA	1	0.299717	0.764502	NA	0.972097	0.331546	NA	0.918206	0.359025	NA	2	-0.178881	0.858095	NA	-0.217785	0.8277	NA	-0.129223	0.897241	NA
ENSG00000054392	HHAT	55733	19	10	0.845962	0.39793	0.75163	-1.03999	0.298924	0.713349	-1.60934	0.108273	0.680038	6	0.584038	0.559427	0.885864	-1.41173	0.158749	0.583984	-1.00686	0.314567	0.831568	3	0.645016	0.519177	0.913229	-0.111251	0.911469	1.00261	-0.951617	0.341825	0.963698	5	0.549716	0.58273	0.949989	-1.28316	0.200124	0.73718	-2.16348	0.0310531	0.527701
ENSG00000054523	KIF1B	23095	14	9	2.30672	0.0214295	0.162111	1.94737	0.0521381	0.324415	1.86232	0.0632378	0.577621	5	0.561846	0.574443	0.888488	0.0731431	0.941726	0.990917	0.616747	0.537727	0.924908	3	1.8256	0.0684354	0.430206	2.10566	0.03581	0.32407	1.83543	0.0671307	0.646279	2	-1.28722	0.198541	NA	-1.02914	0.303988	NA	-0.98858	0.323423	NA
ENSG00000054598	FOXC1	2296	25	15	2.30206	0.0216923	0.16299	2.33538	0.0199803	0.191958	2.17023	0.0305349	0.449353	0	NA	NA	NA	NA	NA	NA	NA	NA	NA	6	1.39678	0.163024	0.631583	1.44138	0.150202	0.639629	1.29369	0.196465	0.875469	5	0.288917	0.77275	0.973422	0.0500938	0.960071	1.00575	-0.119636	0.904827	1.0122
ENSG00000054611	TBC1D22A	25771	17	21	-0.898992	0.369038	0.729508	-0.419319	0.675191	0.923195	-0.426377	0.670046	0.973509	7	0.138197	0.890134	0.974056	0.676324	0.499197	0.863598	-0.435916	0.663116	0.955124	6	-0.912447	0.361921	0.837844	-0.583659	0.559754	0.959825	0.292956	0.769696	1.01788	4	0.32093	0.748381	0.973192	0.693067	0.48864	0.933885	0.116121	0.907611	1.01143
ENSG00000054654	SYNE2	23224	11	15	1.1259	0.260682	0.630382	0.839897	0.401431	0.795709	1.40559	0.160567	0.759939	9	0.277277	0.781668	0.945221	1.00722	0.314391	0.750596	1.11661	0.264785	0.802785	3	0.548437	0.583607	0.935703	-0.194801	0.84564	0.996853	0.427585	0.669167	1.02066	1	-0.525208	0.599643	NA	0.0408048	0.96747	NA	0.0422432	0.966324	NA
ENSG00000054690	PLEKHH1	57475	16	12	0.849102	0.396182	0.751135	1.22226	0.222277	0.631704	1.30441	0.19279	0.794586	1	-0.664186	0.506841	NA	-0.46543	0.641858	NA	0.0874227	0.930376	NA	3	0.30704	0.758925	0.96987	-0.390165	0.696607	0.98525	0.123082	0.9021	1.00955	3	0.573835	0.566306	0.948389	1.17401	0.241039	0.782019	0.401975	0.687902	1.024
ENSG00000054793	ATP9A	10079	26	19	2.31958	0.020717	0.158954	2.21092	0.0275646	0.231155	-0.174168	0.861815	0.994604	3	2.21793	0.0269546	0.25552	2.26555	0.0239735	0.247411	0.995456	0.320073	0.836622	4	1.08469	0.278519	0.776721	0.830726	0.406587	0.889573	0.0519644	0.958581	1.00592	10	2.45497	0.0143882	0.198822	2.79402	0.00543736	0.121755	1.21241	0.22602	0.949843
ENSG00000054796	SPO11	23626	6	0	0.249753	0.802869	0.942943	0.773393	0.439713	0.818509	0.628716	0.529868	0.949676	2	-0.211775	0.832359	NA	-0.0834698	0.933517	NA	-0.0502724	0.959929	NA	5	1.55823	0.119736	0.55657	2.1018	0.0361489	0.325464	2.03147	0.04282	0.525228	4	-0.300035	0.76426	0.973588	-0.238517	0.811593	1.00369	-0.290781	0.771358	1.02218
ENSG00000054803	CBLN4	140689	17	0	0.000265419	0.999788	0.999968	1.07937	0.281024	0.694672	0.770492	0.44143	0.924753	0	NA	NA	NA	NA	NA	NA	NA	NA	NA	3	-0.738636	0.460433	0.888965	-0.400286	0.689144	0.983786	-0.42433	0.671537	1.02103	9	0.831867	0.405833	0.880956	1.15639	0.248159	0.787361	1.10913	0.267993	0.967834
ENSG00000054938	CHRDL2	25884	19	21	1.90874	0.0567999	0.283711	2.79754	0.00537953	0.0875841	2.02119	0.0438773	0.520415	1	0.244194	0.807168	NA	0.358076	0.720462	NA	0.387355	0.698685	NA	10	2.3355	0.0198645	0.211909	3.19744	0.00148844	0.0388134	2.699	0.00722823	0.205761	9	2.40862	0.0163303	0.213575	3.52235	0.000473308	0.0210622	3.05371	0.00240034	0.120614
ENSG00000054965	FAM168A	23201	29	21	0.0640255	0.948972	0.986142	0.237361	0.81249	0.963532	-1.90009	0.0580889	0.566231	12	-0.168121	0.866548	0.968998	-0.169324	0.865621	0.977088	-1.54522	0.123026	0.660873	11	-1.12803	0.259782	0.761887	-1.38046	0.168159	0.6689	-2.05627	0.0403577	0.516002	6	1.0882	0.27697	0.79452	1.66861	0.0959195	0.570088	-0.0755588	0.939805	1.00898
ENSG00000054967	RELT	84957	29	19	1.02755	0.304598	0.676938	1.26238	0.207494	0.614709	-0.443332	0.657748	0.974044	2	0.194883	0.845554	NA	0.151821	0.879399	NA	0.219376	0.826461	NA	6	0.800326	0.423857	0.870886	1.83537	0.0671379	0.455098	0.937784	0.348881	0.964537	8	0.0632584	0.949583	0.99091	-0.247299	0.804795	1.0026	-0.895786	0.370867	0.993836
ENSG00000054983	GALC	2581	12	10	1.17026	0.242385	0.606891	1.80343	0.0720171	0.378765	1.26372	0.207015	0.808108	4	1.34577	0.178913	0.610459	2.42225	0.0158354	0.197471	2.72988	0.00659538	0.161606	2	-0.0143861	0.988527	NA	0.000693257	0.999447	NA	-0.372796	0.709484	NA	2	1.0277	0.304531	NA	0.90198	0.36757	NA	-0.275959	0.782712	NA
ENSG00000055044	NOP58	51602	12	9	0.352207	0.724814	0.921577	0.772613	0.440174	0.818819	0.667845	0.50459	0.94656	0	NA	NA	NA	NA	NA	NA	NA	NA	NA	3	1.21255	0.225807	0.719598	1.29313	0.196659	0.700949	0.753833	0.451361	1.00545	3	-0.324799	0.745452	0.973119	0.551531	0.581555	0.96075	0.083466	0.93352	1.0105
ENSG00000055118	KCNH2	3757	23	15	0.128415	0.897866	0.97132	-0.0961079	0.923479	0.988583	-0.877833	0.380523	0.902654	1	-0.274185	0.784042	NA	-0.159461	0.87338	NA	-0.459827	0.645872	NA	9	-0.0586892	0.95322	0.991233	0.20612	0.836794	0.995762	-0.326068	0.744531	1.0151	3	-0.111069	0.911601	0.982113	-1.02686	0.30506	0.829126	-1.60815	0.108534	0.827162
ENSG00000055130	CUL1	8454	15	12	0.159341	0.873457	0.963719	0.148318	0.882161	0.98091	-0.971454	0.331867	0.882582	8	1.43622	0.151491	0.574432	1.24999	0.211981	0.659391	0.934566	0.350535	0.862951	4	-1.56252	0.118722	0.555034	-1.69319	0.091141	0.525117	-3.32877	0.000947215	0.0487977	8	1.06627	0.286757	0.804143	0.976952	0.329139	0.851385	1.04892	0.294803	0.972064
ENSG00000055147	FAM114A2	10827	12	18	-1.69448	0.0907222	0.364988	-1.13623	0.256489	0.670157	-0.75582	0.45017	0.927462	2	-1.85583	0.0639958	NA	-1.57045	0.117042	NA	-0.769036	0.442293	NA	2	-0.397673	0.691021	NA	0.147368	0.88291	NA	0.632723	0.52725	NA	2	0.996717	0.319326	NA	0.709533	0.478377	NA	-0.0392321	0.968724	NA
ENSG00000055163	CYFIP2	26999	5	4	-1.35259	0.176724	0.519954	-1.57952	0.114948	0.471896	-0.83569	0.403792	0.913321	3	-1.7912	0.0737929	0.413912	-2.23269	0.0260808	0.263321	-1.45795	0.145582	0.67852	2	-0.672887	0.501293	NA	-1.85885	0.0637282	NA	-1.50947	0.131911	NA	0	NA	NA	NA	NA	NA	NA	NA	NA	NA
ENSG00000055208	TAB2	23118	14	12	3.42079	0.000669253	0.0149311	-0.898977	0.369166	0.771816	-0.0882981	0.929681	0.997846	6	3.53155	0.000446671	0.0130878	0.317732	0.750842	0.940235	0.766934	0.44354	0.909214	4	1.49157	0.136367	0.587348	-0.793139	0.428132	0.897836	-0.129715	0.896853	1.00966	5	4.78578	2.17457e-06	0.000193537	1.82953	0.0680099	0.482594	1.69261	0.0912533	0.784241
ENSG00000055332	EIF2AK2	5610	10	14	-0.19609	0.844609	0.953772	-0.254493	0.799236	0.961064	-0.518908	0.604091	0.963866	2	-0.733306	0.463674	NA	-0.752174	0.452356	NA	-0.597078	0.550769	NA	3	-0.53196	0.594962	0.940205	-0.87564	0.381712	0.87219	-1.28247	0.200367	0.878404	1	1.52047	0.12895	NA	1.31723	0.188459	NA	1.00058	0.31759	NA
ENSG00000055483	USP36	57602	30	14	2.1059	0.0356513	0.21825	1.81987	0.0694705	0.375064	1.18028	0.238541	0.826401	3	1.43905	0.150688	0.574506	1.91929	0.0556057	0.365758	1.20002	0.230789	0.783002	3	1.62563	0.104584	0.528473	0.519024	0.60401	0.970478	0.173901	0.862025	1.01379	3	-0.536882	0.591559	0.951241	0.19423	0.846087	1.00255	-0.0391716	0.968772	1.00584
ENSG00000055609	KMT2C	58508	19	19	-1.53388	0.125617	0.434466	-2.64717	0.00841358	0.113781	-2.16026	0.0313032	0.455042	15	-1.69983	0.08971	0.459517	-2.31023	0.0213457	0.233521	-1.88358	0.0602954	0.503263	3	-0.907639	0.364454	0.839843	-2.17392	0.0302535	0.300007	-1.70064	0.0897328	0.719566	4	0.43825	0.661371	0.964014	0.122738	0.902372	1.00378	0.230309	0.817961	1.01973
ENSG00000055732	MCOLN3	55283	18	8	-0.00488248	0.996106	0.998979	-0.0374939	0.970109	0.998838	-0.238224	0.81182	0.988375	2	0.378222	0.705407	NA	0.747146	0.455382	NA	0.815794	0.415069	NA	2	0.15262	0.878752	NA	-0.0242913	0.980631	NA	-0.443436	0.657673	NA	0	NA	NA	NA	NA	NA	NA	NA	NA	NA
ENSG00000055813	CCDC85A	114800	10	5	1.08611	0.277892	0.647962	2.17348	0.0302869	0.243111	2.23311	0.026054	0.418469	2	1.06977	0.285177	NA	1.4019	0.161662	NA	1.38733	0.166057	NA	0	NA	NA	NA	NA	NA	NA	NA	NA	NA	2	-0.835727	0.40366	NA	-0.545807	0.58548	NA	-0.557807	0.577266	NA
ENSG00000055917	PUM2	23369	11	11	-1.8378	0.0666141	0.308879	1.54293	0.123579	0.489506	0.399651	0.689612	0.97801	6	0.587116	0.557359	0.885267	1.09665	0.273404	0.722296	0.499137	0.617937	0.942197	8	-1.44586	0.148768	0.611101	0.755661	0.450264	0.906106	-0.409605	0.682299	1.02209	4	0.763775	0.445319	0.89627	1.15393	0.249169	0.786998	0.42856	0.668458	1.02529
ENSG00000055950	MRPL43	84545	14	13	1.09182	0.275374	0.645517	0.284565	0.776114	0.955147	-0.0904621	0.927962	0.997284	0	NA	NA	NA	NA	NA	NA	NA	NA	NA	7	1.28134	0.200598	0.686049	0.386874	0.69904	0.985261	0.503011	0.615214	1.01902	4	-0.804346	0.421534	0.886986	-1.35717	0.175435	0.702142	-0.878289	0.380276	0.995182
ENSG00000055955	ITIH4	3700	10	15	-1.8442	0.0656752	0.307257	-2.38133	0.0176827	0.179276	-2.38853	0.0173452	0.352137	1	-1.2134	0.225481	NA	-1.31145	0.190403	NA	-1.42514	0.15484	NA	0	NA	NA	NA	NA	NA	NA	NA	NA	NA	2	-0.156645	0.87558	NA	-0.827402	0.408466	NA	-0.656519	0.511841	NA
ENSG00000055957	ITIH1	3697	10	0	-0.494353	0.621248	0.881581	-0.893563	0.372053	0.773782	-0.93234	0.351683	0.892741	1	-0.478182	0.632704	NA	-1.45201	0.147225	NA	-1.51804	0.129738	NA	1	1.51307	0.130819	NA	1.96947	0.0495374	NA	2.13689	0.0331697	NA	2	-0.824655	0.409913	NA	-1.53233	0.126174	NA	-1.66512	0.0966149	NA
ENSG00000056097	ZFR	51663	15	15	0.494697	0.621005	0.881611	0.169513	0.865473	0.977266	0.0673757	0.946314	0.998425	2	-1.43821	0.150927	NA	-1.86202	0.0632784	NA	-1.72188	0.0858083	NA	0	NA	NA	NA	NA	NA	NA	NA	NA	NA	6	1.32018	0.187307	0.697801	2.23946	0.025634	0.287616	1.94735	0.0521418	0.658957
ENSG00000056277	ZNF280C	55609	13	6	0.616358	0.537906	0.840345	0.971935	0.331627	0.744343	0.573605	0.566534	0.958954	1	-1.0175	0.309349	NA	-1.13185	0.258323	NA	-1.15645	0.248138	NA	5	0.701739	0.483129	0.900358	1.51663	0.13009	0.60311	1.23323	0.218162	0.893719	1	4.27159	2.27526e-05	NA	2.94076	0.00344955	NA	3.18958	0.00152856	NA
ENSG00000056291	NPFFR2	10886	4	0	0.801903	0.422944	0.77045	1.23472	0.217605	0.626642	1.21351	0.2256	0.820756	2	2.9832	0.002975	NA	3.28172	0.00111549	NA	3.27314	0.00114926	NA	2	0.523591	0.600767	NA	0.739511	0.459998	NA	0.701658	0.483271	NA	2	-0.562991	0.573663	NA	-0.474021	0.635725	NA	-0.460031	0.645726	NA
ENSG00000056487	PHF21B	112885	14	0	0.464419	0.642526	0.890719	0.76014	0.447586	0.823791	0.625462	0.531999	0.950942	2	0.155693	0.876331	NA	0.136072	0.891828	NA	0.151964	0.879287	NA	2	0.0710913	0.94335	NA	0.301381	0.763269	NA	0.0387391	0.969116	NA	3	-0.845891	0.39797	0.878411	-1.65263	0.0991318	0.574231	-1.65241	0.0991786	0.809304
ENSG00000056558	TRAF1	7185	10	13	-0.942012	0.346587	0.713439	0.0162278	0.98706	0.999518	-0.0347326	0.972309	0.999501	1	-0.315111	0.752793	NA	-0.180122	0.857141	NA	-0.174768	0.861344	NA	8	-1.33059	0.183859	0.661128	0.0198263	0.984191	1.00503	-0.0146783	0.988296	1.00177	3	-1.09538	0.273813	0.790646	-0.968395	0.333389	0.853756	-1.0329	0.302229	0.972726
ENSG00000056586	RC3H2	54542	12	11	0.86694	0.386341	0.742259	-0.10494	0.916472	0.987862	-0.783678	0.433659	0.921664	0	NA	NA	NA	NA	NA	NA	NA	NA	NA	0	NA	NA	NA	NA	NA	NA	NA	NA	NA	2	1.86097	0.0632644	NA	-0.363583	0.716347	NA	-1.45585	0.146163	NA
ENSG00000056736	IL17RB	55540	6	6	0.314797	0.753031	0.929206	-0.721317	0.471105	0.837876	-0.774774	0.438898	0.923856	0	NA	NA	NA	NA	NA	NA	NA	NA	NA	0	NA	NA	NA	NA	NA	NA	NA	NA	NA	5	0.367919	0.713071	0.969784	-0.583257	0.560024	0.956632	-0.615404	0.538613	1.0251
ENSG00000056972	TRAF3IP2	10758	17	10	1.65056	0.0993819	0.38311	1.41955	0.15646	0.544754	0.282255	0.777884	0.985674	3	0.308307	0.757962	0.939048	-0.319631	0.749403	0.940119	0.0563168	0.955116	0.997989	3	1.10901	0.267896	0.770492	1.01074	0.312709	0.81989	0.0977096	0.922208	1.00697	2	0.455231	0.649117	NA	0.57411	0.566192	NA	-0.56264	0.573972	NA
ENSG00000056998	GYG2	8908	15	7	2.05226	0.0406019	0.235429	2.74923	0.00622412	0.0948567	1.93775	0.0533061	0.551844	2	1.47715	0.140189	NA	1.92628	0.0547247	NA	1.35527	0.176041	NA	3	1.99229	0.0468176	0.353425	2.48983	0.0131556	0.179273	2.13211	0.0335625	0.473869	2	-0.0462171	0.963153	NA	-0.683739	0.494506	NA	-0.697763	0.485702	NA
ENSG00000057019	DCBLD2	131566	23	14	0.191402	0.848279	0.954815	0.581079	0.56149	0.879165	0.360469	0.718673	0.980319	1	-0.526268	0.598907	NA	0.0011725	0.999065	NA	-0.41757	0.67647	NA	4	-0.490042	0.624293	0.945121	-0.944088	0.345652	0.845791	-1.08717	0.27757	0.933574	2	1.57262	0.116365	NA	2.12111	0.0344818	NA	2.14331	0.0326477	NA
ENSG00000057149	SERPINB3	6317	5	0	-1.27276	0.203624	0.559262	-0.474314	0.635516	0.906607	-0.429852	0.667518	0.973992	1	0.000297869	0.999762	NA	-0.192929	0.847105	NA	-0.227136	0.820426	NA	2	-0.75248	0.452074	NA	-7.85968e-15	1	NA	0.0291658	0.976746	NA	4	-0.734376	0.463023	0.905018	-0.427298	0.669375	0.973923	-0.396932	0.691614	1.02459
ENSG00000057252	SOAT1	6646	14	15	-0.106189	0.91547	0.976377	0.289068	0.772668	0.954991	0.266746	0.789792	0.986236	1	-0.57207	0.567501	NA	-0.0554504	0.955805	NA	-0.0227853	0.981832	NA	1	-0.812033	0.417113	NA	-0.326587	0.744138	NA	-0.294656	0.768399	NA	2	0.0550186	0.956143	NA	0.158628	0.874036	NA	0.258277	0.796316	NA
ENSG00000057294	PKP2	5318	14	13	-0.843593	0.399252	0.753105	-0.658761	0.5104	0.853976	-0.733634	0.463571	0.93623	3	-0.56115	0.574917	0.888238	1.23064	0.219128	0.664843	1.08505	0.278506	0.805897	2	-1.2557	0.20974	NA	-3.02147	0.00266498	NA	-2.71788	0.00683508	NA	5	0.731428	0.46482	0.905833	1.21786	0.223943	0.763834	1.38292	0.167404	0.899274
ENSG00000057468	MSH4	4438	4	0	-0.516869	0.605449	0.874857	-0.513399	0.607934	0.894955	-0.805165	0.421168	0.918513	3	-0.580715	0.561663	0.885057	-0.306014	0.759741	0.942088	-0.5458	0.585486	0.937045	2	-0.446148	0.655661	NA	-0.470238	0.638422	NA	-0.653249	0.513944	NA	2	0.060072	0.952119	NA	-0.123369	0.901873	NA	-0.0417368	0.966728	NA
ENSG00000057593	F7	2155	21	8	0.0574652	0.954195	0.987449	0.642409	0.520948	0.859304	0.549557	0.582908	0.961602	0	NA	NA	NA	NA	NA	NA	NA	NA	NA	2	0.952503	0.341247	NA	1.36785	0.17207	NA	1.3704	0.171276	NA	1	-0.299853	0.764399	NA	-0.844322	0.398957	NA	-0.971016	0.332085	NA
ENSG00000057608	GDI2	2665	19	8	2.10002	0.0361672	0.220116	1.37314	0.170422	0.564511	-0.213459	0.83107	0.990847	3	-0.852775	0.394144	0.806772	-1.10478	0.269868	0.72068	-0.478959	0.632211	0.946396	2	0.323091	0.746745	NA	0.260341	0.794725	NA	0.648427	0.517054	NA	6	1.16497	0.244519	0.764267	0.545057	0.585996	0.961132	-1.44161	0.150137	0.886808
ENSG00000057657	PRDM1	639	15	12	1.36522	0.172723	0.514808	2.16049	0.031284	0.24684	1.64054	0.101623	0.668462	0	NA	NA	NA	NA	NA	NA	NA	NA	NA	4	1.24332	0.214264	0.702746	1.54519	0.123034	0.592233	0.919952	0.358112	0.969999	0	NA	NA	NA	NA	NA	NA	NA	NA	NA
ENSG00000057663	ATG5	9474	21	11	0.609571	0.54239	0.842853	0.278601	0.780684	0.95682	-0.698586	0.485188	0.942366	4	-1.65035	0.0994238	0.484402	-1.54962	0.121965	0.541348	-1.17088	0.242295	0.786378	3	-0.976799	0.329085	0.818141	-1.47019	0.142238	0.625905	-1.27727	0.202193	0.881652	0	NA	NA	NA	NA	NA	NA	NA	NA	NA
ENSG00000057704	TMCC3	57458	12	14	-0.680605	0.496399	0.818891	-0.282283	0.777862	0.955114	-0.528935	0.597123	0.962781	1	-0.701563	0.483239	NA	-0.516389	0.605847	NA	-0.545094	0.585971	NA	2	0.469804	0.638675	NA	0.501864	0.616019	NA	0.309057	0.757428	NA	1	1.81354	0.0702763	NA	2.35903	0.0187672	NA	2.16891	0.0306358	NA
ENSG00000057935	MTA3	57504	19	16	0.065786	0.947571	0.986037	0.282593	0.777624	0.955244	0.256455	0.797722	0.986906	6	1.00364	0.31598	0.762209	1.22343	0.221835	0.666777	1.45778	0.14563	0.677991	0	NA	NA	NA	NA	NA	NA	NA	NA	NA	7	0.021109	0.983166	0.997316	-0.888581	0.374723	0.878228	-0.715585	0.474635	1.01831
ENSG00000058056	USP13	8975	22	10	1.66768	0.0959298	0.375176	1.67952	0.0937732	0.430979	0.855387	0.392812	0.906674	4	-0.423085	0.672393	0.915014	-0.476237	0.634146	0.90809	-0.897098	0.370167	0.874296	1	1.81782	0.0696181	NA	1.50265	0.133661	NA	1.54572	0.122905	NA	4	0.090101	0.928239	0.98538	0.22004	0.825944	1.00394	-0.171467	0.863937	1.01591
ENSG00000058063	ATP11B	23200	13	11	0.462922	0.643598	0.891316	0.396424	0.691988	0.930082	-0.416109	0.677537	0.975476	3	1.28369	0.199773	0.646368	1.03993	0.298953	0.742069	0.239417	0.810896	0.974657	6	0.849974	0.395698	0.854419	0.0770565	0.938614	1.00729	-0.0223955	0.982143	1.00333	3	-0.288822	0.772823	0.973397	0.0174798	0.986062	1.00365	-0.227671	0.82001	1.0189
ENSG00000058085	LAMC2	3918	14	18	-0.0321733	0.974345	0.993758	0.0668475	0.946734	0.993154	-0.0524522	0.958193	0.997462	3	0.0494825	0.960552	0.991553	-0.0522178	0.958379	0.992243	-0.0316703	0.97475	0.999804	6	0.6949	0.487402	0.899747	1.38121	0.167928	0.668231	1.26253	0.207442	0.887319	4	-0.603792	0.546223	0.943337	-0.0283421	0.977402	1.00526	-0.231057	0.81738	1.02034
ENSG00000058091	CDK14	5218	13	21	-1.45355	0.146622	0.473001	-0.345098	0.730188	0.942995	-0.568658	0.569884	0.959079	27	-0.494832	0.62091	0.89464	0.979686	0.327789	0.759225	0.896096	0.370702	0.874572	9	-1.5897	0.112459	0.54381	-1.51786	0.12978	0.602995	-1.57168	0.116759	0.775043	4	-0.0513703	0.959049	0.991722	-1.15098	0.250375	0.787966	-0.97092	0.332133	0.98477
ENSG00000058262	SEC61A1	29927	14	9	0.967682	0.333615	0.703928	0.325968	0.744606	0.946382	-0.0670547	0.946569	0.998252	0	NA	NA	NA	NA	NA	NA	NA	NA	NA	0	NA	NA	NA	NA	NA	NA	NA	NA	NA	1	0.373867	0.708643	NA	0.165638	0.868519	NA	0.0207682	0.98344	NA
ENSG00000058272	PPP1R12A	4659	15	15	1.06297	0.288248	0.659213	1.09064	0.276041	0.689917	0.774427	0.439103	0.923705	11	0.0131727	0.989495	0.99831	0.205371	0.837379	0.969232	-0.0627733	0.949976	0.997594	2	1.11545	0.265131	NA	-0.29329	0.769442	NA	-0.421772	0.673402	NA	7	-0.562744	0.573831	0.948736	-0.206831	0.836239	1.00253	-0.282297	0.777851	1.02087
ENSG00000058335	RASGRF1	5923	8	8	1.08536	0.278223	0.647829	1.6546	0.0987326	0.442085	1.34647	0.17886	0.778917	4	1.05816	0.290432	0.733521	0.825345	0.409632	0.817702	0.750299	0.453484	0.916152	3	1.35128	0.177144	0.653448	2.0025	0.0458552	0.375118	1.73808	0.0829103	0.699933	3	-1.01691	0.30963	0.822391	-0.201457	0.840436	1.00116	-0.704829	0.481297	1.01948
ENSG00000058404	CAMK2B	816	10	3	-1.01289	0.311542	0.68363	-1.17424	0.240946	0.651371	-1.16871	0.243168	0.82833	2	-0.425711	0.670479	NA	-0.811643	0.417443	NA	-0.777354	0.437377	NA	3	-0.819014	0.413122	0.866703	-0.743894	0.457345	0.908923	-0.637961	0.523838	1.01752	2	-0.296312	0.7671	NA	-0.646879	0.518054	NA	-0.611844	0.540963	NA
ENSG00000058453	CROCC	9696	18	16	-0.444663	0.656733	0.897294	0.329188	0.742173	0.946605	-0.0796566	0.936547	0.997772	6	-0.279121	0.780254	0.944601	0.516144	0.606018	0.899156	0.415156	0.678234	0.959744	7	-0.348258	0.727775	0.963404	0.00347185	0.997231	1.00293	-0.226408	0.820991	1.0191	3	1.19145	0.233973	0.753508	1.46483	0.143693	0.658694	1.33207	0.183543	0.91224
ENSG00000058600	POLR3E	101060521	15	6	1.21136	0.226261	0.588503	1.17876	0.239142	0.649756	1.38663	0.16627	0.763124	2	-0.395146	0.692883	NA	0.26424	0.791721	NA	0.914173	0.361137	NA	2	-0.575141	0.565424	NA	-0.789814	0.430069	NA	-0.0754535	0.939889	NA	1	-0.717339	0.47346	NA	-1.18887	0.235144	NA	-1.00554	0.315202	NA
ENSG00000058668	ATP2B4	493	14	24	-2.63584	0.00862232	0.0903827	-3.77398	0.000183105	0.00797823	-4.09414	5.06065e-05	0.00594733	6	-1.78543	0.0747252	0.415802	-3.12693	0.00188581	0.0459391	-3.34313	0.000900725	0.0471755	1	0.190117	0.849286	NA	0.217091	0.82824	NA	0.0451096	0.964041	NA	0	NA	NA	NA	NA	NA	NA	NA	NA	NA
ENSG00000058673	ZC3H11A	441155	17	14	0.925451	0.355124	0.719737	-0.304284	0.761058	0.952492	-1.17967	0.238781	0.826545	1	-0.0518123	0.958696	NA	0.4478	0.654522	NA	0.627768	0.530488	NA	3	1.29144	0.197076	0.68039	0.52652	0.598797	0.969923	-0.178533	0.858388	1.01369	6	1.40428	0.160782	0.656762	0.189155	0.850061	1.00285	0.0382483	0.969507	1.0059
ENSG00000058729	RIOK2	55781	10	12	1.56004	0.119307	0.421911	1.06715	0.2865	0.700838	-0.063001	0.949795	0.997306	0	NA	NA	NA	NA	NA	NA	NA	NA	NA	3	0.368824	0.712396	0.960135	-0.190108	0.849314	0.998064	-1.20178	0.230108	0.900063	2	3.46227	0.000575955	NA	2.64879	0.00837398	NA	1.49683	0.13517	NA
ENSG00000058799	YIPF1	54432	11	8	1.77434	0.0765428	0.333947	0.77335	0.439738	0.818373	0.848979	0.396364	0.909588	1	-0.0439847	0.964932	NA	0.134721	0.892895	NA	0.434364	0.664242	NA	1	0.162542	0.870937	NA	-0.759275	0.448102	NA	-0.255507	0.798454	NA	3	-0.0748478	0.940362	0.988458	-0.608935	0.542888	0.952139	-0.125729	0.900005	1.01252
ENSG00000058804	NDC1	55706	15	10	1.62209	0.105339	0.394411	1.04364	0.297234	0.712065	1.11744	0.26443	0.842137	3	0.325879	0.744636	0.934979	-0.354875	0.722856	0.937409	0.298533	0.76544	0.969526	2	-0.255002	0.798814	NA	-0.305507	0.760127	NA	0.419589	0.674995	NA	3	1.62116	0.105538	0.557806	2.20594	0.0279137	0.300975	0.949718	0.342788	0.983058
ENSG00000058866	DGKG	1608	14	7	0.241271	0.809432	0.944205	0.495553	0.620462	0.899667	0.413945	0.67912	0.976071	5	-0.664441	0.506678	0.86511	-1.06169	0.28897	0.733808	-1.03823	0.299743	0.82194	3	-0.141643	0.887412	0.984036	1.18742	0.235714	0.743986	1.04633	0.295997	0.940441	5	0.475201	0.634827	0.962875	0.587945	0.556877	0.955295	0.763266	0.445723	1.01298
ENSG00000059122	FLYWCH1	84256	28	14	1.22242	0.222055	0.582924	1.16239	0.245717	0.657873	0.781372	0.435013	0.92184	1	-0.890977	0.373319	NA	-1.53163	0.126345	NA	-1.61968	0.106032	NA	3	0.98842	0.323368	0.815836	0.738236	0.460772	0.909402	0.273203	0.784828	1.01725	9	0.46	0.645692	0.962535	0.583108	0.560125	0.956648	0.355973	0.722035	1.02346
ENSG00000059145	UNKL	64718	25	12	2.00923	0.0449849	0.248496	2.17298	0.0303242	0.243177	1.91706	0.0558911	0.558175	3	1.54729	0.122349	0.524711	1.85556	0.0641965	0.397905	1.49316	0.136128	0.66867	1	1.17619	0.240012	NA	0.787047	0.431686	NA	0.600998	0.548157	NA	5	0.418035	0.67608	0.966012	0.0182311	0.985463	1.00391	-0.0700753	0.944166	1.00871
ENSG00000059377	TBXAS1	6916	11	12	0.318529	0.750201	0.927909	0.463938	0.642926	0.908326	0.42997	0.667432	0.974292	6	0.958968	0.337983	0.775122	0.843244	0.399559	0.817457	0.845335	0.398393	0.892656	2	-0.0631971	0.949632	NA	-0.512638	0.608467	NA	-0.514036	0.607491	NA	3	-0.077196	0.938495	0.988276	0.2224	0.824107	1.00357	0.413602	0.679371	1.02526
ENSG00000059378	PARP12	64761	15	10	-0.737164	0.461327	0.797785	-1.12633	0.260651	0.674379	-1.34112	0.180588	0.782767	3	-0.497308	0.619164	0.894277	-1.01678	0.309825	0.747792	-0.958619	0.338288	0.855934	0	NA	NA	NA	NA	NA	NA	NA	NA	NA	5	-1.33241	0.183261	0.692554	-1.3539	0.176476	0.704159	-1.45022	0.147724	0.886514
ENSG00000059573	ALDH18A1	5832	9	7	0.725077	0.468704	0.802557	0.307272	0.758784	0.951931	0.518835	0.604142	0.963762	0	NA	NA	NA	NA	NA	NA	NA	NA	NA	0	NA	NA	NA	NA	NA	NA	NA	NA	NA	3	1.68473	0.0925903	0.520548	0.96041	0.337386	0.85482	1.14183	0.254158	0.960478
ENSG00000059588	TARBP1	6894	22	12	1.40312	0.161127	0.49647	0.90205	0.367533	0.770914	1.07421	0.283328	0.850545	6	0.279719	0.779795	0.945137	0.244944	0.806616	0.958243	0.409712	0.682221	0.960197	6	0.720558	0.471478	0.893625	0.402421	0.687573	0.984739	0.102489	0.918416	1.00762	2	2.13816	0.0329297	NA	1.89949	0.0581663	NA	1.63185	0.103442	NA
ENSG00000059728	MXD1	4084	13	17	-0.210315	0.833497	0.95042	0.304388	0.760979	0.952608	0.419567	0.675011	0.975204	0	NA	NA	NA	NA	NA	NA	NA	NA	NA	5	-1.93012	0.0540899	0.380069	-1.42759	0.154132	0.64878	-1.27605	0.202626	0.882445	4	-0.831026	0.406308	0.880893	-0.100526	0.919973	1.00369	-0.0554177	0.955831	1.00734
ENSG00000059758	CDK17	5128	17	12	1.43203	0.152684	0.483583	0.700175	0.484195	0.842044	0.439385	0.660603	0.974898	2	1.86204	0.0631135	NA	0.729408	0.466147	NA	-0.435343	0.663531	NA	5	2.27292	0.023404	0.236526	0.932439	0.351631	0.848235	0.61962	0.535835	1.0211	2	3.18613	0.00152104	NA	3.00305	0.00282808	NA	1.39582	0.163486	NA
ENSG00000059769	DNAJC25	552891	22	18	-0.50313	0.615068	0.879315	-0.417342	0.676636	0.923505	-0.946475	0.344437	0.888127	3	0.82327	0.4107	0.818664	1.02923	0.303946	0.744756	1.16077	0.246376	0.790442	3	-1.59043	0.112294	0.543511	-2.02983	0.042986	0.363471	-2.38418	0.0175491	0.336975	4	-0.228925	0.819009	0.97708	-0.256462	0.797716	1.00115	-0.364675	0.715533	1.0242
ENSG00000059804	SLC2A3	6515	12	11	-0.791789	0.428814	0.774381	-0.926923	0.354484	0.761832	-1.10725	0.268803	0.845577	2	-0.447879	0.654411	NA	-0.385011	0.700419	NA	-0.39291	0.69458	NA	2	-1.09292	0.274894	NA	-0.464591	0.642459	NA	-0.861477	0.389454	NA	2	-0.62543	0.53194	NA	-1.68073	0.0935375	NA	-1.6767	0.0943264	NA
ENSG00000059915	PSD	5662	13	15	-1.4098	0.159145	0.493278	-0.543219	0.587259	0.88955	-0.483359	0.629086	0.969899	1	-0.458267	0.646936	NA	-0.513961	0.607542	NA	-0.519228	0.603868	NA	6	-0.864724	0.387555	0.851107	-0.537438	0.591242	0.968679	-0.218372	0.827243	1.01658	4	-0.267132	0.789465	0.97346	0.258027	0.796509	1.00095	0.20657	0.836443	1.01471
ENSG00000060069	CTDP1	9150	31	13	3.79186	0.000165529	0.00515362	4.10142	4.90784e-05	0.00273007	3.14428	0.00178012	0.0946071	4	1.48312	0.138597	0.55678	2.10983	0.0354476	0.301269	0.56478	0.572518	0.934131	11	2.94751	0.00333502	0.0659571	3.15282	0.00172973	0.0433912	3.14608	0.00176941	0.0791813	3	1.13604	0.256418	0.771383	0.974078	0.330563	0.851711	0.546611	0.584929	1.02639
ENSG00000060140	STYK1	55359	26	11	2.07396	0.0385335	0.228436	1.43224	0.152797	0.539885	1.08525	0.278418	0.849094	2	0.950911	0.342054	NA	2.53558	0.0115777	NA	2.36452	0.0184957	NA	2	-0.207039	0.836053	NA	-0.580919	0.561598	NA	-0.712952	0.476261	NA	13	0.930423	0.352548	0.856851	0.207644	0.835605	1.00338	0.216404	0.828775	1.01715
ENSG00000060237	WNK1	65125	15	16	0.166407	0.867896	0.961589	0.0916894	0.926987	0.989356	-0.484328	0.628399	0.970543	13	-0.126147	0.89966	0.975563	-0.608925	0.542894	0.877257	-0.792957	0.428239	0.901216	2	-0.387839	0.698281	NA	-0.866534	0.386679	NA	-1.22717	0.220428	NA	1	-0.820018	0.41255	NA	-1.60646	0.108902	NA	-1.38755	0.16599	NA
ENSG00000060339	CCAR1	55749	11	15	-1.07539	0.282655	0.654042	-1.26997	0.204779	0.610025	-1.38912	0.165512	0.763002	4	-0.89892	0.369076	0.795898	-0.775084	0.438714	0.836692	-0.378459	0.705276	0.962575	3	-0.239584	0.810739	0.976307	-0.416812	0.677023	0.984041	-0.84678	0.397588	0.983816	2	-1.58985	0.112425	NA	-1.1006	0.271685	NA	-1.07952	0.28096	NA
ENSG00000060491	OGFR	11054	35	22	1.39594	0.163277	0.4995	2.46566	0.0140636	0.15783	1.40498	0.160749	0.75972	1	-3.11842	0.00191032	NA	-2.02038	0.0439607	NA	-1.91722	0.055871	NA	8	2.2938	0.0221659	0.22794	2.85575	0.00450059	0.0875336	1.96844	0.0496578	0.56391	9	0.915212	0.360469	0.862923	1.12757	0.260126	0.798084	0.41147	0.680932	1.0257
ENSG00000060558	GNA15	2769	16	19	0.811669	0.417322	0.767158	1.32572	0.185631	0.586375	1.3098	0.190963	0.793128	0	NA	NA	NA	NA	NA	NA	NA	NA	NA	3	0.579102	0.56275	0.929496	1.70816	0.0883249	0.521117	1.81028	0.0709493	0.656701	8	-0.0794061	0.936738	0.98811	-0.239797	0.810601	1.00388	-0.280784	0.779011	1.02035
ENSG00000060566	CREB3L3	84699	13	0	-1.08044	0.280403	0.651087	-0.585624	0.558434	0.877757	-0.601603	0.547755	0.954069	1	-0.54675	0.584765	NA	-1.14637	0.252277	NA	-1.15025	0.250678	NA	5	0.198085	0.843049	0.980123	0.0597138	0.952411	1.00685	0.0776773	0.938121	1.00421	4	-0.696816	0.486203	0.916222	-0.971655	0.331766	0.853136	-1.03238	0.302474	0.97292
ENSG00000060642	PIGV	55650	18	21	0.0641245	0.948894	0.986183	-1.04041	0.298731	0.713194	-0.496685	0.619664	0.968436	2	1.10551	0.269406	NA	1.19397	0.233145	NA	1.47035	0.142197	NA	7	-0.0779557	0.937891	0.989418	-1.06028	0.28961	0.796503	-0.624987	0.532311	1.02102	8	1.16693	0.24373	0.762937	0.556226	0.578344	0.960128	0.779201	0.436289	1.01101
ENSG00000060656	PTPRU	10076	17	10	1.39253	0.164308	0.501184	1.21459	0.225187	0.635104	1.31258	0.190023	0.791985	4	0.165377	0.868706	0.9696	0.139726	0.888941	0.98354	0.335533	0.737386	0.967329	1	1.18685	0.235784	NA	1.15754	0.247692	NA	1.11471	0.265598	NA	5	1.04572	0.296134	0.811586	0.563091	0.573665	0.959795	0.750705	0.45324	1.01491
ENSG00000060688	SNRNP40	9410	32	14	2.13679	0.0330416	0.208784	2.39081	0.0172386	0.176598	1.2596	0.208494	0.808024	2	1.75429	0.0799198	NA	2.16708	0.0307743	NA	1.351	0.177406	NA	3	1.17591	0.240122	0.73826	0.907928	0.364423	0.861385	0.876478	0.381259	0.975642	4	2.36338	0.0184447	0.228697	2.33084	0.020221	0.258662	0.860232	0.39014	0.997868
ENSG00000060709	RIMBP2	23504	12	0	-1.58338	0.113892	0.411212	-0.680673	0.496443	0.847707	-0.648942	0.516722	0.94957	7	-1.28352	0.199832	0.646061	-0.740484	0.459409	0.846492	-0.721653	0.470899	0.916002	7	-0.859167	0.390611	0.852674	-0.0207815	0.98343	1.00552	0.0592829	0.952754	1.0056	13	-0.355137	0.722619	0.971074	-0.17778	0.858979	1.00244	-0.170606	0.864614	1.01591
ENSG00000060718	COL11A1	1301	12	11	-0.922366	0.356729	0.720627	-1.01588	0.310257	0.724338	-1.15727	0.247803	0.83273	7	-0.731511	0.464769	0.842657	-1.06889	0.285714	0.732197	-1.1764	0.240086	0.789609	4	-0.774378	0.43903	0.879141	0.108017	0.914033	1.00334	-0.0195036	0.984448	1.00219	0	NA	NA	NA	NA	NA	NA	NA	NA	NA
ENSG00000060749	QSER1	79832	14	11	0.861002	0.3896	0.74347	0.214813	0.830015	0.967539	-0.725773	0.468372	0.93753	1	1.02414	0.306206	NA	1.49306	0.136152	NA	1.64451	0.100799	NA	3	1.11551	0.265105	0.767271	0.991344	0.322073	0.826187	-0.252768	0.800568	1.01816	1	-1.303	0.193104	NA	-0.972623	0.331285	NA	-0.966908	0.334132	NA
ENSG00000060971	ACAA1	30	13	4	1.84249	0.0659242	0.307818	1.04249	0.297767	0.712319	0.798757	0.424872	0.918308	0	NA	NA	NA	NA	NA	NA	NA	NA	NA	3	1.86892	0.0621489	0.41125	1.64799	0.100081	0.543142	1.60974	0.108187	0.761202	2	-0.275125	0.78332	NA	-0.451504	0.651853	NA	-0.983296	0.326014	NA
ENSG00000060982	BCAT1	586	22	24	0.35685	0.721337	0.919608	0.245138	0.806466	0.962269	0.357745	0.720709	0.980212	5	0.814484	0.415709	0.821614	0.817119	0.414311	0.82001	0.850864	0.395317	0.891965	11	-1.09908	0.2722	0.773601	-0.663455	0.507393	0.935669	-0.661509	0.508639	1.01641	12	-0.31972	0.749298	0.972939	-1.26883	0.205185	0.740501	-1.21834	0.223762	0.947178
ENSG00000061273	HDAC7	51564	16	11	1.00839	0.313696	0.685743	-0.0186523	0.985127	1.00011	-0.476657	0.633848	0.971229	4	1.06135	0.288981	0.732505	0.983946	0.325693	0.755622	0.976393	0.329418	0.846785	5	1.05526	0.291756	0.790668	0.575128	0.565504	0.961876	0.00228393	0.998179	1.00083	5	0.517841	0.604771	0.954796	-0.579249	0.562723	0.957504	-0.721152	0.471207	1.01614
ENSG00000061337	LZTS1	11178	9	11	-0.556279	0.578239	0.860654	-0.160634	0.872457	0.978334	-0.188594	0.8505	0.994893	2	0.212631	0.831691	NA	-0.158514	0.874126	NA	-0.123169	0.902031	NA	3	-1.60924	0.10812	0.536838	-0.815477	0.415249	0.892438	-0.956981	0.339113	0.962735	5	-1.31404	0.189363	0.700243	-1.2592	0.208637	0.743756	-1.32936	0.184433	0.911492
ENSG00000061455	PRDM6	93166	8	6	0.336361	0.736723	0.926344	1.32747	0.185056	0.585664	1.23021	0.219289	0.816124	1	0.577026	0.564151	NA	1.30541	0.192449	NA	1.27764	0.202063	NA	0	NA	NA	NA	NA	NA	NA	NA	NA	NA	2	0.300949	0.763563	NA	0.634264	0.526244	NA	0.545924	0.585401	NA
ENSG00000061492	WNT8A	7478	0	0	-0.675371	0.499715	0.820226	-1.50413	0.133279	0.506759	-1.50731	0.132465	0.727161	0	NA	NA	NA	NA	NA	NA	NA	NA	NA	0	NA	NA	NA	NA	NA	NA	NA	NA	NA	2	-0.0890948	0.929038	NA	0.0373227	0.970245	NA	0.0377661	0.969892	NA
ENSG00000061656	SPAG4	6676	20	11	1.17778	0.239376	0.603612	-0.359762	0.719201	0.938611	-0.80453	0.421535	0.918231	0	NA	NA	NA	NA	NA	NA	NA	NA	NA	8	0.861133	0.389528	0.85172	-0.756174	0.449957	0.906004	-1.0847	0.27866	0.933079	3	0.761942	0.446411	0.896407	0.579	0.562891	0.95748	0.833164	0.405214	1.0032
ENSG00000061676	NCKAP1	10787	20	9	2.94861	0.00332337	0.0472004	2.98894	0.00295928	0.0604461	2.25168	0.0248451	0.410917	6	1.18254	0.237485	0.687672	0.972239	0.331476	0.761449	0.278883	0.780468	0.969799	2	1.34065	0.180569	NA	1.516	0.13025	NA	1.84728	0.0653922	NA	4	2.29216	0.022261	0.253838	3.21072	0.00142288	0.0478945	2.35557	0.0189417	0.414428
ENSG00000061794	MRPS35	60488	28	13	2.18415	0.0293592	0.195042	1.72827	0.0846547	0.408891	0.715143	0.474908	0.939681	2	1.33826	0.181348	NA	0.82459	0.410059	NA	0.402978	0.687164	NA	2	1.33826	0.181348	NA	0.82459	0.410059	NA	0.402978	0.687164	NA	2	1.55653	0.120139	NA	0.961092	0.337043	NA	1.25911	0.208672	NA
ENSG00000061918	GUCY1B3	2983	12	11	0.251822	0.80127	0.942524	-1.1821	0.237815	0.648898	-1.16439	0.24491	0.830365	0	NA	NA	NA	NA	NA	NA	NA	NA	NA	2	-1.23689	0.216638	NA	-1.92646	0.0547029	NA	-1.93035	0.0542192	NA	2	2.0625	0.0396145	NA	0.460688	0.645255	NA	0.475934	0.634362	NA
ENSG00000061938	TNK2	10188	30	15	2.42059	0.0158078	0.134592	2.42325	0.0157924	0.168938	2.01577	0.0444443	0.521213	4	0.732358	0.464252	0.842815	1.10513	0.269718	0.720739	0.509376	0.61075	0.942557	17	2.74788	0.00618872	0.0996328	2.8523	0.00454872	0.0879837	2.56742	0.0105821	0.255738	13	0.549424	0.582931	0.949874	0.550637	0.582167	0.960855	0.571017	0.568286	1.02704
ENSG00000061987	MON2	23041	12	15	-0.450489	0.65253	0.895144	-1.03316	0.302108	0.717153	-1.78126	0.0755739	0.609265	11	-0.671582	0.502123	0.863668	-0.850969	0.395258	0.814224	-1.2548	0.21023	0.763977	5	0.30045	0.763944	0.97088	0.133925	0.893524	1.00207	-0.657173	0.511421	1.0162	10	1.12824	0.259693	0.773701	0.571106	0.568225	0.95848	0.222646	0.823917	1.01833
ENSG00000062038	CDH3	1001	14	15	-0.231536	0.816982	0.945478	-0.2714	0.786213	0.958038	-0.282336	0.777821	0.985669	0	NA	NA	NA	NA	NA	NA	NA	NA	NA	6	-0.655266	0.512561	0.911307	-0.473548	0.636061	0.978079	-0.522353	0.601693	1.01933	4	0.873952	0.382514	0.873106	1.32114	0.187154	0.718381	1.44769	0.14843	0.88619
ENSG00000062096	ARSF	416	9	0	1.05467	0.292026	0.663129	1.20637	0.228334	0.638585	0.936733	0.34942	0.891337	0	NA	NA	NA	NA	NA	NA	NA	NA	NA	2	0.160343	0.872668	NA	0.367013	0.713789	NA	0.276675	0.782162	NA	2	2.49744	0.0127913	NA	2.75105	0.00619018	NA	2.63916	0.00861235	NA
ENSG00000062194	GPBP1	65056	13	9	0.0823624	0.934388	0.983231	0.399301	0.689869	0.929029	0.297934	0.765897	0.984994	3	-0.616396	0.53788	0.884157	0.724318	0.469262	0.850437	0.217077	0.828251	0.976744	0	NA	NA	NA	NA	NA	NA	NA	NA	NA	2	-0.778462	0.436621	NA	-1.07668	0.282224	NA	-0.999926	0.317908	NA
ENSG00000062282	DGAT2	84649	22	17	2.14021	0.0327634	0.20805	1.12177	0.262582	0.676961	-0.395186	0.692901	0.977855	4	1.08894	0.27664	0.724452	0.325381	0.745051	0.94114	-0.459129	0.646373	0.949615	10	1.45078	0.147393	0.609243	0.959601	0.337793	0.838409	-0.370964	0.710846	1.01848	1	1.59682	0.110863	NA	1.49302	0.136163	NA	0.83309	0.405256	NA
ENSG00000062485	CS	1431	25	16	1.69333	0.0909408	0.365164	1.64793	0.100093	0.444716	1.04719	0.295598	0.857456	0	NA	NA	NA	NA	NA	NA	NA	NA	NA	3	1.36177	0.173811	0.648629	1.66198	0.0972423	0.537402	0.333058	0.739253	1.01578	6	1.32731	0.184941	0.694652	0.626873	0.531074	0.949819	0.958453	0.338372	0.984916
ENSG00000062524	LTK	4058	12	12	-0.675646	0.49954	0.820343	0.766581	0.443749	0.820985	0.71248	0.476553	0.939816	1	-0.877979	0.380326	NA	-0.430346	0.667159	NA	-0.6339	0.526482	NA	5	-0.298537	0.765402	0.970631	-0.0221449	0.982343	1.00636	-0.0856549	0.931781	1.00496	0	NA	NA	NA	NA	NA	NA	NA	NA	NA
ENSG00000062582	MRPS24	64951	14	6	0.39829	0.690566	0.909635	0.472332	0.636929	0.906994	1.21204	0.22616	0.820826	0	NA	NA	NA	NA	NA	NA	NA	NA	NA	2	-1.39701	0.162955	NA	-1.31199	0.190219	NA	-0.840487	0.401102	NA	1	0.81463	0.415625	NA	1.69763	0.0902974	NA	1.96276	0.0503173	NA
ENSG00000062598	ELMO2	63916	26	15	3.33984	0.000893244	0.0187032	2.7703	0.00584207	0.0908598	1.41959	0.15645	0.756324	8	1.74656	0.0812538	0.436479	1.85878	0.063738	0.396824	0.812156	0.41715	0.89772	8	2.59998	0.00956544	0.134336	2.49868	0.0128361	0.176284	1.58987	0.112597	0.767679	9	1.21909	0.223316	0.741938	1.01072	0.312715	0.837362	0.182388	0.855364	1.01526
ENSG00000062650	WAPAL	23063	18	9	0.964991	0.33496	0.705162	0.214028	0.830626	0.967373	-0.0541726	0.956823	0.997654	3	-0.343607	0.731269	0.930182	-0.653474	0.513798	0.869122	-0.12886	0.897529	0.989123	4	-1.72224	0.08557	0.480694	-1.69895	0.0900494	0.523973	-1.13534	0.256865	0.920825	2	2.52412	0.0118704	NA	2.12279	0.0343399	NA	0.797263	0.425737	NA
ENSG00000062716	VMP1	406991	32	20	3.38356	0.000764835	0.0166192	1.90006	0.0580905	0.341103	-0.139294	0.889283	0.997201	23	2.94451	0.00336705	0.0635492	2.5201	0.0120915	0.165028	0.637178	0.524347	0.92662	12	2.69672	0.00721043	0.110361	2.22393	0.0266696	0.281658	0.592839	0.5536	1.02249	19	2.56818	0.0104779	0.164729	1.60286	0.109697	0.595982	0.981951	0.326675	0.982738
ENSG00000062725	APPBP2	10513	36	16	5.46352	6.99289e-08	6.8244e-06	4.5781	6.14394e-06	0.000474676	1.87357	0.0616659	0.574264	7	4.74561	2.63368e-06	0.000212214	4.17317	3.63353e-05	0.00245556	1.96243	0.0503558	0.462699	6	4.29932	2.01635e-05	0.00103877	4.03688	6.40791e-05	0.0032073	2.05386	0.040592	0.51712	11	2.92301	0.0036047	0.0830188	2.33881	0.0198006	0.255462	0.439613	0.660438	1.02709
ENSG00000062822	POLD1	5424	13	12	-0.45064	0.652421	0.895141	-0.430805	0.666825	0.919743	-0.690795	0.490066	0.943279	2	-0.122453	0.902584	NA	0.0955982	0.923884	NA	0.0716796	0.94289	NA	3	-0.966781	0.334065	0.819146	-1.11022	0.26752	0.77703	-0.945233	0.34507	0.964861	3	-0.052247	0.95835	0.99139	0.540873	0.588874	0.961049	0.08479	0.932468	1.01092
ENSG00000063015	SEZ6	124925	6	0	-1.63247	0.103134	0.390626	-1.32424	0.186124	0.586819	-1.5037	0.133391	0.728411	4	-0.377998	0.705573	0.922131	-0.850706	0.395404	0.814124	-0.8132	0.416552	0.896893	6	-0.886905	0.375505	0.847193	-0.645828	0.518733	0.942916	-0.872874	0.383218	0.976397	9	-0.879553	0.379474	0.872042	-0.93341	0.35113	0.86279	-0.98429	0.325525	0.983223
ENSG00000063046	EIF4B	1975	11	20	-0.829755	0.407026	0.760207	-0.497788	0.618887	0.899807	-0.781399	0.434997	0.921923	2	-0.708019	0.479224	NA	-0.447556	0.654698	NA	0.17579	0.860542	NA	5	-0.929507	0.353021	0.831458	-1.20762	0.227852	0.733196	-1.13807	0.255725	0.920801	6	-0.400798	0.68872	0.968135	-0.010802	0.991386	1.0043	-0.808974	0.418976	1.0023
ENSG00000063127	SLC6A16	28968	21	12	1.9763	0.0486036	0.259302	2.85126	0.00456334	0.0802455	2.93918	0.00346773	0.145767	1	0.506525	0.612684	NA	1.12479	0.261303	NA	1.15486	0.248787	NA	3	0.857954	0.39128	0.852549	1.12326	0.261953	0.773842	1.1367	0.256295	0.920032	7	1.19449	0.232785	0.752449	2.16019	0.0313072	0.322342	2.1777	0.0299702	0.522835
ENSG00000063169	GLTSCR1	29998	21	10	0.440296	0.65989	0.898299	-0.125482	0.9002	0.983601	-0.0514367	0.959001	0.997433	5	-0.636712	0.524569	0.876024	-1.03465	0.301412	0.743766	-0.775137	0.438684	0.905461	1	-1.27914	0.201371	NA	-1.69257	0.0912577	NA	-1.82873	0.0681316	NA	3	0.190033	0.849351	0.979024	-0.0903728	0.928033	1.00518	0.0706934	0.943675	1.0087
ENSG00000063176	SPHK2	56848	28	17	1.57944	0.114791	0.412762	1.47868	0.139956	0.518327	1.1746	0.240805	0.827715	0	NA	NA	NA	NA	NA	NA	NA	NA	NA	6	0.76149	0.44668	0.88192	0.76109	0.447019	0.90544	0.64228	0.521033	1.01769	4	1.69559	0.0905108	0.514364	2.01826	0.0441813	0.391554	1.59033	0.112494	0.837286
ENSG00000063177	RPL18	6141	19	15	-0.681193	0.496027	0.818764	-0.692889	0.488751	0.844511	-1.45637	0.146019	0.742917	0	NA	NA	NA	NA	NA	NA	NA	NA	NA	4	1.15791	0.247388	0.746904	1.35008	0.177697	0.682668	0.498584	0.618327	1.01906	6	-2.46334	0.0140604	0.197409	-2.33568	0.0199646	0.256632	-2.82213	0.00499127	0.197061
ENSG00000063180	CA11	770	21	19	0.586975	0.557454	0.849958	0.722846	0.470165	0.837545	0.392763	0.694689	0.977732	0	NA	NA	NA	NA	NA	NA	NA	NA	NA	4	1.09105	0.275715	0.775454	0.96187	0.336653	0.837351	0.622983	0.533625	1.02094	4	0.165094	0.868929	0.97976	0.494926	0.620904	0.966177	0.210556	0.833333	1.01551
ENSG00000063241	ISOC2	79763	21	11	2.13536	0.0331583	0.209284	1.47438	0.141109	0.519942	0.422897	0.672581	0.973801	0	NA	NA	NA	NA	NA	NA	NA	NA	NA	6	0.901314	0.367803	0.842414	0.849449	0.396102	0.884031	0.509051	0.610977	1.01968	3	0.641512	0.521449	0.931812	0.64498	0.519283	0.943513	-0.0839218	0.933158	1.01062
ENSG00000063244	U2AF2	11338	17	12	1.48786	0.137342	0.455931	1.26808	0.205454	0.611488	0.533224	0.594153	0.962177	2	1.23956	0.21565	NA	1.04295	0.297557	NA	0.98136	0.326966	NA	5	0.923592	0.356091	0.834223	0.942477	0.346475	0.84565	0.455558	0.648938	1.01879	2	-0.593034	0.553394	NA	-0.255081	0.798782	NA	-0.303571	0.761601	NA
ENSG00000063245	EPN1	29924	19	11	2.53266	0.0115881	0.110252	2.27644	0.0233085	0.211513	1.30795	0.191586	0.793348	1	0.432398	0.665616	NA	0.337481	0.735918	NA	0.487916	0.625857	NA	3	0.961775	0.336572	0.819584	0.811233	0.417679	0.893841	0.806671	0.420301	0.990141	4	1.2107	0.226514	0.746423	1.26622	0.206118	0.742335	0.31698	0.751412	1.02219
ENSG00000063322	MED29	55588	26	12	3.6791	0.000256323	0.00733708	2.72137	0.00676393	0.0995384	1.38937	0.165437	0.762866	0	NA	NA	NA	NA	NA	NA	NA	NA	NA	5	0.810545	0.417966	0.867901	0.271466	0.786163	0.990771	0.367886	0.713139	1.01722	3	3.38452	0.000762222	0.0265061	4.28707	2.23467e-05	0.00175138	2.49332	0.0130297	0.347304
ENSG00000063438	AHRR	57491	27	8	2.76385	0.00589771	0.0696539	2.97506	0.00309365	0.062578	2.19924	0.0283913	0.433481	9	3.44982	0.000602585	0.016395	2.62009	0.00910023	0.141222	1.88219	0.0604842	0.501839	4	0.29666	0.766835	0.970466	0.863501	0.388341	0.878781	0.318232	0.750463	1.01572	5	0.919088	0.35844	0.861996	1.83842	0.0666871	0.477076	1.31065	0.190675	0.924074
ENSG00000063515	GSC2	2928	3	0	-0.00228041	0.998181	0.999739	-0.110373	0.912165	0.986597	-0.150629	0.880339	0.996547	0	NA	NA	NA	NA	NA	NA	NA	NA	NA	2	-0.213248	0.83121	NA	-0.0141585	0.98871	NA	0.0107675	0.991414	NA	1	-0.150654	0.880302	NA	-0.169939	0.865137	NA	-0.178316	0.858558	NA
ENSG00000063587	ZNF275	10838	8	8	1.29213	0.196837	0.550128	-0.445651	0.656073	0.915277	-1.31731	0.188434	0.789303	0	NA	NA	NA	NA	NA	NA	NA	NA	NA	2	1.86831	0.0622332	NA	-1.60779	0.108612	NA	-2.28012	0.0230882	NA	0	NA	NA	NA	NA	NA	NA	NA	NA	NA
ENSG00000063601	MTMR1	8776	8	7	0.973387	0.330776	0.701841	0.93136	0.352188	0.760226	0.694565	0.487702	0.943298	3	0.433769	0.664621	0.911244	0.379802	0.704279	0.931187	0.0136308	0.989131	0.999628	1	-1.14712	0.251817	NA	-1.31822	0.18813	NA	-1.39933	0.162433	NA	1	-0.455126	0.649193	NA	1.15015	0.250718	NA	1.67348	0.0949582	NA
ENSG00000063660	GPC1	2817	16	23	-0.893512	0.371961	0.731906	-0.782006	0.43464	0.816809	-0.863414	0.38839	0.904852	0	NA	NA	NA	NA	NA	NA	NA	NA	NA	6	-0.324284	0.745843	0.968266	-0.715881	0.474452	0.918549	-0.582182	0.560749	1.01946	1	1.22582	0.220774	NA	1.31962	0.187662	NA	0.906643	0.365102	NA
ENSG00000063761	ADCK1	57143	13	14	0.06456	0.948547	0.986314	0.100822	0.919738	0.988192	0.53181	0.595132	0.962174	4	-0.612356	0.540547	0.884033	-0.400324	0.689116	0.93232	0.373	0.709332	0.964029	4	-0.0875569	0.93026	0.987682	0.194197	0.846113	0.996743	0.145567	0.884331	1.01229	1	0.598538	0.54972	NA	0.405792	0.685096	NA	0.392483	0.694895	NA
ENSG00000063854	HAGH	3029	24	16	1.84483	0.0655829	0.307084	1.42999	0.153443	0.54068	0.966322	0.334425	0.884732	1	-0.556306	0.578221	NA	-1.10939	0.267878	NA	-0.991232	0.322128	NA	1	0.27596	0.782679	NA	-0.18304	0.854853	NA	-0.0387289	0.969124	NA	6	2.70458	0.00704412	0.131632	3.09427	0.00210117	0.0637761	2.52483	0.0119333	0.335089
ENSG00000063978	RNF4	6047	20	21	0.256204	0.797886	0.94233	-0.575447	0.565289	0.880898	-0.0265569	0.978825	0.999917	6	1.07594	0.282411	0.729534	0.511016	0.609601	0.901598	1.02804	0.304508	0.825817	3	-0.999173	0.318137	0.810186	-1.38919	0.165491	0.663787	-0.941563	0.346944	0.9655	1	-0.166925	0.867489	NA	-0.301962	0.762826	NA	-0.394321	0.693539	NA
ENSG00000064012	CASP8	841	9	7	0.390536	0.696287	0.91163	-0.135052	0.892634	0.983123	-0.469105	0.639231	0.97145	3	-1.22041	0.222814	0.67456	-2.1883	0.0291827	0.276017	-1.4098	0.159321	0.700479	6	1.74613	0.0813295	0.468843	1.62003	0.105956	0.554786	0.750487	0.453371	1.00653	2	-0.0335227	0.97327	NA	0.468511	0.639655	NA	0.365237	0.715114	NA
ENSG00000064042	LIMCH1	22998	12	10	-1.06461	0.287505	0.658687	-2.61346	0.00927583	0.122368	-2.47409	0.0137416	0.309892	6	-0.904373	0.366181	0.794562	0.110049	0.912422	0.988889	0.198438	0.842796	0.978746	2	-0.693157	0.488494	NA	-2.65533	0.00821597	NA	-2.53496	0.0115987	NA	4	0.790869	0.42935	0.889181	0.834303	0.404571	0.89713	0.878124	0.380366	0.99492
ENSG00000064115	TM7SF3	51768	29	19	-0.681317	0.495948	0.818715	-0.454649	0.64959	0.911951	-1.63551	0.102672	0.670602	4	-1.19201	0.233756	0.681586	-0.908791	0.363967	0.795941	-1.22972	0.219471	0.77931	6	-0.610381	0.541854	0.921648	0.119994	0.904544	1.00261	-0.183794	0.854261	1.01358	6	0.395503	0.692621	0.968433	-0.244807	0.806722	1.00274	-0.886675	0.375748	0.995487
ENSG00000064195	DLX3	1747	37	20	1.91544	0.0559382	0.281258	0.626913	0.531047	0.865357	-0.000108439	0.999914	1.00015	0	NA	NA	NA	NA	NA	NA	NA	NA	NA	13	0.371846	0.710146	0.959552	-0.310708	0.756173	0.989584	-0.570624	0.568552	1.01857	8	-0.0646997	0.948436	0.990796	-0.130242	0.896436	1.00345	-0.363858	0.716143	1.02381
ENSG00000064199	SPA17	53340	15	14	0.720588	0.47146	0.804717	1.10987	0.267671	0.681761	0.601111	0.548082	0.954042	0	NA	NA	NA	NA	NA	NA	NA	NA	NA	3	0.320922	0.748387	0.969187	0.236959	0.812801	0.996632	0.814251	0.415951	0.987824	2	-0.507725	0.611843	NA	-0.832223	0.405743	NA	-1.4051	0.160711	NA
ENSG00000064201	TSPAN32	10077	24	20	1.31306	0.189694	0.539104	2.08285	0.0378521	0.274523	2.11048	0.0353927	0.475167	0	NA	NA	NA	NA	NA	NA	NA	NA	NA	14	0.815543	0.415104	0.866728	2.1242	0.0342209	0.317023	2.15054	0.0320684	0.463302	5	0.43748	0.66193	0.963892	0.165408	0.8687	1.00243	0.167337	0.867184	1.01563
ENSG00000064205	WISP2	8839	24	17	1.69902	0.0898621	0.363192	0.765345	0.444484	0.821707	0.922761	0.356648	0.897293	0	NA	NA	NA	NA	NA	NA	NA	NA	NA	7	1.53492	0.125361	0.566998	0.614782	0.539023	0.95242	0.624303	0.532759	1.02095	6	1.13043	0.258773	0.773153	0.653725	0.513637	0.940906	0.776213	0.438049	1.01041
ENSG00000064218	DMRT3	58524	19	0	0.949214	0.342916	0.710526	-0.836291	0.403453	0.796973	-0.915611	0.360383	0.898561	1	-0.564907	0.57236	NA	-0.629075	0.529632	NA	-0.571869	0.567709	NA	1	-0.585297	0.558581	NA	-0.691668	0.489518	NA	-0.61621	0.538081	NA	8	0.279267	0.780142	0.973162	-1.36115	0.174177	0.702999	-1.40239	0.16152	0.896082
ENSG00000064225	ST3GAL6	10402	15	16	-0.249807	0.802827	0.94296	0.0330167	0.973676	0.999306	-0.0780357	0.937836	0.99768	3	-0.108595	0.913562	0.979986	0.15376	0.877871	0.978526	0.0167729	0.986626	0.998783	2	-0.571034	0.568203	NA	-1.2211	0.222713	NA	-1.15678	0.248002	NA	0	NA	NA	NA	NA	NA	NA	NA	NA	NA
ENSG00000064270	ATP2C2	9914	15	11	-0.619402	0.5359	0.838861	-0.632908	0.527129	0.863271	-0.552449	0.580927	0.962808	3	0.175656	0.860627	0.967022	-0.495472	0.620519	0.903083	-0.320538	0.748716	0.96765	1	-1.31173	0.190142	NA	-0.800572	0.423819	NA	-0.661272	0.50879	NA	2	-0.204137	0.83832	NA	-0.444612	0.656823	NA	-0.0747594	0.940441	NA
ENSG00000064300	NGFR	4804	29	23	0.467325	0.640447	0.889684	1.11227	0.266642	0.680491	0.304826	0.760646	0.9837	2	0.558246	0.576896	NA	0.892054	0.372861	NA	0.33556	0.737366	NA	4	0.0864706	0.931123	0.988002	0.534434	0.593317	0.969521	0.0902084	0.928164	1.00557	6	0.42663	0.669811	0.964403	0.553314	0.580335	0.959943	0.179915	0.857304	1.01527
ENSG00000064309	CDON	50937	12	4	0.968963	0.332976	0.703381	0.333419	0.73898	0.94535	0.284262	0.776346	0.985971	4	0.102062	0.918744	0.978281	-0.163299	0.870359	0.977172	-0.166437	0.867891	0.984691	1	-0.875638	0.381597	NA	-1.26214	0.20758	NA	-1.46683	0.143151	NA	3	0.130336	0.896346	0.980872	-0.152542	0.878831	1.00342	-0.176681	0.859842	1.01564
ENSG00000064313	TAF2	6873	34	5	4.54124	6.83265e-06	0.000400082	3.55	0.000427534	0.0152777	1.98793	0.0474518	0.532532	8	2.16277	0.0309752	0.279711	1.39872	0.162616	0.590945	0.991539	0.321979	0.836906	8	1.98903	0.0471775	0.355126	1.60827	0.108506	0.562835	0.522431	0.601638	1.01956	4	2.22144	0.0267144	0.278605	1.94813	0.052047	0.423063	1.4674	0.142998	0.884952
ENSG00000064393	HIPK2	28996	13	10	0.258724	0.795942	0.9417	-1.08586	0.278144	0.692064	-1.121	0.262913	0.841323	4	0.142634	0.88663	0.973017	-1.95511	0.0512144	0.352362	-1.75264	0.0803745	0.556644	2	-0.414216	0.678872	NA	-0.58671	0.557705	NA	-0.529583	0.596674	NA	4	-0.295626	0.767624	0.973151	-0.686418	0.492818	0.93304	-0.679084	0.497449	1.02155
ENSG00000064419	TNPO3	23534	13	15	-0.826437	0.408903	0.761327	-1.04609	0.296106	0.710689	-1.32012	0.187496	0.78874	1	0.223378	0.823322	NA	0.200297	0.841343	NA	0.263957	0.791939	NA	3	-1.66983	0.0955042	0.505068	-1.3561	0.175774	0.680731	-1.68293	0.0931123	0.727875	4	0.123352	0.901872	0.980787	0.214958	0.829902	1.00434	-0.389875	0.696822	1.02594
ENSG00000064490	RFXANK	8625	21	14	0.483606	0.628852	0.885892	-0.489515	0.624725	0.902165	-0.545367	0.585783	0.961498	0	NA	NA	NA	NA	NA	NA	NA	NA	NA	4	0.265729	0.790545	0.973865	-0.908433	0.364156	0.861912	-0.839979	0.401386	0.984449	3	-1.22219	0.222143	0.741087	0.201094	0.84072	1.00093	0.729993	0.465791	1.01699
ENSG00000064545	TMEM161A	54929	28	12	0.375441	0.707472	0.914721	-0.50802	0.611699	0.896463	-0.360845	0.718392	0.980095	0	NA	NA	NA	NA	NA	NA	NA	NA	NA	3	-0.608489	0.543107	0.92185	-0.861002	0.389714	0.878125	-0.60846	0.543203	1.02187	5	0.209386	0.834222	0.977899	-0.0301901	0.975929	1.00611	-0.0623845	0.950286	1.00807
ENSG00000064547	LPAR2	9170	16	11	0.112382	0.91056	0.975817	-0.410786	0.681433	0.926115	-0.640477	0.522203	0.950123	0	NA	NA	NA	NA	NA	NA	NA	NA	NA	6	-0.0476452	0.962016	0.991882	0.276982	0.781926	0.989921	-0.0515925	0.958877	1.00603	7	-0.383801	0.701269	0.970192	-1.23385	0.217929	0.756092	-1.07893	0.28122	0.971186
ENSG00000064601	CTSA	5476	15	17	1.58734	0.112992	0.409383	1.84567	0.0656241	0.36468	1.04757	0.295422	0.85754	0	NA	NA	NA	NA	NA	NA	NA	NA	NA	4	1.16594	0.244129	0.743868	1.16717	0.243786	0.754799	0.967545	0.333814	0.960602	7	1.08913	0.276558	0.794206	1.41111	0.158931	0.677943	0.720693	0.471489	1.01613
ENSG00000064651	SLC12A2	6558	19	13	0.157139	0.875192	0.964039	-0.927474	0.354198	0.761709	-0.759097	0.44821	0.92697	3	0.904999	0.365849	0.794254	-0.0565537	0.954927	0.991855	-0.0793494	0.936792	0.99598	9	0.189354	0.849883	0.980406	-0.750382	0.453433	0.906266	-0.664344	0.506825	1.01606	3	-0.579113	0.562743	0.948015	-0.371256	0.710629	0.986781	-0.297396	0.766307	1.02324
ENSG00000064652	SNX24	28966	14	6	1.41897	0.156456	0.489858	1.07008	0.285182	0.699458	0.0478826	0.961832	0.997889	0	NA	NA	NA	NA	NA	NA	NA	NA	NA	3	0.52378	0.600636	0.941564	-0.218092	0.827461	0.99724	-0.691552	0.489591	1.01803	1	-0.63153	0.527948	NA	0.620196	0.535456	NA	0.51743	0.605121	NA
ENSG00000064655	EYA2	2139	30	10	2.02488	0.0433475	0.244303	0.56	0.57577	0.885327	0.366132	0.714447	0.979839	15	0.259972	0.794979	0.945759	-1.22443	0.221456	0.666595	-1.29999	0.1943	0.749646	8	1.97216	0.0490763	0.363715	1.39639	0.163314	0.662095	1.2887	0.198195	0.875424	6	0.472853	0.6365	0.962633	-0.778225	0.436862	0.915571	-0.82534	0.409635	1.00373
ENSG00000064666	CNN2	1265	18	22	0.786307	0.432016	0.776716	0.825507	0.40954	0.800937	0.548615	0.583554	0.961528	1	0.267031	0.789542	NA	0.708066	0.479286	NA	0.852622	0.394342	NA	7	0.822205	0.411305	0.865815	1.68087	0.0935109	0.527547	1.181	0.238254	0.904457	9	0.728341	0.466705	0.907151	0.046555	0.962889	1.0059	-0.287347	0.773985	1.0209
ENSG00000064687	ABCA7	10347	25	18	0.421919	0.673244	0.903215	0.169019	0.865861	0.977043	-0.0278067	0.977829	1	2	-0.344962	0.730251	NA	-0.950679	0.342299	NA	-0.907277	0.364767	NA	8	-0.429643	0.667618	0.950616	-0.795167	0.426953	0.89786	-1.16584	0.244323	0.911123	13	-0.00413534	0.996702	1.00061	-0.0331854	0.973542	1.00532	-0.228014	0.819744	1.01941
ENSG00000064692	SNCAIP	9627	9	8	0.528628	0.59727	0.871186	1.63081	0.103659	0.45166	1.55976	0.119551	0.703234	1	0.212717	0.831624	NA	0.84574	0.398166	NA	0.728415	0.466755	NA	3	1.04289	0.297442	0.79627	1.81849	0.0696814	0.464001	1.81258	0.070593	0.658597	2	-0.66844	0.504124	NA	0.703591	0.482066	NA	0.694743	0.487591	NA
ENSG00000064703	DDX20	11218	21	8	2.3965	0.0168749	0.139895	0.365975	0.714563	0.936366	-0.159716	0.87318	0.996487	2	1.27274	0.203631	NA	-0.359575	0.719341	NA	-0.398806	0.690234	NA	1	0.498873	0.618062	NA	-0.359575	0.719341	NA	-0.398806	0.690234	NA	2	1.51936	0.129227	NA	0.538918	0.590221	NA	0.0851442	0.932186	NA
ENSG00000064726	BTBD1	53339	9	4	2.38788	0.0172717	0.141916	1.96539	0.0500088	0.318044	0.972968	0.331115	0.882551	0	NA	NA	NA	NA	NA	NA	NA	NA	NA	0	NA	NA	NA	NA	NA	NA	NA	NA	NA	1	2.52918	0.0117024	NA	2.25883	0.0243917	NA	0.357144	0.721159	NA
ENSG00000064763	FAR2	55711	17	19	-1.03361	0.30176	0.673863	-0.781606	0.434874	0.816606	-1.1648	0.244743	0.830137	6	-1.22255	0.222006	0.676512	-1.02057	0.308032	0.745611	-0.62506	0.532263	0.92577	1	-0.648427	0.516971	NA	-0.700576	0.483945	NA	-0.899568	0.368853	NA	3	1.57633	0.115506	0.576543	1.66424	0.0967903	0.571063	1.10869	0.268184	0.96819
ENSG00000064787	BCAS1	8537	26	12	1.69863	0.0899365	0.36314	0.362015	0.717518	0.937955	0.405216	0.68552	0.97836	11	0.663311	0.507401	0.865639	-1.02326	0.306757	0.744245	-1.0236	0.306597	0.8272	12	1.6872	0.092113	0.498364	0.849177	0.396253	0.884181	0.881247	0.378675	0.974936	7	0.635948	0.525067	0.933511	0.270062	0.787241	0.998865	0.294017	0.768887	1.02239
ENSG00000064835	POU1F1	5449	10	0	4.41774	1.19464e-05	0.000634908	4.98629	8.92953e-07	8.56414e-05	4.60875	5.34398e-06	0.000841324	0	NA	NA	NA	NA	NA	NA	NA	NA	NA	5	9.306	2.86001e-19	1.25852e-16	9.71847	2.53608e-20	1.78557e-17	9.43378	2.48231e-19	2.38324e-16	4	-0.360059	0.718937	0.970597	-0.207181	0.835966	1.00289	-0.358872	0.719867	1.02356
ENSG00000064886	CHI3L2	1117	18	9	-0.850527	0.39539	0.749974	-1.23917	0.215956	0.625239	-1.58693	0.113261	0.691077	4	-1.00713	0.3143	0.761664	-0.621886	0.534345	0.873208	-0.63285	0.527167	0.925359	5	0.327766	0.743209	0.967583	-0.322224	0.747439	0.988319	-0.627809	0.530462	1.01914	3	-1.46925	0.142319	0.627472	-1.19633	0.232223	0.772263	-1.28335	0.20006	0.924748
ENSG00000064932	SBNO2	22904	25	18	-0.597271	0.550565	0.84696	-1.46954	0.142414	0.522447	-1.43297	0.152592	0.749178	10	0.433216	0.665022	0.911496	0.349251	0.727071	0.93794	0.46698	0.64075	0.948003	13	0.119946	0.904568	0.98486	-0.0589925	0.952985	1.00665	0.159178	0.873603	1.01219	8	-0.142161	0.887003	0.980043	-0.68069	0.496432	0.935331	-0.780822	0.435336	1.01103
ENSG00000064933	PMS1	5378	15	11	0.924385	0.355679	0.719637	1.07289	0.283922	0.698626	0.157769	0.874713	0.996872	2	-1.18573	0.236223	NA	-1.24621	0.213362	NA	-0.820033	0.41265	NA	5	0.40442	0.686056	0.952971	0.918031	0.359115	0.854963	0.281442	0.778506	1.01654	2	0.68555	0.493277	NA	0.762317	0.446287	NA	0.409324	0.682505	NA
ENSG00000064961	HMG20B	10362	28	14	2.25151	0.0247347	0.175275	1.93225	0.0539824	0.329623	1.76364	0.0785012	0.615904	0	NA	NA	NA	NA	NA	NA	NA	NA	NA	5	1.55678	0.12008	0.556946	0.907171	0.364822	0.861558	0.519432	0.603726	1.01999	4	1.26942	0.204812	0.720823	1.57447	0.11611	0.609084	1.26169	0.207742	0.933949
ENSG00000064989	CALCRL	10203	14	22	-1.08697	0.277511	0.647617	-0.438598	0.661172	0.917558	-0.433703	0.664721	0.974512	2	-1.60897	0.108178	NA	-0.946984	0.344177	NA	-0.788144	0.431046	NA	1	-0.079247	0.936864	NA	-0.0140545	0.988793	NA	-0.151565	0.879601	NA	3	2.13114	0.0335066	0.312788	1.98964	0.0472609	0.406498	1.94397	0.0525496	0.658563
ENSG00000064995	TAF11	6882	32	4	4.70663	3.16769e-06	0.000207304	4.23926	2.74417e-05	0.0016961	2.81331	0.00512766	0.181678	0	NA	NA	NA	NA	NA	NA	NA	NA	NA	4	2.56987	0.0104277	0.141733	2.22073	0.026887	0.282541	1.43141	0.153037	0.833106	2	1.10501	0.269623	NA	0.0396991	0.968351	NA	0.214652	0.83014	NA
ENSG00000064999	ANKS1A	23294	18	10	1.04774	0.295205	0.667261	1.60661	0.108871	0.460661	0.801595	0.423229	0.918446	7	1.22156	0.222382	0.675203	1.07782	0.281715	0.727285	0.521571	0.602237	0.94226	2	-0.595172	0.551965	NA	-0.0592595	0.952773	NA	0.0574122	0.954243	NA	8	-0.186431	0.852173	0.979804	0.0505179	0.959733	1.0057	-0.154887	0.876983	1.01466
ENSG00000065000	AP3D1	8943	21	17	0.560179	0.575578	0.859223	0.473276	0.636255	0.906732	0.666552	0.505415	0.946725	4	0.575476	0.565197	0.885962	0.77763	0.437213	0.834969	0.984461	0.325441	0.841728	4	-0.893913	0.371747	0.845214	-0.00360271	0.997127	1.00292	-0.0634437	0.949443	1.00522	5	1.3759	0.169396	0.671067	0.679416	0.497238	0.936513	0.825872	0.409334	1.0044
ENSG00000065029	ZNF76	7629	18	14	0.156156	0.875965	0.964255	-0.729236	0.466252	0.83539	-1.02022	0.308197	0.864694	2	0.406558	0.684486	NA	-0.588181	0.556718	NA	-0.639555	0.522801	NA	8	-0.180673	0.856689	0.979802	-0.469275	0.63911	0.977076	-0.56575	0.571858	1.01862	5	0.717612	0.473292	0.91085	1.00666	0.314661	0.83979	0.99224	0.321637	0.981358
ENSG00000065054	SLC9A3R2	9351	29	14	-2.00375	0.0455713	0.249998	-1.76849	0.0776854	0.391784	-2.09745	0.0365359	0.480845	0	NA	NA	NA	NA	NA	NA	NA	NA	NA	6	-2.46008	0.0141874	0.173018	-1.68291	0.0931149	0.526438	-1.78145	0.0755431	0.672691	5	-2.45633	0.0143346	0.198867	-2.32305	0.0206402	0.261161	-2.4505	0.0146624	0.367506
ENSG00000065057	NTHL1	4913	20	10	0.213234	0.831221	0.950227	1.20791	0.227742	0.637784	0.992716	0.321405	0.877267	0	NA	NA	NA	NA	NA	NA	NA	NA	NA	5	-1.57249	0.116394	0.552468	-0.0732479	0.941643	1.00634	-0.232029	0.816626	1.01931	6	-0.999646	0.317907	0.828658	1.01457	0.310879	0.835001	0.953757	0.340741	0.982825
ENSG00000065060	UHRF1BP1	54887	23	6	2.69824	0.0071781	0.0800723	2.46471	0.0141004	0.158031	1.53969	0.124369	0.708838	2	0.405102	0.685555	NA	0.34524	0.730082	NA	0.505056	0.613777	NA	5	2.33863	0.0197006	0.210798	3.16506	0.0016602	0.0418456	2.20858	0.0277296	0.427522	4	1.97416	0.0488472	0.380559	2.28049	0.0230651	0.274949	1.62456	0.104988	0.818551
ENSG00000065135	GNAI3	2773	16	10	1.97102	0.0492067	0.261017	1.08851	0.276977	0.690807	0.448005	0.654375	0.972934	3	-1.75969	0.0789986	0.430995	-2.32394	0.0205916	0.226453	-1.49154	0.136551	0.666838	4	2.64457	0.00840572	0.121607	2.1841	0.0294917	0.295504	1.65951	0.09774	0.744757	7	2.77661	0.00567412	0.113938	1.9841	0.0478766	0.409446	1.26159	0.207779	0.933718
ENSG00000065150	IPO5	3843	13	11	-0.402576	0.687412	0.908276	0.215988	0.829099	0.967147	-0.544246	0.586554	0.961627	2	-1.61893	0.106018	NA	-1.38027	0.168218	NA	-1.25211	0.21121	NA	3	-0.925075	0.35532	0.83334	-0.570357	0.568732	0.962407	-0.736655	0.461733	1.00461	4	0.933653	0.35088	0.857162	0.939092	0.348208	0.861051	0.625515	0.531964	1.02527
ENSG00000065154	OAT	4942	18	3	4.23309	2.68782e-05	0.00122553	3.17072	0.00162888	0.0394524	2.39552	0.0170227	0.348987	1	1.38664	0.166096	NA	0.820629	0.41231	NA	1.27001	0.204765	NA	5	2.25352	0.0246071	0.244473	1.39387	0.164072	0.66288	0.72545	0.46857	1.00765	1	2.97842	0.00302104	NA	4.36167	1.61583e-05	NA	3.31953	0.000978313	NA
ENSG00000065183	WDR3	10885	29	7	4.37515	1.44416e-05	0.000741541	4.35587	1.65738e-05	0.00111078	2.22893	0.0263333	0.419723	3	1.57101	0.116737	0.516504	1.29207	0.197025	0.639949	1.87122	0.0619923	0.504364	6	2.77114	0.00576907	0.0962515	3.06711	0.00229727	0.0539143	0.948417	0.343449	0.96467	7	0.857397	0.391587	0.874617	0.804748	0.421408	0.906704	0.0237591	0.981056	1.00332
ENSG00000065243	PKN2	5586	13	13	-0.321376	0.748043	0.928337	-0.592753	0.553656	0.87594	-1.38008	0.168277	0.765386	2	-1.59287	0.111745	NA	-2.06724	0.0393069	NA	-2.36454	0.0184946	NA	1	0.474321	0.635453	NA	0.0818868	0.934775	NA	0.0886833	0.929375	NA	2	1.57793	0.115138	NA	1.71725	0.0866501	NA	0.676666	0.498981	NA
ENSG00000065268	WDR18	57418	25	16	1.60077	0.109983	0.403029	1.58367	0.114	0.470199	1.36651	0.172492	0.771313	2	0.881269	0.378545	NA	0.878883	0.379953	NA	0.767314	0.443315	NA	4	0.700648	0.48381	0.900355	0.514175	0.607393	0.97001	0.154114	0.877592	1.01182	9	0.335888	0.73708	0.973564	0.531367	0.595438	0.961601	0.15593	0.876161	1.01472
ENSG00000065308	TRAM2	9697	15	11	1.83052	0.0676954	0.312158	1.46724	0.143038	0.52347	1.10528	0.269654	0.84634	2	-1.03161	0.302695	NA	-1.35458	0.176259	NA	-0.971098	0.332044	NA	1	1.36881	0.1716	NA	1.6588	0.0978817	NA	1.46619	0.143326	NA	3	1.79326	0.0734632	0.471295	-0.143978	0.885585	1.0022	-0.221463	0.824837	1.01827
ENSG00000065320	NTN1	9423	14	12	1.129	0.259373	0.628948	1.28129	0.200779	0.606114	0.783413	0.433815	0.921877	0	NA	NA	NA	NA	NA	NA	NA	NA	NA	3	1.75756	0.0793612	0.463313	1.89658	0.0585497	0.428809	1.13088	0.258736	0.921589	2	-1.04051	0.298547	NA	-0.888829	0.374589	NA	-0.729377	0.466167	NA
ENSG00000065325	GLP2R	9340	12	0	1.11152	0.266816	0.638003	0.819628	0.41288	0.802206	0.583662	0.559753	0.9564	1	0.232081	0.816559	NA	0.505871	0.613205	NA	0.567633	0.57058	NA	3	1.5414	0.123777	0.564182	2.07934	0.0381758	0.33654	1.89628	0.058592	0.607849	0	NA	NA	NA	NA	NA	NA	NA	NA	NA
ENSG00000065328	MCM10	55388	25	6	2.24549	0.0251205	0.177031	2.48628	0.0132854	0.152691	2.14671	0.0323739	0.461363	2	1.38461	0.166715	NA	1.20007	0.230769	NA	0.92785	0.354005	NA	4	-1.34924	0.177797	0.652663	-1.13652	0.25637	0.768745	-0.922211	0.356934	0.968795	4	0.143727	0.885767	0.980328	0.726836	0.46772	0.923481	1.27475	0.203086	0.926904
ENSG00000065357	DGKA	1606	16	14	1.0298	0.30354	0.675667	0.0330096	0.973682	0.99925	-0.12361	0.901682	0.99697	1	-0.256012	0.798034	NA	-0.373043	0.709299	NA	-0.362296	0.717309	NA	5	0.566162	0.571507	0.932584	-0.80309	0.422365	0.897323	-0.995786	0.319913	0.953061	5	0.377229	0.706144	0.97029	-0.555278	0.578992	0.959989	-0.606082	0.544779	1.0244
ENSG00000065361	ERBB3	2065	13	19	0.731174	0.464974	0.800277	1.40668	0.160241	0.549888	0.554502	0.579523	0.962297	0	NA	NA	NA	NA	NA	NA	NA	NA	NA	2	-0.0267326	0.978682	NA	-0.376824	0.70649	NA	-0.913559	0.361459	NA	8	0.823498	0.41057	0.883205	1.04131	0.298316	0.828156	0.536468	0.591912	1.02595
ENSG00000065371	ROPN1	54763	8	0	0.398397	0.690487	0.909675	0.997466	0.319097	0.733281	0.992001	0.321754	0.87707	2	-0.5563	0.578225	NA	-0.767085	0.44345	NA	-0.762751	0.446029	NA	3	1.86687	0.0624344	0.412106	1.34925	0.177962	0.682448	1.34738	0.178566	0.858762	18	-1.61398	0.107087	0.560353	-0.756028	0.450044	0.919885	-0.769508	0.442013	1.01089
ENSG00000065413	ANKRD44	91526	9	12	1.22027	0.222867	0.58368	-0.0957216	0.923786	0.988658	-0.121868	0.903061	0.99658	3	-0.426647	0.669798	0.91475	-0.0860458	0.93147	0.990825	-0.0696866	0.944475	0.996061	4	1.35445	0.176131	0.652901	0.0859199	0.93157	1.00699	0.170856	0.864417	1.01344	1	2.03166	0.042653	NA	2.81122	0.00515996	NA	2.77776	0.00571245	NA
ENSG00000065427	KARS	3735	10	11	-0.205787	0.837031	0.951524	-0.104147	0.917101	0.987711	-1.04769	0.295367	0.857681	0	NA	NA	NA	NA	NA	NA	NA	NA	NA	0	NA	NA	NA	NA	NA	NA	NA	NA	NA	3	-0.348133	0.727869	0.972159	-0.440456	0.659828	0.97393	-1.219	0.223511	0.947261
ENSG00000065457	ADAT1	23536	9	11	0.450319	0.652652	0.895164	0.353663	0.723764	0.939789	0.00924429	0.992629	1.00048	1	0.91292	0.361672	NA	0.56688	0.57109	NA	0.464111	0.642802	NA	0	NA	NA	NA	NA	NA	NA	NA	NA	NA	3	0.902737	0.367048	0.866234	0.905037	0.36595	0.871278	0.825404	0.409599	1.00388
ENSG00000065485	PDIA5	102465667	19	18	-0.998818	0.318308	0.69013	-0.245067	0.806521	0.962198	-0.497752	0.618913	0.968259	3	-1.36421	0.17304	0.601193	-0.580596	0.561815	0.88198	-0.850658	0.395432	0.891263	1	1.17066	0.242228	NA	1.27278	0.203781	NA	1.2802	0.201162	NA	2	-0.540429	0.589113	NA	-0.441999	0.658711	NA	-1.16135	0.246142	NA
ENSG00000065491	TBC1D22B	55633	14	9	1.72327	0.0853842	0.351999	1.01422	0.311046	0.725063	-0.448985	0.653668	0.972489	1	-0.279495	0.779967	NA	-0.511095	0.609546	NA	-0.367886	0.713138	NA	2	0.237923	0.812027	NA	0.192719	0.84727	NA	-0.34159	0.732826	NA	3	0.90625	0.365188	0.866126	1.37056	0.171223	0.700227	0.220153	0.825857	1.01786
ENSG00000065518	NDUFB4	4710	21	11	1.98393	0.047745	0.257604	1.5742	0.116174	0.474246	1.1787	0.239167	0.826682	0	NA	NA	NA	NA	NA	NA	NA	NA	NA	0	NA	NA	NA	NA	NA	NA	NA	NA	NA	3	0.632939	0.527028	0.935573	0.678541	0.497792	0.936381	0.453271	0.650582	1.02789
ENSG00000065526	SPEN	23013	18	16	-1.02767	0.304541	0.677173	-0.532453	0.594686	0.891094	0.043102	0.96564	0.99787	6	-0.944489	0.345321	0.779998	-0.763709	0.445457	0.840372	0.0223398	0.982187	1.00009	1	0.922657	0.356578	NA	0.0786469	0.93735	NA	0.575466	0.565276	NA	2	-0.798349	0.425002	NA	0.441224	0.659272	NA	-0.15883	0.873877	NA
ENSG00000065534	MYLK	4638	14	11	-0.228674	0.819205	0.946541	-0.9669	0.334135	0.746059	-0.952957	0.341146	0.888428	21	-0.156677	0.875555	0.971293	-1.02773	0.304654	0.744748	-1.01698	0.309732	0.829781	2	-0.115929	0.907749	NA	0.585103	0.558784	NA	0.593988	0.552832	NA	4	-1.159	0.246944	0.76819	-1.13411	0.257376	0.796395	-1.11919	0.263683	0.961192
ENSG00000065548	ZC3H15	55854	22	19	-1.87411	0.0614288	0.296879	-1.73656	0.0831776	0.405868	-2.14426	0.0325711	0.4622	3	-1.10356	0.270251	0.716225	-0.353384	0.723973	0.936538	-0.281925	0.778136	0.969489	8	-1.90911	0.0567515	0.389443	-2.25812	0.0244362	0.266602	-2.31195	0.0212509	0.369738	10	0.245306	0.806308	0.976234	0.0525815	0.95809	1.00609	-0.257882	0.796621	1.01889
ENSG00000065559	MAP2K4	6416	9	19	-4.81051	1.93132e-06	0.000135991	-5.22841	2.66876e-07	3.0928e-05	-2.98519	0.00299535	0.130173	12	-5.5563	4.2402e-08	5.92215e-06	-6.15136	1.75246e-09	5.24487e-07	-3.86261	0.000129408	0.0110657	1	0.218064	0.827458	NA	-0.469425	0.639003	NA	-0.0420333	0.966492	NA	1	0.218064	0.827458	NA	-0.469425	0.639003	NA	-0.0420333	0.966492	NA
ENSG00000065600	TMEM206	55248	16	5	2.64996	0.00827432	0.0882877	0.776995	0.437587	0.81811	0.784707	0.433056	0.921909	2	1.12549	0.260858	NA	0.505003	0.613814	NA	0.358128	0.720423	NA	6	1.04596	0.296024	0.795095	-0.17005	0.86505	0.999649	-0.0981026	0.921896	1.00736	1	1.80737	0.071233	NA	1.49592	0.135405	NA	1.56053	0.119369	NA
ENSG00000065609	SNAP91	9892	9	0	0.141656	0.887402	0.968413	1.75819	0.0794237	0.396477	1.66677	0.0962875	0.656928	2	-0.0643317	0.948729	NA	0.369907	0.711633	NA	0.35793	0.720571	NA	0	NA	NA	NA	NA	NA	NA	NA	NA	NA	5	0.0620981	0.950507	0.990889	1.13865	0.255482	0.795691	1.09279	0.275095	0.96948
ENSG00000065613	SLK	9748	10	9	0.0166616	0.986712	0.996325	-0.321952	0.747644	0.947645	-0.639755	0.522672	0.950251	2	0.0817385	0.934883	NA	-0.212452	0.831855	NA	-0.367983	0.713066	NA	2	-0.689911	0.490532	NA	-0.694196	0.487933	NA	-0.832143	0.405789	NA	1	0.510635	0.609805	NA	0.405351	0.68542	NA	-0.0423688	0.966224	NA
ENSG00000065615	CYB5R4	51167	10	12	0.468302	0.639749	0.889381	0.914286	0.361077	0.765842	0.490672	0.623908	0.96944	3	0.105501	0.916015	0.979108	0.703574	0.482077	0.854804	0.526613	0.598733	0.939585	2	1.13939	0.255022	NA	1.18921	0.23501	NA	0.586157	0.558077	NA	1	1.11429	0.265626	NA	0.0808578	0.935593	NA	0.0841056	0.933012	NA
ENSG00000065618	COL17A1	1308	7	0	-0.580586	0.56175	0.851606	0.00303221	0.997582	1.00112	-0.069527	0.944602	0.998323	1	-0.200008	0.841546	NA	0.745426	0.45642	NA	0.65954	0.509902	NA	1	-0.200008	0.841546	NA	0.745426	0.45642	NA	0.65954	0.509902	NA	2	0.476705	0.633755	NA	-0.513514	0.607854	NA	-0.542596	0.587688	NA
ENSG00000065621	GSTO2	119391	6	10	-1.35566	0.175747	0.519183	-2.63433	0.00873322	0.11706	-2.28035	0.0230745	0.397796	2	-0.638212	0.523593	NA	-1.49713	0.135089	NA	-0.588178	0.556721	NA	0	NA	NA	NA	NA	NA	NA	NA	NA	NA	4	-1.11596	0.26491	0.780608	-2.25469	0.0246526	0.282952	-2.60954	0.00938179	0.287252
ENSG00000065665	SEC61A2	55176	17	8	3.64795	0.00028867	0.00794937	3.88716	0.00011736	0.0055798	2.35838	0.0188007	0.363132	0	NA	NA	NA	NA	NA	NA	NA	NA	NA	3	1.95206	0.0514223	0.372221	1.92387	0.0550272	0.415695	0.686785	0.492588	1.01626	4	3.62972	0.000309348	0.0132603	2.44138	0.0150315	0.226162	0.551753	0.581404	1.02603
ENSG00000065675	PRKCQ	5588	15	13	-0.616954	0.537513	0.840203	0.40182	0.688015	0.928406	0.010304	0.991784	1.00042	5	-1.10249	0.270716	0.716552	-0.591589	0.554435	0.88029	-0.768855	0.4424	0.907766	4	-0.571404	0.567952	0.931677	0.310454	0.756366	0.989223	0.166289	0.868008	1.01248	5	-0.717877	0.473128	0.911036	-0.927521	0.354174	0.864606	-1.29257	0.196852	0.924568
ENSG00000065717	TLE2	7089	28	11	1.74391	0.0817159	0.345059	1.32905	0.184533	0.584785	1.23477	0.21759	0.815438	1	-0.651751	0.514825	NA	-0.102255	0.918602	NA	0.164878	0.869117	NA	3	0.545279	0.585776	0.93662	-0.405673	0.685184	0.984521	-0.297409	0.766297	1.0181	1	-0.057468	0.954193	NA	-0.0926006	0.926264	NA	-0.179543	0.857596	NA
ENSG00000065802	ASB1	51665	17	10	0.140157	0.888586	0.968311	0.506793	0.612559	0.896543	0.290757	0.771377	0.985737	0	NA	NA	NA	NA	NA	NA	NA	NA	NA	3	-0.48297	0.629303	0.947138	-0.368882	0.712397	0.985025	0.0541665	0.956828	1.00628	2	-0.0699893	0.944227	NA	-0.0280717	0.977618	NA	-0.319077	0.749822	NA
ENSG00000065809	FAM107B	83641	11	7	2.71083	0.00691441	0.078123	2.88092	0.00416257	0.0760011	2.33414	0.0200472	0.374215	8	1.29009	0.197544	0.644132	1.37356	0.17029	0.603651	1.15382	0.249215	0.79287	3	2.23157	0.026033	0.253396	1.88101	0.0606434	0.434207	1.57254	0.116558	0.776148	3	1.3485	0.178034	0.68563	0.779171	0.436305	0.915317	0.509251	0.610837	1.02838
ENSG00000065833	ME1	4199	12	8	0.664129	0.506877	0.822917	0.603203	0.54669	0.872612	0.91461	0.360908	0.898795	7	0.597313	0.550536	0.883473	0.864404	0.387846	0.810107	0.885814	0.376212	0.878177	4	0.0520867	0.958478	0.991526	-0.744264	0.457122	0.908993	-0.116773	0.907094	1.00872	8	0.982486	0.326279	0.835956	1.50315	0.13353	0.642094	1.14034	0.254779	0.959372
ENSG00000065882	TBC1D1	23216	15	10	2.10557	0.0356803	0.218107	1.49701	0.135121	0.509697	1.45814	0.145531	0.742016	3	0.678216	0.497911	0.860308	1.14014	0.254859	0.69886	1.19758	0.23174	0.783056	1	1.59219	0.111899	NA	2.02457	0.0435266	NA	1.76274	0.078653	NA	4	-0.0959104	0.923626	0.983664	0.235104	0.814239	1.00366	0.364224	0.715869	1.02398
ENSG00000065883	CDK13	8621	6	10	-2.1234	0.034152	0.213297	-1.88849	0.0596305	0.346368	-1.69967	0.0899141	0.645648	5	-2.01619	0.0442502	0.327576	-1.4937	0.135983	0.558051	-0.903017	0.367021	0.871286	1	-0.360211	0.718823	NA	-0.66048	0.509298	NA	-0.902265	0.36742	NA	4	-0.522814	0.601307	0.953485	0.171685	0.863765	1.00301	-0.190021	0.849382	1.01401
ENSG00000065911	MTHFD2	10797	15	10	0.962908	0.336003	0.705755	0.379536	0.704476	0.933484	0.108448	0.913691	0.996255	1	0.718878	0.472512	NA	0.415986	0.677627	NA	0.486273	0.627021	NA	1	0.0939995	0.925143	NA	-0.330571	0.741129	NA	-0.777647	0.437204	NA	0	NA	NA	NA	NA	NA	NA	NA	NA	NA
ENSG00000065923	SLC9A7	84679	14	10	1.58743	0.112972	0.409396	1.50138	0.133987	0.507946	1.29576	0.195752	0.797146	6	1.293	0.196535	0.642342	1.68297	0.0931028	0.482201	1.65773	0.0981	0.601814	3	0.417159	0.67672	0.952784	0.0141615	0.988708	1.00479	-0.329423	0.741996	1.01505	2	-0.474362	0.635424	NA	0.850734	0.395388	NA	0.799371	0.424516	NA
ENSG00000065970	FOXJ2	55810	9	10	-0.551405	0.581573	0.861697	-0.46665	0.640986	0.907968	-1.52237	0.128651	0.717795	1	-0.70293	0.482387	NA	-0.366879	0.713889	NA	-0.699849	0.484399	NA	2	-0.676577	0.49895	NA	-1.08538	0.27836	NA	-2.0193	0.0440747	NA	3	0.850973	0.395143	0.877705	1.4551	0.146367	0.660568	0.305467	0.760158	1.02217
ENSG00000065978	YBX1	4904	23	10	5.39972	9.82371e-08	9.36789e-06	3.58049	0.000381884	0.0140063	0.865365	0.38732	0.905392	0	NA	NA	NA	NA	NA	NA	NA	NA	NA	4	4.61483	4.86741e-06	0.000309667	4.56383	6.55599e-06	0.000474232	1.7187	0.0863879	0.708891	5	3.39496	0.000734303	0.0256201	2.27364	0.0234777	0.277348	0.965681	0.334745	0.985837
ENSG00000065989	PDE4A	5141	21	20	0.354287	0.723256	0.920999	0.665536	0.506063	0.851844	0.36606	0.7145	0.979751	1	-0.422129	0.67309	NA	-0.417848	0.676266	NA	-0.427073	0.66954	NA	5	1.76868	0.0774846	0.458954	1.94387	0.0525603	0.405175	1.86442	0.0629425	0.628295	7	-0.50196	0.61589	0.958944	-0.334204	0.738388	0.989858	-0.0970009	0.922771	1.01147
ENSG00000066027	PPP2R5A	5525	12	9	1.76138	0.0787127	0.338895	-0.433351	0.664976	0.919626	-0.876275	0.381368	0.902606	1	0.219497	0.826342	NA	-0.504638	0.61407	NA	0.149427	0.881286	NA	2	0.397006	0.691512	NA	1.18297	0.23747	NA	0.394473	0.693427	NA	6	1.20425	0.228996	0.748729	0.170345	0.864819	1.00291	0.190472	0.849029	1.01405
ENSG00000066032	CTNNA2	1496	8	0	-0.995208	0.320059	0.691231	-0.0573871	0.954263	0.995297	-0.0320972	0.974409	0.999443	20	0.197113	0.84381	0.961012	0.970877	0.332153	0.761335	0.859123	0.39075	0.889324	4	-0.478322	0.632605	0.947517	0.0558017	0.955526	1.00692	0.0760724	0.939397	1.00394	1	-0.401186	0.688434	NA	-0.0579029	0.953853	NA	-0.00992248	0.992088	NA
ENSG00000066044	ELAVL1	1994	14	16	0.263163	0.792521	0.941055	-0.570491	0.568641	0.882333	-0.307004	0.758988	0.983385	1	-0.264586	0.791425	NA	-1.36596	0.172663	NA	-0.47204	0.637137	NA	7	-1.26801	0.205314	0.692089	-1.68913	0.0919158	0.525283	-1.37929	0.16852	0.84911	6	1.04939	0.294447	0.808652	0.850033	0.395777	0.892517	0.700836	0.483784	1.0192
ENSG00000066056	TIE1	7075	19	18	-0.752865	0.451843	0.79114	-1.05106	0.293819	0.708461	-1.18542	0.236503	0.824646	1	-0.774071	0.439211	NA	-0.785693	0.432478	NA	-0.849322	0.396174	NA	4	0.574466	0.56588	0.930447	0.116772	0.907095	1.00291	0.139087	0.889446	1.01124	2	-0.561452	0.574711	NA	-0.267843	0.788948	NA	-0.329297	0.742091	NA
ENSG00000066084	DIP2B	57609	13	17	1.47837	0.139864	0.460546	0.546989	0.584669	0.889665	0.700118	0.484231	0.942263	5	0.549931	0.582583	0.885712	0.0999783	0.920408	0.988088	-0.37313	0.709235	0.964523	2	1.96616	0.0497668	NA	1.64073	0.101582	NA	1.70122	0.0896223	NA	5	1.08439	0.278652	0.795003	-0.681979	0.495618	0.935306	0.207478	0.835734	1.0149
ENSG00000066117	SMARCD1	6602	15	16	-0.162152	0.871244	0.96306	0.237473	0.812402	0.963566	0.38444	0.700842	0.977652	2	-0.932256	0.3516	NA	-0.754002	0.451259	NA	-0.163217	0.870424	NA	5	0.846573	0.39759	0.855356	1.24036	0.215514	0.723243	0.643291	0.520377	1.01753	5	-1.19021	0.23446	0.753458	-1.07243	0.284125	0.816831	-0.68022	0.496731	1.02127
ENSG00000066135	KDM4A	9682	18	15	2.5096	0.0123638	0.114945	1.56224	0.118964	0.480232	-0.174345	0.861676	0.994788	2	1.15695	0.247778	NA	1.32954	0.18437	NA	-0.414406	0.678783	NA	8	0.188905	0.850234	0.980704	-0.312135	0.755089	0.990497	-1.02716	0.304919	0.945187	2	0.271029	0.786467	NA	-0.0772697	0.938445	NA	-0.0828834	0.933983	NA
ENSG00000066136	NFYC	4802	26	17	1.68804	0.0919531	0.36667	1.29146	0.197235	0.603051	0.889846	0.374045	0.903338	4	-1.82625	0.0683371	0.399348	-1.49272	0.13624	0.557468	-0.838025	0.402481	0.895115	3	4.02305	6.52223e-05	0.00284633	3.37118	0.000815781	0.0249724	2.12055	0.0345298	0.479828	6	-0.842653	0.399777	0.878155	-0.935548	0.350029	0.861698	-0.695763	0.486952	1.01811
ENSG00000066185	ZMYND12	84217	22	14	0.701118	0.483516	0.813235	1.3397	0.181048	0.579242	0.105564	0.915977	0.996598	0	NA	NA	NA	NA	NA	NA	NA	NA	NA	8	0.783235	0.433816	0.876345	1.77973	0.0758236	0.487384	0.788071	0.431088	0.994262	5	1.76054	0.078855	0.488864	2.35363	0.0190381	0.254051	1.14779	0.251691	0.958395
ENSG00000066230	SLC9A3	6550	17	0	1.5191	0.129293	0.440335	2.12845	0.0338653	0.258292	1.92221	0.0552386	0.554646	1	-0.524578	0.600081	NA	-0.250546	0.802284	NA	-0.403008	0.687142	NA	6	1.71973	0.0860257	0.481972	2.27877	0.0231683	0.258647	2.09595	0.0366695	0.492079	8	2.53691	0.0114499	0.173767	1.68968	0.0918099	0.563193	1.57731	0.115457	0.838539
ENSG00000066248	NGEF	25791	10	13	-0.707095	0.479798	0.810657	-0.379378	0.704594	0.933492	-0.340206	0.733867	0.982099	1	1.5574	0.119932	NA	1.46172	0.144544	NA	1.71576	0.0869244	NA	4	-1.48761	0.137408	0.588709	-0.928253	0.353795	0.851316	-1.14817	0.251537	0.917927	1	0.463313	0.643317	NA	0.599561	0.549113	NA	1.06913	0.28561	NA
ENSG00000066279	ASPM	259266	14	10	1.49215	0.136215	0.453634	0.755606	0.450297	0.825504	0.714974	0.475012	0.939553	1	-0.0441657	0.964788	NA	-0.0205372	0.983624	NA	0.161751	0.871577	NA	4	1.42044	0.156028	0.624644	0.756602	0.449701	0.906007	0.584666	0.559079	1.01959	1	-0.224864	0.822166	NA	-0.454552	0.64966	NA	-0.416455	0.677284	NA
ENSG00000066294	CD84	8832	21	19	-0.155129	0.876774	0.964637	-0.704091	0.481755	0.840955	-0.589035	0.556146	0.955127	2	0.526561	0.598704	NA	-0.013846	0.988959	NA	0.0719452	0.942679	NA	1	-0.954521	0.340226	NA	-1.01038	0.312878	NA	-1.05183	0.293466	NA	3	-0.933285	0.351069	0.857027	-0.729352	0.466182	0.923569	-0.625599	0.531909	1.02573
ENSG00000066322	ELOVL1	102466723	26	10	3.46205	0.000576402	0.0131948	2.75522	0.00611318	0.0938517	1.90411	0.0575609	0.564381	0	NA	NA	NA	NA	NA	NA	NA	NA	NA	4	1.52705	0.127305	0.571144	1.86649	0.0626508	0.440516	1.76519	0.0782397	0.682884	3	0.479446	0.631806	0.963582	0.494176	0.621433	0.966285	-0.153953	0.877719	1.01451
ENSG00000066336	SPI1	6688	13	15	-0.225742	0.821483	0.947403	-0.851521	0.394952	0.790851	-0.815805	0.415062	0.91779	1	-0.764766	0.444729	NA	-0.785465	0.432611	NA	-0.745224	0.456543	NA	6	-0.239947	0.810458	0.97608	-0.882993	0.377731	0.870059	-0.832786	0.405427	0.986797	3	-1.15748	0.247564	0.768296	-0.614012	0.539531	0.951655	-0.588255	0.556669	1.02546
ENSG00000066382	MPPED2	744	12	4	1.31955	0.187517	0.535836	1.10672	0.269031	0.683346	0.255135	0.798741	0.986923	7	2.13442	0.0332363	0.285955	2.27627	0.0233185	0.246728	1.50753	0.132407	0.666009	2	-0.340091	0.733914	NA	-0.42547	0.670706	NA	-1.08027	0.280625	NA	4	1.46904	0.142375	0.626928	1.36268	0.173693	0.701855	0.293124	0.769569	1.02226
ENSG00000066405	CLDN18	51208	9	0	0.179498	0.85761	0.958401	-0.169952	0.865128	0.977141	-0.25397	0.79964	0.987084	1	0.523027	0.601159	NA	0.979863	0.327702	NA	1.05996	0.289755	NA	3	-0.580371	0.561894	0.928955	-0.460591	0.645324	0.979065	-0.543581	0.587011	1.01897	4	-0.455763	0.648734	0.962425	0.158331	0.87427	1.00203	0.0521528	0.958431	1.00735
ENSG00000066422	ZBTB11	27107	16	9	1.45414	0.146459	0.472655	0.0852649	0.93209	0.989801	-0.0942771	0.924933	0.997369	0	NA	NA	NA	NA	NA	NA	NA	NA	NA	2	0.855748	0.392498	NA	0.421179	0.673834	NA	0.625527	0.531957	NA	5	0.0512431	0.95915	0.991729	-0.506557	0.612724	0.964598	-0.725053	0.468813	1.01557
ENSG00000066455	GOLGA5	9950	11	13	0.671189	0.502373	0.820875	-0.243777	0.807519	0.962356	-0.646925	0.518025	0.949665	0	NA	NA	NA	NA	NA	NA	NA	NA	NA	11	0.925527	0.355085	0.832975	0.338939	0.73482	0.986956	0.44912	0.653571	1.02031	1	-1.17354	0.24107	NA	-1.62599	0.10468	NA	-1.1833	0.237341	NA
ENSG00000066468	FGFR2	2263	10	10	1.05995	0.289618	0.660717	0.990303	0.322581	0.735514	0.22718	0.820392	0.98957	4	1.95474	0.0511043	0.348174	0.800465	0.423881	0.825691	0.535348	0.592685	0.937467	3	-0.0928799	0.926032	0.986366	0.276626	0.7822	0.989793	-0.365696	0.714771	1.01598	5	0.714318	0.475324	0.912254	1.03207	0.302617	0.829569	0.29329	0.769442	1.02235
ENSG00000066557	LRRC40	55631	13	13	-0.216676	0.828539	0.949176	-0.000558867	0.999554	1.00111	-0.559366	0.576203	0.961952	1	-0.710543	0.477659	NA	-0.935444	0.350082	NA	-1.1455	0.252636	NA	5	-0.370242	0.71134	0.959446	-0.0953123	0.924111	1.005	-0.81603	0.414934	0.989638	3	-0.474392	0.635403	0.962637	-0.82306	0.410928	0.901329	-1.04813	0.295168	0.971437
ENSG00000066583	ISOC1	51015	10	6	0.549542	0.58285	0.862669	-0.205567	0.837226	0.969108	-0.400006	0.689351	0.978138	0	NA	NA	NA	NA	NA	NA	NA	NA	NA	3	-0.34829	0.727751	0.963493	-0.478147	0.632788	0.979175	-0.770812	0.441241	1.00149	3	0.797824	0.425306	0.888338	0.312967	0.754457	0.993393	0.8553	0.39286	0.998746
ENSG00000066629	EML1	2009	14	16	1.7005	0.0895835	0.362505	1.29786	0.195028	0.599601	1.37661	0.169348	0.766708	4	1.1066	0.268935	0.715906	0.359624	0.719304	0.935989	0.432195	0.665816	0.956711	2	1.61235	0.107441	NA	1.56637	0.117995	NA	1.57447	0.116113	NA	4	0.664059	0.506922	0.926182	0.802906	0.42247	0.906576	0.81164	0.417446	1.00321
ENSG00000066651	TRMT11	60487	20	13	0.829741	0.407034	0.760137	0.835871	0.403689	0.796968	-0.147528	0.882784	0.997016	5	-0.754697	0.450743	0.839011	-0.604456	0.545858	0.877982	0.170478	0.864714	0.98215	3	0.400643	0.688834	0.953319	-0.230105	0.818119	0.997018	0.14945	0.881268	1.0123	3	-0.483752	0.628748	0.961712	0.320503	0.748742	0.992839	-0.953791	0.340724	0.983044
ENSG00000066654	THUMPD1	55623	10	7	-1.09066	0.275885	0.64608	-1.96612	0.0499246	0.317751	-1.52366	0.128328	0.717191	1	-0.488415	0.625445	NA	-0.868981	0.38534	NA	-0.628105	0.530268	NA	2	-0.955452	0.339756	NA	-1.51695	0.130011	NA	-1.19746	0.231785	NA	3	-0.799887	0.424111	0.887607	-0.613989	0.539546	0.951521	-0.510504	0.60996	1.02855
ENSG00000066735	KIF26A	26153	24	11	0.700618	0.483829	0.813269	-0.0698926	0.944311	0.993486	-0.309728	0.756918	0.983451	0	NA	NA	NA	NA	NA	NA	NA	NA	NA	0	NA	NA	NA	NA	NA	NA	NA	NA	NA	1	-0.984699	0.325191	NA	-0.790861	0.429459	NA	-0.758468	0.448585	NA
ENSG00000066739	ATG2B	55102	24	15	1.74595	0.0813597	0.34434	1.2683	0.205375	0.611363	1.05469	0.292157	0.855204	3	-0.281322	0.778566	0.945562	-0.435541	0.663388	0.920395	0.0600712	0.952127	0.997852	2	0.860877	0.389669	NA	0.979271	0.327994	NA	1.30399	0.192933	NA	4	0.699458	0.484552	0.91574	0.689695	0.490756	0.93402	0.34655	0.729099	1.02175
ENSG00000066777	ARFGEF1	10565	32	17	0.404151	0.686254	0.908401	-1.38774	0.16593	0.55805	-2.16968	0.0305766	0.449174	9	0.854674	0.393092	0.80659	-0.499591	0.617617	0.903252	-0.0295403	0.976447	0.9991	4	-3.40388	0.000711215	0.0200833	-3.88092	0.000120307	0.00531617	-3.59355	0.000363857	0.0220845	7	1.23513	0.217294	0.736372	1.9761	0.0487796	0.412799	0.676574	0.499039	1.02262
ENSG00000066813	ACSM2B	348158	6	0	-0.62325	0.53337	0.837809	0.0882228	0.92974	0.989762	0.032558	0.974042	0.999128	0	NA	NA	NA	NA	NA	NA	NA	NA	NA	6	0.157441	0.874953	0.981766	0.83723	0.402926	0.887076	0.816066	0.414913	0.989812	3	-0.80257	0.422559	0.886833	-0.954534	0.340347	0.856331	-0.993468	0.321039	0.981815
ENSG00000066827	ZFAT	57623	29	10	0.393562	0.694052	0.910562	-0.0926718	0.926207	0.989029	-0.221564	0.824758	0.989473	6	-0.993399	0.320939	0.766666	-1.32715	0.18516	0.62215	-1.09284	0.275073	0.808811	3	-0.254845	0.798935	0.974539	-0.0750816	0.940185	1.00713	-0.240235	0.810262	1.01811	5	-0.250677	0.802154	0.975364	-0.231704	0.816878	1.00408	-0.271243	0.786334	1.01989
ENSG00000066855	MTFR1	9650	27	9	2.43126	0.0153545	0.132217	2.34012	0.0197317	0.190668	1.07811	0.281586	0.848827	3	-0.179441	0.857655	0.967576	0.25883	0.795889	0.953338	0.0103771	0.991725	1.00008	5	-0.469554	0.638854	0.94907	-0.117566	0.906466	1.00295	-1.56576	0.118139	0.776398	1	0.941676	0.346759	NA	1.38699	0.166159	NA	0.239103	0.811139	NA
ENSG00000066923	STAG3	10734	22	15	0.555817	0.578555	0.860817	1.50402	0.133308	0.506751	1.3995	0.162382	0.760336	4	0.0972891	0.922531	0.979824	0.468464	0.639689	0.908884	0.442941	0.658031	0.952383	3	0.253831	0.799718	0.974368	0.923367	0.356332	0.852757	0.952188	0.341536	0.963396	2	0.690393	0.490229	NA	0.676295	0.499215	NA	0.542067	0.588052	NA
ENSG00000066926	FECH	2235	11	10	1.5522	0.121172	0.425442	1.70721	0.0885013	0.418507	0.235354	0.814046	0.988992	0	NA	NA	NA	NA	NA	NA	NA	NA	NA	5	1.13668	0.256151	0.756279	1.17309	0.241407	0.753176	-0.00408508	0.996742	1.00091	1	1.37887	0.168479	NA	1.30541	0.192446	NA	0.159798	0.873115	NA
ENSG00000066933	MYO9A	4649	14	14	-0.777098	0.437424	0.779803	-0.603879	0.546241	0.872647	-0.816427	0.414707	0.917612	4	-1.11751	0.264247	0.71386	-0.718353	0.472928	0.853022	-0.496563	0.61975	0.943588	2	-0.477211	0.633395	NA	-0.457381	0.647627	NA	-0.219838	0.826101	NA	7	-0.473367	0.636134	0.962911	-0.105632	0.915924	1.00334	0.224909	0.822157	1.01928
ENSG00000067057	PFKP	5214	20	17	-0.227131	0.820403	0.94727	0.0788188	0.937213	0.991393	-0.072291	0.942404	0.998086	2	1.75426	0.0799257	NA	2.7253	0.00668536	NA	2.08156	0.0379723	NA	7	-0.772968	0.439863	0.878976	-1.49987	0.134378	0.61171	-1.40864	0.159663	0.838906	2	1.41051	0.158937	NA	1.99561	0.0466043	NA	1.47022	0.142231	NA
ENSG00000067064	IDI1	3422	31	11	2.54983	0.011039	0.106117	3.13397	0.0018421	0.0433583	2.49806	0.0128593	0.300135	0	NA	NA	NA	NA	NA	NA	NA	NA	NA	5	3.50224	0.000497653	0.0153228	3.56671	0.000401918	0.0139627	2.68275	0.00758269	0.210186	4	2.04321	0.0414921	0.351412	3.51684	0.000482958	0.0209588	3.20333	0.00145928	0.0875738
ENSG00000067066	SP100	6672	9	8	-1.12219	0.262256	0.632539	-0.920193	0.357985	0.762873	-0.88841	0.374816	0.903499	2	-0.943548	0.345802	NA	-1.15337	0.249397	NA	-1.26664	0.205969	NA	2	-1.51511	0.1303	NA	-1.24586	0.213491	NA	-1.20295	0.229656	NA	2	0.0756211	0.939747	NA	0.0899549	0.928365	NA	0.337111	0.736197	NA
ENSG00000067082	KLF6	1316	14	10	0.0620179	0.95057	0.98639	0.987533	0.323934	0.736888	0.960681	0.337251	0.887145	0	NA	NA	NA	NA	NA	NA	NA	NA	NA	2	-1.06589	0.286924	NA	0.192934	0.847102	NA	0.323804	0.746244	NA	1	0.708552	0.478893	NA	0.532301	0.594791	NA	0.64402	0.519905	NA
ENSG00000067141	NEO1	4756	6	14	-0.681726	0.49569	0.818369	-1.09709	0.273213	0.687999	-2.03331	0.0426331	0.51369	4	-0.615591	0.538411	0.884683	-0.74564	0.456291	0.844833	-1.43543	0.15189	0.685797	5	-1.10671	0.268887	0.770406	-1.55017	0.121832	0.589944	-1.56944	0.117279	0.775082	0	NA	NA	NA	NA	NA	NA	NA	NA	NA
ENSG00000067167	TRAM1	23471	24	17	1.18865	0.235072	0.599646	0.0177221	0.985869	0.999768	-2.32498	0.0205364	0.377852	3	2.27215	0.0234507	0.232289	2.35438	0.0190002	0.218711	1.09269	0.275138	0.807869	4	0.289062	0.77264	0.970717	-0.225251	0.821891	0.996783	-2.03935	0.0420244	0.523372	5	1.88517	0.0599174	0.422601	0.393956	0.693808	0.981726	-0.236151	0.813428	1.02087
ENSG00000067177	PHKA1	5255	10	9	0.147891	0.882481	0.966836	-0.239517	0.810818	0.962576	-0.0649962	0.948207	0.997962	2	-0.673768	0.500733	NA	-0.687975	0.491838	NA	-0.561731	0.574591	NA	0	NA	NA	NA	NA	NA	NA	NA	NA	NA	3	0.294945	0.768144	0.972636	0.604632	0.545741	0.952371	0.729575	0.466046	1.01713
ENSG00000067182	TNFRSF1A	7132	18	15	-1.49123	0.136457	0.453985	0.763043	0.445854	0.822872	-0.0468088	0.962687	0.997351	0	NA	NA	NA	NA	NA	NA	NA	NA	NA	12	-1.86373	0.0628752	0.413208	0.767603	0.443142	0.905578	-0.283967	0.776572	1.01716	8	0.643182	0.520365	0.93146	-0.328447	0.742733	0.990877	-0.361959	0.71756	1.02305
ENSG00000067191	CACNB1	782	28	21	2.56437	0.0105922	0.10337	3.66288	0.000280352	0.0110865	1.96882	0.0496141	0.539387	5	3.01187	0.00271195	0.0530985	3.39997	0.000736539	0.0232038	2.30145	0.0218423	0.313423	9	2.0236	0.0434786	0.342159	2.89647	0.00396561	0.0803855	1.53199	0.126259	0.790408	8	1.21392	0.225282	0.745169	3.19659	0.00149276	0.0499265	1.73682	0.083134	0.773316
ENSG00000067208	EVI5	7813	12	12	0.81871	0.413295	0.764981	1.31188	0.190256	0.593013	0.997342	0.319158	0.874854	6	1.57866	0.114972	0.511935	1.51088	0.13155	0.552299	0.958886	0.338154	0.856112	5	0.0460358	0.963298	0.992429	0.0976691	0.92224	1.00483	0.537369	0.59129	1.02036	1	-1.11382	0.265828	NA	-0.881381	0.378602	NA	-1.06287	0.288438	NA
ENSG00000067221	STOML1	9399	15	6	2.25607	0.0244457	0.174561	0.767803	0.443024	0.820644	-0.0249157	0.980134	1.00015	1	0.0934416	0.925586	NA	-0.0144096	0.98851	NA	-0.0152435	0.987845	NA	3	1.67097	0.0952789	0.504634	0.460106	0.645672	0.978748	-0.369286	0.712096	1.01875	10	1.21082	0.226469	0.74651	-0.305036	0.760485	0.994969	-0.531585	0.595287	1.02655
ENSG00000067225	PKM	5315	16	14	1.33689	0.181795	0.527066	1.30766	0.191683	0.594573	-0.226825	0.820668	0.989045	0	NA	NA	NA	NA	NA	NA	NA	NA	NA	4	0.560008	0.575694	0.932931	0.516293	0.605914	0.969848	0.000440725	0.999649	1.00031	3	1.4178	0.156797	0.653186	0.635327	0.525552	0.946552	0.791954	0.428823	1.00704
ENSG00000067248	DHX29	54505	10	10	2.33551	0.0198641	0.155193	1.73314	0.0837849	0.407402	0.688883	0.491268	0.942872	0	NA	NA	NA	NA	NA	NA	NA	NA	NA	3	1.3354	0.182279	0.659264	0.578028	0.563547	0.962111	-0.104172	0.917082	1.00868	4	1.5056	0.132725	0.608679	1.56518	0.118272	0.613986	1.0706	0.284947	0.970334
ENSG00000067334	DNTTIP2	30836	15	12	1.41883	0.156497	0.489803	1.29459	0.196154	0.6014	0.496793	0.619588	0.968499	2	-0.669517	0.503438	NA	-0.1422	0.886988	NA	-0.0633517	0.949516	NA	2	1.57387	0.116074	NA	1.83477	0.0672275	NA	1.37788	0.168957	NA	3	2.41739	0.015946	0.210648	1.20749	0.227905	0.766888	0.16469	0.869265	1.01501
ENSG00000067369	TP53BP1	7158	5	14	-0.884118	0.377006	0.735502	-1.69089	0.0915791	0.426296	-1.80334	0.0720329	0.600442	0	NA	NA	NA	NA	NA	NA	NA	NA	NA	2	-0.675313	0.499752	NA	-1.32965	0.184335	NA	-1.3782	0.168858	NA	0	NA	NA	NA	NA	NA	NA	NA	NA	NA
ENSG00000067445	TRO	7216	7	10	-0.805699	0.420753	0.768977	-1.0231	0.306832	0.721592	-0.975944	0.32964	0.881998	0	NA	NA	NA	NA	NA	NA	NA	NA	NA	2	-1.0177	0.309254	NA	-1.95328	0.0514316	NA	-1.91618	0.0560033	NA	1	-1.07756	0.281686	NA	-0.532385	0.594733	NA	-0.514627	0.607078	NA
ENSG00000067533	RRP15	51018	22	14	2.41765	0.0159349	0.135398	0.709256	0.478548	0.840014	0.423964	0.671804	0.973605	3	1.65784	0.0979013	0.482596	0.801874	0.423067	0.82564	0.285197	0.77563	0.970696	3	1.95914	0.0505847	0.368177	0.962111	0.336532	0.837642	1.04704	0.295666	0.940805	2	-1.39007	0.165053	NA	-1.54106	0.124034	NA	-0.618025	0.536885	NA
ENSG00000067560	RHOA	387	17	12	2.45497	0.0143884	0.127112	0.524389	0.600277	0.892421	0.479176	0.632057	0.971607	2	1.44387	0.149327	NA	-0.0568604	0.954683	NA	-0.540137	0.589381	NA	2	-0.136594	0.8914	NA	-1.08023	0.280643	NA	-1.01147	0.312361	NA	3	0.168838	0.865984	0.979806	-0.10778	0.91422	1.00409	-0.353828	0.723641	1.02284
ENSG00000067596	DHX8	1659	14	24	-0.901577	0.367664	0.72869	-0.55409	0.579804	0.887359	-1.47568	0.140761	0.736598	0	NA	NA	NA	NA	NA	NA	NA	NA	NA	2	-0.81361	0.416209	NA	-0.868195	0.38577	NA	-0.992906	0.321313	NA	3	0.488883	0.625113	0.960207	0.386583	0.699255	0.983076	-1.01271	0.311767	0.976783
ENSG00000067606	PRKCZ	5590	27	15	1.98762	0.0473333	0.256544	1.55086	0.121668	0.486207	0.0527306	0.957971	0.997481	4	1.06894	0.28555	0.728656	0.664762	0.506558	0.865257	0.685321	0.49351	0.918616	1	1.20118	0.230182	NA	1.24816	0.212648	NA	0.623179	0.533496	NA	3	0.389106	0.697344	0.969615	0.995076	0.320256	0.844209	0.923455	0.356287	0.990398
ENSG00000067704	IARS2	55699	11	12	0.468264	0.639775	0.889344	-0.0083533	0.993339	1.00071	-0.155177	0.876754	0.997088	1	-1.2435	0.214195	NA	-0.68953	0.490859	NA	-0.731569	0.464829	NA	1	0.921291	0.357289	NA	1.03951	0.299148	NA	1.10288	0.270691	NA	1	0.193435	0.846687	NA	-0.352161	0.724889	NA	-0.0534441	0.957403	NA
ENSG00000067715	SYT1	6857	17	2	-0.139086	0.889431	0.967842	0.208925	0.834606	0.968628	0.767002	0.4435	0.925141	14	0.786335	0.431999	0.826142	0.832687	0.405482	0.816027	1.3524	0.176956	0.725484	5	-0.52109	0.602507	0.941562	0.28722	0.774082	0.990078	0.600636	0.548398	1.02253	3	-0.138888	0.889588	0.980526	0.431606	0.666243	0.973006	0.431235	0.666513	1.02605
ENSG00000067798	NAV3	89795	20	5	1.70481	0.0887775	0.360029	0.491771	0.623131	0.901578	0.718492	0.472843	0.9386	13	3.61101	0.000331997	0.0104592	2.38557	0.0174827	0.208696	2.29976	0.021939	0.313735	2	-0.788446	0.430765	NA	-0.930231	0.352771	NA	-0.727518	0.467304	NA	8	1.78741	0.074405	0.474439	1.34832	0.178262	0.70699	1.23299	0.21825	0.946742
ENSG00000067829	IDH3G	3421	14	6	0.721813	0.470707	0.80409	1.03689	0.300365	0.714845	0.875368	0.381861	0.90262	1	-1.16511	0.244464	NA	-1.59878	0.110601	NA	-1.41794	0.15693	NA	1	0.395773	0.692421	NA	0.353044	0.724228	NA	0.35041	0.726202	NA	1	2.25331	0.0246205	NA	2.21861	0.0270323	NA	1.93753	0.053333	NA
ENSG00000067836	ROGDI	79641	36	13	1.59509	0.111249	0.405709	1.24865	0.212468	0.62074	0.939338	0.348083	0.890786	1	-0.657703	0.510996	NA	0.114932	0.908552	NA	-0.022388	0.982149	NA	3	1.4875	0.137438	0.588599	0.710641	0.47769	0.9206	0.84562	0.398234	0.984031	3	0.578246	0.563327	0.947176	-1.1362	0.256502	0.795331	-1.18221	0.237772	0.954178
ENSG00000067840	PDZD4	57595	9	9	-0.925465	0.355117	0.71981	-0.0258624	0.979379	0.99932	-0.0833436	0.933617	0.99758	1	0.632785	0.527129	NA	0.875322	0.381885	NA	0.959459	0.337866	NA	2	-0.72689	0.467593	NA	-0.316072	0.752101	NA	-0.402467	0.68754	NA	3	0.00729642	0.994181	1.00009	0.842899	0.399751	0.894754	0.837345	0.402863	1.00258
ENSG00000067842	ATP2B3	492	3	0	-0.688748	0.491263	0.817531	-3.2931	0.00107235	0.0297266	-3.21516	0.00140181	0.0820821	2	-0.030984	0.975293	NA	-8.16019	3.68944e-15	NA	-8.13068	4.58103e-15	NA	1	-0.273862	0.78429	NA	-0.0279117	0.977745	NA	0.0390699	0.968853	NA	2	-0.405658	0.685147	NA	-5.17382	3.51848e-07	NA	-5.14946	3.981e-07	NA
ENSG00000067900	ROCK1	6093	7	6	1.42742	0.15401	0.486395	0.606786	0.544312	0.871567	1.09811	0.27277	0.848144	0	NA	NA	NA	NA	NA	NA	NA	NA	NA	0	NA	NA	NA	NA	NA	NA	NA	NA	NA	0	NA	NA	NA	NA	NA	NA	NA	NA	NA
ENSG00000067955	CBFB	865	14	14	-0.596723	0.55093	0.846976	0.423165	0.672386	0.922002	-0.131902	0.895124	0.997451	3	-0.957706	0.338618	0.775307	-1.52791	0.127268	0.549744	-1.39328	0.164253	0.707317	5	-1.01448	0.310787	0.806442	1.18033	0.238518	0.748808	0.945445	0.344962	0.965582	5	0.427202	0.669394	0.964596	0.895742	0.370889	0.875496	0.173514	0.862329	1.01515
ENSG00000067992	PDK3	5165	9	6	1.52394	0.128081	0.438263	1.31987	0.187577	0.58862	1.17601	0.24024	0.827307	2	0.161466	0.871784	NA	0.263425	0.792349	NA	0.240199	0.81029	NA	1	1.50081	0.133961	NA	1.20495	0.228882	NA	0.934283	0.350681	NA	1	0.300157	0.764167	NA	0.238168	0.811864	NA	0.445614	0.6561	NA
ENSG00000068024	HDAC4	9759	17	11	0.252395	0.800827	0.942469	-0.0154492	0.987681	0.999662	0.377145	0.706251	0.97841	7	0.23523	0.814115	0.951504	0.329399	0.742014	0.940138	0.658646	0.510475	0.921538	3	-0.582644	0.560364	0.928023	-0.508798	0.611154	0.971608	-0.0778238	0.938004	1.00449	1	-0.187462	0.851365	NA	-0.202743	0.839431	NA	0.0957308	0.923779	NA
ENSG00000068078	FGFR3	2261	29	23	2.37734	0.0177679	0.144428	2.02944	0.0430263	0.295118	1.93061	0.0541873	0.553413	4	2.63143	0.00873355	0.124046	2.17711	0.030013	0.278834	2.15692	0.0315638	0.391279	9	1.2036	0.229245	0.724867	0.621918	0.534324	0.950159	0.610604	0.541783	1.02193	7	0.103093	0.917926	0.982977	1.17287	0.241496	0.781569	1.0884	0.277029	0.970756
ENSG00000068079	IFI35	3430	21	23	0.501663	0.616099	0.879735	-0.0358393	0.971427	0.998902	-0.432308	0.665733	0.974028	0	NA	NA	NA	NA	NA	NA	NA	NA	NA	5	0.721335	0.471	0.894003	0.0684634	0.945448	1.00695	-0.148125	0.882314	1.01218	6	0.518247	0.604488	0.95478	0.624305	0.532757	0.949433	0.447696	0.654598	1.02713
ENSG00000068097	HEATR6	63897	39	18	5.57124	3.90954e-08	4.02731e-06	4.70974	3.348e-06	0.000285059	1.39549	0.163585	0.760209	5	3.13872	0.00178494	0.0381577	2.57742	0.0102846	0.14911	0.743708	0.457458	0.917984	10	4.18795	3.26241e-05	0.001552	3.88998	0.000116049	0.0052153	1.83707	0.0668885	0.644534	14	5.39237	1.02141e-07	1.29239e-05	5.56506	4.60634e-08	6.71886e-06	3.08178	0.0021896	0.114404
ENSG00000068120	COASY	80347	25	18	1.60289	0.109515	0.402107	1.00956	0.31327	0.727302	1.19374	0.233236	0.825329	1	1.33598	0.18209	NA	1.17037	0.242496	NA	1.66034	0.0975734	NA	4	-0.591377	0.554503	0.925281	-0.691966	0.489331	0.928129	-0.974544	0.330333	0.960531	4	0.446586	0.655344	0.962577	0.442256	0.658525	0.973649	0.749091	0.454211	1.01535
ENSG00000068137	PLEKHH3	79990	22	18	1.83977	0.0663237	0.30882	1.35977	0.174611	0.570348	1.30821	0.191501	0.793388	1	0.764141	0.4451	NA	0.00528109	0.995789	NA	-0.0532615	0.957548	NA	4	0.370723	0.710982	0.959331	0.182186	0.855522	0.99792	0.0846641	0.932568	1.00468	4	1.14017	0.254697	0.771734	0.379028	0.704853	0.984751	0.424804	0.671192	1.02544
ENSG00000068305	MEF2A	4205	16	13	1.33697	0.181768	0.527081	1.17662	0.239995	0.65038	1.28011	0.201196	0.803627	3	0.359036	0.719702	0.927291	1.48254	0.138925	0.561326	1.8313	0.0677451	0.517978	2	0.778129	0.436817	NA	-0.667124	0.505049	NA	-0.209863	0.833874	NA	7	-0.486537	0.626774	0.960371	0.8423	0.400086	0.895123	1.79081	0.074026	0.739697
ENSG00000068308	OTUD5	55593	13	5	0.96053	0.337197	0.706662	0.133829	0.8936	0.983019	0.114862	0.908608	0.996049	1	1.26242	0.207317	NA	0.773508	0.439645	NA	0.449648	0.653191	NA	5	-0.565463	0.571982	0.932351	-1.76948	0.0775187	0.491697	-1.64738	0.100209	0.748452	1	1.26242	0.207317	NA	0.773508	0.439645	NA	0.449648	0.653191	NA
ENSG00000068323	TFE3	7030	10	6	0.100807	0.919739	0.978054	-0.383899	0.701242	0.932457	-0.513427	0.607916	0.965261	2	0.348985	0.72723	NA	0.487491	0.626157	NA	0.7219	0.470746	NA	2	-0.378192	0.705429	NA	-0.774675	0.438956	NA	-0.799633	0.424364	NA	2	0.155358	0.876595	NA	-0.181622	0.855964	NA	-0.37513	0.707748	NA
ENSG00000068354	TBC1D25	4943	12	10	2.04796	0.0410229	0.236964	1.95469	0.0512648	0.321619	2.31669	0.0209885	0.381542	0	NA	NA	NA	NA	NA	NA	NA	NA	NA	2	1.19098	0.23416	NA	1.36767	0.172127	NA	2.04675	0.041289	NA	1	0.705321	0.480899	NA	0.915219	0.360587	NA	1.28353	0.199995	NA
ENSG00000068366	ACSL4	2182	7	13	-0.270467	0.786899	0.938722	0.0890175	0.929109	0.989595	0.105446	0.916071	0.996506	0	NA	NA	NA	NA	NA	NA	NA	NA	NA	2	-0.322057	0.747528	NA	0.0745668	0.940594	NA	0.0747273	0.940466	NA	3	1.27681	0.20219	0.716396	1.21754	0.224063	0.763501	1.27168	0.204173	0.929444
ENSG00000068383	INPP5A	3632	20	17	0.695053	0.487306	0.81501	0.667867	0.504575	0.850799	-0.132257	0.894842	0.997537	8	-0.0189592	0.98488	0.996534	-0.0599506	0.952223	0.991258	-0.257563	0.796867	0.97145	7	0.270593	0.786802	0.973228	0.315141	0.752806	0.989347	-0.666393	0.505516	1.01594	9	1.46076	0.144633	0.630004	0.557318	0.577599	0.959801	0.105702	0.915868	1.01225
ENSG00000068394	GPKOW	27238	12	6	1.63851	0.101869	0.388126	1.20771	0.22782	0.637789	0.551167	0.581805	0.96216	0	NA	NA	NA	NA	NA	NA	NA	NA	NA	2	1.59699	0.110825	NA	1.33006	0.184202	NA	0.607926	0.543557	NA	5	1.12951	0.259159	0.773205	0.788367	0.430914	0.913128	0.273271	0.784776	1.02027
ENSG00000068400	GRIPAP1	56850	10	4	0.498049	0.618642	0.880578	-0.229365	0.818694	0.96506	-0.245462	0.806216	0.988329	0	NA	NA	NA	NA	NA	NA	NA	NA	NA	5	-0.484324	0.628343	0.947449	-1.36257	0.173729	0.676034	-1.24361	0.21432	0.891816	1	1.09351	0.274632	NA	0.43937	0.660613	NA	0.16907	0.865821	NA
ENSG00000068438	FTSJ1	24140	14	5	2.32537	0.0204036	0.157345	1.69318	0.0911417	0.425447	2.04733	0.0412317	0.507805	0	NA	NA	NA	NA	NA	NA	NA	NA	NA	3	1.8694	0.0620812	0.411059	1.37058	0.171218	0.673457	1.96521	0.0500322	0.565123	0	NA	NA	NA	NA	NA	NA	NA	NA	NA
ENSG00000068489	PRR11	55771	45	10	3.18795	0.00151169	0.0271551	2.26356	0.0240967	0.215156	1.4871	0.137719	0.734734	3	0.316911	0.751427	0.935655	0.304855	0.760623	0.942345	0.323715	0.746311	0.967525	7	0.247327	0.804745	0.975653	-0.450588	0.652513	0.98235	-1.45237	0.147126	0.825608	3	0.880095	0.37918	0.87213	-0.17453	0.861531	1.00297	-0.290613	0.771487	1.02223
ENSG00000068615	REEP1	65055	14	12	1.07642	0.282197	0.653343	0.452786	0.65093	0.912834	0.509799	0.610453	0.965798	4	0.929072	0.353246	0.7852	0.758096	0.448807	0.841387	0.811551	0.417497	0.897084	2	1.4793	0.139614	NA	1.05434	0.292317	NA	1.04382	0.297152	NA	3	-0.882387	0.377941	0.871189	-1.50109	0.134063	0.643182	-1.47217	0.141705	0.88215
ENSG00000068650	ATP11A	23250	19	14	1.20244	0.229692	0.593085	1.41887	0.156659	0.544877	0.880113	0.379289	0.903579	7	2.19183	0.0287971	0.267539	1.51956	0.129353	0.552486	1.57051	0.117029	0.645202	4	0.894555	0.371404	0.84498	0.78819	0.431018	0.899423	-0.209609	0.834072	1.01482	3	0.588853	0.556194	0.948701	0.54655	0.58497	0.961402	0.102875	0.91811	1.01133
ENSG00000068654	POLR1A	25885	14	14	0.940366	0.34743	0.714028	0.212904	0.831503	0.967583	0.0900748	0.92827	0.997229	3	1.3794	0.168314	0.594632	0.478084	0.632833	0.907139	0.581977	0.560887	0.930739	3	0.950687	0.342168	0.825407	0.754023	0.451246	0.905493	0.244358	0.80707	1.01834	3	2.11927	0.0345005	0.317272	1.20436	0.229109	0.768478	1.7412	0.0823614	0.772975
ENSG00000068697	LAPTM4A	9741	13	7	0.759507	0.447864	0.787894	1.66487	0.0966641	0.437163	0.991274	0.322108	0.877606	2	0.708672	0.478819	NA	0.0692572	0.944817	NA	0.182578	0.855215	NA	4	0.20877	0.834703	0.979477	3.42123	0.000682714	0.0217173	2.58442	0.0100822	0.248202	4	2.59529	0.00969531	0.156406	3.42123	0.000682714	0.0272618	2.58442	0.0100822	0.302525
ENSG00000068724	TTC7A	57217	22	8	2.16307	0.0309524	0.201692	3.07086	0.00226917	0.0502227	2.76004	0.00602598	0.19718	4	0.543038	0.587317	0.888076	1.29966	0.194412	0.634907	1.12532	0.261082	0.800828	3	0.981015	0.327003	0.818166	1.36457	0.173099	0.675322	1.65997	0.0976474	0.745126	1	0.721105	0.471142	NA	1.02204	0.307334	NA	1.09599	0.273695	NA
ENSG00000068745	IP6K2	51447	14	15	-0.396026	0.692235	0.909751	-0.310464	0.756358	0.950817	-0.229179	0.818839	0.989556	2	-1.00259	0.316484	NA	-1.07833	0.28149	NA	-1.143	0.253672	NA	0	NA	NA	NA	NA	NA	NA	NA	NA	NA	3	-1.73541	0.0832114	0.499364	-1.22091	0.222787	0.76411	-1.22674	0.22059	0.947112
ENSG00000068781	STON1-GTF2A1L	286749	14	0	0.584458	0.559144	0.850593	1.3308	0.183956	0.583624	1.19753	0.231758	0.824642	5	-0.745082	0.456531	0.837873	-0.672866	0.501392	0.864185	-0.721938	0.470724	0.916511	4	0.994375	0.320464	0.813171	1.32839	0.184751	0.687025	1.12029	0.263215	0.921384	4	1.2553	0.209886	0.727226	1.66343	0.0969524	0.571377	1.35435	0.176336	0.907782
ENSG00000068784	SRBD1	55133	9	7	0.13128	0.895601	0.97019	0.254213	0.799452	0.961047	0.0111823	0.991083	1.00019	4	0.0421198	0.966418	0.992717	0.503728	0.61471	0.901832	0.466947	0.640774	0.947702	3	0.644927	0.519235	0.913179	0.680924	0.496285	0.930787	0.527706	0.597975	1.02023	0	NA	NA	NA	NA	NA	NA	NA	NA	NA
ENSG00000068796	KIF2A	3796	5	10	-0.0355102	0.971685	0.992684	1.18123	0.238161	0.649628	1.33586	0.182299	0.784884	5	0.172979	0.86273	0.968087	0.768386	0.442678	0.837769	1.14865	0.251337	0.795997	0	NA	NA	NA	NA	NA	NA	NA	NA	NA	2	-0.149235	0.881422	NA	0.042448	0.966161	NA	0.153147	0.878354	NA
ENSG00000068831	RASGRP2	10235	28	26	0.473856	0.635785	0.888459	0.673713	0.500854	0.850194	0.509985	0.610323	0.965776	1	1.33487	0.182453	NA	1.81484	0.0702425	NA	1.69622	0.0905664	NA	7	-0.236546	0.813094	0.975805	0.0760092	0.939447	1.00716	0.0103313	0.991762	1.00048	4	0.255005	0.798811	0.97378	0.834979	0.404191	0.897235	0.702093	0.483	1.01939
ENSG00000068878	PSME4	23198	18	4	2.63901	0.00854298	0.0900601	1.27113	0.204365	0.609662	1.60629	0.108942	0.681932	3	0.969206	0.332855	0.772666	0.415234	0.678177	0.928615	1.02287	0.306941	0.827596	3	-0.891691	0.372936	0.845914	-1.41934	0.156521	0.652077	-1.3388	0.181342	0.861905	4	2.63503	0.00864272	0.146161	1.32716	0.185156	0.715946	1.18751	0.235681	0.953804
ENSG00000068903	SIRT2	22933	28	11	1.84904	0.0649711	0.305333	1.1212	0.262827	0.677173	-0.300913	0.763626	0.984654	0	NA	NA	NA	NA	NA	NA	NA	NA	NA	7	0.770091	0.441566	0.879385	0.729213	0.466266	0.913249	-0.0198765	0.984151	1.00237	8	1.704	0.0889276	0.512016	1.33169	0.183663	0.713059	0.340837	0.733392	1.0215
ENSG00000068912	ERLEC1	27248	13	8	0.894156	0.371617	0.731574	0.649551	0.516328	0.856679	0.53874	0.590344	0.961138	2	0.351752	0.725155	NA	1.15262	0.249706	NA	1.09894	0.272406	NA	3	0.970595	0.332163	0.818091	0.399739	0.689546	0.983696	0.333546	0.738884	1.01619	2	-0.194706	0.845692	NA	-0.664696	0.506599	NA	-0.619706	0.535779	NA
ENSG00000068971	PPP2R5B	5526	34	35	0.853985	0.393473	0.747272	0.0921187	0.926646	0.989245	-0.50152	0.616261	0.968013	1	0.692056	0.489185	NA	0.617344	0.537333	NA	0.380468	0.703785	NA	6	1.69248	0.0911024	0.495945	1.39048	0.165099	0.663474	1.27024	0.204684	0.883756	5	0.820505	0.412273	0.884151	0.71128	0.477294	0.927219	1.05063	0.294019	0.972838
ENSG00000068976	PYGM	5837	30	1	0.133102	0.89416	0.969826	0.217326	0.828057	0.96681	0.287966	0.773511	0.985822	0	NA	NA	NA	NA	NA	NA	NA	NA	NA	7	-0.354811	0.722863	0.962329	-0.290211	0.771794	0.990511	-0.263275	0.792465	1.01692	3	0.764428	0.44493	0.896518	1.1569	0.247952	0.787419	1.24698	0.213082	0.939852
ENSG00000068985	PAGE1	8712	2	0	-0.343017	0.731713	0.924222	-0.269884	0.787378	0.958477	-0.150967	0.880072	0.996516	0	NA	NA	NA	NA	NA	NA	NA	NA	NA	0	NA	NA	NA	NA	NA	NA	NA	NA	NA	2	-0.268991	0.788035	NA	-0.277824	0.781281	NA	-0.34796	0.72804	NA
ENSG00000069011	PITX1	5307	6	11	0.906372	0.365124	0.72711	-0.100682	0.91985	0.988121	-0.109162	0.913125	0.996223	0	NA	NA	NA	NA	NA	NA	NA	NA	NA	0	NA	NA	NA	NA	NA	NA	NA	NA	NA	0	NA	NA	NA	NA	NA	NA	NA	NA	NA
ENSG00000069018	TRPC7	57113	7	0	0.172185	0.863353	0.960189	0.740292	0.459525	0.83101	0.780446	0.435557	0.922407	5	0.202604	0.839517	0.959776	0.372411	0.709769	0.932852	0.401992	0.687889	0.962035	2	-0.146204	0.883812	NA	0.178492	0.858421	NA	0.242467	0.808533	NA	1	-0.260609	0.794489	NA	-0.241617	0.809191	NA	-0.30272	0.762249	NA
ENSG00000069020	MAST4	375449	6	5	-1.03751	0.299942	0.67187	-0.981215	0.327036	0.73971	-1.39557	0.163564	0.760532	6	-0.59496	0.552107	0.88295	-0.787404	0.431477	0.831596	-1.06592	0.287057	0.813781	5	-0.464975	0.642127	0.949392	-0.376783	0.70652	0.983596	-0.398551	0.690421	1.02094	3	0.845342	0.398276	0.878717	0.462041	0.644285	0.968964	-0.102205	0.918642	1.01138
ENSG00000069188	SDK2	54549	17	4	0.891584	0.372994	0.732038	1.74818	0.0811431	0.401696	1.52275	0.128555	0.717739	13	1.49408	0.13571	0.553139	2.35493	0.0189727	0.218996	2.31222	0.0212363	0.310035	5	-0.695348	0.487121	0.900173	-0.929173	0.353318	0.850557	-0.860721	0.389871	0.979872	4	-0.627244	0.530752	0.936799	-0.444641	0.656802	0.972745	-0.397948	0.690866	1.02435
ENSG00000069206	ADAM7	8756	2	0	-0.461083	0.644916	0.892253	-0.128212	0.898041	0.984141	-0.186571	0.852085	0.994864	2	-0.0903653	0.928029	NA	0.157561	0.874876	NA	0.176747	0.85979	NA	3	-0.0585086	0.953364	0.991285	0.242136	0.80879	0.995412	0.192761	0.847237	1.01298	2	-0.218278	0.827291	NA	-0.0164321	0.986897	NA	0.152685	0.878718	NA
ENSG00000069248	NUP133	55746	17	18	0.506072	0.613003	0.878923	-0.570962	0.568322	0.882165	-1.24984	0.212037	0.81046	5	-0.344018	0.73096	0.930353	-1.37089	0.171121	0.60506	-2.033	0.0426646	0.437078	1	1.72098	0.0857983	NA	1.2914	0.197254	NA	0.179299	0.857787	NA	4	-0.429631	0.667627	0.963901	0.230905	0.817498	1.00414	-0.0729979	0.941842	1.009
ENSG00000069275	NUCKS1	64710	16	10	1.42052	0.156006	0.489275	0.256345	0.797806	0.961007	0.0212888	0.983025	1.00041	3	-0.144931	0.884816	0.972555	-0.826765	0.408827	0.818044	-0.0594987	0.952582	0.99783	3	0.923479	0.35615	0.83399	0.231458	0.817068	0.997233	-0.686789	0.492585	1.01645	6	0.377437	0.70599	0.970459	0.0326285	0.973986	1.00549	0.294394	0.768598	1.02227
ENSG00000069329	VPS35	55737	11	10	0.958898	0.338018	0.707139	0.509147	0.610909	0.895857	0.326902	0.743901	0.982682	3	2.27197	0.0234612	0.231846	1.98376	0.0479147	0.337984	1.36555	0.172792	0.716119	3	-0.134825	0.892798	0.984633	-0.358238	0.72034	0.982502	-0.0295251	0.976459	1.00364	4	1.82886	0.0679448	0.455074	2.11318	0.0351582	0.344111	1.27134	0.204292	0.929583
ENSG00000069345	DNAJA2	10294	17	11	0.793767	0.427662	0.773556	0.377801	0.705764	0.933856	0.0960992	0.923486	0.997291	0	NA	NA	NA	NA	NA	NA	NA	NA	NA	5	1.67581	0.094326	0.502358	1.50356	0.133426	0.610268	1.20135	0.230277	0.899058	4	-1.15827	0.247239	0.768425	-1.48123	0.139275	0.65065	-0.935239	0.350189	0.986503
ENSG00000069399	BCL3	102465879	24	15	0.877582	0.380541	0.738685	0.311709	0.755412	0.950273	-0.105948	0.915673	0.996592	2	1.03008	0.30341	NA	0.805227	0.421132	NA	0.833807	0.404851	NA	9	0.980239	0.327385	0.817573	1.04252	0.297755	0.803421	0.673053	0.501275	1.01553	8	0.646827	0.518005	0.930248	0.371356	0.710555	0.986939	0.0489217	0.961004	1.00693
ENSG00000069424	KCNAB2	8514	13	12	1.33238	0.183269	0.528678	1.76835	0.0777089	0.391666	1.83629	0.067004	0.588816	2	0.352689	0.724452	NA	0.890017	0.373952	NA	0.857869	0.391441	NA	3	0.125242	0.900376	0.985069	-0.24541	0.806255	0.995308	-0.038027	0.969684	1.0043	2	1.65553	0.0983691	NA	2.00373	0.0457228	NA	1.90813	0.0570388	NA
ENSG00000069431	ABCC9	10060	19	10	0.371172	0.710648	0.914998	0.0987767	0.921361	0.988408	0.0329776	0.973708	0.999338	8	0.436112	0.662921	0.912197	1.03862	0.299563	0.741389	0.997331	0.319164	0.835287	4	-0.0730997	0.941753	0.99082	-0.350563	0.726087	0.983355	-0.377511	0.70598	1.02135	5	0.560528	0.57534	0.949289	-0.108613	0.91356	1.00431	-0.1397	0.888962	1.01411
ENSG00000069482	GAL	51083	34	23	0.536148	0.592066	0.867615	0.387508	0.698571	0.93113	-0.0185879	0.985178	1.00065	1	2.08155	0.0378313	NA	2.15514	0.0317031	NA	1.96517	0.050036	NA	7	0.560207	0.575559	0.932998	0.639271	0.522986	0.944146	0.297387	0.766314	1.01787	4	0.338534	0.735086	0.972889	0.207891	0.835412	1.0036	-0.100382	0.920088	1.01138
ENSG00000069493	CLEC2D	29121	22	19	0.769513	0.441908	0.783445	1.6972	0.0903788	0.423545	1.62122	0.105702	0.673779	0	NA	NA	NA	NA	NA	NA	NA	NA	NA	7	0.363294	0.716521	0.961521	0.647604	0.517585	0.942613	0.871217	0.384121	0.976812	0	NA	NA	NA	NA	NA	NA	NA	NA	NA
ENSG00000069509	FUNDC1	139341	12	11	1.1893	0.234819	0.599367	1.0761	0.282484	0.696423	0.28477	0.775957	0.986153	0	NA	NA	NA	NA	NA	NA	NA	NA	NA	4	1.53649	0.124974	0.566702	1.77108	0.0772531	0.490897	1.26483	0.206615	0.886657	0	NA	NA	NA	NA	NA	NA	NA	NA	NA
ENSG00000069535	MAOB	4129	10	17	-0.532155	0.594827	0.86937	0.341455	0.732927	0.944121	0.115453	0.90814	0.996518	2	0.631939	0.527681	NA	1.04491	0.296649	NA	0.951487	0.34189	NA	4	-0.23615	0.813401	0.975841	-0.0747885	0.940418	1.00677	-0.282395	0.777776	1.01685	2	1.30637	0.191955	NA	1.25681	0.209501	NA	1.08897	0.276776	NA
ENSG00000069667	RORA	6095	17	12	0.923926	0.355917	0.719858	0.92635	0.354781	0.761687	0.773851	0.439443	0.923838	11	1.88303	0.0602072	0.383386	1.00949	0.313304	0.750569	0.63972	0.522695	0.92526	5	0.530912	0.595687	0.940226	1.33405	0.182889	0.685655	1.00908	0.313505	0.947602	6	-0.979529	0.327736	0.837236	0.22101	0.825189	1.00395	0.0409902	0.967323	1.00622
ENSG00000069696	DRD4	1815	25	23	0.197595	0.843433	0.953669	0.656558	0.511814	0.854714	0.59091	0.55489	0.954837	0	NA	NA	NA	NA	NA	NA	NA	NA	NA	3	0.304881	0.760568	0.970092	0.603003	0.546823	0.956443	0.648833	0.516792	1.01768	4	0.373372	0.709011	0.969914	0.408541	0.683079	0.977077	0.449305	0.653438	1.02731
ENSG00000069702	TGFBR3	7049	11	14	-0.635231	0.525534	0.833343	-0.559789	0.575914	0.885466	-0.566053	0.571652	0.959829	6	-0.510784	0.6097	0.892608	-1.27845	0.201778	0.646864	-1.17189	0.24189	0.788731	3	0.54333	0.587116	0.937202	1.39249	0.164491	0.662542	1.19208	0.233885	0.902141	4	-0.819015	0.413121	0.884345	0.129866	0.896733	1.00368	0.260477	0.79462	1.01944
ENSG00000069712	KIAA1107	23285	12	13	-0.266286	0.790115	0.940139	-0.379541	0.704472	0.933553	-0.412645	0.680072	0.976429	0	NA	NA	NA	NA	NA	NA	NA	NA	NA	2	0.0612753	0.951161	NA	-0.511986	0.608922	NA	-0.321864	0.747712	NA	4	-0.0270393	0.978438	0.997046	0.213734	0.830855	1.00376	0.0508728	0.95945	1.00691
ENSG00000069764	PLA2G10	100652777	9	0	0.404922	0.685688	0.908227	0.781632	0.434859	0.81667	-0.388238	0.698032	0.976753	0	NA	NA	NA	NA	NA	NA	NA	NA	NA	0	NA	NA	NA	NA	NA	NA	NA	NA	NA	2	0.701993	0.482971	NA	0.462996	0.6436	NA	-0.104792	0.91659	NA
ENSG00000069812	HES2	54626	15	13	0.135418	0.892329	0.968911	-0.252198	0.801008	0.961532	-0.44012	0.660071	0.974544	0	NA	NA	NA	NA	NA	NA	NA	NA	NA	6	0.381775	0.702771	0.957426	0.407012	0.684201	0.983911	0.140432	0.888384	1.01134	4	0.213295	0.831173	0.978366	0.169016	0.865863	1.00312	0.173737	0.862154	1.01517
ENSG00000069849	ATP1B3	483	13	12	0.439539	0.660438	0.898239	0.339815	0.734161	0.944544	0.53921	0.59002	0.961737	3	-0.39103	0.695922	0.9213	-0.871227	0.384114	0.807545	-0.448439	0.654062	0.950579	3	-0.295558	0.767675	0.970251	0.321198	0.748216	0.988356	0.393287	0.694302	1.02096	6	-0.0645259	0.948574	0.990842	-0.292401	0.77012	0.997509	-0.00485383	0.996129	1.00176
ENSG00000069869	NEDD4	4734	12	9	0.000302797	0.999759	0.999998	0.0328704	0.973793	0.999118	0.173382	0.862432	0.994422	8	-0.952599	0.341198	0.777813	-1.0159	0.310248	0.74795	-0.686553	0.492734	0.918805	4	0.360836	0.718357	0.961298	-0.466025	0.641433	0.978078	-0.275149	0.783333	1.01781	1	0.405513	0.685253	NA	0.336465	0.736684	NA	-0.700903	0.483742	NA
ENSG00000069943	PIGB	9488	7	13	-1.98488	0.047638	0.257193	-2.0982	0.0364681	0.269641	-2.15968	0.0313487	0.455306	0	NA	NA	NA	NA	NA	NA	NA	NA	NA	2	-0.575935	0.564887	NA	-1.10419	0.270127	NA	-1.36137	0.174107	NA	3	-2.48998	0.0130597	0.188916	-2.7403	0.00639264	0.134003	-2.39055	0.0172518	0.399951
ENSG00000069956	MAPK6	5597	12	8	1.72859	0.0844262	0.350387	1.39977	0.162299	0.553307	-0.821262	0.411951	0.916986	4	1.3001	0.194095	0.637851	1.37672	0.169311	0.603756	0.0528244	0.957896	0.998653	2	1.65486	0.0985048	NA	1.76189	0.0787959	NA	0.42265	0.672761	NA	8	3.00239	0.00279646	0.0695933	2.61225	0.00930828	0.170603	0.707596	0.479579	1.02057
ENSG00000069966	GNB5	10681	9	7	-0.0388482	0.969025	0.992091	0.125877	0.899888	0.983647	-1.70806	0.0883449	0.644361	6	-0.00566915	0.995479	0.999295	-0.334009	0.738535	0.939708	-0.688951	0.491225	0.920086	4	1.18949	0.234742	0.730871	1.81123	0.0707996	0.467614	-0.307544	0.758578	1.01861	2	0.242522	0.808464	NA	0.644456	0.519622	NA	-0.816886	0.414445	NA
ENSG00000069974	RAB27A	5873	5	13	-1.75067	0.080543	0.342621	-1.25935	0.208583	0.616294	-1.22705	0.220474	0.817616	2	-0.428239	0.668639	NA	-0.115653	0.907982	NA	-0.185601	0.852845	NA	2	-0.957883	0.338529	NA	-0.888392	0.374824	NA	-0.785424	0.432636	NA	1	0.88719	0.375352	NA	1.58114	0.114579	NA	1.19576	0.232447	NA
ENSG00000070010	UFD1L	7353	20	8	2.30209	0.0216909	0.163053	1.09263	0.275166	0.689381	0.723294	0.469891	0.938208	1	1.06096	0.289157	NA	0.869664	0.384966	NA	-0.00446962	0.996436	NA	4	1.81791	0.0696045	0.433172	0.661051	0.508932	0.936545	1.12968	0.259241	0.921524	1	1.05931	0.289907	NA	0.868483	0.385611	NA	0.953166	0.341039	NA
ENSG00000070018	LRP6	4040	18	14	1.10883	0.267971	0.638843	1.63473	0.102835	0.450896	0.45536	0.64908	0.971553	8	1.00301	0.316285	0.762067	1.6792	0.0938363	0.483015	0.816399	0.414723	0.89664	2	-0.59753	0.550392	NA	-0.411479	0.680925	NA	-1.09175	0.275553	NA	9	2.09019	0.0370451	0.329423	2.26201	0.0241927	0.280743	0.721883	0.470758	1.01664
ENSG00000070019	GUCY2C	2984	12	0	0.413488	0.679405	0.904645	0.910466	0.363084	0.767564	0.820444	0.412417	0.916799	1	0.239056	0.811148	NA	0.973908	0.330647	NA	1.1986	0.231341	NA	4	0.859672	0.390333	0.852596	1.77828	0.0760608	0.487722	1.99733	0.0464176	0.543478	5	-0.193704	0.846477	0.979366	-0.809794	0.418505	0.9064	-1.17273	0.241554	0.955479
ENSG00000070031	SCT	6343	21	13	0.201141	0.840661	0.952471	0.0212296	0.983072	0.999422	-0.0632709	0.94958	0.997457	0	NA	NA	NA	NA	NA	NA	NA	NA	NA	3	-0.00100783	0.999196	0.99967	0.0478496	0.961858	1.00716	0.0434237	0.965384	1.00507	3	0.809459	0.41859	0.887908	0.507584	0.612004	0.964911	0.566731	0.571192	1.02664
ENSG00000070047	PHRF1	57661	21	18	0.747425	0.455116	0.793956	0.797079	0.425843	0.811148	0.556097	0.578433	0.962402	0	NA	NA	NA	NA	NA	NA	NA	NA	NA	10	0.591563	0.554379	0.92522	0.601047	0.548124	0.956974	0.457663	0.647425	1.01945	2	0.376782	0.706476	NA	-0.0753603	0.939963	NA	-0.0598841	0.952276	NA
ENSG00000070061	IKBKAP	8518	4	9	-1.12246	0.262143	0.632447	-0.396334	0.692055	0.930096	-0.220121	0.825881	0.98961	1	-1.16106	0.246104	NA	-0.843604	0.399358	NA	-0.55345	0.580242	NA	0	NA	NA	NA	NA	NA	NA	NA	NA	NA	4	-0.948747	0.343153	0.851156	-0.248111	0.804167	1.0023	-0.354581	0.723077	1.023
ENSG00000070081	NUCB2	4925	18	6	2.20689	0.0277213	0.189285	0.377444	0.706029	0.933614	0.313504	0.75405	0.983092	4	1.62519	0.104677	0.488416	0.862407	0.388942	0.811183	0.369507	0.711931	0.962256	2	0.844474	0.39876	NA	0.320325	0.748877	NA	0.205571	0.837223	NA	6	0.183811	0.854227	0.980019	-1.41839	0.156797	0.674315	-1.24803	0.212696	0.94052
ENSG00000070087	PFN2	5217	18	11	0.41316	0.679645	0.904532	-0.0137924	0.989002	0.999665	-0.512853	0.608317	0.965623	1	0.57011	0.568828	NA	0.597271	0.55064	NA	0.608915	0.542902	NA	4	0.430972	0.666652	0.950522	0.127071	0.898943	1.00187	-0.401076	0.688563	1.02119	2	-0.217131	0.828184	NA	0.163552	0.87016	NA	0.536553	0.591853	NA
ENSG00000070159	PTPN3	5774	8	10	-0.503172	0.615038	0.879348	-0.909109	0.363799	0.7682	-0.660934	0.509008	0.948239	4	-1.67108	0.0952566	0.475715	-1.72904	0.0845168	0.464122	-1.62344	0.105228	0.620117	5	0.273882	0.784275	0.972836	-0.676595	0.499025	0.932449	-0.405537	0.685284	1.02077	1	-0.151217	0.879858	NA	-0.401244	0.688439	NA	-0.41344	0.67949	NA
ENSG00000070182	SPTB	6710	12	4	-1.26733	0.205556	0.560968	-0.227706	0.819982	0.965488	-0.129599	0.896944	0.997415	1	-0.222063	0.824344	NA	0.148623	0.88192	NA	0.335404	0.737484	NA	3	-0.541733	0.588215	0.937398	-0.457234	0.647733	0.979202	-0.3015	0.763178	1.01792	4	0.401997	0.687837	0.967931	0.582153	0.560767	0.956346	0.73407	0.463305	1.01664
ENSG00000070190	DAPP1	27071	11	8	1.9668	0.0496932	0.262099	1.64308	0.101094	0.44726	1.3095	0.191064	0.792954	1	0.807851	0.419514	NA	1.64334	0.101038	NA	1.67545	0.0945697	NA	3	1.07546	0.282625	0.780747	0.901957	0.367582	0.86325	0.79991	0.424203	0.991811	0	NA	NA	NA	NA	NA	NA	NA	NA	NA
ENSG00000070193	FGF10	2255	14	0	1.30954	0.190883	0.541375	1.50449	0.133185	0.506864	1.37374	0.170235	0.766976	3	-0.262462	0.79306	0.945355	0.034008	0.972886	0.993758	-0.0058279	0.995353	1.00061	6	-0.527551	0.598017	0.94067	-0.754004	0.451258	0.905344	-0.819545	0.412929	0.987979	7	4.90168	1.24167e-06	0.00012187	5.23616	2.56551e-07	3.24614e-05	5.04444	6.71579e-07	0.000121602
ENSG00000070214	SLC44A1	23446	15	14	-0.218516	0.827106	0.948903	-0.828211	0.408008	0.800663	-1.32312	0.186496	0.787314	1	-0.990541	0.322331	NA	-0.176546	0.859947	NA	0.216383	0.828791	NA	1	0.842847	0.399669	NA	0.833431	0.405062	NA	0.241333	0.809412	NA	2	-0.922267	0.356781	NA	-0.652082	0.514695	NA	-0.166336	0.86797	NA
ENSG00000070366	SMG6	23293	13	12	0.121969	0.902967	0.973117	0.950691	0.342293	0.752693	0.546226	0.585193	0.961002	5	0.217138	0.828179	0.955942	0.989153	0.323142	0.756405	1.09722	0.273159	0.806579	2	0.0149332	0.988091	NA	0.203005	0.839227	NA	0.108373	0.91375	NA	5	0.364543	0.715588	0.969816	0.642003	0.521212	0.94571	-0.342092	0.732448	1.02222
ENSG00000070367	EXOC5	10640	10	6	0.802439	0.422635	0.770391	0.302368	0.762517	0.953104	0.271361	0.786243	0.985935	1	0.685911	0.493049	NA	0.199609	0.84188	NA	0.210507	0.833371	NA	3	-1.69785	0.0900835	0.492939	-1.63557	0.102658	0.547559	-1.20599	0.228483	0.896028	0	NA	NA	NA	NA	NA	NA	NA	NA	NA
ENSG00000070371	CLTCL1	8218	21	12	0.96363	0.335642	0.705617	1.72715	0.0848555	0.409269	1.60461	0.109312	0.682708	2	-1.63489	0.102625	NA	-0.973319	0.330939	NA	-0.761836	0.446574	NA	2	0.900606	0.36818	NA	1.0246	0.306124	NA	1.05615	0.29149	NA	1	-0.919348	0.358304	NA	-1.54309	0.123539	NA	-1.3614	0.174097	NA
ENSG00000070388	FGF22	27006	14	5	0.182103	0.855567	0.957849	-0.0347053	0.972331	0.998908	-0.305376	0.760227	0.983387	0	NA	NA	NA	NA	NA	NA	NA	NA	NA	6	1.64012	0.101535	0.52155	0.829191	0.407454	0.890547	0.604898	0.545565	1.02194	3	-0.454943	0.649324	0.962348	-0.225184	0.821943	1.00326	-0.174264	0.86174	1.01548
ENSG00000070404	FSTL3	10272	24	14	1.22778	0.220039	0.580098	0.801386	0.423349	0.809076	0.76888	0.442386	0.925014	0	NA	NA	NA	NA	NA	NA	NA	NA	NA	5	-0.16072	0.872371	0.981476	-0.617347	0.537331	0.951342	-0.647436	0.517694	1.01775	2	2.54474	0.0111993	NA	2.12183	0.0344207	NA	2.1429	0.0326802	NA
ENSG00000070413	DGCR2	9993	17	9	0.0810184	0.935456	0.983301	0.796041	0.426445	0.811462	-0.0754509	0.939891	0.998085	1	0.466382	0.641121	NA	0.362722	0.71699	NA	0.228977	0.818996	NA	1	-1.98588	0.0475274	NA	-2.36221	0.0186079	NA	-2.11401	0.0350872	NA	2	-1.11627	0.264778	NA	-1.04777	0.29533	NA	-1.4025	0.161484	NA
ENSG00000070423	RNF126	55658	21	14	-0.351142	0.725612	0.921889	0.603562	0.546451	0.872565	0.262485	0.793073	0.987156	1	0.727003	0.467524	NA	0.872967	0.383166	NA	0.770975	0.441144	NA	3	1.08222	0.279613	0.777922	0.87177	0.383818	0.874542	0.980508	0.327386	0.95909	6	0.893243	0.372106	0.867448	1.82671	0.0684332	0.483313	1.56412	0.118522	0.841028
ENSG00000070444	MNT	4335	14	11	-0.210997	0.832965	0.950333	0.224049	0.822825	0.966177	0.118199	0.905965	0.996752	1	-0.833921	0.404676	NA	-0.895809	0.370854	NA	-0.811652	0.417439	NA	2	-0.294627	0.768386	NA	-0.0936823	0.925405	NA	0.00505784	0.995967	NA	1	-0.903359	0.366718	NA	-0.979806	0.32773	NA	-0.857235	0.391791	NA
ENSG00000070476	ZXDC	79364	17	6	0.827758	0.408155	0.760444	0.477709	0.633099	0.905714	0.418407	0.675858	0.975499	2	0.507025	0.612334	NA	1.04123	0.29835	NA	0.890792	0.373538	NA	5	1.51561	0.130174	0.576183	1.09174	0.275558	0.786106	1.03921	0.299291	0.942121	3	-1.09966	0.271946	0.789161	-2.07812	0.0382878	0.361599	-1.83109	0.0677766	0.721896
ENSG00000070495	JMJD6	23210	30	16	1.48558	0.137944	0.456659	1.28385	0.199884	0.604834	0.866941	0.386457	0.904768	0	NA	NA	NA	NA	NA	NA	NA	NA	NA	7	1.15701	0.247756	0.747373	0.473906	0.635806	0.978827	0.299204	0.764929	1.01846	6	-0.174911	0.861212	0.980216	-0.176098	0.860299	1.00254	-0.329477	0.741955	1.02284
ENSG00000070501	POLB	5423	49	14	6.76694	3.28248e-11	6.36954e-09	5.3095	1.76236e-07	2.22805e-05	2.91766	0.00371111	0.150684	1	1.3968	0.163021	NA	2.07018	0.039029	NA	2.60829	0.00941569	NA	10	3.93815	9.23205e-05	0.00383857	3.03954	0.00251334	0.0569601	2.32661	0.0204486	0.362346	9	2.2411	0.0254048	0.273082	1.46921	0.142504	0.656106	0.249698	0.80294	1.01903
ENSG00000070526	ST6GALNAC1	55808	27	14	0.0989077	0.921246	0.978909	1.70377	0.0891429	0.419875	1.81412	0.0703543	0.596279	0	NA	NA	NA	NA	NA	NA	NA	NA	NA	8	1.86837	0.0622245	0.411234	2.15806	0.0314738	0.30551	2.25394	0.0247017	0.403831	7	-1.93695	0.0532466	0.398288	0.0333502	0.973411	1.00548	0.0328201	0.973833	1.00533
ENSG00000070540	WIPI1	55062	22	8	2.6091	0.00931718	0.0951561	1.03432	0.301565	0.716576	0.105672	0.915892	0.996636	6	2.41396	0.0160955	0.184767	0.987392	0.324003	0.755887	0.513231	0.608053	0.942909	9	2.01429	0.0444495	0.345933	1.16529	0.244545	0.7556	0.639306	0.522964	1.01732	4	2.0712	0.0387915	0.336963	1.55654	0.120313	0.615452	1.07456	0.283171	0.969632
ENSG00000070601	FRMPD1	22844	14	0	0.613965	0.539484	0.840922	1.3265	0.185375	0.585897	1.32629	0.185447	0.786667	6	2.08241	0.0377517	0.305957	3.13309	0.00184751	0.0452695	3.12768	0.00188139	0.0757982	3	-0.920579	0.357661	0.834753	-0.798681	0.424914	0.896787	-0.655557	0.512459	1.01654	1	-0.496219	0.619932	NA	-0.059246	0.952784	NA	-0.0862396	0.931316	NA
ENSG00000070610	GBA2	57704	22	15	0.877325	0.380681	0.738613	0.900035	0.368603	0.771801	-0.259814	0.795132	0.986848	0	NA	NA	NA	NA	NA	NA	NA	NA	NA	9	-0.0165997	0.986762	0.998007	-0.0770072	0.938653	1.00723	-1.57782	0.11534	0.772422	7	-0.000297679	0.999763	0.999953	-0.117193	0.906762	1.00377	-0.548118	0.583895	1.02715
ENSG00000070614	NDST1	3340	17	14	0.380294	0.703869	0.913957	0.672754	0.501464	0.850018	0.415377	0.678073	0.975742	2	1.70396	0.0889353	NA	1.82089	0.0693159	NA	1.476	0.140673	NA	6	0.502311	0.615644	0.944208	0.7433	0.457704	0.908612	0.469845	0.638704	1.02187	4	-0.494231	0.621334	0.959879	0.937909	0.348815	0.86093	0.882397	0.378054	0.995567
ENSG00000070669	ASNS	440	18	9	2.36725	0.018255	0.146885	2.93595	0.00350288	0.0682897	0.383438	0.701584	0.977625	0	NA	NA	NA	NA	NA	NA	NA	NA	NA	2	-0.61726	0.53731	NA	-0.779123	0.436334	NA	-1.5592	0.119684	NA	5	0.820449	0.412304	0.883858	1.15814	0.247446	0.78748	-0.847441	0.39722	0.999904
ENSG00000070718	AP3M2	10947	35	22	1.91274	0.0562841	0.282148	2.62733	0.00891191	0.119168	-0.0868143	0.930859	0.997764	0	NA	NA	NA	NA	NA	NA	NA	NA	NA	7	0.0103964	0.991709	0.998135	0.847193	0.397357	0.884961	-0.529013	0.597069	1.02083	4	-0.564304	0.57277	0.948925	-0.611483	0.541202	0.952203	-0.96713	0.334021	0.985917
ENSG00000070729	CNGB1	1258	7	0	-0.516247	0.605883	0.875181	-1.02634	0.305307	0.720339	-1.30374	0.193018	0.79435	2	-0.505724	0.613247	NA	-0.291309	0.770955	NA	-0.342061	0.732471	NA	1	-0.317644	0.750872	NA	-0.267408	0.789282	NA	-0.907354	0.364727	NA	2	-0.577101	0.5641	NA	-1.11254	0.266525	NA	-0.887598	0.375252	NA
ENSG00000070731	ST6GALNAC2	10610	33	19	2.61128	0.00925879	0.0947918	1.35948	0.174702	0.570312	1.2014	0.230258	0.823695	3	-0.148632	0.881896	0.972151	-1.14519	0.252765	0.697227	-0.970006	0.332588	0.848169	3	2.51577	0.0121521	0.155185	2.11083	0.0353608	0.322214	2.07265	0.0387985	0.507746	5	1.00607	0.314812	0.826127	0.725147	0.468755	0.922748	0.505644	0.613365	1.02802
ENSG00000070748	CHAT	1103	1	0	-0.524219	0.60033	0.872296	-0.140743	0.888139	0.981866	-0.215969	0.829114	0.990285	0	NA	NA	NA	NA	NA	NA	NA	NA	NA	6	-0.450565	0.652475	0.948491	-0.0914071	0.927211	1.0063	-0.220096	0.825901	1.01718	3	-0.308199	0.758044	0.974654	-0.0247851	0.980238	1.00473	-0.0606761	0.951645	1.00788
ENSG00000070756	PABPC1	26986	33	14	2.96485	0.00315541	0.0453943	2.6715	0.00783665	0.109164	1.35297	0.176775	0.778782	5	2.11379	0.0349682	0.293033	1.99636	0.0465215	0.336078	0.653348	0.513881	0.919368	5	1.8192	0.0694069	0.432707	1.68637	0.0924472	0.525759	1.05113	0.293789	0.940214	6	1.84992	0.0648442	0.442779	1.92477	0.0549144	0.432317	1.5762	0.115713	0.83808
ENSG00000070759	TESK2	10420	16	10	-0.167107	0.867346	0.961234	-2.08971	0.0372278	0.271291	-2.48262	0.0134216	0.307243	4	-0.708146	0.479145	0.850325	-1.31037	0.190768	0.629879	-1.47183	0.141795	0.672845	1	-0.494709	0.620997	NA	-1.45279	0.147007	NA	-1.50677	0.132603	NA	1	-2.5448	0.0111975	NA	-3.96789	8.48858e-05	NA	-3.72156	0.000224218	NA
ENSG00000070770	CSNK2A2	1459	16	20	0.0697038	0.944454	0.985312	0.965639	0.334765	0.746766	0.32106	0.748321	0.982454	3	0.569761	0.569065	0.887048	1.16276	0.245567	0.688246	0.694825	0.48754	0.920591	4	0.219038	0.826699	0.976815	0.374588	0.708151	0.982886	0.749774	0.4538	1.006	1	-0.000935326	0.999254	NA	0.299685	0.764562	NA	0.192735	0.847258	NA
ENSG00000070778	PTPN21	11099	11	10	0.470495	0.638182	0.888535	1.00088	0.317445	0.731905	0.722617	0.470307	0.938365	3	-0.60699	0.5441	0.883978	-0.549439	0.582988	0.883763	-0.417945	0.676196	0.959451	3	-0.492672	0.622435	0.944745	-0.119127	0.90523	1.00295	-0.228932	0.81903	1.01906	1	0.226886	0.820594	NA	-0.196443	0.844356	NA	-0.240169	0.810314	NA
ENSG00000070785	EIF2B3	8891	19	9	2.05013	0.0408104	0.236064	0.33404	0.738511	0.945258	-0.684701	0.493901	0.943153	3	1.39308	0.164141	0.588827	0.437756	0.661782	0.91969	-0.050437	0.959798	0.998151	2	0.0460447	0.963291	NA	-0.230856	0.817536	NA	-0.552168	0.581119	NA	7	0.847387	0.397136	0.878973	-0.235358	0.814042	1.00377	-0.974105	0.330551	0.983969
ENSG00000070808	CAMK2A	815	7	0	-1.21077	0.226488	0.588635	-0.292049	0.77039	0.954507	-0.29728	0.766396	0.985029	0	NA	NA	NA	NA	NA	NA	NA	NA	NA	2	0.259572	0.795288	NA	0.750578	0.453315	NA	0.746151	0.455983	NA	4	-0.499437	0.617665	0.958864	-0.0755344	0.939824	1.00407	-0.0759046	0.93953	1.00889
ENSG00000070814	TCOF1	6949	19	8	0.182321	0.855396	0.957786	0.282991	0.777319	0.955221	0.310898	0.756028	0.983444	2	-0.70973	0.478163	NA	0.0493496	0.960664	NA	0.0663849	0.947102	NA	1	-0.162784	0.870746	NA	-0.495003	0.62085	NA	-0.481429	0.630456	NA	6	0.0136302	0.98913	0.9996	0.857566	0.391607	0.889416	0.970568	0.332308	0.984455
ENSG00000070831	CDC42	998	10	13	-0.44393	0.657262	0.897283	1.0911	0.275835	0.689816	0.651526	0.515054	0.950273	2	-1.21926	0.223251	NA	-0.503946	0.614556	NA	-0.54002	0.589462	NA	3	1.43552	0.151688	0.616384	2.3416	0.0196548	0.231927	1.89582	0.0586525	0.606688	0	NA	NA	NA	NA	NA	NA	NA	NA	NA
ENSG00000070882	OSBPL3	26031	16	9	0.674462	0.500292	0.820287	1.97505	0.0488988	0.313976	1.60777	0.108619	0.680671	2	-1.04206	0.297827	NA	-0.640157	0.52241	NA	-0.241977	0.808913	NA	6	0.740094	0.459549	0.888719	0.933021	0.35133	0.847897	0.565357	0.572125	1.01858	2	-0.274133	0.784082	NA	-0.597734	0.55033	NA	-0.486701	0.626718	NA
ENSG00000070886	EPHA8	2046	6	0	0.5051	0.613685	0.878769	0.944559	0.345412	0.755272	0.906182	0.365346	0.900175	0	NA	NA	NA	NA	NA	NA	NA	NA	NA	0	NA	NA	NA	NA	NA	NA	NA	NA	NA	3	0.995605	0.319866	0.828621	1.14155	0.254273	0.794282	1.29823	0.194903	0.924929
ENSG00000070915	SLC12A3	6559	13	0	1.63278	0.103071	0.390475	2.43331	0.0153662	0.166405	2.35715	0.0188621	0.363897	3	3.98661	7.5771e-05	0.00330709	4.04118	6.29579e-05	0.00399687	3.94665	9.2521e-05	0.00861474	3	0.17055	0.864638	0.980084	0.423876	0.671867	0.983586	0.411682	0.680777	1.02228	8	2.72256	0.0066769	0.127492	3.48483	0.000542782	0.0229851	3.39376	0.000753151	0.0541753
ENSG00000070950	RAD18	56852	19	8	2.45234	0.014493	0.127698	1.79475	0.0733918	0.382261	1.79276	0.0737118	0.605366	2	0.418544	0.675708	NA	-0.0844648	0.932726	NA	0.0608949	0.951471	NA	1	2.4546	0.0144032	NA	2.46017	0.0142778	NA	1.93867	0.0531938	NA	3	1.18468	0.236641	0.75355	1.07443	0.283231	0.816047	0.923104	0.356469	0.990643
ENSG00000070961	ATP2B1	490	19	12	2.04123	0.0416893	0.239323	1.5664	0.117987	0.478136	0.767395	0.443267	0.925002	2	0.583103	0.560056	NA	-0.126863	0.899108	NA	-0.652947	0.514138	NA	3	2.04511	0.0413048	0.333246	1.52328	0.128419	0.599573	1.09902	0.272372	0.927312	7	1.57918	0.114851	0.574914	1.6218	0.105575	0.586021	0.790877	0.429451	1.00739
ENSG00000070985	TRPM5	29850	12	0	2.36998	0.0181224	0.146595	2.10063	0.0362523	0.268879	1.99517	0.046653	0.528903	1	-0.299786	0.76445	NA	-0.241636	0.809177	NA	-0.106631	0.915131	NA	2	-0.339928	0.734036	NA	-0.181706	0.855899	NA	-0.202691	0.839472	NA	4	4.93605	1.04925e-06	0.000106982	5.67129	2.59782e-08	4.01211e-06	5.66348	2.71407e-08	6.78646e-06
ENSG00000071051	NCK2	8440	16	18	0.025332	0.979799	0.995306	0.0029289	0.997664	1.00108	-0.194538	0.845847	0.9951	4	-0.989755	0.322715	0.767846	-1.19306	0.2335	0.671953	-1.02399	0.306417	0.827779	2	1.32031	0.187265	NA	1.43627	0.15165	NA	1.30838	0.19144	NA	1	-2.70292	0.00707901	NA	-2.83119	0.00485415	NA	-2.84083	0.00471291	NA
ENSG00000071054	MAP4K4	9448	21	10	0.538095	0.590722	0.867092	1.03651	0.300544	0.715067	0.418175	0.676027	0.975574	4	-3.04989	0.00239598	0.0482651	-2.97544	0.0030899	0.0647333	-3.08748	0.00214897	0.0811189	3	0.933544	0.350936	0.829691	1.18716	0.235816	0.744086	1.22902	0.219736	0.892207	1	0.439557	0.660425	NA	1.01114	0.312515	NA	1.0243	0.306268	NA
ENSG00000071073	MGAT4A	11320	17	9	2.53448	0.0115289	0.109814	1.55482	0.120722	0.484399	1.03982	0.299008	0.857213	4	2.25883	0.0242725	0.235421	1.41825	0.156839	0.58104	1.17136	0.242103	0.788197	4	2.53335	0.0115657	0.150797	1.74473	0.0817424	0.502785	1.44285	0.14979	0.828673	3	-0.145079	0.8847	0.980283	0.0325141	0.974077	1.00528	-0.522303	0.601728	1.02787
ENSG00000071082	RPL31	6160	15	13	-0.5379	0.590856	0.867137	-0.552842	0.580657	0.88777	-1.14807	0.251578	0.835157	0	NA	NA	NA	NA	NA	NA	NA	NA	NA	1	-2.27655	0.0231841	NA	-2.20759	0.0277974	NA	-1.68187	0.0933189	NA	3	0.00853313	0.993195	0.999763	0.510374	0.61005	0.965162	0.529143	0.596978	1.02627
ENSG00000071127	WDR1	9948	11	5	1.71001	0.0878104	0.357934	2.41681	0.0160706	0.170169	1.95567	0.0511502	0.547176	1	0.654037	0.513353	NA	0.898916	0.369198	NA	0.469668	0.638829	NA	4	1.40766	0.159778	0.629163	1.76611	0.0780834	0.4935	1.25771	0.209176	0.885059	1	0.24107	0.809588	NA	0.729447	0.466124	NA	0.650712	0.515579	NA
ENSG00000071189	SNX13	23161	16	7	0.954791	0.340089	0.708453	0.541195	0.588652	0.889803	0.185108	0.853231	0.994463	2	1.02532	0.305649	NA	-0.208873	0.834646	NA	-0.0811245	0.935381	NA	2	0.231504	0.817007	NA	0.386881	0.699035	NA	0.368888	0.712393	NA	5	-0.960103	0.337412	0.845099	-0.466048	0.641416	0.969929	-0.0541301	0.956857	1.00721
ENSG00000071203	MS4A12	54860	5	0	1.70579	0.0885947	0.359812	2.04871	0.0410945	0.288266	1.99619	0.0465422	0.529445	0	NA	NA	NA	NA	NA	NA	NA	NA	NA	11	2.31035	0.0212263	0.221513	2.18443	0.0294675	0.295542	2.15091	0.0320383	0.463502	3	-0.28192	0.778107	0.972704	-0.22403	0.82284	1.00296	-0.295185	0.767995	1.02237
ENSG00000071205	ARHGAP10	79658	16	12	-0.759423	0.447915	0.787899	-1.24672	0.213175	0.621393	-1.1985	0.231379	0.823823	7	-0.406848	0.684273	0.920124	-0.246292	0.805573	0.95809	-0.270262	0.787088	0.971113	4	-1.44217	0.149805	0.61369	-1.75577	0.0798372	0.49744	-1.40648	0.160301	0.838503	2	1.17547	0.240298	NA	1.64408	0.100886	NA	0.535416	0.592639	NA
ENSG00000071242	RPS6KA2	6196	16	15	0.0124773	0.990049	0.99728	-0.28668	0.774495	0.955267	-0.390577	0.696303	0.977283	6	-1.04449	0.296701	0.740427	-0.37426	0.708394	0.933388	-0.37281	0.709473	0.963596	2	1.02557	0.30553	NA	0.661784	0.508462	NA	0.564247	0.57288	NA	1	-0.642256	0.520966	NA	-0.431583	0.66626	NA	-0.475084	0.634968	NA
ENSG00000071243	ING3	54556	17	11	1.10985	0.267531	0.638524	1.29077	0.197473	0.603226	0.177087	0.859523	0.994159	0	NA	NA	NA	NA	NA	NA	NA	NA	NA	2	0.198972	0.842356	NA	0.613025	0.540183	NA	0.0976729	0.922237	NA	1	1.36203	0.173729	NA	-0.0678359	0.945948	NA	-0.266815	0.789739	NA
ENSG00000071246	VASH1	22846	16	11	-0.895836	0.37072	0.730669	-1.33684	0.181978	0.58066	-1.42257	0.155585	0.75477	2	-0.588943	0.556134	NA	-0.276935	0.781963	NA	-0.341486	0.732904	NA	1	-1.94584	0.0521668	NA	-2.46913	0.0139298	NA	-2.46878	0.0139445	NA	2	0.0233423	0.981385	NA	0.0859538	0.931543	NA	0.0671092	0.946526	NA
ENSG00000071282	LMCD1	29995	13	14	-1.00661	0.314552	0.686624	-2.37607	0.0179334	0.180939	-2.35612	0.0189139	0.364475	3	-2.28213	0.0228508	0.228508	-2.96728	0.00317137	0.0651375	-2.91533	0.00373838	0.112689	3	-1.23122	0.21875	0.711056	-1.93604	0.0535146	0.409245	-1.82217	0.0691223	0.654709	2	1.2774	0.201983	NA	0.697434	0.485906	NA	0.651632	0.514986	NA
ENSG00000071537	SEL1L	6400	8	11	-0.767962	0.442829	0.78416	-0.67174	0.502108	0.85016	-0.278235	0.780965	0.985985	0	NA	NA	NA	NA	NA	NA	NA	NA	NA	3	-0.345041	0.730191	0.963943	-0.447689	0.654602	0.982135	0.200672	0.84105	1.01373	3	-0.681024	0.496134	0.920727	-0.364643	0.715556	0.985802	0.00154897	0.998765	1.00077
ENSG00000071539	TRIP13	9319	34	25	2.39562	0.0169149	0.140087	3.30109	0.00104303	0.0292049	2.5506	0.0110986	0.275205	3	-0.830804	0.406434	0.815983	-0.354335	0.72326	0.936194	-0.342337	0.732264	0.964232	6	3.08968	0.00210174	0.046828	3.96696	8.52078e-05	0.00405351	2.99592	0.00289405	0.1132	5	-0.602214	0.547272	0.944062	0.669086	0.503798	0.940268	0.580868	0.561633	1.02632
ENSG00000071553	ATP6AP1	537	11	5	2.28318	0.0227882	0.167307	2.43088	0.0154681	0.166967	1.83112	0.0677729	0.588141	0	NA	NA	NA	NA	NA	NA	NA	NA	NA	2	0.768822	0.442318	NA	1.12573	0.260904	NA	0.94133	0.347063	NA	4	1.59755	0.110699	0.569323	1.39796	0.162844	0.68572	0.943949	0.345725	0.986363
ENSG00000071564	TCF3	6929	21	26	0.870767	0.384249	0.740884	0.684063	0.494302	0.846564	0.740738	0.459256	0.932368	2	-0.978877	0.328057	NA	-1.14139	0.254339	NA	-1.21468	0.225153	NA	2	1.82487	0.0685457	NA	2.16349	0.0310508	NA	1.98723	0.0475293	NA	7	1.58678	0.113118	0.572515	2.05021	0.0409474	0.375244	1.87186	0.0619031	0.70587
ENSG00000071575	TRIB2	28951	13	8	-0.0337936	0.973054	0.993352	-0.0443126	0.964676	0.997615	-0.235324	0.814069	0.988948	1	-0.336283	0.736782	NA	-0.141451	0.88758	NA	-0.155115	0.876804	NA	1	0.181165	0.856302	NA	0.228711	0.819202	NA	0.260137	0.794883	NA	0	NA	NA	NA	NA	NA	NA	NA	NA	NA
ENSG00000071626	DAZAP1	26528	25	24	0.56315	0.573555	0.858121	-0.0717358	0.942845	0.992945	-0.0575837	0.954107	0.997503	2	-0.325367	0.745023	NA	-0.898849	0.369234	NA	-0.912243	0.362151	NA	5	0.0413664	0.967018	0.993741	-0.466647	0.640988	0.977683	-0.481308	0.630542	1.02009	5	3.25442	0.00120379	0.0367505	3.40859	0.000714269	0.0276799	3.37637	0.000801082	0.055715
ENSG00000071655	MBD3	53615	20	27	-0.251101	0.801827	0.942581	-0.0872994	0.930474	0.989785	0.14526	0.884573	0.996944	2	-0.772952	0.439872	NA	-0.585961	0.558208	NA	-0.306822	0.759127	NA	4	-0.94138	0.34691	0.828146	-0.439809	0.660295	0.982442	-0.408672	0.682983	1.0221	5	1.62689	0.104316	0.553854	1.97465	0.048944	0.413524	1.99709	0.0464435	0.6318
ENSG00000071677	PRLH	51052	8	0	2.70498	0.00703572	0.078906	2.6739	0.00778174	0.108762	2.69483	0.00731783	0.218853	0	NA	NA	NA	NA	NA	NA	NA	NA	NA	1	2.20331	0.0279734	NA	1.68675	0.0923732	NA	1.6591	0.0978231	NA	2	0.899677	0.368673	NA	1.19645	0.232177	NA	1.29341	0.196562	NA
ENSG00000071794	HLTF	6596	17	7	2.67952	0.0075865	0.0828557	1.85098	0.0648552	0.362338	1.78582	0.0748313	0.606796	2	0.101763	0.918981	NA	-0.0393586	0.968623	NA	-0.157191	0.875168	NA	1	2.32951	0.0201816	NA	2.18763	0.0292319	NA	2.57513	0.0103528	NA	3	1.06314	0.288172	0.805103	0.333191	0.739152	0.989998	0.0144144	0.988506	1.00235
ENSG00000071859	FAM50A	9130	18	4	3.11551	0.00192898	0.0320945	3.06128	0.00234142	0.0514804	2.25418	0.0246866	0.411148	0	NA	NA	NA	NA	NA	NA	NA	NA	NA	3	2.99259	0.00288643	0.0595383	3.6097	0.000342474	0.0122606	3.09362	0.00210597	0.0896821	3	-0.0979976	0.921969	0.983796	0.00115121	0.999082	1.00348	-0.362911	0.71685	1.02357
ENSG00000071889	FAM3A	60343	15	4	1.75661	0.0795235	0.340279	2.12576	0.0340896	0.259174	1.20632	0.228355	0.82271	2	-1.23396	0.217728	NA	-0.749673	0.453859	NA	-0.892263	0.37275	NA	0	NA	NA	NA	NA	NA	NA	NA	NA	NA	4	2.2141	0.027218	0.281066	2.48461	0.0133471	0.21335	1.4805	0.139471	0.880245
ENSG00000071909	MYO3B	140469	11	0	0.723495	0.469674	0.803476	-0.0271851	0.978325	0.99916	0.465144	0.642064	0.971596	4	-1.11381	0.265833	0.714	-0.846604	0.397685	0.815614	-0.411999	0.680545	0.960419	3	0.71774	0.473213	0.893705	0.188335	0.850702	0.997254	0.791308	0.429199	0.993376	4	-1.16618	0.244032	0.763199	-0.928865	0.353478	0.864514	-1.16376	0.245165	0.955369
ENSG00000071967	CYBRD1	79901	16	14	0.425311	0.670771	0.902	-0.674329	0.500463	0.850481	-0.880145	0.379271	0.903666	1	0.818069	0.413661	NA	0.674225	0.500529	NA	0.675068	0.499995	NA	2	-0.180541	0.856792	NA	-0.389511	0.69709	NA	-0.477599	0.633178	NA	5	-0.715947	0.474318	0.911656	-1.2404	0.2155	0.752387	-1.37315	0.17042	0.903
ENSG00000071991	CDH19	28513	14	0	0.912553	0.361865	0.723903	0.202448	0.839661	0.970312	0.0904708	0.927955	0.997341	4	-0.385656	0.699896	0.920742	-0.311528	0.75555	0.942469	-0.267061	0.78955	0.969582	2	-0.588846	0.556198	NA	-1.11609	0.265006	NA	-1.02311	0.306829	NA	4	1.57248	0.116397	0.579063	1.6369	0.102379	0.578988	1.30411	0.192892	0.926269
ENSG00000071994	PDCD2	5134	20	10	2.38014	0.0176351	0.143559	1.45034	0.14769	0.531174	0.858192	0.391263	0.905227	0	NA	NA	NA	NA	NA	NA	NA	NA	NA	0	NA	NA	NA	NA	NA	NA	NA	NA	NA	3	0.796828	0.425884	0.888838	-0.387831	0.698332	0.982567	-0.711765	0.476995	1.019
ENSG00000072041	SLC6A15	55117	10	0	1.0608	0.289231	0.660375	2.03765	0.0421933	0.291804	1.93782	0.0532983	0.552448	1	-0.499696	0.617483	NA	-0.282928	0.777368	NA	-0.434799	0.663926	NA	2	-0.343637	0.731246	NA	-0.85231	0.394514	NA	-0.950789	0.342245	NA	1	1.82848	0.0680016	NA	2.47751	0.013611	NA	2.61014	0.00936503	NA
ENSG00000072042	RDH11	51109	13	10	-0.256974	0.797292	0.942295	-0.496689	0.619661	0.90007	-0.842786	0.399815	0.911243	1	-0.304888	0.760563	NA	-0.33283	0.739424	NA	-0.571777	0.567771	NA	5	0.2484	0.803915	0.975318	0.491831	0.623089	0.975169	0.0156058	0.987556	1.00217	3	-0.325185	0.745161	0.973222	-0.340371	0.733743	0.98906	-0.907405	0.3647	0.993278
ENSG00000072062	PRKACA	5566	24	11	2.68867	0.00738439	0.0815018	1.60782	0.108606	0.460119	0.460806	0.64517	0.971189	1	0.919963	0.357983	NA	0.754009	0.451255	NA	-0.411699	0.680765	NA	2	1.38308	0.167184	NA	1.86887	0.0623176	NA	0.213608	0.830954	NA	6	2.34382	0.0194309	0.236185	1.50062	0.134185	0.642595	0.85295	0.394161	0.99939
ENSG00000072080	SPP2	6694	5	0	-1.81379	0.0702381	0.318255	-1.44046	0.150463	0.535149	-1.43841	0.151043	0.747733	1	-0.582382	0.560541	NA	-0.59384	0.55293	NA	-0.592648	0.553727	NA	3	-1.00305	0.316264	0.810499	-1.13082	0.258759	0.770875	-1.12921	0.259436	0.921905	3	-0.93028	0.352621	0.856832	-0.951775	0.341744	0.856357	-0.950012	0.342638	0.982897
ENSG00000072110	ACTN1	87	17	11	-0.66816	0.504303	0.822097	-0.695743	0.486964	0.842993	-0.881482	0.378548	0.90388	4	-1.06154	0.288895	0.733175	-3.2116	0.00141865	0.0381035	-3.26744	0.00117207	0.0545663	4	-1.52685	0.127354	0.570879	-1.6242	0.105063	0.553404	-1.6025	0.109778	0.763245	2	-1.25178	0.211166	NA	-0.444051	0.657228	NA	-0.981185	0.327052	NA
ENSG00000072121	ZFYVE26	23503	16	18	-0.0142777	0.988613	0.996977	0.530592	0.595974	0.891344	0.853537	0.393836	0.908157	3	-0.0928531	0.926053	0.981078	0.101089	0.919526	0.987901	0.523051	0.601207	0.942057	5	0.638091	0.523672	0.915645	0.941306	0.347074	0.845352	1.24268	0.214661	0.892885	3	-0.751299	0.452784	0.898892	-0.543443	0.587105	0.9619	-0.198659	0.842623	1.01377
ENSG00000072133	RPS6KA6	27330	7	10	-0.47244	0.636794	0.888531	-0.291564	0.77076	0.954471	-0.221757	0.824608	0.989506	2	1.21689	0.224152	NA	1.91602	0.0560229	NA	1.76135	0.078888	NA	1	-1.09406	0.274394	NA	-1.4309	0.153181	NA	-1.29329	0.196603	NA	3	-0.662675	0.507808	0.926833	-0.537992	0.59086	0.961154	-0.40294	0.687192	1.0244
ENSG00000072134	EPN2	100874309	20	13	2.83137	0.00479917	0.0603531	1.42928	0.153647	0.540941	0.915064	0.36067	0.899008	4	1.72424	0.0852093	0.445171	0.270047	0.787253	0.948688	0.224386	0.822563	0.97691	1	-0.621794	0.534327	NA	-1.49706	0.135107	NA	-1.2623	0.207525	NA	2	3.30969	0.00099317	NA	3.79593	0.000168115	NA	2.8697	0.0043107	NA
ENSG00000072135	PTPN18	26469	14	5	1.25206	0.211064	0.568836	0.767984	0.442916	0.820627	0.595594	0.551759	0.955458	0	NA	NA	NA	NA	NA	NA	NA	NA	NA	2	-0.151408	0.879708	NA	0.193505	0.846655	NA	0.195792	0.844865	NA	1	-1.20116	0.230191	NA	-1.73122	0.0841265	NA	-1.76233	0.0787221	NA
ENSG00000072163	LIMS2	55679	7	12	-0.329264	0.742077	0.927416	0.214564	0.830208	0.967427	0.185459	0.852956	0.994698	0	NA	NA	NA	NA	NA	NA	NA	NA	NA	4	0.144175	0.885413	0.983782	0.331326	0.740559	0.987256	0.290691	0.771427	1.01825	3	0.24676	0.805183	0.976222	0.33701	0.736273	0.989296	0.286941	0.774295	1.02105
ENSG00000072182	ASIC4	55515	3	0	-0.820931	0.41203	0.76408	-0.510917	0.60967	0.895693	-0.619048	0.536211	0.950329	1	-0.270602	0.786796	NA	-0.118132	0.906018	NA	-0.104867	0.91653	NA	4	-0.48155	0.630311	0.94771	-0.472286	0.636961	0.977612	-0.553724	0.580055	1.01997	5	-0.431449	0.666305	0.963981	-0.159646	0.873234	1.00237	-0.351984	0.725022	1.02355
ENSG00000072195	SPEG	100996693	14	7	0.0247417	0.98027	0.995602	-0.38139	0.703101	0.933515	-0.46472	0.642367	0.971526	3	-0.508712	0.611152	0.891928	-0.650214	0.515899	0.869867	-0.656431	0.511897	0.921327	1	-0.473353	0.636143	NA	-0.663327	0.507475	NA	-0.797582	0.425552	NA	5	-0.860988	0.389608	0.874847	-0.0408055	0.96747	1.00578	-0.166253	0.868036	1.01527
ENSG00000072201	LNX1	84708	17	19	-0.512848	0.608257	0.876865	0.291759	0.770611	0.954428	0.15372	0.877903	0.997307	3	0.485483	0.627521	0.900142	1.35053	0.177554	0.611301	1.54113	0.12402	0.657777	0	NA	NA	NA	NA	NA	NA	NA	NA	NA	5	0.307987	0.758205	0.974504	0.861063	0.389681	0.887537	0.931442	0.352146	0.988306
ENSG00000072210	ALDH3A2	224	16	10	1.26155	0.207628	0.56358	1.22219	0.222301	0.631664	0.194794	0.845646	0.995074	1	0.903529	0.366628	NA	1.10234	0.270928	NA	-0.0896688	0.928592	NA	3	1.2322	0.218383	0.710519	1.5623	0.11895	0.58348	0.737849	0.461008	1.00489	4	-0.136766	0.891264	0.980727	-1.04961	0.294485	0.825376	-0.868539	0.385583	0.997142
ENSG00000072274	TFRC	7037	28	16	1.41555	0.157454	0.490772	1.13974	0.255026	0.668322	0.875997	0.381519	0.902708	3	-0.390673	0.696186	0.921066	-0.525046	0.599821	0.895032	-1.32804	0.184867	0.74053	9	0.546374	0.585023	0.936268	0.534637	0.593176	0.969742	0.651279	0.515213	1.01704	16	0.91938	0.358287	0.862221	0.784459	0.433201	0.913916	0.619744	0.535754	1.02449
ENSG00000072310	SREBF1	6720	31	11	3.74465	0.000199061	0.00597471	2.56568	0.0106338	0.133026	2.17176	0.0304187	0.449228	0	NA	NA	NA	NA	NA	NA	NA	NA	NA	2	-0.137168	0.890946	NA	-0.0942903	0.924922	NA	-0.53399	0.593624	NA	7	2.88688	0.00403886	0.0906328	2.5701	0.0105011	0.182889	2.59452	0.00979512	0.298169
ENSG00000072315	TRPC5	7224	1	0	-0.217641	0.827787	0.949032	-0.0685235	0.945401	0.993379	-0.00132729	0.998942	0.9999	7	-0.339902	0.734056	0.932029	-0.68107	0.496192	0.862675	-0.603929	0.546209	0.927691	2	-0.241151	0.809525	NA	-2.96378e-15	1	NA	0.0610999	0.951308	NA	2	-0.12034	0.904256	NA	-0.06944	0.944672	NA	-0.0282601	0.977468	NA
ENSG00000072364	AFF4	27125	6	13	-0.823987	0.410293	0.762554	-1.02495	0.305959	0.720351	-1.13177	0.258362	0.837192	0	NA	NA	NA	NA	NA	NA	NA	NA	NA	1	-0.940465	0.347379	NA	-0.917028	0.35964	NA	-1.48324	0.138742	NA	1	-0.426722	0.669743	NA	0.280302	0.77938	NA	-0.331154	0.740689	NA
ENSG00000072401	UBE2D1	7321	12	8	0.243768	0.807498	0.944524	0.0464143	0.963002	0.997552	-0.200171	0.841441	0.993418	0	NA	NA	NA	NA	NA	NA	NA	NA	NA	1	-0.293069	0.769576	NA	-0.859023	0.390804	NA	-0.895467	0.371037	NA	2	0.318331	0.750351	NA	-0.159572	0.873292	NA	-0.19789	0.843225	NA
ENSG00000072415	MPP5	64398	11	17	-2.83567	0.00473592	0.0596926	-2.20566	0.027934	0.233081	-1.21872	0.223617	0.819438	6	-3.26947	0.00114268	0.0275163	-3.03778	0.00252775	0.0551629	-1.86112	0.0634081	0.507992	5	-1.97618	0.0486182	0.361335	-1.7567	0.0796779	0.497328	-0.755472	0.450379	1.00538	6	-2.58283	0.0100483	0.16062	-2.41615	0.0160996	0.233533	-1.85763	0.0639041	0.711687
ENSG00000072422	RHOBTB1	9886	7	15	-1.59171	0.112007	0.407227	-2.20021	0.0283208	0.234201	-2.82857	0.00489378	0.178313	4	-2.25938	0.0242377	0.235628	-2.68288	0.00757934	0.12357	-2.53501	0.011597	0.221879	2	0.375497	0.707431	NA	0.204643	0.837948	NA	-0.801147	0.423488	NA	2	-0.760328	0.447374	NA	-0.900675	0.368263	NA	-0.927382	0.354247	NA
ENSG00000072501	SMC1A	8243	14	9	0.90567	0.365495	0.727241	0.529448	0.596767	0.89181	0.0696588	0.944498	0.998465	2	0.761489	0.446681	NA	0.507649	0.611959	NA	0.470131	0.638499	NA	3	-0.524973	0.599807	0.941242	-1.06189	0.288877	0.796562	-0.866275	0.386821	0.979199	3	0.655366	0.512497	0.927973	0.0891108	0.929035	1.00471	-0.632201	0.527591	1.02512
ENSG00000072506	HSD17B10	3028	15	4	3.64765	0.000289008	0.00794557	3.01763	0.00269829	0.0567116	2.58592	0.0100392	0.262181	0	NA	NA	NA	NA	NA	NA	NA	NA	NA	2	0.353876	0.723563	NA	0.645838	0.518727	NA	1.11475	0.265579	NA	4	2.44013	0.0149867	0.203609	1.67964	0.0937495	0.565837	1.27627	0.202549	0.926871
ENSG00000072518	MARK2	2011	26	19	1.45053	0.147464	0.474339	1.58435	0.113846	0.469914	0.665059	0.506368	0.946916	6	-0.123266	0.90194	0.97551	0.0490021	0.96094	0.991954	-0.820235	0.412536	0.896072	8	-0.140373	0.888415	0.984218	0.0962835	0.92334	1.00499	-0.108274	0.913829	1.00994	6	2.48286	0.0133208	0.191113	1.82422	0.0688102	0.485322	0.937612	0.348969	0.987038
ENSG00000072571	HMMR	3161	23	13	1.97693	0.0485331	0.259258	0.149989	0.880843	0.980359	0.0836606	0.933365	0.997566	3	0.66926	0.503602	0.863729	-0.33828	0.735317	0.93875	0.0399962	0.968115	0.998867	4	1.82959	0.0678352	0.429244	0.761671	0.446672	0.90578	0.437924	0.661661	1.02146	5	0.976948	0.329011	0.837438	-0.75147	0.452779	0.921528	-0.926686	0.354608	0.990187
ENSG00000072609	CHFR	55743	18	10	1.61651	0.10654	0.396686	1.25422	0.210441	0.61752	1.2421	0.214875	0.812929	2	0.324535	0.745652	NA	1.19259	0.233684	NA	0.930741	0.352509	NA	0	NA	NA	NA	NA	NA	NA	NA	NA	NA	3	0.348214	0.727808	0.972201	-0.0598254	0.952322	1.00455	-0.204725	0.837883	1.01481
ENSG00000072657	TRHDE	29953	17	0	5.82674	9.47537e-09	1.16268e-06	3.19757	0.00148779	0.0373919	3.15671	0.0017076	0.0925207	24	6.58321	1.04882e-10	2.44142e-08	4.25164	2.60259e-05	0.00194729	4.21229	3.08004e-05	0.00416303	7	1.50992	0.131619	0.578695	0.782304	0.434464	0.901804	0.724952	0.468875	1.00748	9	3.53901	0.000434509	0.0171549	-0.691404	0.489683	0.933839	-0.713657	0.475825	1.01899
ENSG00000072682	P4HA2	101927705	11	12	1.0603	0.289459	0.660536	1.66445	0.0967473	0.437302	1.637	0.10236	0.669876	3	0.692897	0.488658	0.855253	1.20383	0.229313	0.669561	1.21761	0.22404	0.781622	3	0.720589	0.471459	0.89375	0.84598	0.398032	0.884973	0.486272	0.627021	1.02096	1	0.0329247	0.973746	NA	-0.063027	0.949774	NA	-0.093876	0.925251	NA
ENSG00000072694	FCGR2B	2213	15	17	-1.12676	0.260319	0.630417	-0.652633	0.51434	0.856105	-0.654294	0.513271	0.95003	2	-1.55756	0.119895	NA	-1.21454	0.225205	NA	-1.22215	0.222318	NA	3	-1.74544	0.0814497	0.469024	-1.33647	0.182101	0.685132	-1.3363	0.182156	0.862669	3	1.29503	0.195837	0.7092	1.85095	0.0648585	0.468462	1.84882	0.065168	0.714399
ENSG00000072736	NFATC3	4775	11	17	-2.0748	0.0384544	0.228373	-1.76391	0.0784538	0.393756	-1.82882	0.0681169	0.589287	3	-2.18326	0.0294256	0.269788	-2.56029	0.0107976	0.153363	-2.37163	0.0181486	0.289135	4	0.260625	0.794476	0.974615	1.23504	0.217489	0.724573	1.12121	0.262823	0.920622	2	-0.961022	0.33695	NA	-0.920797	0.35767	NA	-0.791896	0.428857	NA
ENSG00000072756	TRNT1	51095	14	8	1.82229	0.0689373	0.315271	1.58246	0.114275	0.470871	1.53813	0.124751	0.708352	0	NA	NA	NA	NA	NA	NA	NA	NA	NA	4	1.39761	0.162776	0.632013	1.46225	0.144399	0.629902	1.71783	0.0865452	0.707434	2	0.992658	0.321299	NA	0.66929	0.503668	NA	0.86466	0.387706	NA
ENSG00000072778	ACADVL	37	26	19	2.14112	0.0326895	0.207897	1.96015	0.0506203	0.320103	1.62964	0.103908	0.671581	1	0.739888	0.459674	NA	0.568719	0.569842	NA	0.605328	0.54528	NA	1	0.96329	0.335812	NA	1.6343	0.102924	NA	1.4872	0.137692	NA	8	1.43319	0.152355	0.643875	0.85438	0.393368	0.889759	0.474689	0.635249	1.02637
ENSG00000072786	STK10	6793	8	11	1.14018	0.254693	0.622027	-0.893286	0.372202	0.773801	-1.04808	0.295189	0.857611	5	1.36891	0.17157	0.598067	-0.194286	0.846043	0.971744	-0.734542	0.463018	0.916845	5	0.710896	0.47744	0.897357	-1.12622	0.260697	0.772508	-1.25991	0.208383	0.884895	0	NA	NA	NA	NA	NA	NA	NA	NA	NA
ENSG00000072803	FBXW11	23291	10	13	1.97019	0.0493024	0.26111	0.797051	0.425859	0.810993	-0.11719	0.906764	0.99704	2	0.699429	0.48457	NA	-0.557301	0.57761	NA	-0.370371	0.711288	NA	3	1.37029	0.171139	0.64504	0.724181	0.469347	0.914871	0.0288418	0.977004	1.00332	1	1.14573	0.252388	NA	1.2768	0.20236	NA	-0.0940591	0.925106	NA
ENSG00000072818	ACAP1	9744	27	16	1.18641	0.235957	0.600436	1.80185	0.0722656	0.379594	1.74974	0.0808755	0.623107	1	0.141071	0.887864	NA	0.17146	0.863942	NA	0.45979	0.645899	NA	8	0.393982	0.693742	0.955728	0.430571	0.666995	0.983681	0.396005	0.692297	1.02114	6	0.514672	0.606982	0.955415	0.984657	0.325344	0.848463	1.15659	0.248079	0.956082
ENSG00000072832	CRMP1	1400	10	11	1.09378	0.274517	0.644505	1.69984	0.0898811	0.422517	1.68178	0.0933354	0.651707	2	1.49105	0.136503	NA	1.81284	0.070551	NA	1.91725	0.0558664	NA	3	2.04364	0.0414501	0.333909	1.66013	0.0976139	0.538329	1.62257	0.105413	0.756813	2	-0.434341	0.664206	NA	-1.03463	0.301421	NA	-0.945032	0.345172	NA
ENSG00000072840	EVC	2121	11	8	0.649696	0.516151	0.828145	0.929788	0.353	0.760406	0.968792	0.333192	0.88329	2	1.54553	0.122775	NA	1.04318	0.297446	NA	1.14687	0.252073	NA	2	-0.412549	0.680093	NA	0.3784	0.705319	NA	0.406689	0.684438	NA	0	NA	NA	NA	NA	NA	NA	NA	NA	NA
ENSG00000072849	DERL2	51009	20	14	-0.0505978	0.959664	0.988938	1.1402	0.254836	0.668034	0.592395	0.553897	0.954703	1	-1.64205	0.101134	NA	0.209991	0.833774	NA	-0.376634	0.70663	NA	0	NA	NA	NA	NA	NA	NA	NA	NA	NA	2	-0.246987	0.805008	NA	-0.275854	0.782792	NA	-0.117468	0.906544	NA
ENSG00000072858	SIDT1	54847	11	16	0.265378	0.790815	0.940367	0.88689	0.375631	0.776578	0.424526	0.671394	0.973687	1	-0.207644	0.835581	NA	0.539512	0.589812	NA	0.679856	0.496961	NA	2	0.229275	0.818738	NA	0.247663	0.804513	NA	-0.137349	0.890819	NA	4	0.676105	0.499249	0.921299	-0.00693055	0.994473	1.00442	-0.180193	0.857086	1.01547
ENSG00000072864	NDE1	54820	10	7	1.70307	0.0891018	0.361256	0.281991	0.778085	0.955037	0.156566	0.87566	0.996999	2	1.63724	0.102134	NA	0.113753	0.909487	NA	0.301717	0.763013	NA	4	-0.0064562	0.994851	0.999203	-0.243771	0.807524	0.995362	0.0544224	0.956624	1.00617	6	0.918524	0.358734	0.861915	-0.433806	0.664646	0.973244	-0.638642	0.523395	1.02455
ENSG00000072952	MRVI1	10335	14	9	0.22301	0.823608	0.948018	1.67079	0.0954876	0.435025	1.6668	0.0962798	0.657413	0	NA	NA	NA	NA	NA	NA	NA	NA	NA	0	NA	NA	NA	NA	NA	NA	NA	NA	NA	3	1.06596	0.286893	0.803881	1.70939	0.088096	0.55005	1.70968	0.0880448	0.779634
ENSG00000072954	TMEM38A	79041	17	21	0.767203	0.44328	0.784127	0.367647	0.713316	0.935835	0.178402	0.858491	0.994067	1	3.23471	0.00128842	NA	3.6642	0.000278956	NA	4.02731	6.66707e-05	NA	2	-1.191	0.23415	NA	-1.58717	0.113205	NA	-1.23429	0.217768	NA	4	-0.282083	0.777983	0.972896	-0.636342	0.524891	0.947148	-1.29821	0.194909	0.924541
ENSG00000072958	AP1M1	8907	20	12	1.84258	0.0659107	0.307842	3.78754	0.000173699	0.00770929	2.87086	0.00429528	0.164781	1	-0.423592	0.672023	NA	-0.0809388	0.935528	NA	0.357359	0.720997	NA	2	1.05368	0.292476	NA	1.5221	0.128715	NA	0.952808	0.341221	NA	6	1.01968	0.308314	0.820971	1.48838	0.13738	0.646399	1.37885	0.168656	0.902764
ENSG00000073008	PVR	5817	13	19	0.802229	0.422756	0.77036	0.0715987	0.942954	0.992997	-0.394731	0.693237	0.977502	2	-0.559835	0.575813	NA	-0.406282	0.684736	NA	-0.181294	0.856222	NA	6	-0.407757	0.683605	0.952448	-0.992596	0.321463	0.825825	-0.799424	0.424485	0.991592	12	1.93367	0.0536506	0.400169	0.996448	0.31959	0.843937	0.419965	0.67472	1.02575
ENSG00000073050	XRCC1	7515	23	11	2.3967	0.0168659	0.13989	2.60544	0.00949238	0.123951	1.59412	0.111642	0.686215	0	NA	NA	NA	NA	NA	NA	NA	NA	NA	3	0.593919	0.552803	0.925076	0.35453	0.723115	0.983112	0.306265	0.759551	1.01758	7	0.802979	0.422322	0.886869	0.889044	0.374474	0.877841	0.560365	0.575522	1.02634
ENSG00000073060	SCARB1	949	17	12	0.0301038	0.975995	0.993861	-0.267096	0.789523	0.95878	-0.207835	0.835456	0.992249	5	0.0236753	0.98112	0.996097	-0.78607	0.432257	0.831188	-0.505252	0.61364	0.942504	7	-0.927204	0.354214	0.832227	-0.510076	0.610259	0.970916	-0.570168	0.568861	1.01843	6	0.897864	0.369638	0.866699	0.114821	0.90864	1.00363	0.150964	0.880075	1.01477
ENSG00000073067	CYP2W1	54905	19	0	0.641115	0.521706	0.831382	0.748121	0.454794	0.828198	0.713114	0.476161	0.939597	0	NA	NA	NA	NA	NA	NA	NA	NA	NA	5	0.531797	0.595075	0.940243	-1.11072	0.267308	0.777054	-1.06859	0.285852	0.935506	3	1.17046	0.242307	0.761432	1.91602	0.0560228	0.434207	1.85036	0.0649456	0.714198
ENSG00000073111	MCM2	4171	13	5	1.73989	0.0824199	0.345757	0.88773	0.37518	0.776606	0.436767	0.662499	0.975195	1	1.26042	0.208037	NA	1.37716	0.169177	NA	1.10551	0.269555	NA	2	0.464085	0.642765	NA	-0.73391	0.463402	NA	-1.19011	0.234657	NA	1	0.706426	0.480213	NA	0.255305	0.798609	NA	-0.143827	0.885705	NA
ENSG00000073146	MOV10L1	54456	21	1	1.06446	0.287572	0.658751	0.608709	0.543037	0.87078	0.473113	0.636372	0.97144	1	3.21943	0.00135776	NA	0.73137	0.464949	NA	0.798465	0.425039	NA	3	-0.651671	0.514877	0.911282	-0.359385	0.719483	0.982601	-0.455951	0.648655	1.0185	4	1.40345	0.161029	0.657003	-0.261353	0.793945	1.00096	-0.259702	0.795218	1.01883
ENSG00000073150	PANX2	56666	31	20	1.96748	0.0496137	0.261928	0.608688	0.543051	0.870719	0.394142	0.693671	0.977454	0	NA	NA	NA	NA	NA	NA	NA	NA	NA	2	1.22302	0.221829	NA	0.0679564	0.945852	NA	0.0312062	0.97512	NA	5	1.60869	0.10824	0.562465	0.97605	0.329586	0.851072	0.962539	0.336319	0.983849
ENSG00000073282	TP63	8626	22	0	2.07617	0.0383276	0.228025	-0.11185	0.910995	0.98629	0.0349576	0.97213	0.999439	9	2.91321	0.00371807	0.0677336	-0.0534997	0.957358	0.992658	-0.103132	0.917906	0.993035	4	1.12967	0.259092	0.761132	-0.590518	0.555152	0.958941	-0.330175	0.741428	1.0148	8	2.51418	0.0122064	0.181318	0.856271	0.392323	0.890079	0.810048	0.418359	1.00311
ENSG00000073331	ALPK1	80216	11	9	-0.878126	0.380247	0.738543	0.452781	0.650934	0.912762	0.610099	0.542118	0.952502	6	-0.282979	0.777296	0.945665	0.321151	0.748251	0.940364	0.533033	0.594286	0.937875	3	-0.437161	0.662161	0.949889	-0.624462	0.532654	0.948626	-0.73301	0.463951	1.00612	4	-1.36981	0.171287	0.674994	-0.291099	0.771115	0.997567	0.130455	0.896268	1.01287
ENSG00000073350	LLGL2	3993	18	17	0.994227	0.320536	0.691634	1.11006	0.26759	0.681659	0.401104	0.688542	0.978072	3	0.389358	0.697157	0.920898	-0.544208	0.586579	0.885682	-1.11485	0.265537	0.802164	4	1.18821	0.235247	0.731579	0.780824	0.435334	0.902544	0.75435	0.451051	1.00518	4	0.939978	0.347629	0.854787	-0.0911813	0.927391	1.00531	0.227826	0.81989	1.01911
ENSG00000073417	PDE8A	5151	12	16	0.842152	0.400058	0.753772	0.909242	0.363729	0.768246	-0.177605	0.859116	0.994171	4	-0.0579702	0.953793	0.989941	-0.100204	0.920229	0.988149	-0.726976	0.467635	0.917748	1	-0.519247	0.60379	NA	-1.70806	0.0883439	NA	-2.18913	0.0291235	NA	6	1.72321	0.0853951	0.50525	1.52461	0.128089	0.630954	1.10963	0.267776	0.968051
ENSG00000073464	CLCN4	1183	11	6	0.347409	0.728413	0.923199	1.46471	0.143726	0.524837	1.12697	0.260381	0.839012	0	NA	NA	NA	NA	NA	NA	NA	NA	NA	2	-0.586863	0.557529	NA	-0.156394	0.875796	NA	-0.444859	0.656645	NA	3	-0.321481	0.747964	0.973493	0.798388	0.425084	0.908288	0.310777	0.756121	1.02277
ENSG00000073536	NLE1	54475	15	24	-0.308879	0.757527	0.930351	0.120471	0.904166	0.985097	0.464629	0.642431	0.971536	0	NA	NA	NA	NA	NA	NA	NA	NA	NA	3	-0.839253	0.40168	0.858908	-0.358027	0.720498	0.982337	-0.178954	0.858058	1.01387	4	0.332509	0.739628	0.973379	0.121811	0.903105	1.00385	0.31063	0.756232	1.02279
ENSG00000073578	SDHA	6389	25	19	1.51737	0.12973	0.441192	1.15614	0.248263	0.661294	0.756489	0.449769	0.92824	4	0.24072	0.809859	0.951039	0.351289	0.725543	0.936545	0.0493958	0.960627	0.998023	7	1.3112	0.19032	0.668653	1.27208	0.20403	0.709504	1.50937	0.131936	0.802173	3	-0.450405	0.65259	0.962977	-0.261416	0.793896	1.00114	-1.19456	0.232917	0.956625
ENSG00000073584	SMARCE1	6605	37	21	2.73843	0.00636707	0.0737361	2.83637	0.00477743	0.0817701	1.87222	0.0618536	0.574409	3	0.832552	0.405447	0.815958	0.805974	0.420701	0.824094	1.40698	0.160153	0.701928	7	1.84998	0.0648356	0.419307	1.12064	0.263065	0.77302	-0.297234	0.766431	1.01776	2	1.01438	0.310834	NA	0.720006	0.471911	NA	0.802001	0.422994	NA
ENSG00000073598	FNDC8	54752	21	19	0.372613	0.709576	0.914747	0.824019	0.410384	0.801179	0.908224	0.364267	0.900577	0	NA	NA	NA	NA	NA	NA	NA	NA	NA	5	1.21407	0.225226	0.71883	0.844824	0.398677	0.884544	0.903614	0.366705	0.973058	3	-1.30752	0.191565	0.702448	-0.591047	0.554798	0.95438	-0.528758	0.597246	1.02639
ENSG00000073605	GSDMB	55876	30	18	4.73435	2.77833e-06	0.00018472	5.84071	1.02346e-08	1.67446e-06	3.8609	0.000130286	0.0129417	3	1.9395	0.0529355	0.353184	1.40513	0.160701	0.588583	0.227092	0.82046	0.97635	9	5.10885	4.43294e-07	3.96748e-05	5.58155	4.21698e-08	5.43116e-06	3.67234	0.000270543	0.0179698	13	2.73693	0.00639582	0.123928	3.11285	0.001976	0.0615786	1.85513	0.0642597	0.714133
ENSG00000073614	KDM5A	5927	12	9	0.729102	0.46624	0.800639	0.785367	0.432669	0.815586	-0.692864	0.488768	0.943282	6	1.63733	0.102116	0.489551	1.25637	0.20966	0.655579	-0.218779	0.826925	0.976555	4	-0.0578744	0.953869	0.991029	0.565229	0.572212	0.962281	0.126625	0.899297	1.00951	3	0.674141	0.500496	0.922142	0.0481111	0.96165	1.006	-0.739636	0.459923	1.01665
ENSG00000073670	ADAM11	4185	19	2	3.972	8.04366e-05	0.00292446	4.25911	2.52044e-05	0.00158721	3.82824	0.000148187	0.0142945	1	0.0618826	0.950678	NA	-1.68245	0.0932044	NA	-1.71634	0.0868176	NA	6	4.18869	3.25219e-05	0.00155414	4.26883	2.41737e-05	0.00153795	3.96348	8.64456e-05	0.00730362	5	0.882087	0.378103	0.87118	1.80414	0.0719058	0.494535	1.2764	0.2025	0.927052
ENSG00000073711	PPP2R3A	5523	22	11	-0.52516	0.599677	0.872333	-1.29495	0.196028	0.601234	-1.43847	0.151027	0.747877	5	-0.902796	0.367017	0.794729	-1.52513	0.127958	0.550457	-1.16607	0.244232	0.788392	5	-1.73968	0.0824561	0.473528	-1.83946	0.0665343	0.453335	-1.6018	0.109933	0.762811	5	1.68377	0.0927755	0.521031	2.07969	0.0381432	0.361208	2.14785	0.0322825	0.538144
ENSG00000073712	FERMT2	10979	11	12	-0.137734	0.890499	0.968121	-0.245409	0.806256	0.96257	-0.443816	0.657398	0.974218	4	0.753519	0.45145	0.838465	1.44825	0.148272	0.568919	1.07068	0.284913	0.809347	7	0.454809	0.649421	0.94954	-0.293842	0.76902	0.990079	-0.325887	0.744668	1.01516	4	0.466089	0.641331	0.963418	0.967744	0.333714	0.85417	0.850305	0.395628	0.99853
ENSG00000073737	DHRS9	10170	10	10	-0.131044	0.895787	0.970266	1.3933	0.164246	0.555971	1.36545	0.172822	0.771965	0	NA	NA	NA	NA	NA	NA	NA	NA	NA	3	-0.632405	0.527377	0.917113	0.124613	0.900888	1.0015	0.134166	0.893334	1.01077	3	-0.737132	0.461346	0.90376	-0.354161	0.723391	0.987143	-0.360499	0.718651	1.02336
ENSG00000073754	CD5L	922	11	0	-0.737208	0.461301	0.797822	0.0987421	0.921389	0.988374	0.187648	0.851241	0.994923	3	-0.590904	0.55482	0.883243	-0.173714	0.862172	0.976351	0.0585645	0.953326	0.99811	4	0.38758	0.698472	0.956752	0.702895	0.4825	0.9238	0.587245	0.557347	1.02101	1	-0.490927	0.623667	NA	-1.55731	0.120127	NA	-1.57128	0.11685	NA
ENSG00000073756	PTGS2	5743	12	18	-2.14444	0.0324215	0.207299	-1.03916	0.299314	0.713462	-1.07339	0.283697	0.850733	0	NA	NA	NA	NA	NA	NA	NA	NA	NA	3	-1.49296	0.136004	0.587218	-0.730457	0.465507	0.913286	-0.769167	0.442215	1.00263	4	-1.61688	0.10646	0.559023	-0.594396	0.552558	0.953965	-0.649239	0.51653	1.02428
ENSG00000073792	IGF2BP2	10644	23	13	2.99	0.00291056	0.0429456	2.77676	0.0057291	0.0901104	2.45289	0.0145666	0.319852	4	2.02356	0.0434837	0.324771	2.51938	0.0121161	0.164827	1.94026	0.0529998	0.475523	5	1.7119	0.0874614	0.485636	2.02728	0.0432473	0.364804	2.10638	0.035749	0.485277	3	1.64312	0.100911	0.543749	2.33985	0.0197459	0.255383	1.80251	0.0721637	0.732943
ENSG00000073803	MAP3K13	9175	14	8	2.19272	0.0287325	0.192643	1.07412	0.283367	0.697571	0.958957	0.338118	0.887606	13	0.963675	0.335619	0.774363	0.958705	0.338244	0.768152	0.795194	0.426938	0.901194	2	0.363566	0.716317	NA	-0.815014	0.415513	NA	-0.310239	0.756529	NA	3	0.527868	0.597797	0.952954	0.678507	0.497814	0.936254	0.00690948	0.99449	1.00232
ENSG00000073849	ST6GAL1	6480	15	12	0.662443	0.507956	0.823787	0.562374	0.574153	0.88447	0.337305	0.736052	0.982265	5	0.452321	0.65121	0.908615	0.512345	0.608671	0.901496	0.64743	0.517699	0.921477	2	0.163496	0.870186	NA	-0.318537	0.750231	NA	-0.3226	0.747154	NA	1	0.751412	0.452716	NA	0.829925	0.40704	NA	0.406623	0.684486	NA
ENSG00000073861	TBX21	30009	25	8	-0.226738	0.820709	0.947361	-0.412682	0.680044	0.925131	-0.416656	0.677138	0.975153	2	-0.724923	0.468798	NA	-0.66236	0.508094	NA	-0.652958	0.514132	NA	2	-0.056995	0.954569	NA	0.24223	0.808717	NA	0.250899	0.802012	NA	5	-0.109501	0.912844	0.98184	0.284966	0.775806	0.998226	0.345966	0.729537	1.02182
ENSG00000073905	VDAC1P1	7416	12	10	-0.252942	0.800405	0.942437	-0.386488	0.699326	0.931392	-0.119355	0.90505	0.996666	0	NA	NA	NA	NA	NA	NA	NA	NA	NA	0	NA	NA	NA	NA	NA	NA	NA	NA	NA	3	1.024	0.30627	0.818851	0.861636	0.389366	0.887396	1.29447	0.196195	0.924793
ENSG00000073910	FRY	10129	13	19	0.478153	0.632725	0.887976	0.377002	0.706357	0.93353	0.645204	0.519138	0.949724	7	1.3675	0.172009	0.599101	0.468696	0.639524	0.908957	0.811916	0.417288	0.897095	6	-0.470047	0.638502	0.949215	-0.733688	0.463537	0.912132	-0.552205	0.581094	1.02027	3	-2.00744	0.0451756	0.366075	-2.46882	0.0139421	0.218863	-1.94755	0.0521184	0.66025
ENSG00000073921	PICALM	8301	15	21	0.791761	0.428831	0.774326	1.22977	0.219451	0.628058	-0.625585	0.531918	0.9509	8	0.956135	0.339411	0.774581	1.14342	0.253496	0.69649	-0.683212	0.49484	0.918643	2	0.654564	0.513013	NA	0.872519	0.38341	NA	0.0212618	0.983047	NA	3	1.19478	0.232673	0.752552	1.23253	0.218423	0.757305	-0.468007	0.640016	1.02618
ENSG00000073969	NSF	101930324	25	10	2.87469	0.0041958	0.0552204	2.12869	0.0338453	0.258376	1.54028	0.124226	0.708988	2	1.87244	0.0616594	NA	1.29141	0.197254	NA	1.33785	0.181652	NA	2	2.78329	0.00556011	NA	2.22539	0.0265709	NA	1.87065	0.0620716	NA	5	-0.165997	0.868219	0.979907	-0.54126	0.588608	0.961362	-1.38794	0.165873	0.900257
ENSG00000074047	GLI2	2736	6	16	-0.607617	0.543684	0.843529	0.668835	0.503958	0.850703	0.393542	0.694114	0.977417	2	-0.803786	0.421857	NA	-0.612317	0.540651	NA	-0.76346	0.445607	NA	5	0.177771	0.858966	0.98039	0.981234	0.327027	0.829824	0.94198	0.346731	0.965671	6	-1.31461	0.189172	0.700278	-0.487257	0.626324	0.966875	-0.653154	0.514005	1.02469
ENSG00000074054	CLASP1	23332	11	15	1.34154	0.180283	0.525421	1.36642	0.172517	0.567956	0.335059	0.737744	0.982089	6	-0.149283	0.881384	0.972097	-0.169734	0.865299	0.977515	-0.532139	0.594904	0.938497	4	1.48735	0.137478	0.588532	1.54873	0.122179	0.590542	0.522341	0.601701	1.01918	5	2.14336	0.0325085	0.308963	2.19344	0.0288078	0.30345	1.40883	0.159608	0.891596
ENSG00000074071	MRPS34	65993	28	9	3.389	0.000750128	0.0163422	2.92422	0.00363488	0.0694038	2.1104	0.0353991	0.474872	0	NA	NA	NA	NA	NA	NA	NA	NA	NA	2	1.53773	0.124671	NA	1.0865	0.277865	NA	1.12637	0.260636	NA	5	2.21092	0.0274391	0.282515	2.75074	0.00619598	0.131988	1.81674	0.0699511	0.730971
ENSG00000074181	NOTCH3	4854	27	8	2.49058	0.0130382	0.119092	2.07994	0.03812	0.275627	1.39706	0.163116	0.760355	2	1.07713	0.28188	NA	0.937663	0.348942	NA	0.906958	0.364936	NA	3	1.30676	0.191822	0.670582	1.15895	0.247117	0.759104	0.554324	0.579645	1.0201	5	1.34815	0.178149	0.685568	0.684646	0.493934	0.93448	0.161132	0.872065	1.01501
ENSG00000074201	CLNS1A	1207	42	12	9.72952	8.51848e-21	5.07702e-18	8.83941	2.45745e-17	1.41414e-14	4.08199	5.32215e-05	0.00616779	14	7.81446	2.68821e-14	1.02396e-11	7.53043	2.98028e-13	2.49748e-10	5.16952	3.59903e-07	0.00013709	7	6.5984	9.53677e-11	1.73651e-08	6.45182	2.96878e-10	5.59879e-08	3.06889	0.00228417	0.0961082	14	7.4984	2.49886e-13	6.90607e-11	6.98757	1.06471e-11	2.94251e-09	4.12607	4.4303e-05	0.00516967
ENSG00000074211	PPP2R2C	5522	20	6	1.53313	0.1258	0.434737	1.02313	0.306818	0.72166	0.776905	0.437641	0.923306	6	0.494083	0.621439	0.895094	0.431315	0.666455	0.923122	0.135595	0.892205	0.988717	4	1.56491	0.118161	0.554621	1.50817	0.132241	0.607479	1.56256	0.11889	0.778423	3	-0.270784	0.786656	0.973425	-0.755818	0.45017	0.919784	-0.844807	0.398687	1.0012
ENSG00000074219	TEAD2	8463	21	15	1.61497	0.106872	0.397123	1.12065	0.263061	0.677567	0.73658	0.461778	0.93408	1	0.0330691	0.973631	NA	-0.318467	0.750285	NA	-0.0636158	0.949306	NA	5	0.239176	0.811056	0.97591	-0.131427	0.895499	1.00216	-0.608971	0.542865	1.02232	4	-0.178701	0.858236	0.980441	0.193879	0.846362	1.00254	-0.0463796	0.963029	1.00644
ENSG00000074266	EED	8726	15	16	1.47217	0.141528	0.463556	1.44484	0.149228	0.533717	-0.170797	0.864464	0.994428	2	0.769405	0.441973	NA	0.341371	0.73299	NA	-0.0234122	0.981332	NA	4	0.258813	0.795873	0.974744	0.280824	0.77898	0.989512	-0.821504	0.411814	0.987773	3	0.061332	0.951116	0.990738	0.0278395	0.977803	1.00518	-1.33125	0.183811	0.912278
ENSG00000074276	CDHR2	54825	15	0	-0.930592	0.35246	0.718	0.225381	0.82179	0.965913	-0.0645472	0.948564	0.997897	0	NA	NA	NA	NA	NA	NA	NA	NA	NA	3	-0.201306	0.840531	0.980543	0.888926	0.374537	0.868384	0.308967	0.757496	1.01897	3	-1.0742	0.283189	0.799046	-0.556482	0.578169	0.960141	-0.367593	0.713357	1.02471
ENSG00000074317	SNCB	6620	12	0	0.932885	0.351276	0.717515	2.09512	0.0367422	0.269874	2.05025	0.0409445	0.506134	0	NA	NA	NA	NA	NA	NA	NA	NA	NA	3	2.38389	0.0174582	0.197828	4.25244	2.59362e-05	0.00161125	4.40307	1.34771e-05	0.00148262	1	0.580402	0.561874	NA	-0.965882	0.334643	NA	-0.863522	0.388331	NA
ENSG00000074319	TSG101	7251	10	8	0.848782	0.39636	0.751045	0.997216	0.319218	0.733256	0.694466	0.487764	0.943308	4	0.756593	0.449607	0.840256	0.454539	0.64967	0.910711	0.359264	0.719574	0.965732	3	0.138593	0.889821	0.985259	0.405752	0.685126	0.984572	0.108701	0.91349	1.00998	4	-1.35909	0.174656	0.680102	-0.893068	0.372318	0.875327	-1.16232	0.24575	0.955524
ENSG00000074370	ATP2A3	489	15	15	-0.11732	0.906648	0.974567	-1.05201	0.293383	0.708124	-1.18564	0.236419	0.824699	1	-0.328569	0.742602	NA	-0.943764	0.345818	NA	-0.868	0.385878	NA	3	-0.437465	0.66194	0.949701	-1.33489	0.182614	0.685841	-1.36559	0.172779	0.855872	3	0.107342	0.914556	0.98157	-0.843829	0.399232	0.894355	-0.712741	0.476392	1.01833
ENSG00000074410	CA12	771	13	19	-2.00233	0.0457242	0.250507	-3.25998	0.00120235	0.0323105	-3.33506	0.00092659	0.0581313	3	-1.00337	0.316109	0.762081	-1.78015	0.0757548	0.435408	-1.65206	0.0992503	0.606208	5	-1.24926	0.212086	0.702586	-1.53927	0.12447	0.594811	-1.61541	0.106953	0.759603	2	-1.58102	0.11443	NA	-2.99683	0.00288523	NA	-2.71095	0.00697705	NA
ENSG00000074416	MGLL	11343	12	13	-0.155268	0.876665	0.96458	0.515646	0.606365	0.894855	0.462943	0.643639	0.971513	3	-0.793334	0.427914	0.823971	-0.716336	0.474171	0.852694	-0.722608	0.470312	0.916562	2	0.144109	0.885466	NA	0.331037	0.740777	NA	0.317018	0.751383	NA	1	0.942234	0.346473	NA	1.34909	0.178014	NA	1.29704	0.19531	NA
ENSG00000074527	NTN4	59277	15	12	1.58237	0.114121	0.411685	0.476562	0.633915	0.90595	0.509223	0.610857	0.965979	3	0.926274	0.354697	0.786339	0.315095	0.752841	0.941052	0.396418	0.691993	0.959765	1	1.33431	0.182636	NA	1.1562	0.24824	NA	1.1525	0.249754	NA	6	2.1475	0.0321761	0.308034	1.95103	0.0516999	0.421875	1.84779	0.065318	0.715297
ENSG00000074582	BCS1L	617	13	9	0.8983	0.369406	0.729631	1.36302	0.173585	0.56945	1.25484	0.210218	0.809068	0	NA	NA	NA	NA	NA	NA	NA	NA	NA	3	0.170557	0.864633	0.980183	0.63767	0.524026	0.945055	0.243964	0.807375	1.01811	1	0.541145	0.58862	NA	0.624444	0.532665	NA	1.0651	0.287426	NA
ENSG00000074590	NUAK1	9891	9	6	1.28574	0.199057	0.553	1.66801	0.0960378	0.43551	1.74561	0.0815919	0.623731	0	NA	NA	NA	NA	NA	NA	NA	NA	NA	5	0.381629	0.702879	0.95745	0.521648	0.602183	0.970791	0.570336	0.568747	1.0184	0	NA	NA	NA	NA	NA	NA	NA	NA	NA
ENSG00000074603	DPP8	54878	13	3	1.09461	0.27415	0.644369	0.851889	0.394748	0.791012	0.328604	0.742615	0.983162	2	0.227471	0.820139	NA	0.116366	0.907416	NA	-0.460972	0.645051	NA	2	0.553254	0.580307	NA	0.281097	0.77877	NA	0.0686183	0.945325	NA	3	0.762235	0.446236	0.896742	0.441597	0.659002	0.97408	0.712727	0.476401	1.01814
ENSG00000074621	SLC24A1	9187	10	11	0.474215	0.635529	0.888398	0.134513	0.89306	0.982943	-0.0453601	0.963841	0.997246	2	0.432625	0.665452	NA	0.759048	0.448238	NA	0.78936	0.430335	NA	2	-0.433185	0.665045	NA	-0.881387	0.378599	NA	-1.10436	0.270053	NA	1	-0.208699	0.834758	NA	0.274309	0.783979	NA	0.625164	0.532194	NA
ENSG00000074657	ZNF532	55205	9	6	0.425246	0.670819	0.901919	0.980956	0.327163	0.739797	-0.101742	0.919009	0.997296	3	-0.827689	0.408194	0.817168	0.501197	0.616488	0.90223	0.00379464	0.996974	0.999598	1	0.0401262	0.968007	NA	-0.0111746	0.991089	NA	-0.0799479	0.936316	NA	0	NA	NA	NA	NA	NA	NA	NA	NA	NA
ENSG00000074660	SCARF1	8578	15	13	-0.95617	0.339393	0.708063	0.515276	0.606624	0.894683	0.362752	0.716968	0.980236	0	NA	NA	NA	NA	NA	NA	NA	NA	NA	7	-0.64387	0.51992	0.913319	0.408438	0.683155	0.984149	0.303006	0.762032	1.01832	1	0.335861	0.7371	NA	0.16365	0.870084	NA	0.102695	0.918253	NA
ENSG00000074695	LMAN1	3998	16	4	3.51283	0.000478639	0.0115761	2.78133	0.00565064	0.089722	0.777188	0.437474	0.923888	0	NA	NA	NA	NA	NA	NA	NA	NA	NA	5	1.67404	0.0946737	0.503195	1.45921	0.145233	0.630418	0.75737	0.449242	1.00539	1	2.4354	0.015182	NA	2.28394	0.0228592	NA	0.982095	0.326604	NA
ENSG00000074706	IPCEF1	26034	16	9	-0.14407	0.885497	0.967535	0.806629	0.420324	0.806806	0.514888	0.606895	0.965294	6	0.693858	0.488055	0.85527	1.61795	0.106403	0.506049	1.79928	0.0726733	0.536093	3	-0.137807	0.890442	0.984914	0.157307	0.875076	1.00094	0.048506	0.961335	1.00531	4	-0.499656	0.61751	0.958908	-0.317456	0.751051	0.992518	-0.493946	0.621596	1.02982
ENSG00000074755	ZZEF1	23140	16	17	-1.59799	0.110602	0.404677	-1.44347	0.149612	0.533946	-2.52757	0.011842	0.287655	5	-1.27153	0.20406	0.65468	-1.58557	0.11357	0.523495	-2.51616	0.0122265	0.228702	4	-0.648879	0.516679	0.911568	-0.45741	0.647606	0.979151	-0.879486	0.379628	0.974302	2	-1.36073	0.17414	NA	-1.39661	0.163249	NA	-1.14326	0.253566	NA
ENSG00000074771	NOX3	50508	2	0	0.0787836	0.937232	0.983805	0.403657	0.686665	0.927784	0.38333	0.701664	0.977573	0	NA	NA	NA	NA	NA	NA	NA	NA	NA	3	-0.145388	0.884456	0.984064	-0.0894858	0.928737	1.00682	-0.108533	0.913624	1.01003	4	-0.168029	0.86662	0.979682	-0.0287525	0.977075	1.00581	-0.041842	0.966644	1.00641
ENSG00000074800	ENO1	2023	23	9	2.33442	0.0199216	0.155424	1.9934	0.0468465	0.306939	1.85061	0.0649105	0.581442	0	NA	NA	NA	NA	NA	NA	NA	NA	NA	3	0.0932303	0.925753	0.986368	0.226671	0.820787	0.996704	-0.116212	0.907539	1.00847	5	2.41333	0.0161232	0.211657	2.36179	0.0186298	0.251155	1.60734	0.108713	0.827321
ENSG00000074803	SLC12A1	6557	8	0	2.39828	0.0167939	0.13964	0.779158	0.436313	0.817469	0.851265	0.395095	0.908299	3	0.457142	0.647744	0.906798	-0.803969	0.421857	0.824817	-0.843114	0.399632	0.893045	2	2.19158	0.028815	NA	2.00182	0.0459289	NA	2.02842	0.0431316	NA	1	0.764092	0.44513	NA	-0.370933	0.710869	NA	-0.219667	0.826234	NA
ENSG00000074855	ANO8	57719	26	13	1.6694	0.0955888	0.374633	1.61904	0.106169	0.456283	1.47512	0.140912	0.736926	2	-1.45037	0.147507	NA	-0.812605	0.416892	NA	-0.696732	0.486346	NA	5	2.04457	0.0413579	0.333421	2.39906	0.0168602	0.209978	2.33309	0.0201027	0.359839	3	0.130133	0.896507	0.980742	-0.6089	0.542911	0.95202	-0.679216	0.497365	1.02158
ENSG00000074935	TUBE1	51175	13	15	1.09996	0.271814	0.642133	0.556967	0.577839	0.886384	-1.58668	0.113319	0.691178	0	NA	NA	NA	NA	NA	NA	NA	NA	NA	5	1.6214	0.105487	0.530498	0.968776	0.333199	0.836244	0.285873	0.775113	1.01778	4	0.946351	0.344372	0.851364	0.620095	0.535522	0.950973	-1.47273	0.141553	0.88225
ENSG00000074964	ARHGEF10L	55160	9	8	1.61432	0.107013	0.397381	1.35438	0.176322	0.572799	1.29195	0.197068	0.798223	2	1.74307	0.0818631	NA	1.74579	0.0815578	NA	1.61029	0.108066	NA	3	0.483363	0.629025	0.947259	0.181663	0.855932	0.998178	0.272604	0.785288	1.01722	5	1.78062	0.0755094	0.477999	1.7233	0.08555	0.541886	1.59357	0.111766	0.836019
ENSG00000074966	TXK	7294	10	6	-0.219225	0.826554	0.948791	0.595129	0.552069	0.875504	0.128131	0.898105	0.997576	1	0.810323	0.418094	NA	1.27168	0.20417	NA	1.08594	0.278113	NA	1	-0.28402	0.776499	NA	0.0778599	0.937976	NA	-0.220707	0.825425	NA	0	NA	NA	NA	NA	NA	NA	NA	NA	NA
ENSG00000075035	WSCD2	9671	4	0	-0.475114	0.634888	0.888471	-0.667943	0.504527	0.850889	-0.690699	0.490127	0.943177	3	-0.604659	0.545647	0.882726	-0.1546	0.877209	0.97883	-0.0849103	0.932372	0.995069	2	-0.576704	0.564368	NA	-0.915175	0.360611	NA	-1.09301	0.274998	NA	0	NA	NA	NA	NA	NA	NA	NA	NA	NA
ENSG00000075043	KCNQ2	3785	13	0	-0.383481	0.701507	0.913305	1.36546	0.17282	0.568279	1.18875	0.235193	0.8256	5	-0.0345645	0.972439	0.994999	0.396054	0.692261	0.931163	0.32454	0.745687	0.967914	12	-0.626746	0.531078	0.917506	0.120493	0.904149	1.00291	0.244282	0.807129	1.01829	11	-1.13477	0.256949	0.771654	-1.0955	0.273906	0.808704	-1.25108	0.211585	0.940358
ENSG00000075073	TACR2	6865	11	9	-0.548713	0.583418	0.862899	-0.70377	0.481955	0.841128	-0.835838	0.403709	0.913381	1	-0.587662	0.556993	NA	-0.759031	0.448248	NA	-0.808614	0.419183	NA	2	-0.240226	0.810242	NA	-0.574733	0.565771	NA	-0.352165	0.724887	NA	3	-0.576401	0.564573	0.946996	-0.741922	0.458538	0.923406	-0.490942	0.623717	1.02959
[truncated: 15,510 more rows]

## Sheet: top_FDR10% any region Fig 1c
							POG570	POG570	POG570	POG570	POG570	POG570	POG570	POG570	POG570	POG570	POG570	POG570	POG570	POG570	POG570	POG570	POG570	POG570	POG570	POG570	POG570	POG570	POG570	POG570	POG570	POG570	POG570	POG570	POG570	POG570	POG570	POG570	POG570	POG570	POG570	POG570	POG570	POG570	POG570	POG570	POG570		CCLE
[truncated: 640 more rows]
[truncated: 96 more columns]

[truncated: 2 more sheets: Enriched Terms_1MB region, Terms with Genes_1MB region]
