# Supplementary material for: Rearrangement-mediated cis-regulatory alterations in advanced patient tumors reveal interactions with therapy
Source: Cell Rep. Author manuscript; Available in PMC 2021 Nov 30. (PMC8630779; doi:10.1016/j.celrep.2021.110023)
Supplement: 4 [file NIHMS1757901-supplement-4.xlsx]

## Sheet: SV-expr external datasets
			CCLE	CCLE	CCLE	CCLE	CCLE	CCLE	CCLE	CCLE	CCLE	CCLE	CCLE	CCLE	CCLE	CCLE	CCLE	PCAWG	PCAWG	PCAWG	PCAWG	PCAWG	PCAWG	PCAWG	PCAWG	PCAWG	PCAWG	PCAWG	PCAWG	PCAWG	PCAWG	PCAWG	CBTTC	CBTTC	CBTTC	CBTTC	CBTTC	CBTTC	CBTTC	CBTTC	CBTTC	CBTTC	CBTTC	CBTTC	CBTTC	CBTTC	CBTTC
			1MB - CCLE	1MB - CCLE	1MB - CCLE	within gene - CCLE	within gene - CCLE	within gene - CCLE	within gene - CCLE	100kb upstream - CCLE	100kb upstream - CCLE	100kb upstream - CCLE	100kb upstream - CCLE	100kb downstream - CCLE	100kb downstream - CCLE	100kb downstream - CCLE	100kb downstream - CCLE	1MB - PCAWG	1MB - PCAWG	1MB - PCAWG	within gene - PCAWG	within gene - PCAWG	within gene - PCAWG	within gene - PCAWG	100kb upstream - PCAWG	100kb upstream - PCAWG	100kb upstream - PCAWG	100kb upstream - PCAWG	100kb downstream - PCAWG	100kb downstream - PCAWG	100kb downstream - PCAWG	100kb downstream - PCAWG	1MB - CBTTC	1MB - CBTTC	1MB - CBTTC	within gene - CBTTC	within gene - CBTTC	within gene - CBTTC	within gene - CBTTC	100kb upstream - CBTTC	100kb upstream - CBTTC	100kb upstream - CBTTC	100kb upstream - CBTTC	100kb downstream - CBTTC	100kb downstream - CBTTC	100kb downstream - CBTTC	100kb downstream - CBTTC
			distance metric (+/- 1Mb)	distance metric (+/- 1Mb)	distance metric (+/- 1Mb)	within gene	within gene	within gene	within gene	100kb upstream	100kb upstream	100kb upstream	100kb upstream	100kb downstream	100kb downstream	100kb downstream	100kb downstream	distance metric (+/- 1Mb)	distance metric (+/- 1Mb)	distance metric (+/- 1Mb)	within gene	within gene	within gene	within gene	100kb upstream	100kb upstream	100kb upstream	100kb upstream	100kb downstream	100kb downstream	100kb downstream	100kb downstream	distance metric (+/- 1Mb)	distance metric (+/- 1Mb)	distance metric (+/- 1Mb)	within gene	within gene	within gene	within gene	100kb upstream	100kb upstream	100kb upstream	100kb upstream	100kb downstream	100kb downstream	100kb downstream	100kb downstream
			SV+COPY+cancer type	SV+COPY+cancer type	SV+COPY+cancer type	SV+COPY+cancer type	SV+COPY+cancer type	SV+COPY+cancer type		SV+COPY+cancer type	SV+COPY+cancer type	SV+COPY+cancer type		SV+COPY+cancer type	SV+COPY+cancer type	SV+COPY+cancer type		SV+COPY+cancer type	SV+COPY+cancer type	SV+COPY+cancer type	SV+COPY+cancer type	SV+COPY+cancer type	SV+COPY+cancer type		SV+COPY+cancer type	SV+COPY+cancer type	SV+COPY+cancer type		SV+COPY+cancer type	SV+COPY+cancer type	SV+COPY+cancer type		SV+COPY+cancer type	SV+COPY+cancer type	SV+COPY+cancer type	SV+COPY+cancer type	SV+COPY+cancer type	SV+COPY+cancer type		SV+COPY+cancer type	SV+COPY+cancer type	SV+COPY+cancer type		SV+COPY+cancer type	SV+COPY+cancer type	SV+COPY+cancer type
Ensembl id	Gene name	Entrez id	t	p	fdr (Storey/Tibshirini)	t	p	fdr	# samples with SV bp	t	p	fdr	# samples with SV bp	t	p	fdr	# samples with SV bp	t	p	fdr (Storey/Tibshirini)	t	p	fdr	# samples with SV bp	t	p	fdr	# samples with SV bp	t	p	fdr	# samples with SV bp	t	p	fdr (Storey/Tibshirini)	t	p	fdr	# samples with SV bp	t	p	fdr	# samples with SV bp	t	p	fdr	# samples with SV bp
ENSG00000000003	TSPAN6	7105	2.7141	0.00702619	0.161295	1	1	--	0	3.48837	0.000557992	--	2	1.16431	0.245213	--	2	-1.11541	0.264898	0.669091	NA	NA	NA	1	-1.48235	0.13851	0.600741	6	-1.01063	0.312395	1.02808	6	-1.1677	0.243268	0.853317	NA	NA	---	0	NA	NA	---	0	-0.843906	0.398969	0.985215	3
ENSG00000000005	TNMD	64102	8.33534	2.7309e-15	1.54418e-12	1	1	--	0	-0.770694	0.441489	--	1	12.4974	3.46455e-29	--	1	-2.07442	0.0382532	0.240702	NA	NA	NA	1	-0.708029	0.479065	0.930733	4	3.86244	0.000118265	0.0124075	7	1.9589	0.0504639	0.547001	-0.215173	0.829686	---	1	-0.455611	0.648791	---	2	-0.445021	0.656422	---	1
ENSG00000000419	DPM1	8813	0.642644	0.520941	1.00228	-0.0395589	0.968471	--	1	1.36827	0.172243	--	2	0.0500578	0.960109	1.0046	8	2.55601	0.0107104	0.105436	-1.76465	0.0778767	0.367706	5	1.72957	0.0839642	0.479918	5	1.19864	0.230906	0.963047	12	0.900677	0.368025	0.919965	0.956166	0.339271	---	1	1.35329	0.176336	0.882651	4	0.212205	0.832	1.01417	3
ENSG00000000457	SCYL3	57147	-1.13472	0.257391	0.881505	-0.827812	0.408428	0.84645	3	-1.05427	0.292601	--	1	0.788019	0.431302	--	2	3.71197	0.000215099	0.00561041	3.38602	0.000732131	0.0148313	7	5.54071	3.70098e-08	2.94147e-06	8	3.99656	6.81933e-05	0.00800515	11	1.80956	0.070731	0.610153	NA	NA	---	0	0.862755	0.388525	0.997638	4	-1.73662	0.0828301	---	1
ENSG00000000460	C1orf112	55732	-1.165	0.244936	0.86833	-1.43514	0.152279	--	2	-1.31664	0.188955	--	2	-1.19104	0.234571	0.86252	4	1.66846	0.0954852	0.409428	1.30121	0.193436	0.584734	15	1.21686	0.223899	0.729589	7	0.186104	0.852395	1.02403	14	NA	NA	NA	NA	NA	---	NA	NA	NA	---	NA	NA	NA	---	NA
ENSG00000000938	FGR	2268	-0.997665	0.319238	0.92533	1	1	--	0	0.0767822	0.938847	1.00281	5	-1.27631	0.202824	0.822299	5	1.57364	0.115834	0.453393	NA	NA	NA	2	1.38159	0.167354	0.648599	14	-1.47526	0.140406	0.867976	5	-0.714025	0.475416	0.945604	-0.323478	0.746416	---	2	0.678549	0.497616	1.02002	6	NA	NA	---	0
ENSG00000000971	CFH	3075	-1.23516	0.217728	0.83886	0.120708	0.904002	0.981823	3	-0.52901	0.597186	0.995902	3	-1.16614	0.244474	0.869125	6	1.07792	0.281287	0.685767	1.86604	0.0622803	0.326083	7	1.23504	0.217058	0.723537	8	-0.516864	0.605347	1.05822	7	0.973308	0.330688	0.908271	-0.252608	0.800635	---	2	-0.794963	0.426865	1.01155	3	0.690333	0.490181	1.00267	21
ENSG00000001036	FUCA2	2519	-0.125676	0.900072	1.05257	1	1	--	0	0.976936	0.32938	0.921592	4	-0.207207	0.835988	1.00979	3	1.86626	0.0622487	0.319563	NA	NA	NA	2	-0.931432	0.351818	0.858051	3	-0.808461	0.418986	1.0501	8	0.282288	0.777794	0.991764	NA	NA	---	0	NA	NA	---	0	NA	NA	---	0
ENSG00000001084	GCLC	2729	0.959324	0.33816	0.938402	1	1	--	0	2.33725	0.0200772	--	2	1.46008	0.145304	--	1	1.96075	0.0501399	0.282334	0.605484	0.544972	0.876664	18	-1.07308	0.283449	0.794117	9	-0.675091	0.499748	1.05564	9	0.189367	0.849852	0.993743	-0.0338564	0.973	---	1	1.29765	0.194773	---	2	-1.1816	0.237708	---	1
ENSG00000001167	NFYA	4800	0.0053273	0.995753	1.0659	-0.608595	0.543247	--	1	-1.20406	0.229506	--	1	-1.69523	0.0910586	0.628942	4	-2.17293	0.0299813	0.205837	-1.14855	0.25097	0.656485	3	-2.42234	0.0155685	0.184861	7	0.537089	0.591306	1.05969	8	1.01271	0.311499	0.898478	NA	NA	---	0	NA	NA	---	0	0.101693	0.919025	1.00201	4
ENSG00000001461	NIPAL3	57185	0.723583	0.46988	0.99139	0.311367	0.755736	--	1	0.856329	0.392492	0.951279	3	-1.54015	0.124568	0.70872	4	2.10889	0.0351609	0.22834	1.61075	0.107497	0.444248	5	0.413117	0.679595	0.986965	8	-0.886254	0.375659	1.04072	8	-0.613116	0.53997	0.957759	-0.164662	0.869251	0.992134	3	NA	NA	---	0	0.443839	0.657276	1.01068	4
ENSG00000001497	LAS1L	81887	0.403666	0.686743	1.03023	1	1	--	0	-1.20417	0.229462	--	2	1.28522	0.199698	--	2	0.418916	0.675353	0.923296	NA	NA	NA	1	-1.16976	0.242329	NA	2	0.395868	0.692273	1.04767	3	0.392123	0.69507	0.984585	NA	NA	---	0	0.200728	0.840962	1.025	3	-0.541812	0.588096	---	2
ENSG00000001561	ENPP4	22875	0.608343	0.543416	1.00702	1	1	--	0	-1.32495	0.186185	--	1	1	1	--	0	0.817369	0.41388	0.797132	NA	NA	NA	0	-1.28182	0.200153	0.699748	10	-0.135723	0.892063	1.0206	8	-0.969449	0.332608	0.909522	0.894935	0.371085	0.948354	3	0.319444	0.749471	---	1	-1.84358	0.0656056	0.606618	3
ENSG00000001617	SEMA3F	6405	1.08	0.280999	0.900362	0.171495	0.863949	--	1	1.15742	0.248012	0.8736	5	1.32025	0.187748	0.80822	5	0.131387	0.895491	0.981246	-2.00232	0.0454756	0.273683	8	1.47877	0.139463	0.601882	18	-1.42758	0.153673	0.8857	17	0.106475	0.915232	0.996058	-0.277358	0.781575	---	1	-0.620415	0.535157	1.02858	7	0.645962	0.518485	1.00767	8
ENSG00000001626	CFTR	1080	-1.5172	0.130259	0.718398	0.534409	0.593451	0.922616	13	-3.07287	0.0023128	0.0752973	10	2.94587	0.00347026	0.101146	6	1.72835	0.0841826	0.380422	0.416411	0.677184	0.927057	13	1.53725	0.124497	0.574158	7	-0.770763	0.440999	1.05197	4	-0.8909	0.373245	0.921271	-0.438462	0.661167	0.986413	6	-0.613942	0.539424	1.02616	4	0.290838	0.771249	1.0133	4
ENSG00000001629	ANKIB1	54467	1.04207	0.29821	0.913681	1.28022	0.201448	--	2	0.52733	0.598351	0.995959	4	0.270933	0.786627	--	2	3.02906	0.00250572	0.0379383	2.4289	0.0152911	0.139094	5	-0.510198	0.610007	0.973124	5	1.09572	0.27342	0.99729	7	0.176534	0.859918	0.993111	0.196197	0.844505	---	1	NA	NA	---	0	1.33311	0.182867	0.847593	5
ENSG00000001630	CYP51A1	1595	-0.126848	0.899145	1.05297	-0.0746534	0.94054	--	1	-0.270796	0.786732	1.00036	4	1	1	--	0	0.625746	0.5316	0.866135	-0.0641301	0.948877	0.989221	3	0.474901	0.634944	0.976358	4	0.8861	0.375741	1.04055	6	1.11066	0.267039	0.875394	NA	NA	---	0	NA	NA	---	0	1.03581	0.300597	---	2
ENSG00000001631	KRIT1	889	0.500183	0.617309	1.01649	-0.229618	0.818544	0.972516	3	1	1	--	0	1.35339	0.176941	0.795879	3	3.3279	0.000901608	0.0169616	-0.938134	0.348365	0.75265	3	2.18095	0.0293811	0.276027	4	1.76225	0.0782812	0.744975	10	0.225116	0.821945	0.992631	NA	NA	---	0	0.886672	0.375516	---	1	-1.02306	0.306584	---	1
ENSG00000002016	RAD52	5893	1.59411	0.111954	0.681845	1.10398	0.27048	0.753512	10	2.02887	0.0433453	--	2	0.197237	0.843775	1.01117	3	0.00362643	0.997107	0.999576	-0.00272193	0.997829	0.999039	6	0.088046	0.929855	1.00121	8	-0.611896	0.540723	1.05944	9	1.12691	0.260112	0.870139	1.37044	0.170924	0.814093	7	1.42645	0.154119	0.845936	10	2.66339	0.00788791	0.2197	6
ENSG00000002330	BAD	572	1.27874	0.201966	0.820659	-0.219933	0.826072	--	1	1.60438	0.109673	0.691847	8	1.06986	0.285533	0.90404	12	0.431179	0.666416	0.921679	-1.51613	0.12975	0.489639	3	3.44188	0.000597596	0.0167058	10	NA	NA	NA	0	0.229768	0.81833	0.993416	NA	NA	---	0	-0.371129	0.710638	1.03511	24	1.48079	0.139047	0.791568	4
ENSG00000002549	LAP3	51056	0.514327	0.607398	1.01479	-0.630699	0.528713	--	1	1	1	--	0	1.35763	0.175591	0.794155	4	-0.96812	0.33318	0.734822	NA	NA	NA	0	-0.389001	0.697345	0.987905	6	-0.526209	0.598841	NA	1	2.08554	0.0373301	0.492615	NA	NA	---	0	0.326856	0.74386	1.03037	4	1.50047	0.133879	0.784776	6
ENSG00000002586	CD99	4267	0.401053	0.688664	1.03053	1.86403	0.063284	--	2	-0.290294	0.77179	1.00001	4	0.94113	0.347388	--	2	-0.471306	0.637508	0.909714	NA	NA	NA	1	-0.093801	0.925283	1.00034	4	0.508702	0.611055	1.05773	3	NA	NA	NA	NA	NA	---	NA	NA	NA	---	NA	NA	NA	---	NA
ENSG00000002587	HS3ST1	9957	-0.450747	0.652495	1.02277	1	1	--	0	1.70567	0.0890948	--	2	-1.12212	0.262701	0.885171	4	-0.502976	0.615073	0.900891	NA	NA	NA	2	NA	NA	NA	0	-0.55115	0.581634	1.05861	8	-2.06737	0.0390133	0.4979	NA	NA	---	0	0.970796	0.331937	---	1	NA	NA	---	0
ENSG00000002726	AOC1	26	-0.539902	0.589661	1.01037	0.578004	0.563691	--	2	-0.127497	0.898632	0.999119	3	0.380868	0.703568	--	2	0.405951	0.684851	0.92595	NA	NA	NA	2	-0.0308531	0.975392	1.00133	8	-1.01765	0.30905	1.0253	10	0.641687	0.521256	0.953896	0.146872	0.88327	---	1	NA	NA	---	0	-0.170643	0.864546	1.00732	8
ENSG00000002745	WNT16	51384	0.950563	0.342584	0.941438	1	1	--	0	-0.794971	0.427253	0.963427	3	1.79059	0.0743575	0.578393	3	3.03117	0.00248836	0.0377473	NA	NA	NA	0	5.12075	3.54307e-07	2.44169e-05	5	-0.384735	0.700502	1.0475	7	1.22274	0.22178	0.83047	NA	NA	---	0	NA	NA	---	0	-1.9583	0.0505342	---	1
ENSG00000002746	HECW1	23072	-0.920186	0.358207	0.950927	0.559416	0.576291	0.919508	12	-0.870713	0.3846	--	1	-1.11855	0.264218	0.884961	4	1.12506	0.260788	0.664826	1.72956	0.0839662	0.383658	17	1.21815	0.223406	0.728638	4	-0.572562	0.567049	1.06005	7	-0.61384	0.539492	0.957823	0.797727	0.425261	0.967305	6	-0.0866234	0.930992	1.01284	8	-1.00712	0.314174	0.948056	4
ENSG00000002822	MAD1L1	8379	1.27498	0.203292	0.822777	-0.0376706	0.969975	0.994067	12	0.242732	0.808377	1.00176	5	-1.22733	0.22065	0.845104	7	0.220893	0.825213	0.966186	0.648864	0.516551	0.864204	16	1.42844	0.153427	0.626276	6	0.235966	0.813499	1.03055	5	-0.206979	0.836078	0.992966	-0.570124	0.56875	0.98536	27	0.35756	0.720765	1.03397	10	-0.751628	0.452491	---	2
ENSG00000002834	LASP1	3927	2.60995	0.00950553	0.194891	-0.529574	0.596795	0.922403	5	2.55843	0.0110007	0.214775	11	0.332134	0.740018	1.01262	7	1.05243	0.292813	0.695279	-0.168173	0.866476	0.975155	10	0.875522	0.381466	0.877766	23	-0.897462	0.369653	1.04135	15	-0.633035	0.526888	0.954267	-0.994152	0.320443	0.935019	5	-0.200125	0.841432	---	2	-0.0810366	0.935433	1.0015	3
ENSG00000002919	SNX11	29916	1.19712	0.232194	0.854891	1.72936	0.0847639	--	1	1.26172	0.20802	0.840732	8	-0.499707	0.617644	1.00847	4	3.44243	0.000596402	0.0124448	1.99767	0.045978	0.275368	3	1.24817	0.212214	0.716717	19	0.283345	0.776961	1.03581	7	-0.0148213	0.988178	0.999225	NA	NA	---	0	-0.435155	0.663565	1.03359	3	2.02974	0.0427064	---	1
ENSG00000002933	TMEM176A	55365	0.297823	0.766043	1.03868	1	1	--	0	-0.778147	0.437089	0.966185	3	2.06448	0.0398232	--	2	0.454672	0.649427	0.914273	NA	NA	NA	0	0.0577099	0.953989	1.00082	6	-1.88834	0.0592218	0.68703	6	0.0680327	0.945776	0.996531	NA	NA	---	0	NA	NA	---	0	0.140603	0.888218	1.00524	4
ENSG00000003056	M6PR	4074	1.87875	0.0612385	0.536636	1	1	--	0	1.63831	0.102395	0.684056	3	-1.48185	0.13942	--	2	1.48313	0.138302	0.495251	NA	NA	NA	1	1.89132	0.0588222	0.407433	5	-0.753766	0.451138	1.05257	9	0.741492	0.458608	0.944434	NA	NA	---	0	NA	NA	---	0	NA	NA	---	0
ENSG00000003096	KLHL13	90293	0.78587	0.432558	0.979283	-0.502515	0.61567	0.92516	3	0.969565	0.333037	--	2	-0.386698	0.699251	1.01269	3	1.15315	0.249079	0.652378	1.15664	0.247652	0.651244	8	0.00914164	0.992708	NA	2	0.153531	0.878005	1.02113	4	-1.5585	0.119501	0.716658	-1.17465	0.240478	0.880199	3	-1.23154	0.218475	0.912318	3	1.06722	0.286185	---	2
ENSG00000003137	CYP26B1	56603	1.40765	0.160259	0.766584	1	1	--	0	1.21341	0.22592	0.852745	4	-0.458971	0.646584	--	2	-0.346157	0.729285	0.940368	NA	NA	NA	0	0.218909	0.826758	0.998797	6	0.996444	0.319236	1.03152	6	2.75938	0.00592046	0.198054	NA	NA	---	0	NA	NA	---	0	-1.38834	0.16541	---	2
ENSG00000003147	ICA1	3382	1.26776	0.205859	0.826164	1.17629	0.240401	0.721203	4	1.65322	0.099322	0.674482	4	0.802736	0.422757	0.985846	4	-2.31561	0.0207477	0.162154	-3.51229	0.000460789	0.0101661	9	-1.92092	0.0549795	0.395929	7	-0.93908	0.347879	1.03919	8	0.121743	0.903133	0.994332	0.706592	0.480021	---	1	-2.68191	0.00746796	---	1	0.0729564	0.941859	---	2
ENSG00000003249	DBNDD1	79007	0.139155	0.88942	1.05144	-1.36406	0.173562	--	2	1.05021	0.294459	0.903815	5	0.682398	0.495509	0.997409	5	-1.40955	0.158932	0.530262	-0.122909	0.902199	0.982432	3	-1.73608	0.0828073	0.477062	4	-2.55816	0.010645	0.309476	8	1.54556	0.122596	0.719704	NA	NA	---	0	0.506815	0.612421	1.03224	7	1.52036	0.128807	0.775062	3
ENSG00000003393	ALS2	57679	0.592849	0.553724	1.00565	0.132076	0.895012	--	1	1	1	--	0	0.919645	0.35849	0.955843	3	-1.39545	0.163139	0.537764	-1.07999	0.280366	0.690186	3	0.505611	0.613222	0.973618	5	-0.689179	0.490844	1.05447	15	-0.38749	0.698494	0.984943	0.626056	0.531453	---	2	NA	NA	---	0	NA	NA	---	0
ENSG00000003400	CASP10	843	2.28735	0.0228646	0.332178	3.05879	0.00242079	--	2	0.83563	0.404022	--	2	1.51479	0.130867	0.721584	44	0.00295169	0.997645	0.99957	NA	NA	NA	2	-0.315917	0.752121	0.993928	5	0.0847712	0.932457	1.01317	13	-0.0726347	0.942115	0.996618	-0.0507894	0.959506	---	1	1.94246	0.0524241	0.583595	4	-0.709116	0.478454	---	2
ENSG00000003402	CFLAR	8837	0.0976557	0.92227	1.05673	-0.406398	0.684737	--	2	1.55282	0.121511	0.718755	3	3.52269	0.000492999	--	2	0.667599	0.504518	0.852351	-0.501636	0.616016	0.907263	4	1.01022	0.312593	0.824332	7	0.544916	0.585913	1.05921	7	-0.370078	0.71142	0.986962	0.33486	0.737816	---	1	1.17735	0.239397	0.923765	4	0.819589	0.412689	---	1
ENSG00000003436	TFPI	7035	0.11915	0.905235	1.05373	-0.114518	0.908903	0.980797	4	-0.180634	0.856776	--	2	1	1	--	0	-0.305476	0.760056	0.950001	-0.137138	0.890945	0.980416	6	0.135103	0.892553	1.00202	4	-0.381181	0.703136	1.04697	5	0.889494	0.373999	0.921058	0.811569	0.417275	0.963906	5	NA	NA	---	0	1.40256	0.161128	---	2
ENSG00000003756	RBM5	10181	-1.46392	0.144253	0.741523	-1.86117	0.0636885	--	2	-1.22117	0.222971	0.848099	6	0.416568	0.67729	--	2	-1.2491	0.211874	0.60443	0.447181	0.654825	0.921537	9	-0.878576	0.379807	0.876451	13	-2.50085	0.0125223	0.344672	10	-1.08881	0.27656	0.881784	-0.698506	0.485059	0.973866	4	0.236444	0.813147	1.03002	6	-1.5895	0.112334	0.744519	3
ENSG00000003987	MTMR7	9108	0.536969	0.591683	1.01021	0.784874	0.433141	0.859791	3	1.54833	0.122586	--	1	0.58074	0.561847	--	2	0.851659	0.394573	0.783376	0.839233	0.401506	0.794035	5	-0.128752	0.897576	1.00146	4	0.457429	0.647446	1.05473	8	-1.25315	0.210508	0.824727	NA	NA	---	0	-0.540423	0.589053	---	2	-0.366696	0.71394	---	1
ENSG00000003989	SLC7A2	6542	-1.11131	0.267316	0.886254	-1.27478	0.203363	--	2	1	1	--	0	-0.394235	0.693685	1.01212	4	2.75915	0.00588353	0.0690419	1.46216	0.143958	0.513892	3	2.31385	0.0208445	0.224274	4	-0.629113	0.529395	1.05913	11	0.775111	0.438498	0.938495	0.927513	0.353934	---	1	0.0561178	0.955262	---	2	1.67007	0.0952887	---	2
ENSG00000004059	ARF5	381	-0.512059	0.608983	1.01491	1	1	--	0	-0.00158608	0.998736	--	2	-0.021026	0.983239	--	1	-1.22214	0.221894	0.616812	NA	NA	NA	0	-0.631237	0.528006	0.952483	6	1.97593	0.0483922	0.634621	4	0.40249	0.687429	0.983104	NA	NA	---	0	2.29195	0.0221616	---	2	-2.63723	0.00851737	---	2
ENSG00000004139	SARM1	23098	-0.393389	0.694309	1.03079	-0.289882	0.772105	0.964461	4	-1.5256	0.128152	0.731051	4	0.917723	0.359494	0.956866	5	-0.0585166	0.953347	0.991053	-0.96216	0.336163	0.741655	4	0.387823	0.698216	0.987982	6	0.42165	0.673357	1.05166	10	0.86476	0.387424	0.924903	-0.434544	0.664008	0.986052	3	1.92843	0.0541475	0.585578	3	-0.651996	0.514587	---	2
ENSG00000004142	POLDIP2	26073	-0.901779	0.367891	0.957933	1	1	--	0	-0.85502	0.393216	0.951164	8	-1.03939	0.299454	0.919085	5	2.9241	0.0035195	0.0484099	NA	NA	NA	2	0.823193	0.410562	0.897221	7	3.61938	0.000307625	0.0260964	7	1.62596	0.104342	0.688948	NA	NA	---	0	1.56947	0.116925	0.781364	3	0.869558	0.384797	0.976784	3
ENSG00000004399	PLXND1	23129	1.13482	0.257346	0.88149	1.52669	0.127882	0.572739	3	1.09487	0.274443	0.888572	15	-0.431992	0.666054	--	2	-0.326489	0.744111	0.945252	-0.894268	0.371358	0.770564	7	-0.355849	0.722016	0.992636	10	-1.65641	0.0979003	0.795994	23	-0.619302	0.53589	0.95644	-0.130437	0.896253	0.993765	4	0.0392868	0.968671	---	1	-1.79417	0.0731544	---	1
ENSG00000004468	CD38	952	0.166116	0.868176	1.04748	-0.265777	0.790592	--	2	0.798947	0.424947	0.964929	3	-0.433561	0.664916	--	1	-0.367132	0.713586	0.93496	-0.079841	0.936377	0.985838	5	-0.455026	0.649173	0.97963	5	1.15382	0.248803	0.979559	4	0.198579	0.842641	0.992474	0.627898	0.530246	---	1	1.12942	0.259053	---	1	NA	NA	---	0
ENSG00000004478	FKBP4	2288	1.54609	0.123126	0.703807	-0.88066	0.3792	--	1	2.87213	0.00436484	0.120757	17	-1.02135	0.307903	0.923635	5	2.21753	0.0267742	0.191696	NA	NA	NA	1	0.756584	0.449448	0.917734	7	0.0436301	0.965207	1.00655	8	-0.587005	0.557363	0.960449	-2.32988	0.0200547	---	1	0.492212	0.622702	1.03518	15	-0.443628	0.657429	1.0104	3
ENSG00000004487	KDM1A	23028	3.91495	0.000111738	0.00672522	2.32893	0.02052	--	1	1	1	--	0	1.07055	0.285223	0.90399	4	0.25154	0.80144	0.961003	0.69361	0.488061	0.854797	4	0.390844	0.695982	0.988225	6	-0.33157	0.740272	1.03988	7	0.924878	0.355302	0.91555	NA	NA	---	0	0.667018	0.504948	---	1	NA	NA	---	0
ENSG00000004534	RBM6	10180	-0.749843	0.453931	0.987008	-1.25131	0.211788	0.688721	8	0.53154	0.595434	0.996617	3	-0.67297	0.50148	0.996413	3	-1.95383	0.0509533	0.285635	-1.2332	0.217745	0.61365	20	-1.71511	0.0865843	0.485715	8	-0.535066	0.592703	1.05949	15	-1.00174	0.316765	0.902074	-1.74031	0.082181	0.631624	37	1.04814	0.294882	0.95172	5	-0.0669623	0.946628	1.00121	3
ENSG00000004660	CAMKK1	84254	0.00514135	0.995901	1.06568	-1.77637	0.0766761	0.466168	4	-1.168	0.243724	--	1	1.94745	0.0524038	0.495086	7	-0.150681	0.880253	0.979325	NA	NA	NA	2	0.369538	0.711792	0.990713	11	0.565404	0.571905	1.05946	3	-0.660064	0.509399	0.95116	-0.674757	0.500021	---	2	0.160737	0.87234	1.02241	4	0.363627	0.716231	1.01583	4
ENSG00000004700	RECQL	5965	0.846379	0.398009	0.967861	1.12186	0.26281	0.746185	3	-1.03668	0.300713	0.904337	4	-0.235315	0.814124	1.00847	3	1.14489	0.252484	0.65669	-0.179314	0.857722	0.973375	3	1.59957	0.109957	0.544956	7	-0.0971639	0.922612	1.01347	9	1.54009	0.123925	0.720239	0.642552	0.520695	---	1	3.40085	0.000704331	---	2	NA	NA	---	0
ENSG00000004776	HSPB6	126393	2.24396	0.0255568	0.351337	1	1	--	0	-0.255258	0.798697	1.00093	3	2.56638	0.0107572	0.219578	3	0.397183	0.691304	0.928735	NA	NA	NA	0	0.444838	0.656517	0.98207	14	1.21101	0.226131	0.958224	12	-0.511345	0.609248	0.969189	NA	NA	---	0	0.612798	0.54018	1.02588	3	-0.692237	0.488985	1.00248	57
ENSG00000004777	ARHGAP33	115703	1.96086	0.0508108	0.496486	1.14453	0.253306	--	2	0.686163	0.493135	--	2	0.420315	0.674553	--	1	1.23348	0.217639	0.611745	NA	NA	NA	2	0.828178	0.407735	0.894904	8	-0.209119	0.834391	1.02765	25	0.0340363	0.972856	0.997646	0.363941	0.715996	---	1	0.159033	0.873682	1.02162	30	0.345774	0.729601	---	1
ENSG00000004779	NDUFAB1	4706	-0.518061	0.604794	1.01382	-0.0512932	0.959126	--	1	-0.25104	0.801954	--	2	-0.151249	0.87988	1.0079	4	-0.179566	0.857523	0.974318	NA	NA	NA	2	1.22649	0.220255	0.72608	6	0.133857	0.893538	1.02029	7	0.373895	0.708579	0.986547	NA	NA	---	0	0.723756	0.469423	---	1	NA	NA	---	0
ENSG00000004799	PDK4	5166	1.4143	0.158302	0.764537	1	1	--	0	0.83796	0.402714	--	2	0.774585	0.439189	--	2	0.16788	0.866706	0.975657	NA	NA	NA	0	0.778437	0.436465	0.911392	7	-0.832679	0.405192	1.04906	4	-0.450268	0.652636	0.977774	-1.31188	0.189927	---	2	0.706363	0.480164	---	2	-1.61268	0.107201	0.734628	3
ENSG00000004809	SLC22A16	85413	-0.573015	0.56706	1.00739	-0.542372	0.587961	--	1	1	1	--	0	0.145992	0.884025	1.00815	4	6.92948	6.88192e-12	7.34031e-10	NA	NA	NA	2	0.671098	0.502288	0.940526	6	-0.785209	0.432486	1.05224	6	-0.363085	0.716635	0.98685	-1.96959	0.0492229	---	2	NA	NA	---	0	1.07082	0.284565	---	1
ENSG00000004838	ZMYND10	51364	-1.35947	0.175008	0.787025	1	1	--	0	-0.799554	0.424596	0.964841	16	-0.703009	0.48259	0.995958	8	-0.980316	0.327128	0.72908	NA	NA	NA	2	0.514426	0.607049	0.972896	8	0.504751	0.613827	1.05781	15	0.790956	0.429199	0.937106	NA	NA	---	0	NA	NA	---	0	0.705544	0.480673	1.0008	11
ENSG00000004846	ABCB5	340273	-0.0801934	0.936136	1.05973	-0.02486	0.980183	0.996414	9	-0.367365	0.713604	--	1	-0.0623964	0.950288	1.00429	3	0.161469	0.871751	0.976734	0.39183	0.695253	0.933602	6	0.596228	0.551136	0.957333	5	-0.104373	0.916891	1.01551	6	-1.06424	0.287535	0.888054	-0.272548	0.78527	0.98884	10	-0.140901	0.887982	---	2	-0.581838	0.560836	1.01341	15
ENSG00000004848	ARX	170302	-1.08723	0.277797	0.895713	-0.565304	0.572286	--	1	-0.565304	0.572286	--	1	-0.618045	0.53701	--	1	0.215362	0.829521	0.967674	NA	NA	NA	0	0.334117	0.73835	NA	1	0.380709	0.703487	1.04663	6	-1.37592	0.169224	0.791452	NA	NA	---	0	-0.752125	0.452192	1.01623	3	-0.636462	0.524653	1.00397	3
ENSG00000004864	SLC25A13	10165	1.11379	0.26625	0.886139	0.135335	0.892437	0.980901	7	1.07072	0.285147	0.896188	3	-0.0739775	0.941077	--	1	-0.167551	0.866965	0.97581	-0.0824709	0.934286	0.985312	16	-1.84061	0.0659264	0.427413	7	0.688673	0.491162	1.05453	5	0.816559	0.414418	0.932478	-1.0838	0.278771	0.919214	5	-0.792097	0.428534	---	2	-1.32772	0.184641	0.848451	3
ENSG00000004866	ST7	102466616	NA	NA	NA	NA	NA	NA	NA	NA	NA	NA	NA	NA	NA	NA	NA	1.2907	0.197058	0.585004	1.94445	0.0520748	0.295279	14	0.498786	0.618022	0.973853	6	1.52804	0.126766	0.854169	3	1.29538	0.195555	0.815162	1.32263	0.186329	0.827731	6	1.0752	0.282601	0.945989	12	-0.38327	0.701619	1.01638	4
ENSG00000004897	CDC27	996	0.337018	0.736336	1.03599	0.0316258	0.974791	0.994145	3	1.39137	0.165135	0.783393	8	-0.112651	0.910382	1.00864	7	-1.00389	0.315636	0.716365	NA	NA	NA	2	-0.866176	0.386567	0.881679	8	0.207834	0.835394	1.02742	11	2.22576	0.0263022	0.430658	0.836643	0.403038	0.96534	4	0.810771	0.417733	1.00697	4	0.813348	0.416255	0.990202	7
ENSG00000004939	SLC4A1	6521	1.10353	0.270673	0.88834	1	1	--	0	0.0250578	0.980025	1.00278	8	0.458292	0.647072	1.00933	8	1.04162	0.297797	0.699741	NA	NA	NA	2	0.278624	0.780581	0.996408	6	0.212072	0.832087	1.02755	9	1.48923	0.136812	0.749329	-0.10287	0.918091	---	1	0.175327	0.860866	1.02428	6	-0.568181	0.570068	1.01355	4
ENSG00000004948	CALCR	799	-0.271418	0.786255	1.03958	-0.667012	0.505272	0.888107	6	-0.749105	0.454375	--	1	1.89136	0.0595302	--	2	0.709568	0.47811	0.838693	0.157474	0.874898	0.976864	8	0.121393	0.9034	1.00083	5	-0.419511	0.674918	1.05002	4	0.0165826	0.986774	0.998889	NA	NA	---	0	-0.380387	0.703757	---	2	-0.0468709	0.962628	1.00122	11
ENSG00000004961	HCCS	3052	0.00813658	0.993513	1.06605	1	1	--	0	0.82942	0.40752	0.958701	3	1	1	--	0	2.56691	0.0103814	0.10326	NA	NA	NA	1	2.62527	0.00876839	0.125956	7	0.627545	0.530421	1.05933	5	-0.418257	0.675869	0.981641	NA	NA	---	0	-0.593735	0.552854	---	1	-0.666571	0.505234	---	2
ENSG00000004975	DVL2	1856	0.622419	0.534135	1.0056	1	1	--	0	2.2495	0.0251984	0.341299	5	-0.348325	0.727838	1.01099	3	-0.357643	0.720673	0.937817	NA	NA	NA	0	1.08318	0.278946	0.79117	13	-0.109616	0.912732	1.01645	8	0.30354	0.761555	0.991549	NA	NA	---	0	2.82273	0.00487718	0.168022	8	-1.17422	0.240649	0.89297	15
ENSG00000005001	PRSS22	64063	2.06091	0.0401652	0.442126	2.98636	0.00305364	--	1	1.13473	0.257384	0.879985	7	-0.504319	0.614404	1.00838	5	0.85461	0.392938	0.782144	NA	NA	NA	0	0.173621	0.862193	0.999892	6	-1.19991	0.230412	0.962836	3	-1.17673	0.239645	0.850858	NA	NA	---	0	-0.419827	0.674722	1.03449	5	-0.240443	0.810047	1.01396	11
ENSG00000005007	UPF1	5976	1.85201	0.0649972	0.549408	0.861435	0.38968	0.837953	4	0.88306	0.377904	0.946025	3	1.41252	0.158824	0.770317	10	0.155076	0.876787	0.978614	-1.97332	0.0486882	0.285219	9	1.54475	0.12267	0.571664	15	0.161243	0.871929	1.02256	10	0.904849	0.365812	0.918993	NA	NA	---	0	-0.417298	0.67657	1.0354	3	1.86821	0.0620901	0.597223	6
ENSG00000005020	SKAP2	8935	1.52452	0.128422	0.713395	-0.285632	0.775355	0.965884	10	2.21048	0.0278192	--	2	0.277553	0.781545	1.00992	3	-1.02894	0.303717	0.704915	-2.0061	0.0450704	0.27207	13	-0.964615	0.334932	0.844289	6	0.337108	0.736095	1.04108	5	0.444946	0.656476	0.977944	0.490763	0.623726	0.990245	7	-0.91559	0.360152	---	1	-0.444842	0.656552	1.01145	22
ENSG00000005022	SLC25A5	292	-0.818151	0.413914	0.974659	-1.88154	0.0608568	--	1	-0.930901	0.352646	--	2	0.197601	0.84349	--	1	1.57109	0.116426	0.454814	NA	NA	NA	0	1.07745	0.281498	0.793039	8	0.774637	0.438707	1.05124	4	-0.675799	0.499359	0.949735	-0.562536	0.573905	0.982419	10	-0.252986	0.800342	---	2	-0.417017	0.676775	1.01254	3
ENSG00000005073	HOXA11	3207	-0.322032	0.747651	1.03724	1	1	--	0	-0.235629	0.813879	--	2	0.525662	0.599508	1.00906	3	1.78835	0.0739718	0.353114	NA	NA	NA	0	1.3233	0.18599	0.678101	5	1.60535	0.108681	0.820094	8	-0.266014	0.790296	0.993495	-0.705039	0.480987	---	1	-0.559018	0.576303	---	1	-0.75276	0.451811	---	2
ENSG00000005075	POLR2J	5439	1.0533	0.293044	0.910972	1	1	--	0	1	1	--	0	1.59243	0.112331	0.681227	7	1.27832	0.201383	0.591741	NA	NA	NA	2	1.20978	0.226602	NA	1	0.193191	0.846842	NA	2	1.83874	0.0663152	0.599831	NA	NA	---	0	NA	NA	---	0	0.766039	0.443874	0.990995	7
ENSG00000005100	DHX33	56919	1.15283	0.249888	0.874058	0.555687	0.578835	--	2	0.565955	0.571843	0.99492	4	-0.297699	0.766137	1.0124	5	1.76888	0.0771678	0.36286	NA	NA	NA	0	1.404	0.160578	0.636959	7	0.658525	0.510327	1.05873	8	0.948044	0.343387	0.912874	2.28337	0.0226642	---	1	-1.08349	0.27891	0.942656	3	-1.08759	0.277097	0.925354	4
ENSG00000005102	MEOX1	4222	1.96651	0.0501524	0.493192	1	1	--	0	2.62613	0.00907486	0.195078	5	3.12895	0.00192505	0.0659276	4	-2.64489	0.0082785	0.0885759	NA	NA	NA	1	-0.614848	0.538772	0.954355	4	-0.758257	0.448446	1.0532	8	-0.582371	0.560477	0.960929	NA	NA	---	0	0.575531	0.565091	1.03161	3	-2.08319	0.0375438	0.481494	3
ENSG00000005108	THSD7A	221981	0.426615	0.669963	1.02752	1.32491	0.1862	0.658238	13	-0.456365	0.648454	--	1	1.09763	0.273236	--	2	0.599915	0.548677	0.873932	1.41693	0.156762	0.535479	30	-0.139343	0.889203	1.00151	10	2.68568	0.00733835	0.250577	7	-1.0021	0.316591	0.90227	-1.00274	0.316285	0.937357	6	0.770913	0.440981	1.01255	4	NA	NA	---	0
ENSG00000005156	LIG3	3980	0.175072	0.86114	1.04639	1	1	--	0	1	1	--	0	-0.856111	0.392613	--	2	3.23181	0.00126358	0.0220845	3.93606	8.75952e-05	0.00268643	3	0.0833332	0.933601	1.00118	6	1.8682	0.0619787	0.692382	15	-0.998491	0.318336	0.903376	NA	NA	---	0	-1.15824	0.247106	0.926011	7	2.19676	0.0283175	0.423597	5
ENSG00000005175	RPAP3	79657	1.38777	0.166226	0.775612	-1.63667	0.102738	--	2	3.15509	0.00176566	0.061198	7	-0.469818	0.638823	1.00975	7	2.67676	0.00753535	0.0827745	4.77261	2.04257e-06	9.63509e-05	6	2.70161	0.00699783	0.109007	16	0.295992	0.767287	1.03646	10	1.2879	0.198143	0.81772	NA	NA	---	0	1.18936	0.234645	0.917891	3	NA	NA	---	0
ENSG00000005187	ACSM3	6296	0.395473	0.692772	1.031	1.35101	0.177699	0.645875	3	-0.0117087	0.990666	1.00138	4	-0.831912	0.406114	--	1	0.0530598	0.957693	0.99143	-0.164057	0.869714	0.976027	10	0.370248	0.711263	NA	2	0.617554	0.536987	1.05977	4	0.317756	0.750751	0.990003	-0.351825	0.72506	---	2	-0.20138	0.840451	1.02603	5	0.739198	0.459999	---	2
ENSG00000005194	CIAPIN1	57019	-0.686976	0.492623	0.997361	0.455621	0.648989	--	1	-1.49726	0.135366	0.74268	4	-1.07918	0.281365	0.901259	8	2.25428	0.0243586	0.1799	NA	NA	NA	0	2.03448	0.0421228	0.342152	7	-1.93739	0.0529323	0.653514	10	-0.556236	0.578202	0.96417	-0.824114	0.410115	0.967797	3	NA	NA	---	0	-0.307821	0.758297	---	1
ENSG00000005243	COPZ2	51226	1.31705	0.188818	0.804987	1	1	--	0	-0.137375	0.890826	0.998175	8	2.23894	0.0258857	0.356188	6	1.28689	0.198382	0.586964	0.172142	0.863355	0.974854	6	0.0666135	0.9469	1.00091	15	0.975462	0.329528	1.03625	20	-2.70018	0.00707341	0.220399	NA	NA	---	0	-2.36607	0.0182104	---	2	-1.83202	0.0673117	---	2
ENSG00000005249	PRKAR2B	5577	-0.807674	0.419912	0.976689	-0.352099	0.725009	0.958176	3	1	1	--	0	0.87065	0.384635	0.970759	3	1.45586	0.145692	0.508975	2.53334	0.0114247	0.116194	5	2.6127	0.00909546	0.129037	7	-1.577	0.11506	0.833752	7	-0.633974	0.526275	0.954177	-1.43624	0.151316	---	2	0.103549	0.917553	---	2	0.212374	0.831868	1.01455	3
ENSG00000005302	MSL3	10943	1.49741	0.135328	0.727314	1	1	--	0	1.67341	0.0952784	0.66196	18	-0.0196008	0.984375	--	1	1.23106	0.21854	0.612621	NA	NA	NA	1	2.34137	0.0193764	0.212575	50	-1.51107	0.131034	0.859458	6	-1.15541	0.248261	0.859665	NA	NA	---	0	-1.15347	0.249054	0.926818	9	-1.74767	0.0808968	0.652927	3
ENSG00000005339	CREBBP	1387	-1.6185	0.106595	0.67148	-0.106435	0.915308	0.982443	16	-5.17329	4.19115e-07	4.10434e-05	3	-0.2314	0.817161	1.00869	6	-0.570294	0.568586	0.881834	-1.86141	0.062931	0.32793	25	-0.377979	0.705513	0.989563	13	0.168455	0.866254	1.02292	4	-1.34983	0.177444	0.799594	-0.07684	0.93877	0.991467	3	-0.416438	0.677199	---	2	0.00892837	0.992878	---	1
ENSG00000005381	MPO	4353	-1.36753	0.172473	0.785987	1	1	--	0	-1.47442	0.141408	0.749497	6	-0.656486	0.51201	0.995516	5	1.09759	0.272602	0.677169	1.95338	0.0510069	0.291897	6	0.668675	0.503831	0.940909	17	-0.0843842	0.932765	1.01315	12	-1.05124	0.293459	0.889399	NA	NA	---	0	-0.144282	0.885313	1.02065	3	-0.911666	0.362213	---	1
ENSG00000005421	PON1	5444	-1.12567	0.261197	0.882859	-0.518117	0.604755	--	2	-0.71555	0.47482	--	2	-0.17665	0.859901	--	1	0.507667	0.611781	0.899598	-0.216093	0.828952	0.967437	7	-0.183687	0.85429	0.999295	5	0.569526	0.569106	1.05906	7	-1.86765	0.062169	0.587421	NA	NA	---	0	-1.38268	0.167142	0.871648	3	NA	NA	---	0
ENSG00000005448	WDR54	84058	-0.137568	0.890674	1.05182	1	1	--	0	0.0473896	0.962234	--	2	0.168647	0.866187	1.009	4	-0.0316122	0.974787	0.995325	NA	NA	NA	0	-1.23497	0.217082	0.723397	6	0.360781	0.718327	NA	2	0.461547	0.644529	0.976224	NA	NA	---	0	-0.208912	0.834569	1.02587	10	0.0211951	0.983095	---	1
ENSG00000005469	CROT	54677	0.0520409	0.95853	1.06165	1	1	--	0	1	1	--	0	0.529708	0.596703	--	1	0.971781	0.331355	0.733439	0.619904	0.535439	0.873959	3	-0.919881	0.35782	0.861784	4	0.410506	0.681508	1.04863	5	2.7019	0.00703726	0.21964	NA	NA	---	0	NA	NA	---	0	0.0759954	0.939441	---	2
ENSG00000005471	ABCB4	5244	0.448242	0.654299	1.02403	-0.68382	0.494612	--	1	-0.151563	0.879632	0.995943	3	1	1	--	0	1.92643	0.0542875	0.295587	0.533053	0.594095	0.898764	6	1.89907	0.0577951	0.404565	6	0.928417	0.353378	1.04186	14	0.587398	0.557099	0.960349	0.0070252	0.994396	---	2	-0.242621	0.80836	1.03071	3	0.0175885	0.985971	---	1
ENSG00000005483	KMT2E	55904	0.374389	0.708377	1.03305	0.801961	0.423204	0.857308	5	-0.338661	0.7351	0.999713	7	0.104427	0.9169	--	2	-1.10561	0.269116	0.673692	-1.15681	0.24758	0.65123	21	-1.2499	0.21158	0.715908	11	-0.341996	0.732414	1.04178	7	1.78909	0.07397	0.615855	0.661559	0.50844	0.978747	4	NA	NA	---	0	1.02291	0.306654	---	1
ENSG00000005486	RHBDD2	57414	-0.625851	0.531884	1.00471	1	1	--	0	-0.725747	0.468554	0.975614	3	0.219764	0.826203	1.00964	5	0.29062	0.771392	0.952952	1.37354	0.169841	0.552165	7	1.42115	0.155533	0.628861	10	0.210639	0.833205	1.0277	5	0.705296	0.480827	0.947266	0.661536	0.508455	---	1	-0.1795	0.85759	1.02548	4	-0.619747	0.535597	1.00646	10
ENSG00000005513	SOX8	30812	1.9031	0.0579751	0.525394	1	1	--	0	1.46554	0.143809	0.753168	9	-0.427035	0.669657	--	1	0.938281	0.348289	0.748186	NA	NA	NA	1	0.934401	0.350285	0.856904	8	-0.569746	0.568957	1.05915	9	0.808803	0.418863	0.933463	NA	NA	---	0	0.852344	0.394273	0.998583	19	1.90011	0.0577701	0.5809	8
ENSG00000005700	IBTK	25998	-1.07372	0.283803	0.900748	-0.552823	0.580792	0.921724	3	-0.918807	0.358927	--	2	-2.23019	0.0264668	0.358976	4	0.250111	0.802544	0.961074	0.659746	0.509544	0.864157	6	0.514938	0.606691	0.972752	7	-0.63317	0.526744	1.05861	9	1.33437	0.182455	0.802759	-0.199848	0.841649	0.98914	32	0.424305	0.671455	---	1	-0.71527	0.474646	0.998561	3
ENSG00000005801	ZNF195	7748	-0.00711799	0.994325	1.06596	1	1	--	0	-1.71807	0.0868046	--	2	1	1	--	0	0.23676	0.812883	0.962933	NA	NA	NA	2	0.431008	0.66654	NA	1	2.21927	0.0266548	0.494331	7	0.312682	0.754602	0.990176	NA	NA	---	0	-0.448138	0.654172	1.03222	7	NA	NA	---	0
ENSG00000005810	MYCBP2	23077	-2.62607	0.00907654	0.189163	-1.93844	0.0534987	0.391442	8	1	1	--	0	-0.728327	0.466976	0.993159	5	0.224359	0.822516	0.965157	-0.549584	0.582707	0.893683	11	1.466	0.14291	0.606777	4	-0.864291	0.387601	1.04683	4	1.13022	0.258716	0.86937	1.27193	0.203761	---	2	NA	NA	---	0	NA	NA	---	0
ENSG00000005812	FBXL3	26224	-0.337213	0.73619	1.03612	0.678348	0.498069	--	1	0.752466	0.452355	0.968694	4	-0.0397839	0.968292	1.00396	4	-0.649519	0.516128	0.857652	0.234112	0.814938	0.96495	3	-1.00699	0.314145	NA	1	0.432719	0.665297	1.05354	4	-2.54171	0.0112147	0.280487	NA	NA	---	0	-1.98033	0.0480009	---	2	NA	NA	---	0
ENSG00000005844	ITGAL	3683	-0.761792	0.446777	0.983091	-0.353064	0.724286	--	1	-0.159043	0.873741	0.995944	4	-0.206642	0.836428	1.00982	3	-0.90925	0.363401	0.760678	0.0388103	0.969048	0.99157	8	-1.1835	0.236846	0.741381	9	0.139029	0.88945	1.02067	7	1.56375	0.118262	0.715216	2.49471	0.0128022	0.274389	3	-1.23226	0.218206	0.91329	3	1.43751	0.150954	0.802027	8
ENSG00000005882	PDK2	5164	-0.179541	0.857633	1.0452	-3.19984	0.00152079	--	2	0.763283	0.445888	0.968629	6	0.483973	0.628755	1.00989	9	2.96247	0.00311199	0.0443625	NA	NA	NA	1	1.0565	0.290953	0.802746	14	3.52761	0.000435197	0.034747	12	-0.877423	0.380515	0.922833	NA	NA	---	0	-1.98345	0.0476514	0.566522	16	0.740709	0.459083	0.996051	10
ENSG00000005884	ITGA3	3675	-0.813156	0.416767	0.97603	1.62756	0.104657	--	1	-0.630383	0.528919	0.986596	8	-0.706564	0.480381	0.996569	9	-0.113697	0.909497	0.98369	-0.772002	0.440265	0.823192	5	0.692711	0.488625	0.933648	15	-0.674653	0.500026	1.05541	6	0.641489	0.521385	0.953943	0.0619369	0.950628	0.992894	5	1.06967	0.285085	0.945948	11	0.811348	0.417402	0.990594	9
ENSG00000005889	ZFX	7543	0.666701	0.505471	1.0001	-3.92105	0.000109079	--	2	1.21599	0.224935	0.852155	3	-1.84136	0.0665465	0.550639	3	-0.511442	0.609136	0.898196	-2.38684	0.0171483	0.149534	4	0.867951	0.385595	0.880938	6	0.378314	0.705264	1.04619	5	-0.209923	0.83378	0.992324	0.229884	0.818239	---	1	-0.667476	0.504656	1.02292	7	-1.00241	0.31644	---	1
ENSG00000005893	LAMP2	3920	0.781473	0.435134	0.979748	0.938309	0.348833	--	1	1	1	--	0	1.12712	0.260582	--	1	0.711596	0.476854	0.837843	NA	NA	NA	1	0.482265	0.629706	0.975327	4	-1.00548	0.314866	1.03043	4	-1.01892	0.308544	0.898296	-2.19488	0.0284527	---	2	0.578069	0.563377	---	1	-0.277547	0.781431	1.0129	3
ENSG00000005961	ITGA2B	3674	0.512519	0.608661	1.015	0.220335	0.825759	--	1	0.594719	0.552475	0.992573	3	-1.09544	0.274195	0.895036	8	0.242642	0.808324	0.96216	NA	NA	NA	1	-0.512026	0.608728	0.973008	7	-2.2933	0.022003	0.452072	13	-0.829105	0.407287	0.932306	-0.215625	0.829334	---	2	-1.07971	0.280589	---	1	-0.0824453	0.934313	1.00148	6
ENSG00000005981	ASB4	51666	0.849723	0.39615	0.966623	1	1	--	0	-0.350319	0.726342	0.998589	3	1.452	0.147536	0.748855	3	5.20602	2.26868e-07	1.36532e-05	4.77181	2.05058e-06	9.62703e-05	5	3.34387	0.000851736	0.0222401	6	-0.729293	0.465965	1.05366	3	0.175303	0.860885	0.993366	-0.332736	0.739419	---	2	1.95144	0.0513455	0.575108	15	-0.39916	0.689879	1.01509	3
ENSG00000006007	GDE1	51573	-0.897729	0.370043	0.958774	1	1	--	0	0.522733	0.601542	--	1	-1.03049	0.303601	--	2	-0.710507	0.477528	0.838227	-0.876811	0.380765	0.776103	3	0.615218	0.538527	0.95431	14	1.27112	0.203933	0.935335	7	-0.113745	0.909468	0.994841	NA	NA	---	0	-0.695178	0.487141	---	2	0.821175	0.411786	---	1
ENSG00000006015	C19orf60	55049	-0.938813	0.348574	0.94664	1	1	--	0	-0.296549	0.767014	--	2	-1.06853	0.286131	0.903614	8	0.542386	0.587653	0.88879	NA	NA	NA	0	0.646663	0.517974	0.94853	18	0.146454	0.883588	1.02107	15	NA	NA	NA	NA	NA	---	NA	NA	NA	---	NA	NA	NA	---	NA
ENSG00000006016	CRLF1	9244	-0.742148	0.458573	0.9884	-0.780183	0.435892	0.859154	3	-0.0362019	0.971145	1.00351	7	0.866321	0.387	0.972746	3	0.399051	0.689926	0.928242	0.294153	0.768692	0.954697	7	-0.656722	0.511486	0.945153	10	0.704652	0.481164	1.05465	9	1.11802	0.263886	0.873511	-0.0141342	0.988726	0.996395	8	0.325333	0.745012	---	2	0.799292	0.424353	0.991795	4
ENSG00000006025	OSBPL7	114881	2.93248	0.00361897	0.101251	0.178761	0.858245	--	1	1.8428	0.0663343	0.573179	7	2.254	0.0249104	0.348209	11	-0.349543	0.726743	0.93988	NA	NA	NA	2	0.753685	0.451186	0.91827	14	-1.6032	0.109155	0.820246	12	-0.205501	0.837232	0.99326	NA	NA	---	0	-0.0499491	0.960175	---	2	NA	NA	---	0
ENSG00000006042	TMEM98	26022	1.58553	0.113888	0.686812	1	1	--	0	0.887175	0.375688	0.945466	9	-0.698141	0.485624	--	2	1.09762	0.272591	0.677213	NA	NA	NA	0	0.144413	0.885199	1.00171	10	-0.923699	0.355829	1.04145	12	-0.3744	0.708204	0.986541	NA	NA	---	0	NA	NA	---	0	NA	NA	---	0
ENSG00000006047	YBX2	51087	0.24204	0.808913	1.04141	1	1	--	0	0.193576	0.846638	0.998725	5	0.758098	0.448981	--	1	1.34524	0.178803	0.561509	NA	NA	NA	1	0.593763	0.552783	0.95676	9	-1.46285	0.143771	0.873852	7	-1.03897	0.299125	0.893063	NA	NA	---	0	-0.349417	0.726866	1.03311	7	-1.44163	0.14979	0.801471	3
ENSG00000006059	KRT33A	3883	0.990525	0.322708	0.928498	1	1	--	0	-0.874184	0.382711	0.947675	4	1.81705	0.0701968	--	2	1.63455	0.102407	0.424774	NA	NA	NA	2	1.89003	0.0589946	0.407979	5	0.202328	0.839695	1.02626	12	NA	NA	NA	NA	NA	---	NA	NA	NA	---	NA	NA	NA	---	NA
ENSG00000006071	ABCC8	6833	0.263701	0.792189	1.0409	0.852108	0.394827	--	2	-0.230222	0.818075	--	2	-1.40748	0.160311	--	1	-0.326871	0.743822	0.945137	-0.655866	0.512036	0.864241	8	-0.338738	0.734866	0.993986	5	1.71771	0.0861074	0.767335	7	-2.14891	0.0319347	0.459135	NA	NA	---	0	-0.93759	0.348732	0.973218	4	-0.378985	0.704797	1.01564	3
ENSG00000006116	CACNG3	10368	-0.157401	0.875033	1.04944	-0.180166	0.857142	--	1	-0.107995	0.914071	--	1	-0.0199175	0.984122	--	1	0.121086	0.903643	0.981758	0.580472	0.561705	0.88476	4	0.0657086	0.947621	1.00099	3	-1.77422	0.0762813	0.738894	5	0.355566	0.722257	0.987512	-0.368646	0.712487	0.989816	4	-0.258763	0.795883	1.03187	3	NA	NA	---	0
ENSG00000006118	TMEM132A	54972	0.312514	0.754865	1.03833	1	1	--	0	0.526427	0.598976	0.995792	4	-1.24933	0.212508	--	2	-0.490509	0.623863	0.904395	NA	NA	NA	1	-0.725118	0.468521	0.92645	13	-1.45198	0.146768	0.877095	14	0.730363	0.465378	0.945522	NA	NA	---	0	-0.351612	0.72522	1.03351	5	-1.50837	0.131846	---	1
ENSG00000006125	AP2B1	163	-0.725273	0.468845	0.991347	-1.2486	0.212775	0.689704	5	1.09189	0.275747	0.888598	3	-0.412388	0.680346	1.01109	5	1.07199	0.283942	0.687957	-1.1639	0.244696	0.648116	17	1.89719	0.0580428	0.405517	9	1.69475	0.0903819	0.776127	10	0.117265	0.906679	0.994651	0.168781	0.866011	0.993618	5	0.707994	0.479151	1.01867	6	0.0742112	0.940861	---	1
ENSG00000006128	TAC1	6863	-1.62291	0.105648	0.668451	1	1	--	0	0.361689	0.717837	--	2	-0.0149122	0.988112	--	1	0.70695	0.479735	0.839019	NA	NA	NA	1	-0.532458	0.594508	0.971092	4	-0.41061	0.681432	1.04858	6	0.856053	0.392219	0.925677	NA	NA	---	0	NA	NA	---	0	0.278042	0.78105	1.01284	9
ENSG00000006194	ZNF263	283876	0.329154	0.742267	1.03639	1	1	--	0	-0.589194	0.55617	0.992707	6	-0.119663	0.904829	1.00901	3	-2.87518	0.00410934	0.0540343	NA	NA	NA	1	-2.88234	0.00401774	0.07219	13	-0.028127	0.977566	1.00282	7	-0.14659	0.883492	0.994689	0.272865	0.785026	---	2	0.671774	0.501917	1.02215	6	-0.546945	0.584565	1.01121	3
ENSG00000006210	CX3CL1	6376	0.704673	0.481555	0.995591	-0.445629	0.656183	--	1	1.46627	0.143612	0.753414	6	-0.185413	0.853029	1.01038	4	1.57622	0.11524	0.452103	NA	NA	NA	1	1.21435	0.224853	0.730186	11	0.752493	0.451903	1.05187	14	0.172075	0.863421	0.994137	NA	NA	---	0	0.267558	0.789107	---	1	1.13314	0.257489	0.906552	4
ENSG00000006282	SPATA20	64847	0.584888	0.559058	1.00573	1	1	--	0	0.0105554	0.991585	1.00141	4	0.351393	0.725538	1.0111	6	0.238933	0.811198	0.96256	0.575553	0.565025	0.885623	3	0.347477	0.728294	0.993551	18	-0.554134	0.57959	1.05888	17	-0.116399	0.907365	0.994233	-0.0339164	0.972952	---	2	0.974558	0.330068	---	2	NA	NA	---	0
ENSG00000006283	CACNA1G	8913	-0.944809	0.345509	0.943444	-0.684641	0.494094	0.882637	4	-0.800341	0.42414	0.964695	5	0.650813	0.515661	0.993993	5	-0.651062	0.515132	0.857189	-0.881772	0.378077	0.773808	7	-0.135318	0.892384	1.00214	16	-0.635651	0.525125	NA	2	-0.136769	0.891247	0.994526	NA	NA	---	0	0.228654	0.819195	1.03008	4	0.364158	0.715834	---	2
ENSG00000006327	TNFRSF12A	51330	0.0997907	0.920576	1.05625	1.03362	0.302138	--	1	0.146534	0.883597	0.997412	9	0.365448	0.715032	1.01062	6	0.0874178	0.930354	0.988131	NA	NA	NA	1	-0.124673	0.900803	1.00121	8	-0.105305	0.916152	1.01593	6	0.322596	0.747084	0.989579	0.374424	0.708186	---	1	0.139161	0.889357	1.01886	18	1.28084	0.200611	---	1
ENSG00000006377	DLX6	1750	2.28276	0.0231372	0.333434	1	1	--	0	1	1	--	0	1.23973	0.216034	0.839687	4	1.14139	0.253937	0.658105	NA	NA	NA	0	0.985058	0.324794	0.836256	5	1.33521	0.182062	0.91609	11	1.00266	0.31632	0.902325	NA	NA	---	0	1.62089	0.105427	0.762207	17	0.133348	0.893951	---	1
ENSG00000006432	MAP3K9	4293	0.244234	0.807215	1.04153	0.992739	0.321629	0.788642	3	1	1	--	0	-0.00102563	0.999182	--	1	1.27142	0.203827	0.594099	1.49226	0.135895	0.499323	7	-0.441936	0.658615	0.982846	3	0.889786	0.373759	1.04077	7	-0.836691	0.403011	0.930866	-1.10326	0.27024	0.914288	7	-1.29942	0.194165	---	1	-0.73033	0.465397	---	1
ENSG00000006451	RALA	5898	-0.603365	0.546717	1.00619	0.984697	0.325559	0.792486	4	-0.889731	0.374316	0.945677	4	-0.017064	0.986397	1.00184	4	1.27769	0.201605	0.59181	0.135498	0.892241	0.980643	3	0.840427	0.400837	0.891627	3	1.01608	0.309796	1.02543	4	0.997593	0.318772	0.903785	1.56005	0.119135	---	2	-0.320905	0.748364	---	2	0.959661	0.337509	0.958882	10
ENSG00000006453	BAIAP2L1	55971	0.131152	0.895742	1.05191	0.167715	0.866919	0.976084	4	0.689461	0.491061	0.979502	4	-0.224654	0.8224	1.0095	3	1.17878	0.238722	0.639912	0.467578	0.640171	0.918132	8	0.172507	0.863068	0.99963	11	-0.82559	0.409201	1.04981	6	-0.474993	0.634919	0.97426	-1.30424	0.192519	0.834717	3	-0.87025	0.384419	0.993829	5	-0.449115	0.653468	1.01219	5
ENSG00000006459	KDM7A	80853	-0.191179	0.848513	1.04398	1	1	--	0	0.0616441	0.950887	--	2	0.1702	0.864966	--	2	0.656228	0.511803	0.855464	NA	NA	NA	1	0.131167	0.895665	1.00159	4	-0.954263	0.340143	NA	2	-0.804349	0.421429	0.936269	-1.4634	0.143742	---	2	NA	NA	---	0	-0.409442	0.682322	1.01449	4
ENSG00000006468	ETV1	2115	1.20388	0.229576	0.851676	1	1	--	0	-0.280024	0.77965	0.999907	4	1.15509	0.248965	--	1	-0.349793	0.726555	0.93979	-0.439043	0.660709	0.922349	11	1.9938	0.0464001	0.359848	4	-1.68267	0.0927003	0.777888	5	1.14873	0.251003	0.862426	0.797429	0.425433	---	2	-0.715053	0.47478	---	2	-0.811453	0.417342	---	1
ENSG00000006530	AGK	55750	1.95528	0.0514692	0.499737	-0.664191	0.507073	0.888481	3	1	1	--	0	0.496003	0.620252	1.00952	3	0.439919	0.660075	0.918974	0.702232	0.482671	0.851226	3	-0.553882	0.579763	NA	2	-1.26458	0.206268	0.93714	5	-0.359293	0.719469	0.986669	-1.07297	0.283601	---	1	-1.40103	0.161583	---	1	NA	NA	---	0
ENSG00000006534	ALDH3B1	221	-0.41991	0.674849	1.02935	-0.225091	0.82206	--	1	-0.367959	0.713161	0.997923	10	0.731498	0.46504	0.993327	7	0.108328	0.913754	0.984816	0.49517	0.620571	0.908838	3	0.198535	0.84266	0.998672	9	0.447036	0.65493	1.05575	9	-0.62301	0.533452	0.955751	NA	NA	---	0	1.20163	0.229855	0.916095	18	0.0698556	0.944326	1.00181	4
ENSG00000006555	TTC22	55001	-0.39255	0.694928	1.0305	1	1	--	0	0.458664	0.646805	0.998489	9	0.109243	0.913082	1.00963	4	0.932949	0.351034	0.750171	NA	NA	NA	2	0.849698	0.395663	0.888649	6	0.41452	0.678568	1.04923	5	-0.797259	0.425532	0.935568	0.588724	0.556209	---	1	0.964012	0.335325	---	1	-0.845426	0.39812	0.984459	3
ENSG00000006576	PHTF2	57157	0.69455	0.48787	0.997323	-0.0810396	0.935464	0.988067	4	1	1	--	0	2.57335	0.0105474	--	2	0.354753	0.722837	0.938334	0.699304	0.484498	0.852172	10	-0.00451426	0.996399	1.0003	6	0.486383	0.626785	1.05691	10	1.49517	0.135256	0.747621	-0.320002	0.749049	---	2	-0.893693	0.371749	0.988036	4	0.831031	0.406199	0.989878	11
ENSG00000006606	CCL26	10344	-0.109153	0.913154	1.05517	1	1	--	0	0.0591204	0.952895	--	2	0.572109	0.567672	1.00356	4	1.70589	0.0882874	0.391347	NA	NA	NA	0	0.370665	0.710952	0.991001	10	0.298012	0.765746	1.03696	4	0.250505	0.80226	0.993455	NA	NA	---	0	1.0987	0.272223	0.943187	5	1.15918	0.246719	---	1
ENSG00000006607	FARP2	9855	-1.41735	0.157407	0.76434	-1.58474	0.114069	0.548971	3	-1.11835	0.264302	--	1	-0.112107	0.910812	--	2	-0.612321	0.540441	0.871153	-1.17406	0.240606	0.641399	12	1.16792	0.243071	0.748918	8	-0.572363	0.567183	1.05994	5	1.12438	0.26118	0.870895	0.50493	0.613744	0.988744	10	-0.458161	0.646958	1.03193	8	0.755489	0.450173	0.994301	8
ENSG00000006611	USH1C	10083	0.302146	0.762748	1.0386	1.33264	0.183652	--	2	1	1	--	0	-0.609643	0.542555	--	2	-0.644225	0.519553	0.859637	NA	NA	NA	2	-0.412883	0.679766	0.987016	4	-0.435539	0.66325	1.05329	15	-0.620259	0.53526	0.955957	-0.411831	0.680571	---	2	-0.558205	0.576857	---	2	-0.619385	0.535835	---	1
ENSG00000006625	GGCT	79017	0.475984	0.634429	1.01998	0.871212	0.384328	--	2	-1.37577	0.16991	0.789648	3	0.998067	0.319043	0.931664	3	-0.910254	0.362872	0.760369	-2.01421	0.0442103	0.269672	3	1.15467	0.248454	NA	2	-0.108621	0.913521	1.01613	6	1.86049	0.0631746	0.589746	0.237031	0.812692	---	1	0.542645	0.587522	---	1	0.182407	0.855309	1.00952	3
ENSG00000006634	DBF4	10926	0.767055	0.443646	0.981631	0.591492	0.554632	--	2	-0.199692	0.841855	1.00026	6	-0.64088	0.522085	0.994252	3	2.15354	0.0314749	0.213515	0.91363	0.361095	0.764318	3	1.32592	0.185119	0.676965	6	0.412931	0.679731	1.04886	11	2.28541	0.0225437	0.396655	-0.733787	0.463289	0.97389	7	1.29348	0.19621	---	2	0.412671	0.679956	1.01313	3
ENSG00000006638	TBXA2R	6915	0.356195	0.721943	1.0345	0.408687	0.683058	--	1	-1.04318	0.297696	0.90564	4	0.95679	0.339436	0.950036	5	-0.994365	0.320246	0.721482	NA	NA	NA	1	0.011104	0.991142	1.00079	7	-0.585213	0.558515	1.06034	16	-0.774709	0.438736	0.938141	0.0747429	0.940438	---	1	-2.12813	0.0336245	0.471937	3	0.563198	0.573455	1.01362	5
ENSG00000006652	IFRD1	3475	1.51854	0.12992	0.718189	0.706166	0.480628	0.876623	4	1.61047	0.108337	0.692629	4	-1.43957	0.151022	0.755047	5	1.77572	0.0760332	0.359435	0.739714	0.459618	0.835103	4	0.670122	0.502909	0.940639	9	0.727403	0.467121	1.05288	19	1.93466	0.0533765	0.557804	2.32222	0.0204658	---	1	0.804591	0.421289	---	1	0.518658	0.604139	---	2
ENSG00000006659	LGALS14	56891	0.208816	0.834733	1.04406	1	1	--	0	0.0651387	0.948107	--	2	1.14354	0.253718	0.877937	14	0.607304	0.543764	0.872389	1.43957	0.15025	0.526115	5	2.45422	0.0142606	0.175255	16	4.56191	5.58997e-06	0.000892627	19	-0.157197	0.875128	0.994466	NA	NA	---	0	-0.0334682	0.973309	---	1	0.352914	0.724244	1.01358	6
ENSG00000006695	COX10	1352	0.311694	0.755487	1.03866	0.00167272	0.998666	0.999858	6	-0.203832	0.838621	1.00056	5	1	1	--	0	-1.07002	0.284825	0.688631	-0.861019	0.3894	0.783068	3	-0.541504	0.588261	0.970277	3	-0.439219	0.660582	1.05446	4	0.101198	0.919418	0.996424	0.338836	0.73482	0.989758	9	NA	NA	---	0	0.109321	0.912975	1.00191	7
ENSG00000006704	GTF2IRD1	9569	0.909223	0.363955	0.95451	1.24458	0.214249	0.691809	10	0.49527	0.620769	0.996444	5	-0.198855	0.84251	1.01113	3	0.845161	0.39819	0.786049	1.63366	0.102592	0.431725	23	-0.0733341	0.941552	1.00094	14	-0.830777	0.406265	1.04959	6	0.509435	0.610584	0.969412	-0.587318	0.557152	---	1	1.05243	0.292913	---	2	0.36605	0.714422	1.01565	4
ENSG00000006712	PAF1	54623	1.7002	0.0901196	0.626667	-0.234006	0.815139	--	1	0.36721	0.713719	0.997574	5	3.16435	0.00171219	0.0620871	9	4.43829	9.90294e-06	0.000419505	NA	NA	NA	2	2.63077	0.00862858	0.12502	18	-0.379218	0.704593	1.04684	13	-0.110668	0.911907	0.995346	NA	NA	---	0	0.113465	0.90969	1.01692	15	NA	NA	---	0
ENSG00000006715	VPS41	27072	2.2754	0.0235803	0.336881	1.46335	0.144409	--	2	1.47845	0.140325	0.748584	3	0.422297	0.673108	--	2	0.884359	0.37668	0.771838	1.37013	0.170902	0.553615	12	0.619375	0.535787	NA	2	-1.16344	0.244881	0.977769	4	-1.33657	0.181736	0.801107	0.0646661	0.948456	0.99262	4	-1.26842	0.205009	0.904245	4	0.288787	0.772818	---	2
ENSG00000006744	ELAC2	60528	0.0129441	0.989681	1.06566	1	1	--	0	0.632607	0.527467	0.986872	3	-1.12024	0.263499	0.884957	3	0.635014	0.525541	0.863327	NA	NA	NA	2	-0.141218	0.887721	NA	2	0.297963	0.765783	1.03694	3	0.45072	0.652311	0.977915	NA	NA	---	0	-0.0300857	0.976006	1.00872	11	-1.54493	0.122749	0.768662	3
ENSG00000006747	SCIN	85477	1.2254	0.221376	0.842044	0.248618	0.803825	0.97014	3	0.0301983	0.975929	--	2	0.564645	0.572733	--	1	1.83812	0.0662922	0.331419	0.88951	0.373908	0.771331	6	2.04982	0.0405991	0.334517	9	0.422241	0.672925	1.05204	8	-0.123783	0.901517	0.994257	1.64089	0.101205	0.685361	4	0.912053	0.36201	---	2	0.152797	0.878596	---	1
ENSG00000006756	ARSD	414	-0.386969	0.699051	1.03028	-1.28328	0.200375	--	1	-1.33901	0.18157	--	1	0.711931	0.477055	--	1	0.542396	0.587646	0.888836	2.51046	0.0121883	0.120737	3	-0.4647	0.642231	0.978922	5	1.0146	0.3105	1.02557	15	0.229126	0.818828	0.993503	-1.24629	0.213016	---	1	0.829059	0.407313	0.999059	7	0.459634	0.645901	1.01012	5
ENSG00000006757	PNPLA4	8228	0.918907	0.358875	0.951876	-1.86424	0.0632542	--	2	0.425474	0.670793	0.99999	8	0.258701	0.796041	1.00867	7	-0.557531	0.577269	0.885585	1.18067	0.237968	0.63953	4	-0.150396	0.880478	0.999643	8	-1.58306	0.113672	0.830625	4	-1.31327	0.18946	0.808753	0.500138	0.617112	---	1	-2.11125	0.0350538	0.480866	4	-0.925266	0.355101	0.966231	10
ENSG00000006788	MYH13	8735	-0.238456	0.811688	1.04199	-0.190295	0.849205	0.973338	3	-0.214605	0.830219	1.00059	4	-0.0318329	0.974626	1.00377	4	-0.0537713	0.957126	0.99153	-0.00274986	0.997806	0.999118	3	-0.49854	0.618195	NA	2	-0.155676	0.876315	1.02158	3	1.16893	0.242774	0.853026	0.177314	0.859306	---	2	-0.370816	0.71087	---	1	1.65177	0.0989661	0.709805	7
ENSG00000006831	ADIPOR2	79602	-0.711418	0.477373	0.995855	-0.591035	0.554937	--	2	-1.23099	0.21928	0.846059	4	1.47435	0.141426	0.741345	4	-0.359008	0.719653	0.937562	-0.30422	0.761013	0.952685	13	-0.296324	0.767034	0.995156	9	-0.0922909	0.926482	1.01255	16	-0.742661	0.4579	0.944333	0.889506	0.373993	---	1	-1.44284	0.149449	0.838521	7	NA	NA	---	0
ENSG00000006837	CDKL3	51265	-0.372979	0.709425	1.03289	-1.02035	0.308378	0.780087	6	0.692437	0.489193	0.979101	7	-1.10434	0.270322	0.893512	4	-0.851342	0.39475	0.783531	0.316049	0.75202	0.950678	12	-1.48373	0.138144	0.600231	10	-0.180524	0.856771	1.0238	11	0.806017	0.420467	0.935582	0.253501	0.799945	---	1	NA	NA	---	0	0.145357	0.884465	1.00538	3
ENSG00000007001	UPP2	151531	0.447291	0.654984	1.02436	0.259703	0.795269	0.969108	3	-0.476008	0.634412	--	1	0.64557	0.519046	0.994301	3	1.10415	0.269748	0.674496	-0.242049	0.808784	0.962958	5	0.197892	0.843163	NA	1	-0.160865	0.872227	NA	2	0.263501	0.792231	0.993247	0.949818	0.342485	0.93997	9	-0.708701	0.478712	---	2	0.207337	0.835798	---	1
ENSG00000007038	PRSS21	10942	0.211352	0.832755	1.04493	1	1	--	0	-1.17922	0.239236	0.865162	4	0.816605	0.414796	0.98517	8	0.896508	0.370162	0.765905	NA	NA	NA	0	1.14552	0.252225	0.75866	9	-0.196346	0.844373	1.02517	13	-0.173557	0.862257	0.993718	NA	NA	---	0	-0.162719	0.87078	1.02217	12	-0.673593	0.500761	1.0044	5
ENSG00000007047	MARK4	57787	0.677147	0.49883	0.999753	1.80823	0.0715623	--	2	-0.674145	0.500733	--	2	0.210635	0.833313	1.00972	4	2.24841	0.0247313	0.181865	1.67131	0.094922	0.413499	20	1.51514	0.130002	0.585654	13	-0.855713	0.392327	1.04761	9	-0.705089	0.480956	0.94732	-2.01189	0.0445586	0.488852	15	0.144628	0.88504	1.0206	5	-0.440987	0.659339	1.00941	12
ENSG00000007062	PROM1	8842	1.99678	0.0467431	0.477816	1.23394	0.218183	0.694709	6	-0.394742	0.693311	--	2	1.33812	0.181861	--	1	1.82234	0.0686528	0.338545	0.771662	0.440467	0.823413	8	2.49006	0.0129069	NA	2	-0.855526	0.392431	1.0475	10	-1.91499	0.0558418	0.566105	-0.57133	0.567933	0.985586	3	0.487162	0.626274	1.03525	3	NA	NA	---	0
ENSG00000007080	CCDC124	115098	0.820043	0.412836	0.973616	1	1	--	0	-0.50057	0.617037	0.99707	5	1.56333	0.119019	--	1	1.31538	0.188635	0.574636	NA	NA	NA	1	0.245462	0.806141	0.998313	11	0.492277	0.622614	1.05776	14	-0.690258	0.490228	0.949919	NA	NA	---	0	0.731187	0.464875	1.01929	5	-0.293894	0.768913	1.0139	3
ENSG00000007129	CEACAM21	90273	0.666432	0.505642	1.00007	0.00137284	0.998906	--	2	0.0505838	0.959691	1.002	3	-0.0928273	0.926102	--	1	0.716232	0.473988	0.835572	NA	NA	NA	2	-0.61575	0.538177	0.954542	6	-0.131946	0.89505	1.01961	17	NA	NA	NA	NA	NA	---	NA	NA	NA	---	NA	NA	NA	---	NA
ENSG00000007168	PAFAH1B1	5048	0.296751	0.76686	1.0388	1.20086	0.230745	--	1	0.455805	0.648856	0.999281	6	0.349377	0.727049	1.01046	3	1.73584	0.0828498	0.377325	1.81156	0.070305	0.347526	8	-0.469412	0.638861	0.977548	7	0.52936	0.596654	1.05949	8	2.64327	0.00836802	0.240619	NA	NA	---	0	0.812184	0.416922	---	1	1.65308	0.0986988	0.709569	3
ENSG00000007171	NOS2	4843	1.68322	0.0933634	0.636655	1.21273	0.226179	0.706318	6	-0.713278	0.476223	0.976099	3	1.50614	0.133072	0.724669	8	-0.047957	0.961758	0.992285	-0.897229	0.369777	0.770026	5	-0.589115	0.555895	0.958642	9	-1.38745	0.165562	0.900227	6	0.756571	0.449525	0.939961	NA	NA	---	0	0.174148	0.861792	---	2	-0.240938	0.809664	1.01375	29
ENSG00000007174	DNAH9	1770	1.06503	0.287712	0.90381	3.61292	0.000354333	0.0166702	3	-0.509439	0.610815	0.996806	3	3.21184	0.00146071	0.0557557	3	-0.326583	0.744041	0.945213	-0.396787	0.691595	0.932609	21	0.587817	0.556766	0.959004	8	-0.905992	0.365122	1.04183	17	-0.250621	0.80217	0.993542	0.349678	0.726671	0.99033	10	0.181177	0.856274	1.02539	3	NA	NA	---	0
ENSG00000007202	KIAA0100	9703	-1.03599	0.301031	0.916442	-4.00535	7.7969e-05	0.00523328	4	0.188108	0.850918	0.997575	8	-0.703646	0.482193	0.995639	3	1.95752	0.0505186	0.284065	-1.09738	0.272694	0.683011	6	0.0414915	0.966911	1.00092	12	3.74465	0.000189225	0.0183455	18	1.57797	0.114958	0.707636	NA	NA	---	0	0.011356	0.990942	---	2	0.0970637	0.9227	---	2
ENSG00000007216	SLC13A2	9058	3.97719	8.72791e-05	0.00545164	8.94907	3.67013e-17	--	1	1.02541	0.305986	0.910872	6	3.72768	0.000230556	0.0133452	5	-1.28943	0.197499	0.585584	NA	NA	NA	1	-1.36729	0.171792	0.657605	9	1.67121	0.094942	0.785469	5	-0.655605	0.512262	0.951644	NA	NA	---	0	-0.136115	0.891764	---	2	-0.497598	0.618901	---	2
ENSG00000007237	GAS7	8522	0.889265	0.374566	0.961451	2.29994	0.022131	0.247023	10	-1.43162	0.153283	0.767288	4	0.794194	0.427704	0.986744	7	-0.482454	0.629571	0.906893	-0.374651	0.707987	0.937358	19	-0.28354	0.776812	0.996209	3	-1.62725	0.103946	0.809684	9	-0.38927	0.697177	0.985249	-0.622532	0.533766	0.979002	9	-0.204543	0.83798	1.02687	7	-1.44348	0.149267	0.801034	3
ENSG00000007255	TRAPPC6A	79090	1.05218	0.293554	0.910186	1	1	--	0	0.58461	0.559245	--	2	1	1	--	0	0.683111	0.494668	0.847213	NA	NA	NA	2	2.15848	0.0310883	0.285297	10	0.21372	0.830802	1.02789	7	-1.41996	0.156002	0.773079	-0.130931	0.895862	---	2	-1.22764	0.219937	0.910895	10	1.05543	0.291542	0.936729	3
ENSG00000007264	MATK	4145	-0.830075	0.40715	0.972047	-0.504542	0.614247	--	2	0.57277	0.567225	--	2	-0.0388286	0.969053	--	2	2.07828	0.0378965	0.23915	2.29695	0.0217932	0.172707	3	1.17606	0.239806	0.745183	3	0.710544	0.477505	1.05536	13	0.942149	0.346395	0.913699	0.15974	0.873126	---	1	-0.0689849	0.945019	---	1	-0.771496	0.440636	0.992059	3
ENSG00000007306	CEACAM7	1087	-1.12094	0.263202	0.883798	1	1	--	0	-0.62023	0.535573	0.988546	5	-0.431413	0.666475	1.01107	3	2.25131	0.0245464	0.181007	1.42648	0.153989	0.531689	3	1.39196	0.164193	0.642407	9	1.31458	0.188904	0.921271	7	NA	NA	NA	NA	NA	---	NA	NA	NA	---	NA	NA	NA	---	NA
ENSG00000007312	CD79B	974	0.646599	0.518381	1.00184	0.0353529	0.971822	--	1	1.96796	0.0499841	0.508453	7	-0.351701	0.725307	--	1	0.301718	0.762919	0.950943	NA	NA	NA	0	-1.41795	0.156464	0.630402	9	0.31464	0.75309	1.03933	9	-0.0610313	0.951349	0.99699	NA	NA	---	0	-1.31297	0.18956	0.889604	4	0.937572	0.348741	0.965417	11
ENSG00000007314	SCN4A	6329	0.134004	0.893488	1.05208	0.389463	0.697207	0.950892	4	-0.899542	0.369078	0.943651	6	0.595565	0.55191	1.00096	3	0.269763	0.787389	0.956931	0.692733	0.488611	0.855307	5	0.0227514	0.981852	1.00055	6	-0.428636	0.668265	1.05386	6	0.620883	0.53485	0.955865	NA	NA	---	0	-0.00806762	0.993565	1.00205	4	0.16128	0.871913	1.00597	11
ENSG00000007341	ST7L	54879	-0.091096	0.927476	1.05773	0.810405	0.418343	--	1	-0.23502	0.814352	--	2	-0.847922	0.39715	0.976949	5	-0.373161	0.709095	0.933992	-0.521397	0.602187	0.90287	5	-0.513781	0.6075	0.972616	11	-0.816115	0.414597	1.0489	5	0.381502	0.70293	0.986421	NA	NA	---	0	-0.830859	0.406295	1.00007	12	-0.620178	0.535314	---	1
ENSG00000007350	TKTL1	8277	5.57898	5.36656e-08	8.47877e-06	4.89387	1.60927e-06	--	2	1	1	--	0	5.08143	6.56466e-07	7.56409e-05	8	3.45711	0.000565138	0.0119489	NA	NA	NA	2	5.94178	3.6913e-09	NA	1	0.508247	0.611374	1.05769	4	0.382846	0.701933	0.985616	NA	NA	---	0	1.08865	0.27663	0.943362	7	-0.826823	0.408578	0.991685	10
ENSG00000007372	PAX6	5080	-0.803051	0.422575	0.97654	-1.19825	0.231755	0.71181	3	0.278247	0.781013	0.999369	3	-0.0824135	0.934372	1.00786	4	2.06158	0.039463	0.245534	NA	NA	NA	0	2.12474	0.0338126	0.300791	6	-2.43371	0.0150903	0.377554	10	1.03468	0.301126	0.893453	1.85621	0.0637826	---	2	1.33212	0.183191	0.881548	8	0.281642	0.778289	1.01259	5
ENSG00000007376	RPUSD1	113000	0.548908	0.583473	1.00951	1	1	--	0	0.629874	0.529252	--	2	1.18166	0.238268	0.866296	5	-0.675037	0.499783	0.849336	NA	NA	NA	1	0.0101203	0.991927	1.00061	10	1.8322	0.06717	0.7095	3	-0.854669	0.392985	0.926311	NA	NA	---	0	-1.32811	0.184512	0.881376	3	0.223566	0.823151	1.014	4
ENSG00000007384	RHBDF1	64285	0.481872	0.630245	1.01904	1.27063	0.204836	0.681522	5	-0.987922	0.323979	0.919407	11	1	1	--	0	0.00313316	0.997501	0.999634	NA	NA	NA	1	-0.529821	0.596334	0.970943	16	-0.303009	0.761935	1.03769	16	-2.4075	0.0162825	0.338986	NA	NA	---	0	-2.53374	0.0114708	0.271685	8	-0.137766	0.890459	---	1
ENSG00000007392	LUC7L	55692	-1.46461	0.144065	0.741796	-0.0526002	0.958085	0.990756	3	-0.605844	0.545072	0.990668	6	-0.516845	0.605641	1.00864	3	-1.437	0.150979	0.517085	0.146462	0.883582	0.979165	6	-1.83945	0.0660966	0.428006	13	0.169507	0.865426	1.02299	11	-0.536042	0.592075	0.966544	-0.953093	0.340825	---	1	0.0767286	0.938858	1.01521	8	-1.21769	0.223694	0.881956	6
ENSG00000007402	CACNA2D2	9254	0.687893	0.492046	0.997133	0.333902	0.738684	0.960614	17	-0.447366	0.65493	--	2	-0.0959598	0.923616	1.00799	8	0.94462	0.345043	0.745436	-0.0762139	0.939262	0.986882	11	0.646645	0.517986	0.948471	10	2.47315	0.0135305	0.355742	4	-0.800335	0.423749	0.935179	-0.728963	0.466233	---	2	-0.678658	0.497547	---	2	-1.30873	0.190993	0.859372	7
ENSG00000007516	BAIAP3	8938	-1.27821	0.202152	0.820949	-0.632037	0.527839	--	1	-1.60451	0.109643	0.692367	5	-0.894602	0.37171	0.961765	9	0.858516	0.390779	0.781101	NA	NA	NA	0	0.260911	0.794206	0.996739	4	0.420592	0.674128	1.05135	3	0.626003	0.531487	0.955447	0.831926	0.405693	---	2	-1.02606	0.305167	0.958058	6	1.69029	0.091353	---	2
ENSG00000007541	PIGQ	9091	0.565013	0.572483	1.00786	0.00380925	0.996963	--	2	0.392439	0.69501	0.999735	5	-0.285566	0.775406	1.01025	4	-2.2833	0.0225872	0.171591	NA	NA	NA	2	0.0198038	0.984203	1.00079	10	-1.50946	0.131444	0.860847	16	-1.17917	0.238672	0.848859	NA	NA	---	0	0.0576758	0.954021	1.01495	9	-0.762281	0.446112	---	1
ENSG00000007866	TEAD3	7005	0.605233	0.545477	1.00641	1	1	--	0	0.213593	0.831008	--	1	-0.882047	0.37845	--	1	-1.06527	0.286969	0.69032	-2.83998	0.00458798	0.0615001	4	-2.11659	0.0345005	0.303073	4	0.323754	0.746181	1.03884	7	-0.674588	0.500128	0.949938	0.0769769	0.938661	---	1	-0.0786324	0.937344	1.01526	6	0.911863	0.36211	0.970185	5
ENSG00000007908	SELE	6401	0.291321	0.771005	1.03905	0.0303511	0.975807	--	1	-0.0390889	0.968845	--	1	0.0303511	0.975807	--	1	-1.09716	0.27279	0.677425	-0.832874	0.405082	0.797286	7	-1.18887	0.234728	0.738359	10	3.36239	0.000797094	0.0567557	11	-0.123858	0.901458	0.994309	NA	NA	---	0	-0.346327	0.729186	---	1	-0.19049	0.848972	1.01031	5
ENSG00000007923	DNAJC11	55735	3.11562	0.0020114	0.0681686	-1.25725	0.20963	--	2	4.51128	9.22765e-06	--	1	1.8908	0.0596054	0.524911	6	2.24029	0.0252551	0.184243	1.5174	0.12943	0.488992	7	2.51763	0.0119445	0.156132	5	0.953367	0.340596	1.04091	10	-0.487401	0.626105	0.972996	NA	NA	---	0	0.100923	0.919636	---	2	-1.24799	0.21239	0.879792	7
ENSG00000007933	FMO3	2328	-0.814792	0.415832	0.976286	-0.490522	0.62412	--	1	-0.28371	0.776826	1.00003	3	-0.0962006	0.923425	--	1	0.877049	0.380636	0.774432	1.06012	0.289303	0.699155	6	0.413291	0.679468	0.987175	16	-0.200311	0.841271	1.02588	6	0.093058	0.92588	0.996185	NA	NA	---	0	-0.424501	0.671312	1.03379	4	-0.83365	0.404721	---	2
ENSG00000007944	MYLIP	29116	-1.29292	0.197024	0.817113	-0.836745	0.403395	--	1	-2.08838	0.0375982	0.442675	3	-2.38117	0.0178754	--	2	1.60471	0.108821	0.439331	-0.271441	0.786099	0.959238	3	0.300153	0.764113	0.994804	4	-0.996164	0.319372	NA	1	0.407856	0.683486	0.983125	-0.518016	0.604587	---	1	-0.0909571	0.927549	---	2	0.113625	0.909563	1.00314	59
ENSG00000007952	NOX1	27035	0.43321	0.66517	1.02588	-0.0452258	0.963957	--	1	0.0163506	0.986965	1.00141	4	1.4178	0.157276	0.76612	5	-1.53999	0.123827	0.46878	NA	NA	NA	0	-0.296742	0.766715	0.995395	5	-0.819841	0.41247	1.04939	7	-0.504104	0.614324	0.969484	NA	NA	---	0	0.0036274	0.997107	---	1	-0.370372	0.711202	---	2
ENSG00000007968	E2F2	1870	0.356138	0.721985	1.03436	-1.86834	0.0626797	--	1	0.0593319	0.952727	--	1	0.734387	0.463281	--	1	2.05193	0.0403934	0.249246	NA	NA	NA	1	1.91172	0.0561505	0.399866	11	1.42336	0.154893	0.885913	8	1.66882	0.0955355	0.671741	NA	NA	---	0	1.72141	0.0855544	0.706095	3	-1.49864	0.134352	0.785522	3
ENSG00000008018	PSMB1	5689	2.94708	0.00345703	0.0990417	1	1	--	0	1	1	--	0	1	1	--	0	-0.0188737	0.984945	0.996119	NA	NA	NA	0	-0.560922	0.574955	NA	1	1.17537	0.240081	0.973821	7	-1.59883	0.110244	0.700606	-0.405157	0.685468	---	1	NA	NA	---	0	-0.527057	0.598297	1.0124	6
ENSG00000008056	SYN1	6853	-0.370508	0.711263	1.03333	-0.760638	0.447465	0.863042	3	0.96784	0.333896	--	2	-0.709509	0.478554	0.996301	5	-1.05818	0.290188	0.692833	NA	NA	NA	0	0.398704	0.690183	NA	1	2.07265	0.0384187	0.581421	5	1.25935	0.208265	0.824782	1.19291	0.233252	0.869831	8	NA	NA	---	0	NA	NA	---	0
ENSG00000008083	JARID2	3720	0.88844	0.375009	0.960636	-0.757856	0.449126	0.863269	3	0.442194	0.658664	0.998067	7	-0.407787	0.683718	--	2	0.0651983	0.948027	0.990046	0.124016	0.901324	0.982343	17	0.69235	0.488852	0.93359	6	0.243243	0.807859	1.03092	5	0.144993	0.884752	0.994545	0.0143756	0.988534	0.996925	5	0.399806	0.689404	---	1	1.56882	0.117076	0.753938	21
ENSG00000008086	CDKL5	6792	0.196062	0.844693	1.04382	-0.27205	0.785769	0.968313	4	-0.220189	0.825872	--	1	2.06619	0.0396601	--	2	1.35543	0.175535	0.556955	2.23758	0.0254319	0.19158	3	0.931403	0.351833	0.857991	11	1.04603	0.29576	1.01727	7	0.861795	0.389053	0.924646	-0.688037	0.491624	---	2	0.281839	0.778138	1.03241	6	-0.129272	0.897174	---	1
ENSG00000008118	CAMK1G	57172	-0.0767266	0.938892	1.05967	1	1	--	0	-0.279013	0.780425	0.999965	3	-0.0778162	0.938026	--	2	1.10999	0.267226	0.671776	3.57331	0.000366503	0.00854254	3	0.00185186	0.998523	0.999946	12	-0.906344	0.364936	1.04198	10	-0.822778	0.410874	0.93375	NA	NA	---	0	NA	NA	---	0	-0.811663	0.417221	0.991201	3
ENSG00000008130	NADK	65220	1.62669	0.104842	0.666884	1.15314	0.249764	--	2	0.533822	0.593856	0.996544	4	0.614411	0.539405	0.998098	6	0.264258	0.791627	0.957939	NA	NA	NA	2	1.15789	0.247142	0.752938	7	0.188236	0.850724	1.02435	6	0.140864	0.888012	0.994969	NA	NA	---	0	0.582114	0.56065	1.03117	3	-0.2138	0.830757	1.0147	12
ENSG00000008196	TFAP2B	7021	-0.936749	0.349634	0.947004	-0.441318	0.659298	--	1	-0.91271	0.362121	0.940477	3	0.0849113	0.932388	--	2	-0.959978	0.33726	0.73776	-0.0878988	0.929972	0.984746	5	0.0731373	0.941709	1.00096	10	0.156235	0.875874	1.02156	8	-1.28536	0.199031	0.818302	-0.267313	0.789295	---	1	NA	NA	---	0	0.0039904	0.996817	---	1
ENSG00000008197	TFAP2D	83741	-0.563504	0.573509	1.00752	0.302575	0.762421	0.963119	3	-0.159826	0.873125	0.99607	3	-0.162239	0.871226	1.00896	3	-0.705502	0.480635	0.839486	-0.709696	0.478031	0.848785	8	0.485259	0.627581	0.975158	6	-0.758598	0.448242	1.05295	4	2.19229	0.02864	0.442494	NA	NA	---	0	NA	NA	---	0	-0.0926331	0.926218	---	2
ENSG00000008226	DLEC1	9940	4.09421	5.43928e-05	0.00362962	4.28659	2.44096e-05	--	2	1	1	--	0	4.15705	4.20024e-05	--	2	-0.458107	0.646959	0.913489	NA	NA	NA	1	0.599413	0.549011	NA	1	-1.07756	0.281447	1.0048	13	-1.06914	0.285324	0.88696	-1.20625	0.228071	0.862108	9	0.806178	0.420375	---	1	-0.864178	0.387744	---	2
ENSG00000008256	CYTH3	9265	0.418667	0.675756	1.02964	1.77135	0.0775074	--	2	0.024147	0.980751	1.00219	9	0.0742633	0.94085	1.0057	5	3.7334	0.000197784	0.0052622	0.705481	0.480648	0.850384	7	4.02306	6.10449e-05	0.00249413	8	0.226109	0.821155	1.03022	5	1.16316	0.245102	0.856204	-1.16859	0.242907	---	1	0.124158	0.901221	1.01859	14	1.96828	0.0493733	0.544726	3
ENSG00000008277	ADAM22	53616	0.677259	0.498758	0.999703	-0.179883	0.857365	0.972943	3	0.822269	0.411571	0.959994	8	1	1	--	0	1.52662	0.12712	0.474925	1.21194	0.225773	0.623504	11	1.18257	0.237216	0.741475	8	0.0298704	0.976175	1.00358	3	2.13126	0.033365	0.466735	0.907884	0.364207	0.953034	15	-0.352906	0.72425	1.03424	8	-0.304041	0.761174	1.01371	6
ENSG00000008282	SYPL1	6856	1.94451	0.0527594	0.503617	-0.91656	0.360102	--	1	1.79516	0.0736249	0.596492	5	-0.12367	0.901658	--	2	1.93638	0.0530567	0.291946	-0.0148793	0.988131	0.996176	4	1.21967	0.222832	0.72862	5	1.06177	0.288555	1.01041	4	0.332489	0.739605	0.989166	NA	NA	---	0	0.945279	0.344796	0.972981	3	0.777372	0.437164	0.991371	5
ENSG00000008283	CYB561	1534	0.521266	0.602563	1.0138	-1.40212	0.161903	--	1	-0.374833	0.708047	0.998239	4	0.405286	0.685553	1.01187	11	1.17843	0.23886	0.64014	-0.960501	0.336997	0.742173	3	1.14741	0.251442	0.757875	11	1.8973	0.0580282	0.682664	15	0.227231	0.820301	0.993414	-0.281001	0.77878	---	1	0.189463	0.849777	---	2	NA	NA	---	0
ENSG00000008294	SPAG9	9043	-0.410522	0.681713	1.02952	-2.13471	0.0335868	0.310802	10	0.811222	0.417875	0.964128	6	-1.03509	0.301453	0.920409	5	0.811318	0.417344	0.799293	2.0396	0.041609	0.2622	28	-0.492564	0.622411	0.975266	23	-1.16608	0.243814	0.976921	34	-0.435352	0.663421	0.979286	-0.19835	0.84282	0.988282	7	-0.842664	0.399662	0.999156	13	1.20354	0.229114	0.888661	4
ENSG00000008300	CELSR3	1951	0.538758	0.590449	1.01027	1	1	--	0	0.591575	0.554576	0.992878	4	0.251953	0.801249	--	2	0.729214	0.466013	0.831019	NA	NA	NA	2	2.26238	0.0238525	0.244671	13	-1.16473	0.244358	0.977118	9	0.161477	0.871758	0.993788	NA	NA	---	0	-0.431376	0.666309	1.03291	10	2.12265	0.0340827	0.463279	5
ENSG00000008311	AASS	10157	0.293898	0.769037	1.03894	0.412376	0.680356	--	2	1	1	--	0	1.49881	0.134965	0.727267	4	0.605677	0.544844	0.872657	NA	NA	NA	1	1.12173	0.2622	0.770675	6	0.344746	0.730345	1.04266	11	-1.80284	0.0717812	0.612408	1.26217	0.207248	0.84154	3	1.14474	0.252652	0.932954	6	-1.86189	0.0629773	0.598153	6
ENSG00000008323	PLEKHG6	55200	-1.2269	0.220814	0.840947	0.912653	0.362151	--	1	-1.17286	0.241772	0.867218	3	-1.7716	0.0774657	0.589189	9	1.07471	0.28272	0.687577	NA	NA	NA	2	0.91692	0.359369	0.863318	12	0.182532	0.855196	1.02383	8	-0.400169	0.689137	0.982831	0.283837	0.776607	---	1	-0.731351	0.464774	1.01981	10	-0.293748	0.769025	1.01361	15
ENSG00000008324	SS18L2	51188	-0.0285465	0.977245	1.0647	1	1	--	0	0.926453	0.354948	0.939448	4	0.393444	0.694268	1.01202	3	-0.962318	0.336084	0.736401	NA	NA	NA	1	0.598933	0.549331	0.956945	4	-1.26139	0.207414	0.938225	7	-0.830959	0.406239	0.932199	NA	NA	---	0	-0.0801585	0.936131	---	1	NA	NA	---	0
ENSG00000008382	MPND	84954	0.000951481	0.999241	1.06634	0.825453	0.409764	--	2	-0.694217	0.488078	0.979252	6	1.29807	0.195251	0.813261	4	1.47244	0.141166	0.500109	1.52108	0.128503	0.487533	4	2.35783	0.018542	0.206331	6	-1.86239	0.0627924	0.696102	12	2.23388	0.0257606	0.426285	NA	NA	---	0	0.526988	0.598345	1.03184	8	2.37528	0.0177651	---	2
ENSG00000008394	MGST1	4257	1.70482	0.0892535	0.623064	1.62887	0.10438	0.530754	4	1	1	--	0	0.779418	0.436342	0.991459	5	-0.836936	0.402795	0.788173	-0.455576	0.648778	0.919821	18	0.236571	0.81303	0.99906	5	0.339882	0.734005	1.04179	6	1.61045	0.107686	0.694053	-0.456474	0.64817	---	2	0.779538	0.435889	---	1	0.583007	0.560049	---	1
ENSG00000008405	CRY1	1407	0.663523	0.5075	1.00015	-0.827745	0.408466	--	2	0.840152	0.401485	--	1	0.58277	0.560482	1.00133	3	-0.0391628	0.968767	0.993979	-0.125075	0.900485	0.98251	5	-0.868961	0.385043	0.880785	4	-1.01105	0.312199	1.02837	7	1.96063	0.050261	0.546391	2.04634	0.0410424	---	2	1.67084	0.0951349	---	2	0.493426	0.621844	---	1
ENSG00000008438	PGLYRP1	8993	-0.327102	0.743817	1.0364	0.317697	0.750933	--	1	-1.25702	0.209714	--	2	1.01059	0.313019	0.927026	3	0.74021	0.459317	0.82754	NA	NA	NA	0	0.575526	0.565044	0.961776	12	-0.097668	0.922212	1.01391	14	-1.25397	0.210212	0.826346	NA	NA	---	0	NA	NA	---	0	-0.803522	0.421907	0.992721	4
ENSG00000008441	NFIX	4784	0.145798	0.884178	1.05039	-0.38886	0.697653	0.950984	7	-0.141505	0.887565	0.998056	10	0.39691	0.691713	1.01164	7	0.0855203	0.931862	0.988196	0.817503	0.413803	0.804857	25	0.765671	0.444023	0.914632	31	-0.690577	0.489965	1.05498	14	-0.306042	0.75965	0.991146	1.07483	0.282767	0.925057	3	1.95633	0.0507666	0.574996	12	-1.65392	0.0985275	0.710587	42
ENSG00000008513	ST3GAL1	6482	-0.794162	0.427723	0.979064	0.787843	0.431404	0.859394	7	0.45476	0.649607	--	2	-1.09138	0.275973	0.897039	7	0.744053	0.45699	0.826338	0.934256	0.35036	0.754985	9	0.49103	0.623495	0.97514	3	-0.1256	0.90007	1.01854	4	-0.665871	0.505681	0.950505	1.03338	0.301731	0.939071	4	3.58733	0.000353933	---	2	0.485086	0.627745	1.00955	7
ENSG00000008516	MMP25	64386	-0.328644	0.742652	1.03639	-0.166276	0.868051	--	2	0.517464	0.60521	0.996089	7	0.375198	0.707776	1.01032	7	-0.351344	0.725392	0.939353	NA	NA	NA	2	-0.13738	0.890753	1.00201	8	0.112655	0.910323	1.01742	14	1.10936	0.267599	0.875997	NA	NA	---	0	1.30247	0.193122	0.894776	19	-0.690319	0.49019	---	2
ENSG00000008517	IL32	9235	-0.407374	0.684021	1.03054	-0.760167	0.447746	--	1	0.717441	0.473655	0.975698	6	-1.06848	0.286153	0.903452	8	-0.323708	0.746216	0.945613	-2.54914	0.0109228	0.112827	3	-0.0827375	0.934074	1.00105	9	-0.127855	0.898285	1.01934	12	1.18495	0.236383	0.846372	0.418246	0.675877	---	1	1.88997	0.0591146	0.608887	19	0.535941	0.592145	1.01237	5
ENSG00000008710	PKD1	101930075	NA	NA	NA	NA	NA	NA	NA	NA	NA	NA	NA	NA	NA	NA	NA	-0.077226	0.938457	0.989174	-1.25202	0.210807	0.60617	4	0.848218	0.396486	0.88894	12	0.316488	0.751687	1.03957	13	-0.335597	0.737261	0.988799	-0.165933	0.86825	---	2	0.813964	0.415902	---	2	0.0595383	0.952538	1.00163	4
ENSG00000008735	MAPK8IP2	23542	-0.217481	0.82798	1.0451	0.800443	0.424081	--	1	-0.551887	0.581432	0.996153	7	0.68772	0.492155	0.995697	7	1.45444	0.146086	0.50953	NA	NA	NA	1	2.39307	0.0168614	0.19428	10	-1.32957	0.183913	0.918169	7	-0.68481	0.493658	0.950142	NA	NA	---	0	-1.33066	0.183672	0.881529	5	0.553846	0.579835	1.01326	5
ENSG00000008838	MED24	102466757	NA	NA	NA	NA	NA	NA	NA	NA	NA	NA	NA	NA	NA	NA	NA	5.89282	4.92889e-09	3.66857e-07	4.55754	5.70544e-06	0.000235492	18	4.00399	6.61138e-05	0.00267613	25	2.04095	0.0414747	0.598874	21	-0.0941348	0.925025	0.99607	NA	NA	---	0	0.216671	0.828519	1.02746	10	-0.0953788	0.924037	---	2
ENSG00000008853	RHOBTB2	23221	1.17214	0.242061	0.864267	1	1	--	0	0.143522	0.885973	0.997993	4	1.06407	0.288143	0.9051	78	-0.119243	0.905103	0.981916	NA	NA	NA	2	-0.545148	0.585753	0.968855	5	-0.653926	0.513285	1.06031	9	-0.109003	0.913227	0.995446	NA	NA	---	0	-0.0984933	0.921565	1.01546	3	1.28678	0.198535	0.869191	4
ENSG00000008869	HEATR5B	54497	-0.0137057	0.989074	1.0657	0.522171	0.601933	--	2	0.0403675	0.967827	1.00345	4	-1.31295	0.190194	0.809985	3	0.476047	0.634127	0.908635	-0.23795	0.811961	0.964191	5	1.72597	0.0846107	0.481339	8	0.88971	0.3738	1.04061	5	2.13512	0.0330474	0.465084	-0.93429	0.35043	---	1	-0.674605	0.500117	---	1	1.28538	0.199025	---	1
ENSG00000008952	SEC62	7095	1.69002	0.0920519	0.631721	1	1	--	0	0.824126	0.410516	--	2	1.27671	0.202681	0.821992	14	0.777338	0.437113	0.811524	-0.310787	0.756017	0.95136	4	1.35959	0.174214	0.661643	9	-1.42748	0.153701	0.885392	11	0.914968	0.360478	0.91772	NA	NA	---	0	-0.641524	0.521362	1.02614	4	NA	NA	---	0
ENSG00000008988	RPS20	26795	NA	NA	NA	NA	NA	NA	NA	NA	NA	NA	NA	NA	NA	NA	NA	-1.25838	0.208499	0.60032	NA	NA	NA	2	-0.0554472	0.955791	1.00131	11	-1.03528	0.300745	1.01988	7	-0.968813	0.332925	0.909455	0.556294	0.578162	0.98323	6	-3.18612	0.00149664	0.0743823	7	1.15345	0.249062	---	2
ENSG00000009307	CSDE1	7812	1.65005	0.0999689	0.652303	5.63729	3.95554e-08	--	2	2.51299	0.0124903	0.226977	6	4.1407	4.49394e-05	0.00331771	6	-0.839921	0.40112	0.788058	-0.515559	0.606257	0.903096	4	-1.52045	0.128661	0.582748	4	1.03997	0.298565	1.01949	3	-1.27883	0.201319	0.820288	0.28952	0.772257	0.987406	5	0.146839	0.883296	---	2	0.844426	0.398679	---	2
ENSG00000009335	UBE3C	9690	-1.74896	0.0813106	0.602663	-1.21515	0.225255	0.705623	10	1	1	--	0	-0.461536	0.644745	1.00915	7	1.1586	0.24685	0.649745	2.30462	0.0213581	0.170212	10	2.33869	0.0195154	NA	1	1.40284	0.160925	0.896332	11	-0.336462	0.736609	0.988707	-0.217739	0.827687	---	1	-0.537789	0.590869	1.03048	3	-0.828221	0.407787	---	2
ENSG00000009413	REV3L	5980	0.302822	0.762233	1.03856	-0.55666	0.578171	0.919593	5	-0.0712539	0.943243	--	2	0.275206	0.783346	1.00971	5	0.925802	0.354735	0.753698	-1.5428	0.123143	0.476319	12	2.14064	0.0325042	0.292982	9	1.90716	0.0567389	0.674069	7	1.0264	0.305005	0.895974	0.373241	0.709066	0.987704	3	1.34219	0.179907	---	2	0.281104	0.778701	---	1
ENSG00000009709	PAX7	5081	1.61409	0.10755	0.672366	0.486548	0.62693	0.928499	3	-0.362792	0.717013	0.99822	4	5.17267	4.20385e-07	--	2	-1.0183	0.308739	0.709952	-0.390018	0.696592	0.934387	6	-0.818676	0.413134	NA	2	-1.13874	0.25504	0.983087	12	0.523673	0.600648	0.96782	NA	NA	---	0	-0.0689503	0.945046	1.01574	3	NA	NA	---	0
ENSG00000009724	MASP2	10747	-1.02687	0.305301	0.917611	1	1	--	0	-0.625627	0.53203	0.987622	3	-0.711654	0.477226	0.995554	5	1.68386	0.0924694	0.401833	3.18594	0.00148008	0.0257222	3	1.61087	0.107471	0.539883	10	0.136735	0.891263	1.0207	7	1.31721	0.188136	0.809406	-0.00267561	0.997866	0.999067	3	-0.881927	0.378075	0.992953	3	0.287516	0.77379	1.01283	14
ENSG00000009765	IYD	389434	-0.299943	0.764426	1.03878	1	1	--	0	0.0184047	0.985328	--	1	-0.058218	0.953613	--	1	0.137547	0.890621	0.980722	0.151707	0.879443	0.978191	4	0.198711	0.842523	0.998727	7	0.341291	0.732945	1.04164	6	0.0884094	0.929573	0.996705	-0.351042	0.725647	---	2	0.117073	0.906831	1.01785	3	-0.0689733	0.945028	1.00173	4
ENSG00000009780	FAM76A	199870	1.37599	0.169842	0.781788	0.208942	0.834634	--	2	1.6201	0.106251	0.689653	4	-0.23667	0.813073	1.00788	3	1.21964	0.222841	0.617861	0.690956	0.489727	0.855295	5	-0.0690098	0.944993	1.00054	12	-0.720863	0.471135	1.05361	5	0.179341	0.857714	0.993831	1.44433	0.14903	0.775553	16	-0.43542	0.663372	1.03347	8	0.0334732	0.973305	1.00211	3
ENSG00000009790	TRAF3IP3	80342	-0.11382	0.909456	1.05476	1	1	--	0	0.720199	0.471957	0.976275	3	-0.469978	0.638709	--	2	0.0418488	0.966626	0.993873	NA	NA	NA	2	1.15302	0.249133	0.755728	6	0.161281	0.871899	1.02258	4	1.15179	0.249745	0.861122	NA	NA	---	0	-0.253242	0.800145	1.03151	3	NA	NA	---	0
ENSG00000009830	POMT2	29954	1.39411	0.164305	0.774383	-0.0934409	0.925615	--	2	0.616128	0.538273	--	1	0.922261	0.357126	--	2	2.90022	0.00379706	0.0511672	NA	NA	NA	2	3.7537	0.000182599	0.00648689	7	1.7102	0.087487	0.767969	10	-0.865781	0.386864	0.92404	-2.86077	0.00433377	---	1	-2.31001	0.0211356	---	2	-0.655666	0.512223	1.00823	10
ENSG00000009844	VTA1	51534	-1.60544	0.109439	0.677673	-1.16841	0.243559	0.724632	4	-0.838828	0.402227	--	1	1.48034	0.13982	--	1	-0.00343001	0.997264	0.999523	NA	NA	NA	1	-0.0303567	0.975788	1.00112	7	-1.19774	0.231253	0.963201	13	0.576233	0.564616	0.962006	0.101815	0.918928	---	2	1.56518	0.117927	0.782882	3	-0.23238	0.816301	---	1
ENSG00000009950	MLXIPL	51085	-0.598356	0.55005	1.00527	-0.167582	0.867024	--	2	0.106884	0.914952	0.999609	6	-0.245712	0.806071	1.00781	6	1.2395	0.215405	0.608328	0.238841	0.811269	0.963948	4	0.496053	0.619948	0.974914	13	1.80035	0.0720569	0.72818	7	-0.692269	0.488965	0.94915	-0.284362	0.776205	---	1	1.01204	0.311816	---	1	1.80376	0.0716368	0.627254	3
ENSG00000009954	BAZ1B	9031	0.987566	0.324153	0.930166	2.68524	0.00764694	0.133662	5	0.504354	0.614379	0.997084	6	0.230643	0.817748	--	2	1.95826	0.0504318	0.28371	-0.153776	0.877812	0.977694	7	2.23773	0.0254222	0.254303	11	1.15522	0.248232	0.979445	8	2.49832	0.0126735	0.299297	1.32131	0.186768	---	2	-0.120306	0.904271	---	2	-0.88227	0.37789	0.975338	4
ENSG00000010017	RANBP9	10048	0.435448	0.663548	1.02507	1.34518	0.179575	--	1	-0.921975	0.357275	--	1	0.0030281	0.997586	1.00075	3	-0.340556	0.733498	0.942038	NA	NA	NA	2	-0.968356	0.333062	0.842599	9	-0.973245	0.330628	1.03671	8	2.82238	0.0048825	0.177687	0.125474	0.90018	---	1	3.25918	0.00116349	0.0611672	3	1.28517	0.199098	---	1
ENSG00000010030	ETV7	51513	-0.369904	0.711713	1.033	1	1	--	0	-0.467898	0.640194	--	2	-0.726132	0.468318	--	1	-0.0355645	0.971636	0.994956	NA	NA	NA	0	-1.2188	0.223162	0.729152	13	0.369168	0.712068	1.045	28	-0.318376	0.750281	0.989804	1.94508	0.0521072	---	2	2.44273	0.0147873	0.313497	4	1.94508	0.0521072	---	2
ENSG00000010165	METTL13	51603	-1.22373	0.222005	0.842498	0.181203	0.85633	--	2	-1.52504	0.128293	0.730844	3	-1.0227	0.307263	0.923513	3	5.13127	3.35474e-07	1.95491e-05	4.51437	6.97643e-06	0.000276434	7	4.54438	6.06721e-06	0.000323046	7	0.53053	0.595843	1.05943	11	0.996818	0.319147	0.903887	NA	NA	---	0	0.786579	0.431756	1.01181	4	1.63735	0.101942	0.719218	6
ENSG00000010219	DYRK4	8798	-0.89134	0.373454	0.961007	1	1	--	0	0.0303945	0.975772	1.00325	4	1.14466	0.253255	0.877321	3	1.09489	0.273786	0.678911	0.927672	0.353765	0.757542	4	0.643543	0.519995	0.949198	6	-1.06964	0.284996	1.00851	15	0.0140846	0.988766	0.998736	NA	NA	---	0	3.88508	0.000110563	---	2	4.60092	4.87321e-06	0.000567291	3
ENSG00000010244	ZNF207	7756	1.30617	0.192487	0.809702	1.44522	0.14943	--	2	0.568387	0.570193	0.994433	6	0.950575	0.342578	0.949987	3	0.631161	0.528056	0.864427	0.429612	0.667555	0.924868	7	0.567261	0.570643	0.9634	11	-0.37529	0.707511	1.04574	11	0.131012	0.895798	0.99472	-0.366741	0.713907	---	2	NA	NA	---	0	-0.649708	0.516063	1.00728	14
ENSG00000010256	UQCRC1	7384	0.0138044	0.988995	1.06578	1	1	--	0	-1.18309	0.2377	0.864168	3	-0.0664408	0.947071	--	2	0.741871	0.458311	0.826911	NA	NA	NA	2	0.874826	0.381844	0.87808	14	-0.93971	0.347556	1.03951	9	-0.38371	0.701293	0.985683	-0.98539	0.324724	0.936989	4	-2.57521	0.0101925	0.25608	7	-2.42705	0.0154373	0.31499	3
ENSG00000010270	STARD3NL	83930	0.787094	0.431842	0.978487	1	1	--	0	0.462377	0.644143	--	2	1	1	--	0	-0.229946	0.818173	0.963895	NA	NA	NA	2	-0.281235	0.778579	0.996363	4	-1.32676	0.184842	0.918585	18	1.10223	0.270684	0.878686	0.0376825	0.96995	0.994342	4	2.62659	0.00878597	0.238533	4	1.29854	0.194469	0.865152	28
ENSG00000010278	CD9	928	-2.48392	0.0135349	0.239558	-1.65754	0.0984445	--	2	-1.27518	0.203224	0.833913	5	0.806664	0.420493	0.985787	3	0.664674	0.506387	0.852975	0.754881	0.450469	0.828969	4	0.265529	0.790647	0.996293	15	0.166977	0.867416	1.02312	13	1.26352	0.206764	0.824268	1.60609	0.10864	0.7125	7	1.41624	0.157085	0.849906	5	0.169704	0.865285	1.00702	5
ENSG00000010282	HHATL	57467	3.81411	0.000165624	0.00954094	1	1	--	0	0.0193454	0.984578	1.00105	4	2.34773	0.0195315	0.307148	3	-0.696144	0.486474	0.842906	NA	NA	NA	0	-0.135094	0.89256	1.00197	3	-0.611149	0.541217	1.05965	14	-0.82931	0.407171	0.9325	NA	NA	---	0	0.804184	0.421525	1.00915	3	NA	NA	---	0
ENSG00000010292	NCAPD2	9918	3.15014	0.00179488	0.0621041	3.11468	0.0020176	--	1	1.5393	0.124775	0.725881	10	1.99421	0.0470248	0.464931	8	0.980691	0.326943	0.728941	0.799085	0.4244	0.81129	6	1.20176	0.229696	0.733767	16	1.33887	0.180866	0.914519	14	2.34914	0.0190537	0.365256	0.984108	0.325354	---	2	2.4338	0.0151545	0.316124	20	2.23186	0.0258943	0.406783	10
ENSG00000010295	IFFO1	25900	-0.201573	0.840386	1.04233	-0.441463	0.659193	--	1	0.920707	0.357936	0.938099	9	-0.48089	0.630942	1.00998	5	-1.06781	0.285819	0.689569	NA	NA	NA	2	-0.559707	0.575784	0.964972	12	-0.628609	0.529725	1.05921	6	0.876966	0.380762	0.922834	NA	NA	---	0	0.709305	0.478338	1.0198	8	1.12528	0.260798	0.910438	9
ENSG00000010310	GIPR	2696	1.75014	0.0811066	0.601774	0.582123	0.560917	0.914692	3	1.24223	0.215113	0.845044	7	0.729446	0.466293	0.993248	6	0.236465	0.813112	0.963014	NA	NA	NA	2	-0.375231	0.707555	0.990259	10	-0.358888	0.719742	1.04455	15	2.58382	0.00994359	0.264684	NA	NA	---	0	-1.00472	0.315327	---	2	1.02876	0.303897	0.945319	3
ENSG00000010318	PHF7	51533	-0.619494	0.536057	1.00561	1.44727	0.148856	--	2	-0.690931	0.490138	0.979086	6	-2.01752	0.0445231	0.455539	4	-2.19954	0.0280299	0.197083	-1.50878	0.131618	0.492562	4	-0.443499	0.657485	0.982303	13	-0.638691	0.523146	1.05902	14	-0.518114	0.604519	0.969279	NA	NA	---	0	0.0304865	0.975687	1.00885	5	-0.104287	0.916967	1.00217	4
ENSG00000010319	SEMA3G	56920	0.771451	0.441041	0.980917	1	1	--	0	-0.83402	0.404927	0.956797	3	0.232149	0.816579	1.00837	7	-2.92889	0.00346609	0.0479513	NA	NA	NA	2	-1.32067	0.186864	0.679241	15	-0.728836	0.466244	1.05396	16	1.40936	0.15911	0.776098	NA	NA	---	0	-0.679614	0.496941	1.02047	4	-0.770995	0.440933	0.990762	5
ENSG00000010322	NISCH	11188	-1.09927	0.272522	0.890598	-1.43481	0.152372	--	1	-0.61887	0.536467	0.988718	7	0.504767	0.614089	1.00894	6	-2.55631	0.0107015	0.105435	-1.11785	0.263856	0.672955	5	-1.75599	0.0793448	0.465739	14	-0.423504	0.672004	1.0525	13	0.950511	0.342133	0.912013	-1.91819	0.0554346	---	1	-1.80561	0.0713467	0.654791	3	0.706108	0.480322	1.00076	3
ENSG00000010327	STAB1	23166	0.480537	0.631193	1.01935	-0.230689	0.817712	0.972905	3	-0.33477	0.73803	0.999951	6	0.184872	0.853453	1.01029	8	1.35929	0.17431	0.555357	-0.52105	0.602428	0.902686	5	0.142247	0.886909	1.0012	15	-0.309459	0.757026	1.03849	3	0.588266	0.556516	0.960679	1.14153	0.253983	0.900307	3	-1.04614	0.295805	0.952671	3	1.72412	0.0850635	---	2
ENSG00000010361	FUZ	80199	0.510744	0.609902	1.01534	1	1	--	0	0.252914	0.800506	1.00167	7	1.49364	0.13631	0.727835	9	3.68583	0.000238145	0.00605295	NA	NA	NA	2	1.52071	0.128597	0.58282	12	0.857302	0.39145	1.04758	7	-0.8023	0.422613	0.935886	NA	NA	---	0	-0.0409866	0.967317	---	1	0.330421	0.741167	1.0172	3
ENSG00000010379	SLC6A13	6540	-0.692499	0.489154	0.997386	0.195372	0.845233	0.97433	4	-0.326308	0.744417	1.00091	5	-0.207373	0.835858	--	1	0.797066	0.425571	0.804728	1.86662	0.0621983	0.326171	4	2.25114	0.0245572	0.248735	11	-0.0961466	0.92342	1.01328	12	-0.707035	0.479746	0.946538	0.251353	0.801604	---	2	-1.00657	0.314441	---	1	-0.193115	0.846917	1.01051	8
ENSG00000010404	IDS	3423	1.22966	0.219777	0.840127	1	1	--	0	0.617694	0.537241	--	1	0.309687	0.757012	--	2	-1.31075	0.190193	0.576077	NA	NA	NA	1	-1.96877	0.0492093	NA	2	-2.43294	0.0151225	0.377056	6	1.28216	0.20015	0.818747	0.581615	0.560986	0.984626	3	1.36421	0.172878	---	1	NA	NA	---	0
ENSG00000010438	PRSS3	5646	-0.229271	0.818813	1.04383	0.700848	0.483936	0.879471	3	-0.117608	0.906456	--	2	0.253542	0.800022	1.00823	56	-0.0890844	0.92903	0.987647	-0.966801	0.333839	0.740154	6	0.459907	0.645666	0.979429	10	-0.145087	0.884667	1.02101	4	0.892325	0.372481	0.921705	-0.623061	0.533418	0.979228	32	0.287323	0.773938	---	2	0.708328	0.478943	1.00111	33
ENSG00000010539	ZNF200	7752	0.619102	0.536314	1.00539	1	1	--	0	-0.629015	0.529813	0.986326	3	0.490227	0.624328	1.01002	9	1.34677	0.17831	0.561216	-0.425605	0.670472	0.925027	4	1.15311	0.249096	0.755825	5	-0.477207	0.633301	1.05471	9	1.49639	0.134937	0.746298	2.27326	0.0232688	---	1	1.33551	0.182081	0.883683	6	0.678539	0.497622	1.00633	5
ENSG00000010610	CD4	920	3.06869	0.00234438	0.0763239	2.25191	0.0250437	--	2	1.4513	0.147732	0.759841	6	1.1232	0.262241	0.88483	6	-0.849244	0.395915	0.78415	1.08866	0.276523	0.687042	4	-1.18519	0.236178	0.740036	11	-0.564599	0.572452	1.05912	9	-0.0194992	0.984448	0.998868	0.64544	0.518823	0.978795	5	-0.444032	0.657137	1.03295	6	-1.69217	0.0909941	0.680582	6
ENSG00000010626	LRRC23	10233	2.29611	0.022352	0.327835	2.96555	0.00326164	--	2	1.93823	0.0535235	0.522076	6	2.24308	0.0256144	0.354036	3	1.38241	0.167104	0.543635	-0.918227	0.358685	0.762802	8	2.03124	0.0424511	0.342773	9	-0.239793	0.810532	1.03046	11	1.8365	0.0666461	0.600202	2.08702	0.0371952	---	2	0.628474	0.529869	1.02951	10	-0.355918	0.721994	1.01481	6
ENSG00000010671	BTK	695	0.563197	0.573718	1.00715	0.14122	0.88779	--	1	-0.0406176	0.967628	1.00341	3	0.839757	0.401707	0.978783	6	-0.798775	0.424579	0.804062	1.96842	0.0492495	0.286474	3	-0.245239	0.806314	0.998243	4	-0.339299	0.734444	NA	1	-1.23218	0.218237	0.82701	0.48091	0.630709	---	1	-1.31691	0.188239	0.887984	3	0.0330993	0.973603	---	2
ENSG00000010704	HFE	3077	-1.52883	0.12735	0.712596	1	1	--	0	-2.35234	0.019295	0.290698	3	0.724278	0.469454	--	2	-1.82017	0.0689831	0.339124	-1.2874	0.198202	0.591562	7	-0.396951	0.691474	0.988203	12	0.234078	0.814964	1.02995	11	0.702108	0.482812	0.94787	NA	NA	---	0	-0.0326836	0.973935	---	2	-0.789305	0.430162	0.989832	22
ENSG00000010803	SCMH1	22955	1.12399	0.261906	0.882618	-0.0531113	0.957678	0.990946	7	1.14744	0.252104	0.875025	4	2.2355	0.0261127	0.357319	4	3.05279	0.00231719	0.0356256	0.812248	0.416811	0.805801	16	0.539853	0.589399	0.970316	6	-1.88953	0.0590628	0.685918	11	1.34701	0.178349	0.800959	0.636916	0.524358	---	2	0.582646	0.560292	---	2	-1.01502	0.310396	---	1
ENSG00000010810	FYN	2534	-0.704901	0.481413	0.995585	-0.268683	0.788357	0.968894	4	-1.64079	0.101878	0.683938	5	0.549907	0.582788	1.00548	4	1.33341	0.182651	0.567182	0.656218	0.51181	0.864006	19	0.645225	0.518905	0.9484	7	1.57174	0.116275	0.832834	5	0.192212	0.847624	0.993632	-1.71282	0.0871248	0.651556	4	NA	NA	---	0	0.802097	0.42273	---	1
ENSG00000010818	HIVEP2	3097	-0.15094	0.880124	1.04986	0.866595	0.38685	0.835794	3	-0.282954	0.777406	0.999313	3	-0.251197	0.801832	--	2	1.95693	0.0505877	0.284052	3.04213	0.00240022	0.0377406	6	0.675715	0.499352	0.939391	5	-1.18424	0.236555	0.968564	6	0.00882082	0.992964	0.999347	-1.8238	0.0685468	---	1	NA	NA	---	0	-0.637194	0.524176	---	1
ENSG00000010932	FMO1	2326	1.35231	0.177284	0.78982	3.02897	0.00266514	--	1	-0.0229388	0.981714	--	1	1.62557	0.105081	0.666088	3	0.530034	0.596187	0.893102	1.19776	0.231246	0.630358	7	1.59688	0.110556	0.545811	15	-0.852947	0.393859	1.0486	8	-1.90083	0.0576757	0.569815	NA	NA	---	0	-0.727905	0.46688	---	2	NA	NA	---	0
ENSG00000011009	LYPLA2	11313	-0.268823	0.788249	1.04023	1	1	--	0	-1.21923	0.223707	0.84959	4	0.0472345	0.962357	1.00397	5	0.626144	0.53134	0.865887	NA	NA	NA	2	-1.20493	0.228469	0.73329	6	0.462771	0.643613	1.05402	3	2.17016	0.030282	0.448881	NA	NA	---	0	1.21424	0.225008	0.918103	9	-0.654871	0.512735	---	2
ENSG00000011021	CLCN6	1185	-1.23645	0.217249	0.839273	-1.9452	0.0526754	--	1	-0.0343653	0.972608	1.00351	4	-0.288108	0.773461	--	2	1.81814	0.0692926	0.339877	1.69412	0.090503	0.399698	4	1.74254	0.0816708	0.473521	8	-0.753372	0.451375	1.052	10	2.06764	0.0389874	0.498252	NA	NA	---	0	1.73738	0.082696	---	2	1.62563	0.104413	0.727602	5
ENSG00000011028	MRC2	9902	-1.27428	0.203539	0.823005	-1.24227	0.215098	--	2	-0.96906	0.333288	0.924352	4	-0.77375	0.439682	--	1	0.136267	0.891633	0.980932	-0.408025	0.683328	0.929814	8	0.529444	0.596596	0.971151	5	-0.494607	0.620968	1.05769	21	1.02133	0.307399	0.89791	0.482725	0.62942	0.989462	3	0.684726	0.493711	1.02029	4	0.655705	0.512198	---	2
ENSG00000011083	SLC6A7	6534	1.14141	0.254599	0.878664	1	1	--	0	1.07958	0.281188	--	1	-0.0991958	0.921048	--	1	-0.403306	0.686795	0.926534	NA	NA	NA	0	0.438815	0.660875	0.983588	6	0.245301	0.806265	1.03131	4	0.669788	0.503182	0.949446	NA	NA	---	0	-0.423254	0.672221	---	1	0.118175	0.905958	---	1
ENSG00000011105	TSPAN9	10867	1.27782	0.202292	0.820742	0.918948	0.358854	0.815194	7	1.17944	0.239149	0.865355	6	-0.812601	0.417085	--	2	1.13586	0.256243	0.66057	1.9843	0.0474504	0.281295	16	-0.655217	0.512454	0.945257	7	1.42042	0.155745	0.887049	13	-0.88978	0.373846	0.921046	-0.547402	0.584252	0.980751	9	-0.381393	0.703011	---	2	-1.43673	0.151177	0.80274	11
ENSG00000011114	BTBD7	55727	0.101939	0.918873	1.05627	-0.0555443	0.955741	--	1	-0.00602544	0.995196	--	2	0.55785	0.577359	1.00512	15	1.89561	0.0582519	0.307095	0.763695	0.4452	0.82618	4	0.960782	0.336855	0.845712	3	0.0698939	0.94429	1.0112	5	NA	NA	NA	NA	NA	---	NA	NA	NA	---	NA	NA	NA	---	NA
ENSG00000011132	APBA3	9546	-0.412554	0.680225	1.02959	1	1	--	0	-1.09223	0.275601	0.888825	4	0.332368	0.739842	--	2	0.500419	0.616872	0.901481	NA	NA	NA	2	-0.0307038	0.975511	1.00112	3	-0.405109	0.685469	1.0476	38	-2.47565	0.013501	0.310957	NA	NA	---	0	0.0532992	0.957506	---	1	-1.77849	0.0756953	0.637582	5
ENSG00000011143	MKS1	54903	-0.0698674	0.944345	1.06014	1	1	--	0	-0.163147	0.870511	0.996035	5	-0.0273938	0.978164	--	2	-0.0422041	0.966343	0.99371	NA	NA	NA	2	-0.572478	0.567106	0.962427	23	-0.118985	0.905307	1.01815	18	0.32393	0.746074	0.989366	NA	NA	---	0	-0.656753	0.511524	---	1	0.289065	0.772605	---	2
ENSG00000011198	ABHD5	51099	0.219805	0.826171	1.04552	1	1	--	0	0.0824501	0.934343	1.00286	3	1.26212	0.207875	--	2	-1.15853	0.246879	0.64975	NA	NA	NA	1	-1.33981	0.180561	0.67066	5	2.21914	0.026664	0.493659	6	0.308246	0.757973	0.990762	0.339277	0.734488	0.991237	3	1.13347	0.257349	0.936235	4	0.195862	0.844767	---	1
ENSG00000011243	AKAP8L	26993	1.33923	0.181499	0.794271	1.53347	0.126203	--	2	1.33355	0.183354	0.804267	5	0.628401	0.530215	0.996952	20	-0.196944	0.843905	0.970334	0.0535021	0.957341	0.990849	8	-0.320515	0.748634	0.994085	16	-0.714064	0.475327	1.05376	19	-2.35308	0.0188543	0.363301	-2.27205	0.0233425	0.385152	4	-2.21015	0.0273711	0.426268	4	-1.12027	0.262926	---	2
ENSG00000011258	MBTD1	54799	-0.197239	0.843772	1.04358	-0.469541	0.639021	0.931335	5	0.332341	0.739861	0.999578	5	0.203212	0.839105	1.01048	6	0.917274	0.359183	0.75816	1.6052	0.108714	0.447039	18	0.413644	0.679209	0.987326	8	0.2667	0.789746	1.03506	8	0.369764	0.711654	0.987139	0.919466	0.358123	---	1	NA	NA	---	0	0.318642	0.750079	1.01471	13
ENSG00000011260	UTP18	51096	0.334853	0.737968	1.03584	1	1	--	0	-1.01814	0.309426	0.912524	7	0.571296	0.568223	1.00381	6	0.795049	0.426743	0.805287	NA	NA	NA	2	0.869547	0.384722	0.880422	22	0.405174	0.685422	1.0476	6	0.722564	0.470154	0.945331	NA	NA	---	0	0.406371	0.684576	1.03408	13	NA	NA	---	0
ENSG00000011275	RNF216	54476	0.628819	0.529941	1.00369	-0.0333991	0.973378	0.994114	6	0.439138	0.660875	0.998596	13	-0.031608	0.974805	1.00371	10	3.76737	0.000172993	0.0047182	2.81653	0.00493428	0.0649123	11	1.24278	0.214192	0.719713	3	-0.0877485	0.930091	1.01344	6	0.416762	0.676962	0.981239	1.55863	0.119471	0.732686	22	1.2175	0.223764	0.916315	12	-0.35361	0.723722	1.01379	14
ENSG00000011295	TTC19	54902	-0.560877	0.575296	1.00745	-0.231397	0.817163	--	2	-0.430174	0.667375	0.999604	4	1.2918	0.197411	0.813462	5	0.597415	0.550344	0.873849	1.86372	0.0626051	0.326747	4	-0.0226029	0.981971	1.00039	8	-1.09955	0.27175	0.995208	11	1.53068	0.126234	0.724846	2.33944	0.0195526	0.348925	3	2.08158	0.0376915	0.494667	8	1.28264	0.19998	0.869645	17
ENSG00000011304	PTBP1	100616459	NA	NA	NA	NA	NA	NA	NA	NA	NA	NA	NA	NA	NA	NA	NA	-1.35861	0.174525	0.555745	NA	NA	NA	2	-0.0897489	0.928502	1.00089	3	-0.0529184	0.957806	1.0091	23	-0.139143	0.889371	0.994578	1.02154	0.307303	---	2	2.31059	0.0211032	0.372686	6	-2.26716	0.0236409	0.386077	15
ENSG00000011332	DPF1	8193	2.02466	0.0437796	0.463623	1.66433	0.0970796	--	1	0.895008	0.371493	0.944541	5	-0.299718	0.764598	1.01189	11	1.76857	0.0772208	0.362967	NA	NA	NA	2	0.42028	0.674356	0.986396	17	1.51424	0.130228	0.85728	9	0.274945	0.783428	0.99317	NA	NA	---	0	-0.965873	0.334393	0.967645	5	1.45905	0.144936	0.799525	9
ENSG00000011347	SYT7	9066	0.668978	0.504019	1.00017	-0.53724	0.591496	0.923857	4	0.251469	0.801622	1.00174	5	-0.239205	0.811108	1.00808	4	0.222953	0.82361	0.965777	0.638807	0.52307	0.867783	4	0.580494	0.561691	0.960649	11	-0.155512	0.876444	1.02156	7	2.03217	0.0424593	0.512731	0.584942	0.558748	---	1	0.714677	0.475013	---	1	0.376467	0.706668	1.01415	4
ENSG00000011376	LARS2	23395	-0.751024	0.453221	0.986763	0.00765167	0.9939	--	2	-1.11454	0.265929	--	2	-1.04539	0.296678	--	1	0.361163	0.718041	0.936943	0.668688	0.503823	0.862578	5	-0.183479	0.854453	0.999379	4	0.496611	0.619554	1.05802	14	-0.180324	0.856943	0.993802	-0.96059	0.337042	---	2	0.501176	0.616382	1.03241	6	-0.0939603	0.925164	---	2
ENSG00000011405	PIK3C2A	5286	2.02744	0.0434929	0.461953	0.662329	0.508264	0.888403	3	0.00917904	0.992682	--	1	1.2825	0.200646	0.817774	4	0.282597	0.777535	0.954814	-1.00641	0.314423	0.725862	9	0.349505	0.726771	0.993653	4	0.510041	0.610117	1.0583	4	-0.386879	0.698946	0.984835	-0.635198	0.525477	0.978912	8	-0.738033	0.460706	---	2	-0.202105	0.839885	1.01183	6
ENSG00000011422	PLAUR	5329	-1.12532	0.261344	0.882663	-2.05083	0.0411431	--	1	-0.687259	0.492445	0.978782	4	1	1	--	0	1.42406	0.154691	0.52394	-0.614219	0.539187	0.875605	5	1.36617	0.172143	0.65837	10	0.402273	0.687555	1.04754	26	0.514075	0.607339	0.969463	1.15532	0.248296	0.896194	3	-0.486669	0.626623	---	2	-0.659324	0.509873	1.00732	4
ENSG00000011426	ANLN	54443	-0.932531	0.351805	0.947271	0.483913	0.628797	--	1	-0.811287	0.417838	0.964223	7	0.52654	0.598898	--	1	0.123562	0.901683	0.981503	-0.774832	0.438592	0.821924	9	-1.88882	0.0591567	0.408711	3	1.23114	0.218513	0.945874	11	1.26864	0.204931	0.823658	NA	NA	---	0	0.352821	0.724313	---	2	-0.512661	0.608327	---	1
ENSG00000011451	WIZ	58525	1.23543	0.217627	0.839073	1	1	--	0	1.88879	0.0598749	0.550518	5	0.403534	0.68684	1.01196	17	0.967366	0.333556	0.73511	-0.0965516	0.923099	0.983672	4	0.250397	0.802323	0.997442	17	-0.821278	0.411651	1.04965	10	-1.44062	0.150073	0.765066	1.16429	0.244647	---	2	-1.25561	0.209615	0.906106	3	-2.75123	0.00606853	0.184288	5
ENSG00000011454	RABGAP1	23637	-0.596762	0.551112	1.00447	-1.85079	0.0651724	0.429421	7	-0.900423	0.36861	0.943823	5	1.45448	0.14685	0.748762	4	2.15691	0.031211	0.211965	-0.359032	0.719634	0.940586	5	3.48126	0.000517027	0.0149924	7	0.0249496	0.980099	1.00239	5	-0.500386	0.616938	0.970322	-1.39191	0.164328	---	2	-0.688635	0.491248	1.02054	5	NA	NA	---	0
ENSG00000011465	DCN	1634	-0.821998	0.411725	0.973987	1	1	--	0	-0.671889	0.502166	--	2	-1.02318	0.30704	--	2	1.94758	0.0516986	0.288123	-0.177452	0.859184	0.973362	4	1.221	0.222327	0.72861	10	1.55709	0.119712	0.838101	13	-0.876129	0.381217	0.922735	-0.444528	0.656778	0.986591	8	0.433652	0.664655	---	2	0.722364	0.470277	---	2
ENSG00000011478	QPCTL	54814	1.09242	0.275517	0.893185	1	1	--	0	0.897517	0.370155	0.942888	9	-0.183688	0.854381	1.00984	4	1.42141	0.155457	0.524973	-1.45884	0.14487	0.51492	3	1.50216	0.133318	0.592504	12	2.16149	0.0308552	0.526794	6	-1.13864	0.255185	0.867675	NA	NA	---	0	-0.667989	0.504329	1.02294	3	-0.190475	0.848984	---	2
ENSG00000011485	PPP5C	5536	0.0847221	0.932538	1.05878	-0.15768	0.874814	--	1	0.336063	0.737056	1.00039	9	0.0711474	0.943327	--	2	-0.799393	0.424221	0.803767	-1.3637	0.172917	0.557228	3	-2.05725	0.0398781	0.330954	7	-2.06961	0.0387031	0.583286	10	-0.205896	0.836924	0.993337	NA	NA	---	0	0.848606	0.396349	0.998834	9	0.413006	0.679711	---	1
ENSG00000011523	CEP68	23177	0.972041	0.331806	0.935385	1	1	--	0	-0.811231	0.41787	--	1	1	1	--	0	1.07301	0.283484	0.687965	NA	NA	NA	1	0.00129132	0.99897	1.00007	5	0.182602	0.855142	1.02393	7	0.368155	0.712853	0.987112	-0.723795	0.469399	---	1	-0.307557	0.758498	---	1	-1.50394	0.132983	0.784082	4
ENSG00000011566	MAP4K3	8491	-0.072022	0.942632	1.06016	0.780247	0.435855	0.859417	3	0.389098	0.697477	0.998395	4	-1.17861	0.239477	--	2	-0.901312	0.367603	0.76299	-0.645275	0.518873	0.865312	15	-0.728344	0.466545	0.925652	8	-0.750037	0.45338	1.05305	5	2.27548	0.0231353	0.402879	0.997596	0.31877	0.934071	14	-0.761816	0.44639	1.01498	5	0.470671	0.638001	1.00871	14
ENSG00000011590	ZBTB32	27033	0.314695	0.75321	1.03878	1	1	--	0	0.924997	0.355704	0.93883	5	-0.00278682	0.997778	1.00046	3	2.44358	0.014686	0.130051	4.0975	4.45731e-05	0.00151213	3	-0.320628	0.748548	0.994154	8	-0.28165	0.778261	1.03614	16	-0.386827	0.698985	0.984815	5.83578	7.71301e-09	---	1	-0.281903	0.778089	1.0325	59	6.55318	9.95951e-11	3.01441e-08	3
ENSG00000011600	TYROBP	7305	-0.0220477	0.982424	1.06543	1	1	--	0	-0.00382332	0.996952	1.00068	6	-0.296962	0.766699	--	1	-0.495542	0.620308	0.903022	NA	NA	NA	1	-0.888072	0.37468	0.872384	10	-1.53548	0.12493	0.849441	13	0.493689	0.621659	0.972411	1.36908	0.17135	0.815189	3	-1.24562	0.213259	0.910606	7	NA	NA	---	0
ENSG00000011638	TMEM159	57146	0.341815	0.732727	1.03614	1	1	--	0	0.197386	0.843658	0.999798	4	-0.998104	0.319025	--	2	1.4637	0.143539	0.504921	NA	NA	NA	1	0.0244702	0.980482	1.00042	6	-0.77132	0.440669	1.05211	7	1.23343	0.217769	0.826749	NA	NA	---	0	1.51311	0.130638	0.803892	3	-0.424725	0.671149	1.01213	3
ENSG00000011677	GABRA3	2556	0.265729	0.790628	1.0405	0.761516	0.446941	0.862693	4	0.920222	0.358189	--	2	-0.28852	0.773146	1.01147	4	1.07541	0.282406	0.687303	1.57447	0.115642	0.461914	13	0.149033	0.881553	1.00045	6	-0.727951	0.466786	1.05343	6	1.63722	0.101968	0.684183	0.926163	0.354635	---	2	0.579032	0.562727	---	2	NA	NA	---	0
ENSG00000012048	BRCA1	672	0.0908473	0.927674	1.05784	-0.933433	0.35134	0.812423	5	0.787206	0.431777	0.964113	5	0.334007	0.738605	1.01214	5	2.92102	0.0035543	0.0486365	0.70441	0.481314	0.850651	9	1.82517	0.0682235	0.433909	14	-0.559889	0.57566	1.05928	7	-0.333856	0.738574	0.98942	-0.186272	0.852278	0.98988	8	-0.509913	0.61025	1.03222	4	1.47096	0.141687	0.796111	8
ENSG00000012061	ERCC1	2067	-0.469723	0.638891	1.0196	0.616219	0.538212	--	2	-0.127522	0.898612	0.999187	3	-0.148184	0.882296	1.00777	4	0.166996	0.867402	0.975796	-1.22616	0.220378	0.617732	8	0.32033	0.748774	0.994151	11	1.52127	0.128457	0.85521	13	1.46371	0.143658	0.757221	NA	NA	---	0	0.754082	0.451017	1.0151	3	1.91963	0.0552517	0.567517	11
ENSG00000012124	CD22	933	-1.66743	0.0964613	0.644085	-1.07484	0.283304	--	2	-1.39965	0.162641	0.78117	9	-1.37156	0.171215	0.790901	4	-0.366952	0.71372	0.935033	-0.511434	0.609142	0.903588	5	-0.187221	0.851519	0.999382	16	0.121237	0.903524	1.01842	14	0.292897	0.769675	0.991932	1.46577	0.143094	---	2	-0.394234	0.693511	1.03266	5	-0.523916	0.600479	---	2
ENSG00000012171	SEMA3B	102465526	NA	NA	NA	NA	NA	NA	NA	NA	NA	NA	NA	NA	NA	NA	NA	-0.250544	0.80221	0.960962	NA	NA	NA	1	-0.0991968	0.920999	1.00093	14	-1.02489	0.305622	1.02331	3	-1.4047	0.160491	0.77815	NA	NA	---	0	-4.22896	2.61274e-05	0.002863	8	0.0248705	0.980164	1.00179	7
ENSG00000012174	MBTPS2	51360	-0.66946	0.503712	1.00039	0.586683	0.557853	--	2	1	1	--	0	-2.52387	0.012118	0.231633	3	-0.759612	0.447636	0.81966	NA	NA	NA	2	-0.974518	0.329996	0.840015	3	-0.292258	0.77014	1.03632	4	1.31798	0.187879	0.809049	0.461057	0.64488	---	1	0.543122	0.587193	---	1	0.461057	0.64488	---	1
ENSG00000012211	PRICKLE3	4007	-0.179368	0.857769	1.04519	1	1	--	0	-0.72434	0.469416	--	1	-0.936084	0.349975	--	2	1.41593	0.157057	0.526507	NA	NA	NA	0	0.421112	0.673749	NA	1	0.113669	0.909519	1.01741	6	0.428772	0.668202	0.980672	-0.930833	0.352215	0.942412	6	1.0854	0.278063	0.942594	4	0.034539	0.972456	1.00203	10
ENSG00000012223	LTF	4057	-0.563343	0.573618	1.0073	1	1	--	0	1	1	--	0	-0.321173	0.748301	1.01227	7	-0.644741	0.519218	0.859619	NA	NA	NA	2	2.40298	0.0164133	NA	1	-0.153441	0.878076	1.02116	8	0.240271	0.810181	0.99408	-0.0540655	0.956896	---	2	-0.938669	0.348178	0.973165	13	-0.198377	0.8428	---	2
ENSG00000012232	EXTL3	2137	-0.181228	0.856309	1.04466	0.936843	0.349585	0.810974	4	-1.80049	0.0727778	0.594705	5	-0.826124	0.409384	--	1	-1.27309	0.203231	0.593449	-0.932257	0.351391	0.756056	12	-0.748439	0.454342	0.918853	8	-0.136047	0.891807	1.02057	9	-0.702574	0.482521	0.947799	-0.39325	0.694237	---	2	-0.130538	0.896173	1.01845	3	0.244288	0.807069	---	1
ENSG00000012504	NR1H4	9971	-0.792775	0.428529	0.97872	1	1	--	0	1	1	--	0	-0.119035	0.905327	--	1	1.126	0.26039	0.664236	1.30313	0.192782	0.584362	6	-0.391601	0.695423	0.988591	10	-0.225453	0.821665	1.03014	7	-0.330397	0.741185	0.989361	-0.151679	0.879477	0.993714	3	NA	NA	---	0	NA	NA	---	0
ENSG00000012660	ELOVL5	60481	0.256365	0.797843	1.04094	2.257	0.02472	0.263645	4	-2.3277	0.0205865	0.300968	3	0.847988	0.397114	--	2	-0.0946183	0.924634	0.987147	0.562047	0.574189	0.890825	6	1.14519	0.252357	0.758744	7	0.592624	0.553544	1.05952	3	-1.7138	0.0869444	0.649573	NA	NA	---	0	0.432411	0.665557	---	2	1.05948	0.289696	0.9351	3
ENSG00000012779	ALOX5	240	0.100714	0.919844	1.05637	-0.670511	0.503043	--	2	0.00899621	0.992828	--	1	-0.045032	0.964112	--	2	0.0570937	0.95448	0.991282	0.169746	0.865238	0.974869	5	-0.829989	0.406711	0.894188	4	0.854808	0.392828	NA	2	NA	NA	NA	NA	NA	---	NA	NA	NA	---	NA	NA	NA	---	NA
ENSG00000012822	CALCOCO1	57658	1.25971	0.208744	0.829379	1	1	--	0	0.790932	0.429603	--	2	0.354579	0.723152	--	1	-1.26278	0.206915	0.598282	NA	NA	NA	2	-0.48527	0.627573	0.975215	8	0.0144474	0.988475	1.00204	4	1.94312	0.0523447	0.552287	NA	NA	---	0	1.65824	0.0976518	---	2	3.06967	0.00221377	0.097578	3
ENSG00000012963	UBR7	55148	-1.69568	0.0909732	0.628737	1	1	--	0	-1.97133	0.0495955	0.506588	15	-1.88177	0.0608252	--	1	1.39314	0.163837	0.538727	-0.190382	0.849042	0.972212	3	1.76314	0.0781315	0.462482	8	-1.51969	0.128852	0.856005	7	NA	NA	NA	NA	NA	---	NA	NA	NA	---	NA	NA	NA	---	NA
ENSG00000012983	MAP4K5	11183	-0.118128	0.906044	1.05387	0.895746	0.3711	0.827332	3	2.4547	0.0146624	0.248516	3	1	1	--	0	0.124924	0.900604	0.981581	-0.435733	0.663109	0.923616	9	1.34973	0.177358	0.665576	8	0.566029	0.57148	1.0594	5	0.427745	0.668949	0.981073	0.498365	0.618361	0.990807	3	NA	NA	---	0	NA	NA	---	0
ENSG00000013016	EHD3	30845	1.13309	0.258073	0.881593	0.912904	0.362019	--	1	0.733105	0.464061	0.973321	6	1	1	--	0	0.808396	0.419023	0.800584	0.681693	0.495565	0.85898	4	-0.283815	0.776601	0.995998	3	-0.127784	0.898342	1.01913	6	-0.381294	0.703084	0.986488	NA	NA	---	0	NA	NA	---	0	NA	NA	---	0
ENSG00000013275	PSMC4	5704	2.5153	0.0124105	0.227142	-1.58517	0.113972	--	1	1.60826	0.10882	--	1	1.98915	0.0475838	0.468205	3	2.47081	0.0136192	0.123958	0.00109401	0.999127	0.999632	4	0.651751	0.514687	0.945851	13	1.38149	0.167386	0.903138	4	1.15676	0.247709	0.85887	NA	NA	---	0	-0.378669	0.705032	1.03374	8	1.51993	0.128914	0.775192	4
ENSG00000013288	MAN2B2	23324	-0.526063	0.599229	1.01263	-1.31938	0.188039	--	1	-0.352799	0.724484	0.99904	3	0.616144	0.538262	0.99823	6	1.52293	0.128039	0.476498	0.608637	0.542881	0.87643	6	-0.525641	0.599235	0.971164	6	-0.0514782	0.958953	1.00884	14	1.10081	0.271305	0.878254	NA	NA	---	0	NA	NA	---	0	-0.949836	0.342476	0.961856	13
ENSG00000013293	SLC7A14	57709	-0.277424	0.781644	1.04027	1	1	--	0	-0.654236	0.513456	0.98439	4	-1.59472	0.111817	0.680114	8	1.9871	0.0471387	0.272895	0.566897	0.57089	0.88877	11	2.05297	0.0402918	0.332992	9	-0.249226	0.803228	1.03187	10	-0.0675811	0.946136	0.99674	-0.711559	0.476941	---	1	-0.32975	0.741673	1.02985	9	-0.386705	0.699075	---	2
ENSG00000013297	CLDN11	5010	-0.473592	0.636132	1.01928	-0.266924	0.789709	0.969136	10	-0.431287	0.666566	0.999242	11	0.42621	0.670258	1.01034	4	1.24734	0.212517	0.605325	1.61404	0.106782	0.442403	34	2.75199	0.00601282	0.0968499	10	-0.722424	0.470175	1.05353	4	-1.38574	0.166204	0.784219	NA	NA	---	0	-2.54105	0.0112356	---	2	NA	NA	---	0
ENSG00000013306	SLC25A39	51629	-1.15781	0.247854	0.872054	1	1	--	0	-1.92363	0.0553376	0.532614	8	0.389081	0.69749	1.0124	5	1.09415	0.274111	0.679081	NA	NA	NA	0	0.122907	0.902201	1.00103	11	-0.796905	0.425664	1.05119	15	0.595531	0.551653	0.959932	NA	NA	---	0	-0.620454	0.535132	1.02875	8	1.63906	0.101585	0.719495	3
ENSG00000013364	MVP	9961	1.73334	0.0840534	0.608304	1	1	--	0	2.14216	0.0329776	0.405694	7	0.645765	0.51892	0.994214	3	1.26278	0.206914	0.598354	NA	NA	NA	2	1.00669	0.314288	0.826302	4	0.457695	0.647255	1.05473	10	0.804365	0.42142	0.93636	1.18602	0.23596	0.872885	3	-0.175707	0.860567	1.02459	12	-1.23258	0.218085	0.878534	4
ENSG00000013374	NUB1	51667	0.836921	0.403296	0.971156	1	1	--	0	0.320252	0.748998	1.00085	3	2.72915	0.00672095	--	2	1.87317	0.0612877	0.315851	2.63446	0.00853584	0.0959774	4	2.21428	0.026997	0.263875	10	-0.971111	0.331689	1.03779	6	-0.412997	0.679717	0.982558	-0.762516	0.445972	---	2	1.72294	0.0852781	0.706379	3	-0.425905	0.670289	1.01201	3
ENSG00000013375	PGM3	5238	0.936038	0.349999	0.9468	1.25695	0.209738	--	1	1	1	--	0	-0.832409	0.405834	--	2	1.3618	0.173516	0.553859	NA	NA	NA	2	0.200159	0.841391	0.999071	5	0.200159	0.841391	1.02585	5	-0.779938	0.435653	0.938117	NA	NA	---	0	0.481966	0.629959	---	2	NA	NA	---	0
ENSG00000013392	RWDD2A	112611	0.379146	0.704845	1.03217	1	1	--	0	-0.720503	0.471771	0.976545	3	1	1	--	0	2.4229	0.0155447	0.135446	NA	NA	NA	0	1.32066	0.186865	NA	2	-0.561424	0.574613	1.05879	6	-0.636086	0.524899	0.95391	NA	NA	---	0	NA	NA	---	0	-0.399969	0.689284	---	2
ENSG00000013441	CLK1	1195	0.642368	0.52112	1.00227	1	1	--	0	0.956978	0.339341	0.930474	4	-0.277783	0.781368	--	1	-0.150382	0.880489	0.979314	NA	NA	NA	2	0.277386	0.781531	0.996686	8	-2.0836	0.0374077	0.573313	9	-0.341145	0.733082	0.988531	NA	NA	---	0	0.309887	0.756726	1.03046	3	-0.289778	0.772059	1.0132	4
ENSG00000013503	POLR3B	55703	-0.276211	0.782574	1.04041	-0.639354	0.523076	--	1	0.221753	0.824656	--	1	-2.64835	0.00851218	0.188076	4	-0.641675	0.521207	0.860646	-1.21818	0.223395	0.620743	6	-0.242399	0.808512	0.998977	11	0.886077	0.375754	1.04045	4	1.47295	0.14115	0.754677	-0.378089	0.705462	---	1	0.6718	0.501901	1.02235	10	NA	NA	---	0
ENSG00000013523	ANGEL1	23357	0.0443119	0.964685	1.06271	1	1	--	0	1.09041	0.276398	--	2	-1.06473	0.287845	0.905546	4	0.771522	0.44055	0.81455	NA	NA	NA	2	0.460706	0.645093	0.979719	15	0.883836	0.376962	1.04087	4	0.436146	0.662846	0.979446	-1.31367	0.189327	---	1	NA	NA	---	0	1.53146	0.126043	0.770688	6
ENSG00000013561	RNF14	9604	-0.678726	0.49783	0.998867	0.0775733	0.938219	--	1	0.981828	0.326968	--	1	1	1	--	0	3.02989	0.00249886	0.0378585	NA	NA	NA	1	2.64505	0.00827482	0.121429	5	0.940419	0.347192	1.03971	14	1.40308	0.160972	0.777852	NA	NA	---	0	1.34089	0.180327	0.884137	3	0.422667	0.672649	---	1
ENSG00000013563	DNASE1L1	1774	2.53438	0.0117681	0.220839	1	1	--	0	1.99502	0.0469364	0.490804	5	2.01389	0.0449044	0.456787	8	1.56605	0.117602	0.456499	NA	NA	NA	0	1.16714	0.243386	0.749359	3	-2.67705	0.00752872	0.254675	9	1.12368	0.261478	0.871421	NA	NA	---	0	1.21958	0.222975	---	1	1.45553	0.145905	0.801948	10
ENSG00000013573	DDX11	1663	-0.0658321	0.947555	1.06081	1	1	--	0	1.15827	0.247666	0.87288	6	0.449495	0.653396	1.01012	3	0.15426	0.877431	0.9786	-1.76765	0.0773746	0.366558	4	0.401228	0.688324	0.988892	6	-0.562452	0.573913	1.05876	9	-0.0031024	0.997525	0.99994	NA	NA	---	0	1.00035	0.317435	---	1	-0.117915	0.906164	1.00353	28
ENSG00000013583	HEBP1	50865	-1.29966	0.194706	0.812518	1	1	--	0	-0.935714	0.350165	--	2	-0.659548	0.510045	0.996252	10	-0.719421	0.472022	0.834508	NA	NA	NA	2	-0.446231	0.655511	0.981441	4	-1.57201	0.116212	0.83293	6	-0.443764	0.657331	0.978044	NA	NA	---	0	-0.734119	0.463087	---	1	0.640491	0.522033	1.00595	10
ENSG00000013588	GPRC5A	9052	-0.897652	0.370084	0.958764	-0.601383	0.548035	0.910798	3	-1.4017	0.162029	0.77975	11	0.333798	0.738763	1.01225	6	1.65817	0.0975453	0.413512	2.34246	0.01932	0.158956	4	-0.15205	0.879173	0.999883	8	0.977731	0.328405	1.03617	11	0.102243	0.918589	0.996395	NA	NA	---	0	-0.643501	0.520079	1.0265	4	1.33762	0.181393	0.848556	10
ENSG00000013619	MAMLD1	10046	0.496333	0.62002	1.01705	1.26796	0.205785	0.680632	3	-0.819541	0.413122	--	1	0.390509	0.696434	1.01194	3	-0.175239	0.860921	0.974887	0.588972	0.555991	0.882636	9	-1.54086	0.123615	0.572394	7	0.0939833	0.925138	NA	1	-0.263699	0.792078	0.993256	-0.233868	0.815146	0.991046	7	0.164701	0.86922	---	1	0.680108	0.496629	---	2
ENSG00000013725	CD6	923	0.110153	0.912361	1.05539	-0.656928	0.511726	--	1	0.00139651	0.998887	--	2	-0.0983779	0.921697	1.00866	3	0.465751	0.641478	0.911352	-0.82536	0.409332	0.800402	3	-0.168633	0.866114	0.999436	12	-0.0260463	0.979225	1.00263	31	0.421698	0.673357	0.981664	NA	NA	---	0	0.642611	0.520657	1.02675	3	0.566985	0.57088	1.0142	9
ENSG00000013810	TACC3	10460	-1.13829	0.2559	0.880326	-2.31341	0.0213694	--	2	0.16945	0.865556	0.997115	6	-1.19685	0.232301	0.859813	9	3.32491	0.00091125	0.0170757	4.1413	3.69551e-05	0.001289	6	0.466212	0.641148	0.978368	13	-0.0952641	0.924121	1.01313	6	-0.752476	0.451981	0.941927	1.16179	0.245661	0.891324	3	0.364206	0.715798	1.03468	6	2.15393	0.0315375	---	1
ENSG00000014138	POLA2	23649	-0.355621	0.722372	1.0347	-0.413107	0.67982	0.94432	3	-1.62263	0.105709	0.689402	13	0.191356	0.848375	1.0103	12	2.33419	0.0197506	0.157241	0.812138	0.416874	0.805609	9	2.65131	0.00812386	0.120023	14	3.13161	0.0017806	0.0986464	17	-0.692694	0.488698	0.949423	-0.320124	0.748956	0.991139	3	-1.28407	0.19948	0.898597	12	0.719437	0.472077	0.997548	8
ENSG00000014164	ZC3H3	23144	0.155194	0.876771	1.04971	-0.450863	0.65241	0.937014	4	0.545558	0.585771	0.997355	13	1.59178	0.112476	0.680764	3	1.49485	0.135216	0.490076	0.909772	0.363126	0.765183	9	0.265411	0.790738	0.996177	10	0.44487	0.656494	1.0553	11	NA	NA	NA	NA	NA	---	NA	NA	NA	---	NA	NA	NA	---	NA
ENSG00000014216	CAPN1	823	-0.247387	0.804776	1.04151	-2.05787	0.0404581	0.344612	6	1.49683	0.135478	0.74263	6	-0.569497	0.569441	1.00467	9	0.453894	0.649987	0.914468	0.632099	0.527443	0.869214	4	0.469937	0.638486	0.977455	9	1.48388	0.138104	0.870594	3	-0.622888	0.533532	0.95571	0.0439664	0.964942	0.993864	3	-0.0453202	0.963863	1.01321	5	0.740103	0.45945	0.995896	13
ENSG00000014257	ACPP	55	-0.00868689	0.993075	1.06584	2.30608	0.0217812	--	1	1.42935	0.153935	0.76868	3	-0.353043	0.724302	1.01097	6	0.00403329	0.996783	0.99946	-1.01831	0.308737	0.720798	4	0.0226787	0.98191	1.00047	5	-0.314451	0.753234	1.03926	4	-1.03417	0.301364	0.893163	-0.814698	0.415482	---	1	0.447146	0.654888	---	2	-0.638381	0.523404	1.00476	5
ENSG00000014641	MDH1	4190	-0.573961	0.56642	1.00751	1	1	--	0	0.706628	0.480341	--	2	-0.625352	0.532211	0.996905	3	1.89473	0.0583694	0.307307	-0.861596	0.389082	0.782589	3	2.17657	0.0297076	0.277539	6	NA	NA	NA	0	-0.456066	0.648464	0.977179	NA	NA	---	0	-0.184598	0.85359	---	2	1.46958	0.14206	---	1
ENSG00000014824	SLC30A9	10463	1.21052	0.227024	0.848653	-0.413493	0.679538	--	1	0.722756	0.470387	--	1	0.950389	0.342672	0.950035	3	-1.94716	0.0517487	0.288066	-1.38182	0.167283	0.549439	11	-1.4227	0.155084	NA	1	0.695153	0.487094	1.05434	4	-1.68809	0.0917752	0.66076	-1.68436	0.0924934	---	2	-1.55015	0.121493	---	2	-0.542397	0.587693	1.01123	4
ENSG00000014914	MTMR11	10903	1.26611	0.206447	0.826981	1	1	--	0	0.696094	0.486903	--	2	-0.0453697	0.963842	1.00373	4	-0.00301037	0.997599	0.999607	NA	NA	NA	0	-0.527834	0.597712	0.971154	11	0.688293	0.491401	1.05452	4	-0.0287414	0.977078	0.998185	NA	NA	---	0	-0.123152	0.902017	1.01848	3	-0.135617	0.892157	1.00469	3
ENSG00000014919	COX15	1355	1.13867	0.255741	0.880343	1	1	--	0	0.531452	0.595495	--	2	1	1	--	0	-0.513206	0.607902	0.898095	NA	NA	NA	1	-1.71932	0.0858146	0.48389	4	0.101964	0.918802	1.01457	11	-1.46527	0.14323	0.75711	NA	NA	---	0	-0.0527102	0.957976	---	1	-1.53162	0.126002	---	1
ENSG00000015133	CCDC88C	440193	0.734532	0.463193	0.990409	-0.702006	0.483214	--	2	3.00788	0.00285132	0.0877367	4	-1.41831	0.157127	0.766001	3	1.57668	0.115134	0.451837	1.16607	0.243817	0.646826	6	1.58049	0.114258	0.552443	8	0.257162	0.797098	1.03279	4	-0.7246	0.468905	0.946188	-2.04105	0.0415664	---	2	-0.479797	0.6315	---	2	NA	NA	---	0
ENSG00000015153	YAF2	10138	-0.210922	0.83309	1.04499	1.45116	0.147769	0.605266	4	-0.475529	0.634753	0.998497	4	0.622784	0.533895	0.996427	7	0.0369677	0.970517	0.994834	-1.39949	0.161926	0.543741	12	0.917832	0.358892	0.863124	8	-0.734152	0.463	1.05453	6	-1.55063	0.121378	0.718433	NA	NA	---	0	-1.02202	0.307073	---	2	-1.27694	0.201986	0.872517	12
ENSG00000015285	WAS	7454	-0.66632	0.505713	1.00012	1	1	--	0	0.215964	0.829161	1.00059	4	-0.572349	0.56751	--	1	-0.575829	0.564839	0.880136	NA	NA	NA	0	0.245922	0.805784	0.998325	6	0.0241706	0.980721	1.00218	3	-1.66761	0.0957769	0.672676	-0.169765	0.865237	---	1	-0.342247	0.732253	1.03382	8	-0.908198	0.364041	---	2
ENSG00000015413	DPEP1	1800	-0.838331	0.402506	0.970558	-0.458672	0.646799	0.936166	3	-0.57912	0.562938	0.994858	4	-0.838335	0.402503	0.978983	5	-0.504628	0.613913	0.90035	1.1502	0.25029	0.655572	3	-0.912385	0.361749	0.86427	15	-0.495613	0.620259	1.05814	6	-0.590123	0.555271	0.96147	-0.0962556	0.923341	---	1	0.859224	0.390469	0.997	9	-0.76566	0.444099	0.991011	4
ENSG00000015475	BID	637	0.732051	0.464704	0.990977	-0.399405	0.689876	0.948603	3	1.56744	0.118056	0.712318	5	-0.412484	0.680276	1.01111	6	1.01205	0.311719	0.712483	-0.313634	0.753854	0.950691	7	1.17756	0.239206	0.743852	12	1.67045	0.0950907	0.785801	12	0.414674	0.67849	0.98185	0.792262	0.428438	---	1	-0.088258	0.929693	---	1	-0.69221	0.489002	1.00229	12
ENSG00000015479	MATR3	724102	0.474884	0.635212	1.0194	1.39079	0.165311	0.629007	7	-1.46873	0.142944	0.752791	9	0.0969128	0.92286	1.00806	4	0.315919	0.752119	0.947315	0.257313	0.796981	0.960216	13	1.45652	0.145511	0.613037	8	-0.564764	0.57234	1.05909	4	-0.468798	0.639339	0.973984	-0.168019	0.86661	0.993209	6	-1.18898	0.234794	---	1	1.67618	0.0940857	0.695682	5
ENSG00000015520	NPC1L1	29881	-0.287446	0.773967	1.03939	-0.69322	0.488702	--	2	-0.946946	0.344421	0.934024	4	-0.0256135	0.979582	1.0026	5	-0.593698	0.552826	0.874942	NA	NA	NA	1	-1.13152	0.258061	0.764493	8	-1.01721	0.309259	1.02521	5	-0.852716	0.394066	0.926632	0.680116	0.496624	---	2	-0.158095	0.874421	---	2	-0.53003	0.596235	1.01287	4
ENSG00000015532	XYLT2	64132	0.997402	0.319365	0.925075	0.747554	0.455309	--	1	0.298883	0.765235	--	1	0.0467676	0.962729	1.00385	5	2.88338	0.00400458	0.0532132	-0.384533	0.700652	0.936534	5	2.70418	0.00694439	0.108485	11	-1.53131	0.125957	0.851888	6	-0.936577	0.349253	0.91502	NA	NA	---	0	0.694373	0.487646	1.02098	3	-0.603872	0.546096	---	1
ENSG00000015568	RGPD5	729540	0.102616	0.918336	1.05628	1	1	--	0	-1.08426	0.279113	--	2	1	1	--	0	-0.0355987	0.971608	0.995013	NA	NA	NA	0	-0.824516	0.40981	NA	2	-0.53538	0.592486	1.05936	15	-0.279051	0.780276	0.992144	NA	NA	---	0	0.74114	0.458821	---	2	NA	NA	---	0
ENSG00000015592	STMN4	81551	0.632507	0.527532	1.00248	-0.224576	0.82246	--	1	-1.19962	0.231224	0.859099	3	-0.186468	0.852203	--	2	-0.378825	0.704885	0.932045	NA	NA	NA	0	0.758396	0.448363	0.916808	4	-0.549587	0.582705	1.05941	13	-0.282403	0.777706	0.991786	0.967848	0.333406	---	2	NA	NA	---	0	-0.887743	0.37494	---	1
ENSG00000015676	NUDCD3	23386	-1.36211	0.174174	0.787892	-1.57276	0.116817	0.554771	4	-1.71711	0.0869814	0.63999	6	-0.853955	0.393804	0.974943	4	0.110644	0.911917	0.984569	0.562081	0.574166	0.890928	6	-0.706338	0.480115	0.930947	7	-0.966637	0.333921	NA	2	-1.38932	0.165113	0.781841	-0.770201	0.441403	0.967503	4	-0.83001	0.406775	0.999357	3	0.0984053	0.921635	---	1
ENSG00000016082	ISL1	3670	0.411097	0.681292	1.02961	1	1	--	0	1.24554	0.213897	0.844567	7	0.331672	0.740366	1.01231	5	-0.251296	0.801629	0.961085	NA	NA	NA	0	0.334831	0.737811	0.993895	8	-0.399345	0.68971	1.04832	5	-0.841675	0.400216	0.931106	NA	NA	---	0	0.130593	0.896129	---	1	-0.379457	0.704447	---	1
ENSG00000016391	CHDH	55349	-1.2494	0.212483	0.834056	-1.95072	0.0520117	--	2	-1.36598	0.172959	0.790714	3	-1.22104	0.223021	--	1	-1.12021	0.26285	0.667446	-0.920074	0.357719	0.761566	3	-0.79053	0.429375	0.906495	6	-0.179995	0.857187	1.02396	15	0.368541	0.712565	0.987008	NA	NA	---	0	NA	NA	---	0	NA	NA	---	0
ENSG00000016402	IL20RA	53832	0.403487	0.686875	1.03014	-0.369464	0.71204	--	1	0.807346	0.420101	--	2	-0.117661	0.906414	1.00886	6	-0.289018	0.772617	0.953283	1.58339	0.113597	0.457622	3	0.88747	0.375004	0.872206	4	-0.54413	0.586453	1.05913	5	-1.94242	0.0524289	0.552862	NA	NA	---	0	-1.67377	0.0945579	0.732542	18	0.0735021	0.941425	---	2
ENSG00000016490	CLCA1	1179	-0.834898	0.404433	0.971172	-0.620253	0.535558	--	2	1	1	--	0	1	1	--	0	0.980029	0.32727	0.72926	NA	NA	NA	1	-0.0643742	0.948683	1.00119	3	1.03607	0.30038	1.01975	16	1.44118	0.149916	0.765102	-0.0392173	0.968727	---	1	0.134626	0.89294	1.01834	8	-0.423025	0.672388	---	1
ENSG00000016602	CLCA4	22802	-0.181214	0.856321	1.04461	1	1	--	0	-0.276935	0.782019	--	2	0.682977	0.495143	--	2	1.37614	0.169035	0.546494	1.39734	0.16257	0.544796	3	1.13986	0.254572	0.759532	5	0.794594	0.427007	1.05128	14	-0.539457	0.589718	0.965997	-1.11695	0.264343	---	1	-0.0418014	0.966667	---	1	-0.304688	0.760682	1.01394	4
ENSG00000016864	GLT8D1	55830	-0.80135	0.423557	0.976289	1	1	--	0	0.360278	0.71889	--	1	-1.17401	0.241313	0.86638	4	-2.20942	0.0273344	0.19402	NA	NA	NA	1	-1.01209	0.3117	0.823274	8	-0.2567	0.797454	1.03294	7	-1.4603	0.144592	0.75807	NA	NA	---	0	-1.02734	0.304565	0.957161	7	-0.430538	0.666918	1.01264	3
ENSG00000017260	ATP2C1	27032	0.0461618	0.963212	1.06256	0.822363	0.411517	0.847965	5	-0.0679004	0.94591	1.00245	3	-0.284215	0.77644	1.00999	48	-1.00913	0.313115	0.714035	-1.5702	0.116633	0.463629	9	-1.27989	0.200831	0.701105	3	0.616325	0.537797	1.05916	11	0.674487	0.500192	0.949866	-0.0861513	0.931367	---	2	-0.778688	0.436389	---	1	-0.714678	0.475012	---	1
ENSG00000017427	IGF1	3479	-1.10918	0.268231	0.885734	-0.759505	0.448141	0.863353	3	-0.417724	0.676445	--	1	1	1	--	0	-1.12954	0.258895	0.663185	-0.437009	0.662184	0.923366	5	0.506904	0.612316	0.973172	4	-1.89006	0.0589909	0.685817	8	-0.119101	0.905224	0.99446	-0.33063	0.741009	---	1	NA	NA	---	0	-0.470494	0.638127	---	1
ENSG00000017483	SLC38A5	92745	-1.03193	0.302929	0.916507	1	1	--	0	-0.691207	0.489965	0.979057	3	1	1	--	0	0.370328	0.711203	0.934503	NA	NA	NA	0	0.631819	0.527626	0.952271	4	-0.414751	0.678398	1.04942	7	-0.380878	0.703392	0.986178	NA	NA	---	0	-0.979848	0.327451	---	1	-0.559016	0.576304	1.01294	7
ENSG00000017797	RALBP1	10928	-1.03771	0.300232	0.915697	1	1	--	0	0.118981	0.905369	0.998779	4	0.246381	0.805554	1.00758	8	2.47077	0.0136206	0.123924	NA	NA	NA	2	0.0418907	0.966593	1.00102	12	0.844582	0.398513	1.04814	3	-1.98916	0.0470161	0.533527	0.109966	0.912463	---	2	-2.58104	0.0100233	0.252526	5	0.83078	0.40634	0.989957	5
ENSG00000018189	RUFY3	22902	0.0272309	0.978293	1.06487	0.365217	0.715204	--	2	1.31849	0.188334	--	2	0.494003	0.621662	--	1	0.67434	0.500225	0.849664	0.350244	0.726217	0.944082	4	0.610138	0.541886	0.955209	5	-0.418286	0.675813	1.04976	3	-0.245032	0.806493	0.993744	0.565937	0.571592	0.983725	13	-0.652951	0.513971	1.0267	5	0.550236	0.582308	---	2
ENSG00000018236	CNTN1	1272	0.372268	0.709954	1.03324	-1.18236	0.237988	0.718246	8	0.929282	0.353483	0.939195	3	0.512136	0.608929	1.00948	5	3.7987	0.000152756	0.00422413	1.63671	0.101954	0.430501	19	1.54331	0.123019	0.571942	9	1.40126	0.161395	0.897343	6	-1.06569	0.286877	0.887347	0.0722379	0.94243	0.992811	7	-0.558177	0.576877	---	1	NA	NA	---	0
ENSG00000018280	SLC11A1	6556	-0.829561	0.40744	0.972308	-0.980713	0.327517	--	1	0.101311	0.91937	--	1	-0.98896	0.323472	--	1	1.25147	0.211009	0.603186	NA	NA	NA	1	-0.368431	0.712617	0.991101	5	2.67595	0.00755331	0.255109	5	-1.13128	0.258267	0.869743	NA	NA	---	0	-3.12061	0.00186816	---	2	NA	NA	---	0
ENSG00000018408	WWTR1	25937	-0.607833	0.543754	1.00669	0.483719	0.628935	0.929826	5	-0.998668	0.318753	--	2	-0.345524	0.72994	--	2	-0.629306	0.529269	0.865049	-0.657338	0.51109	0.863673	23	-0.793276	0.427774	0.906103	7	0.76612	0.443756	1.05185	13	0.290733	0.771329	0.991389	NA	NA	---	0	1.56076	0.118968	0.784635	3	0.450544	0.652438	---	1
ENSG00000018510	AGPS	8540	-0.868033	0.386063	0.962225	-1.49078	0.13706	0.587199	3	-0.155581	0.876467	0.995556	5	0.0264518	0.978914	--	1	0.33514	0.737578	0.943121	0.354752	0.722838	0.942038	17	1.20169	0.22972	0.733735	14	-0.519113	0.603778	1.05812	8	-0.899006	0.368914	0.920458	-0.684347	0.49395	---	2	0.947811	0.343506	0.971752	3	0.011481	0.990842	---	2
ENSG00000018610	CXorf56	63932	-0.0665439	0.946989	1.06067	1	1	--	0	0.259958	0.795072	--	1	-0.768496	0.442791	--	2	3.1703	0.00156142	0.0261976	NA	NA	NA	0	1.97394	0.0486179	NA	2	-0.617114	0.537277	1.05948	5	NA	NA	NA	NA	NA	---	NA	NA	NA	---	NA	NA	NA	---	NA
ENSG00000018625	ATP1A2	477	0.29774	0.766105	1.03844	1	1	--	0	-0.505888	0.613303	--	2	-0.420494	0.674423	1.01118	4	-2.42873	0.0152982	0.134031	-2.23954	0.0253038	0.191051	4	-2.72253	0.00657238	0.104017	11	-1.05151	0.293236	1.01599	5	-1.49072	0.13642	0.749162	NA	NA	---	0	-2.60878	0.00925247	---	1	-2.93315	0.00344917	0.129415	5
ENSG00000018699	TTC27	55622	1.47246	0.141933	0.737717	1.2012	0.230612	0.71003	6	0.803971	0.422044	--	2	1	1	--	0	0.017255	0.986236	0.996623	-0.978837	0.327858	0.735454	15	1.13342	0.257263	0.763376	15	0.423338	0.672125	1.05238	4	0.433651	0.664656	0.980022	0.258455	0.79612	0.99199	4	0.110588	0.91197	1.01734	4	1.40831	0.15942	---	2
ENSG00000018869	ZNF582	147948	2.41985	0.0161154	0.267391	2.70972	0.00711752	--	1	2.22091	0.0270965	0.359123	4	0.361934	0.717654	1.00992	3	-0.636112	0.524825	0.862982	-0.78609	0.43197	0.818183	3	-0.161382	0.87182	0.99998	7	-1.83052	0.0674212	0.71077	14	-1.45289	0.146638	0.760664	NA	NA	---	0	NA	NA	---	0	0.303499	0.761587	---	2
ENSG00000019102	VSIG2	23584	-0.859397	0.390801	0.964634	1	1	--	0	0.320871	0.748529	--	1	-0.00799346	0.993627	1.00151	4	-1.18681	0.235537	0.636302	NA	NA	NA	0	0.0330837	0.973613	1.00115	8	0.766456	0.443556	1.0523	9	-1.24996	0.211671	0.824945	NA	NA	---	0	-0.663224	0.507374	1.02409	5	NA	NA	---	0
ENSG00000019144	PHLDB1	102466719	NA	NA	NA	NA	NA	NA	NA	NA	NA	NA	NA	NA	NA	NA	NA	0.738326	0.460461	0.82804	-0.157101	0.875192	0.976862	4	0.315523	0.752419	0.994202	13	1.97522	0.0484728	0.634912	5	-0.466083	0.64128	0.974551	-0.886858	0.375416	---	1	0.358016	0.720424	---	2	0.150013	0.880791	---	2
ENSG00000019169	MARCO	8685	-0.540109	0.589519	1.01037	1	1	--	0	-0.28016	0.779546	0.999877	4	0.520693	0.602961	--	1	-0.190878	0.848653	0.970842	NA	NA	NA	2	-0.117646	0.906368	1.00122	4	0.401278	0.688287	1.04748	10	-0.0579108	0.953834	0.997127	-0.203579	0.838733	---	1	-0.710571	0.477553	---	2	NA	NA	---	0
ENSG00000019186	CYP24A1	1591	-0.0633821	0.949504	1.06067	1	1	--	0	-0.226214	0.821188	1.00075	8	0.0388293	0.969052	1.00424	3	-1.25278	0.210529	0.602533	-0.223547	0.823148	0.966584	3	-0.558059	0.576909	0.965074	8	-0.219363	0.826405	1.02954	5	1.54396	0.122984	0.720391	0.0507008	0.959576	---	1	NA	NA	---	0	2.66162	0.00792908	0.220171	6
ENSG00000019485	PRDM11	101060179	NA	NA	NA	NA	NA	NA	NA	NA	NA	NA	NA	NA	NA	NA	NA	1.46877	0.142156	0.502055	1.91241	0.0560616	0.308012	9	2.92953	0.00345901	NA	1	1.48809	0.13699	0.86963	6	2.38389	0.0173578	0.348521	2.32935	0.0200833	---	1	2.92844	0.00350125	---	1	1.68663	0.0920563	---	2
ENSG00000019505	SYT13	57586	0.334819	0.737993	1.03581	1	1	--	0	-0.326168	0.744523	1.00083	4	0.580132	0.562256	--	1	-1.06306	0.287967	0.690566	-0.718195	0.472777	0.84613	3	-0.233323	0.81555	NA	2	-0.158692	0.873939	1.02166	3	0.365254	0.715017	0.987028	0.823399	0.410521	---	1	0.780406	0.435378	1.01299	7	-2.29448	0.0220155	---	1
ENSG00000019549	SNAI2	6591	-1.78429	0.0753769	0.58682	1	1	--	0	-2.7051	0.00721476	0.171528	9	-1.58445	0.114134	--	1	-1.95286	0.0510684	0.285811	NA	NA	NA	0	-1.47793	0.139691	0.601669	12	1.78872	0.0739132	0.735981	19	2.56169	0.0105947	0.273801	NA	NA	---	0	-0.298714	0.765235	---	2	-1.55368	0.120648	---	2
ENSG00000019582	CD74	972	-0.124037	0.901368	1.05276	1	1	--	0	1.25912	0.208955	0.841754	5	-0.886704	0.375942	0.965622	3	1.43909	0.150387	0.515946	0.918555	0.358513	0.762601	4	2.15558	0.0313148	0.28605	6	0.422831	0.672495	NA	1	-0.812749	0.416599	0.932206	0.714996	0.474816	0.973513	8	-0.242729	0.808276	1.03089	5	NA	NA	---	0
ENSG00000019991	HGF	3082	-0.74144	0.459001	0.988529	0.564187	0.573044	--	2	-0.0677827	0.946003	1.00238	3	-0.138384	0.890029	1.00856	5	-0.312048	0.755058	0.94787	0.0505973	0.959655	0.991483	4	1.99256	0.0465364	NA	1	-1.25532	0.209606	0.939723	8	0.733527	0.463447	0.945104	0.730046	0.465571	0.974745	4	2.05969	0.0397445	---	2	1.0882	0.276826	0.926155	4
ENSG00000019995	ZRANB1	54764	2.18534	0.0296298	0.379188	1	1	--	0	1.95646	0.0513295	0.513253	3	2.09471	0.0370272	0.418048	6	1.37226	0.170239	0.548603	0.773603	0.439318	0.822352	7	0.277288	0.781607	0.996607	8	-1.62972	0.103423	0.808803	9	1.48126	0.138922	0.751168	-0.823265	0.410597	---	1	2.49117	0.0129294	0.290352	3	0.221934	0.824421	---	2
ENSG00000020129	NCDN	23154	0.265319	0.790944	1.04041	1	1	--	0	1.36223	0.174138	0.792876	3	0.387864	0.698389	1.01299	4	-0.602103	0.54722	0.873416	NA	NA	NA	1	-0.845793	0.397837	0.889863	8	-0.951168	0.341711	1.04066	5	-1.54369	0.123049	0.719868	NA	NA	---	0	1.55746	0.119748	---	1	-0.996428	0.319337	---	2
ENSG00000020256	ZFP64	55734	0.527774	0.598042	1.01222	-0.63375	0.526722	0.899734	7	-0.715255	0.475002	0.976842	3	-0.292224	0.770315	1.01228	6	1.05014	0.293866	0.69605	1.03046	0.303003	0.713805	8	0.430848	0.666656	0.985124	10	0.313429	0.754009	1.03934	8	-0.00354655	0.997171	0.999854	NA	NA	---	0	0.16351	0.870157	---	2	-1.42025	0.155917	0.810841	3
ENSG00000020426	MNAT1	4331	1.20289	0.229959	0.851919	2.53164	0.0118584	--	2	0.468957	0.639438	0.999749	5	1.65155	0.0996633	0.65151	4	-0.371051	0.710665	0.934464	2.59001	0.00971363	0.105392	7	-0.275837	0.782721	0.996219	3	-1.44711	0.148128	0.879415	8	-0.342102	0.732362	0.988275	-0.0618125	0.950727	0.992748	5	NA	NA	---	0	NA	NA	---	0
ENSG00000020577	SAMD4A	23034	-0.550013	0.582716	1.00982	-1.55945	0.119934	0.563725	7	0.834011	0.404932	--	2	2.03676	0.0425428	--	2	0.319261	0.749584	0.946168	1.23214	0.218138	0.613885	12	-0.697464	0.485648	NA	2	0.0780843	0.937774	1.01201	3	-0.65471	0.512838	0.95167	0.480945	0.630684	---	2	-0.820017	0.412445	---	1	-0.464685	0.64228	1.00863	9
ENSG00000020633	RUNX3	864	0.390808	0.696214	1.03027	1.59698	0.111311	--	2	2.50647	0.0127182	--	1	-1.18873	0.235477	0.864305	7	-1.58691	0.112797	0.447515	-1.70372	0.0886935	0.396122	6	-1.18797	0.23508	0.73872	3	-1.19023	0.234191	0.965622	6	1.03974	0.29877	0.892574	-1.18949	0.234592	---	1	-0.967266	0.333697	---	2	0.641755	0.521212	1.00694	3
ENSG00000020922	MRE11A	4361	-0.430055	0.667461	1.02705	-0.907226	0.365008	--	2	0.368679	0.712624	0.998078	5	-0.748541	0.454714	0.993298	8	-1.45947	0.144698	0.507206	-0.334564	0.738012	0.945886	3	-1.74675	0.0809376	0.471026	5	-1.8355	0.0666788	0.709835	9	NA	NA	NA	NA	NA	---	NA	NA	NA	---	NA	NA	NA	---	NA
ENSG00000021300	PLEKHB1	58473	1.07028	0.285347	0.902452	-0.417654	0.676496	--	2	1.34677	0.179062	0.798789	3	0.944498	0.345668	0.947474	3	1.26859	0.204833	0.595797	1.50463	0.132683	0.494493	4	1.38104	0.167525	0.648683	12	0.805823	0.420505	1.05003	5	-1.01676	0.309569	0.898755	-0.0719714	0.942642	---	1	NA	NA	---	0	-2.82849	0.00479123	0.153726	3
ENSG00000021355	SERPINB1	1992	-0.231973	0.816716	1.04364	1	1	--	0	0.67974	0.497188	0.982354	4	0.57595	0.565077	1.00285	3	2.74806	0.00608494	0.0706764	NA	NA	NA	1	2.38644	0.017167	0.196554	4	-0.928791	0.353184	1.04157	8	-0.314939	0.752888	0.990158	NA	NA	---	0	-1.05539	0.291557	---	2	-0.754673	0.450662	---	1
ENSG00000021461	CYP3A43	64816	1.83493	0.0674961	0.558878	2.69465	0.00743948	--	1	0.270903	0.78665	1.00036	4	-0.382555	0.702318	1.01155	3	0.514188	0.607216	0.897636	0.26478	0.791224	0.960288	3	-1.38093	0.167557	0.64869	8	-0.0439179	0.964977	1.00665	8	-0.144537	0.885112	0.99453	-0.559188	0.576186	---	1	0.392724	0.694626	1.03314	3	-0.0763012	0.939198	1.00187	3
ENSG00000021488	SLC7A9	11136	2.75755	0.00617717	0.148135	-1.15578	0.24868	0.732079	4	2.06476	0.0397964	0.452162	8	2.16341	0.0312912	0.386562	4	3.99615	6.83087e-05	0.00216737	1.38726	0.165621	0.549078	3	4.18956	2.99996e-05	0.00132247	11	-0.011964	0.990456	1.00143	11	-0.0592852	0.952739	0.997045	0.543343	0.587042	---	1	-0.545448	0.585594	1.03057	3	-0.441425	0.659022	---	1
ENSG00000021574	SPAST	6683	0.00627625	0.994996	1.0661	0.6262	0.531655	0.901736	6	-0.186008	0.852563	0.99723	8	1.84298	0.0663082	0.550515	5	-0.825954	0.408995	0.792385	-0.770009	0.441446	0.82369	10	0.50885	0.610951	0.972991	12	0.915997	0.359853	1.04046	7	1.57324	0.116049	0.710127	2.21689	0.026905	0.398118	19	0.616324	0.537852	---	2	0.577679	0.56364	---	1
ENSG00000021645	NRXN3	9369	-0.555803	0.578756	1.00833	-1.94345	0.0528871	0.3898	40	0.968178	0.333728	--	2	-0.653162	0.514147	0.994808	3	0.0250356	0.980031	0.995701	1.16502	0.244244	0.647785	46	-0.215629	0.829314	0.998782	5	-0.98693	0.323876	1.0342	9	-0.398177	0.690603	0.983192	-0.810949	0.417631	0.964191	18	-0.0211967	0.983094	1.00599	39	NA	NA	---	0
ENSG00000021762	OSBPL5	114879	-1.18149	0.238336	0.861709	-1.86371	0.0633301	0.421141	3	0.351973	0.725103	0.998666	5	0.126475	0.89944	--	1	-0.306559	0.759232	0.949666	1.17313	0.240977	0.642043	3	-0.0667479	0.946794	NA	2	-1.45506	0.145914	0.876332	3	-0.506546	0.61261	0.969406	-0.849488	0.395858	0.959754	6	-0.769834	0.44162	1.01274	5	-0.0293376	0.976602	1.00255	3
ENSG00000021776	AQR	9716	0.797451	0.425814	0.978238	0.0578055	0.953942	0.990337	4	1.76464	0.0786322	0.611369	3	1	1	--	0	0.254759	0.798953	0.96048	-0.175932	0.860377	0.9736	7	1.61143	0.107349	0.539642	6	-2.01229	0.0444133	0.615916	3	0.084689	0.932529	0.996949	0.394364	0.693415	---	1	0.137111	0.890977	1.01904	6	NA	NA	---	0
ENSG00000021826	CPS1	1373	1.85379	0.0647403	0.548964	3.30778	0.00105364	--	2	0.212375	0.831957	--	1	-1.60494	0.10955	0.675318	4	1.50826	0.131752	0.483163	1.93448	0.0532887	0.299081	16	-1.36064	0.173882	0.66119	8	-0.652913	0.513938	1.06065	3	-0.396175	0.69208	0.984015	-0.0986791	0.921417	0.994872	9	-1.83622	0.0666884	0.635111	3	-0.00842463	0.99328	0.999777	3
ENSG00000021852	C8B	732	0.0426285	0.966026	1.06283	0.0687879	0.945204	--	1	0.0366603	0.97078	--	2	-0.0593782	0.95269	1.00416	3	1.26105	0.207536	0.599063	NA	NA	NA	1	-0.0938729	0.925226	1.00053	6	0.0100785	0.99196	1.00155	12	-0.929304	0.353006	0.916094	NA	NA	---	0	-0.268399	0.78846	---	1	-1.1903	0.234272	---	1
ENSG00000022267	FHL1	2273	-0.83569	0.403988	0.971407	1	1	--	0	-0.194341	0.846039	--	1	-1.264	0.2072	0.827792	3	-0.220821	0.825269	0.966157	NA	NA	NA	2	0.0715554	0.942968	1.00093	4	1.15198	0.249559	0.98005	5	0.294632	0.76835	0.992008	0.0763039	0.939196	---	1	NA	NA	---	0	0.14966	0.88107	1.00554	6
ENSG00000022355	GABRA1	2554	-0.741797	0.458785	0.988658	-0.237772	0.812218	0.971651	3	1	1	--	0	1	1	--	0	0.470868	0.637821	0.909834	NA	NA	NA	0	0.0227411	0.981861	1.00051	6	-0.160653	0.872394	1.02205	8	-1.68385	0.0925923	0.662547	-0.939593	0.347704	---	1	-1.08961	0.276204	0.942972	3	0.0324451	0.974125	---	1
ENSG00000022556	NLRP2	55655	1.12757	0.260392	0.883056	1	1	--	0	1.12082	0.26325	0.882196	66	1.24475	0.214185	0.837782	5	0.475197	0.634733	0.908849	0.794082	0.427305	0.814486	6	2.06636	0.0390091	0.326354	9	-0.814187	0.4157	1.04962	7	NA	NA	NA	NA	NA	---	NA	NA	NA	---	NA	NA	NA	---	NA
ENSG00000022567	SLC45A4	57210	1.87339	0.0619774	0.540247	0.971843	0.331904	0.796379	5	1	1	--	0	-0.0699545	0.944276	1.00431	5	-0.242862	0.808154	0.962054	0.551587	0.581334	0.893375	10	-1.38873	0.165173	0.644387	8	0.259874	0.795006	1.03335	7	-0.613159	0.539942	0.957892	2.0188	0.0438336	---	1	-1.39535	0.163289	0.859442	6	-2.53179	0.0115343	0.267855	4
ENSG00000022840	RNF10	9921	0.0700693	0.944185	1.06024	-0.731114	0.465274	0.8678	4	0.735457	0.46263	0.97363	5	0.857634	0.391772	0.975002	3	3.21474	0.00134049	0.0231912	2.12355	0.0339121	0.229463	4	2.07354	0.0383351	0.323575	10	0.477626	0.633003	1.05486	5	0.516094	0.605928	0.969454	1.11279	0.266127	---	2	-0.299818	0.764392	1.03209	27	NA	NA	---	0
ENSG00000022976	ZNF839	55778	0.871342	0.384257	0.961628	0.264941	0.791235	--	2	0.89807	0.369861	0.942527	6	-0.431095	0.666706	1.0113	6	1.55288	0.120716	0.463168	1.83404	0.0668965	0.337756	4	0.430066	0.667225	0.985162	10	0.618764	0.536189	1.05984	9	-0.52623	0.598871	0.968558	NA	NA	---	0	0.017464	0.986071	1.00519	6	-1.51277	0.130723	0.780386	3
ENSG00000023041	ZDHHC6	64429	3.03996	0.00257255	0.0803435	0.635937	0.525297	--	1	2.49491	0.0131312	--	2	0.880781	0.379135	0.968577	5	0.277952	0.781097	0.955995	NA	NA	NA	0	1.26156	0.207352	0.709206	6	-0.202146	0.839837	1.02615	6	0.510815	0.609619	0.969117	NA	NA	---	0	-1.5592	0.119336	---	1	NA	NA	---	0
ENSG00000023171	GRAMD1B	57476	-1.51537	0.13072	0.719465	-0.663395	0.507582	--	1	-0.345337	0.730081	0.999275	3	-1.32646	0.185685	--	2	0.780819	0.435063	0.8103	0.199928	0.841571	0.970274	5	0.707327	0.479501	0.930834	3	-0.773177	0.43957	1.05157	12	-0.939579	0.347711	0.913936	-0.884841	0.376502	0.953409	7	-0.876928	0.380783	0.991759	4	NA	NA	---	0
ENSG00000023191	RNH1	6050	0.214659	0.830178	1.04487	1.49984	0.134696	0.583028	3	-0.832698	0.405671	0.957822	9	-0.27546	0.783151	1.00977	3	0.32297	0.746775	0.94582	NA	NA	NA	2	0.230116	0.818041	0.999634	11	0.242976	0.808066	1.03058	20	0.900488	0.368126	0.919722	0.34587	0.72953	---	2	-0.198762	0.842498	1.02605	3	0.0313737	0.974979	1.00213	4
ENSG00000023228	NDUFS1	4719	0.0694004	0.944717	1.05995	-1.04256	0.297983	--	2	0.233001	0.815918	1.00165	4	-1.55087	0.121975	--	2	-1.56043	0.118922	0.459756	NA	NA	NA	1	-0.929731	0.352698	0.859043	3	-1.29737	0.194753	0.925683	3	1.07459	0.282874	0.886295	NA	NA	---	0	0.537927	0.590774	---	2	0.357619	0.720721	1.01381	5
ENSG00000023287	RB1CC1	9821	0.672449	0.50181	1.00087	0.489793	0.624635	0.927555	7	0.683836	0.494601	--	2	0.927621	0.354342	0.953653	3	-0.274157	0.784011	0.955889	-2.3529	0.0187884	0.156929	11	0.193365	0.846706	0.998306	12	-1.10706	0.268491	0.99502	21	-0.641374	0.521459	0.953986	NA	NA	---	0	-0.759795	0.447596	---	1	NA	NA	---	0
ENSG00000023318	ERP44	23071	0.274001	0.78427	1.04016	-1.59616	0.111494	0.543333	4	0.275681	0.782981	0.999711	3	-3.64824	0.000310793	0.01703	4	2.09219	0.0366312	0.234197	2.89377	0.00387545	0.0547649	8	-0.376798	0.706391	0.990029	10	0.299389	0.764695	1.03715	4	1.86438	0.062626	0.587568	5.3341	1.24366e-07	---	2	NA	NA	---	0	7.44143	2.52288e-13	---	1
ENSG00000023330	ALAS1	211	0.0399575	0.968153	1.06261	1	1	--	0	1	1	--	0	1.13101	0.258945	0.881916	7	0.736864	0.461349	0.828764	0.0768154	0.938783	0.986798	5	0.309725	0.756824	0.99423	8	-0.881548	0.378198	NA	2	1.29893	0.194334	0.813531	0.583044	0.560025	---	2	-0.177529	0.859137	---	2	-0.0480272	0.961706	---	2
ENSG00000023445	BIRC3	330	-0.621411	0.534796	1.00562	1	1	--	0	-1.40946	0.159724	0.775006	9	-0.509286	0.610922	1.00939	10	1.51944	0.128916	0.4779	-1.02445	0.305831	0.716886	3	1.75837	0.0789392	0.464485	16	-0.0921538	0.926591	1.01237	12	0.445142	0.656335	0.978046	NA	NA	---	0	0.264468	0.791486	1.03131	7	-0.633617	0.526508	---	2
ENSG00000023516	AKAP11	11215	-0.683114	0.495057	0.998431	-3.52095	0.000496118	--	1	0.287431	0.773979	--	2	-1.65517	0.0989259	--	2	0.120125	0.904404	0.981826	NA	NA	NA	1	-0.506103	0.612878	0.973354	5	-0.0544064	0.95662	1.00952	8	-1.03005	0.303293	0.894752	NA	NA	---	0	0.550141	0.582373	1.02988	3	-1.63616	0.10219	0.71985	3
ENSG00000023572	GLRX2	51022	-1.59899	0.110866	0.681207	-0.759776	0.447979	--	1	-1.51328	0.13125	0.73247	5	-1.72703	0.0851817	0.61308	8	1.03693	0.29998	0.701421	0.39758	0.69101	0.932455	3	0.675056	0.499771	0.939691	15	-1.84462	0.06534	0.704213	14	2.67781	0.00755922	0.229399	NA	NA	---	0	-1.27051	0.204263	---	2	0.172653	0.862967	1.00768	5
ENSG00000023608	SNAPC1	6617	1.03454	0.301709	0.916299	-1.4063	0.160658	--	1	0.917731	0.35949	0.938186	10	2.36946	0.0184404	0.297971	4	2.94558	0.00328577	0.0461514	-0.495921	0.620041	0.908598	4	0.571181	0.567984	0.962417	10	3.84812	0.000125307	0.0128363	10	-0.516752	0.605469	0.969719	NA	NA	---	0	-0.291153	0.771008	---	2	-0.0472301	0.962341	---	1
ENSG00000023697	DERA	51071	0.654163	0.513503	1.00133	-0.603224	0.546811	--	1	-0.603224	0.546811	--	1	1.96158	0.0507267	--	1	-0.349218	0.726987	0.93989	-0.484213	0.628323	0.912769	10	-0.44047	0.659676	0.983418	4	0.940532	0.347135	1.03982	8	-1.01953	0.308253	0.898152	-1.33742	0.181457	0.826396	8	0.539464	0.589714	---	1	0.670246	0.50289	1.00556	3
ENSG00000023734	STRAP	11171	-0.590056	0.555593	1.00582	-0.94887	0.343443	--	1	1	1	--	0	-0.94887	0.343443	--	1	0.458542	0.646646	0.913371	NA	NA	NA	1	1.9285	0.0540286	0.392324	3	-0.324196	0.745846	1.0391	16	-1.53818	0.124392	0.720257	NA	NA	---	0	1.59525	0.111043	---	2	-2.58234	0.00998603	0.244402	8
ENSG00000023839	ABCC2	1244	0.0355275	0.971683	1.06382	-0.266886	0.789738	--	2	-0.640072	0.52261	--	1	-0.461037	0.645103	1.00881	4	-0.0738186	0.941167	0.989194	-0.366688	0.713917	0.938312	4	-0.638983	0.522956	NA	2	-0.16165	0.871608	NA	2	-0.742653	0.457905	0.944239	NA	NA	---	0	-0.499168	0.617796	---	1	NA	NA	---	0
ENSG00000023892	DEF6	50619	0.0253678	0.979778	1.06546	1	1	--	0	0.0283392	0.97741	1.0026	4	0.974068	0.3308	0.94299	3	-1.03385	0.301417	0.703335	NA	NA	NA	1	-0.607935	0.543346	0.955616	6	1.74623	0.0810274	0.75393	10	-1.75306	0.0799663	0.62976	NA	NA	---	0	0.693652	0.488097	1.02075	3	1.20415	0.228879	0.888507	4
ENSG00000023902	PLEKHO1	51177	-0.697941	0.485749	0.997829	-1.4612	0.144996	--	2	-0.735386	0.462673	0.973555	6	-0.0312414	0.975098	1.00325	9	-0.433476	0.664747	0.921131	NA	NA	NA	2	1.11426	0.265392	0.774931	18	0.924726	0.355295	1.04157	14	2.03109	0.0425689	0.513057	NA	NA	---	0	-0.615952	0.538098	---	1	-1.16807	0.243119	0.893372	5
ENSG00000023909	GCLM	2730	2.66034	0.0082218	0.177907	3.19094	0.00156685	--	2	2.08439	0.0379619	0.443572	3	-0.162931	0.870681	1.00889	8	3.04236	0.00239835	0.0365676	NA	NA	NA	1	4.73113	2.49829e-06	0.000144311	14	-0.196099	0.844566	1.02518	6	-0.719122	0.472271	0.9451	NA	NA	---	0	0.778018	0.436784	---	1	-1.15006	0.250455	0.901358	6
ENSG00000024048	UBR2	23304	-0.191214	0.848486	1.044	-0.989582	0.323168	0.789722	4	1.11368	0.266298	--	1	-0.95377	0.34096	0.950418	3	2.80643	0.00509056	0.0628221	4.07007	5.00782e-05	0.00166468	14	2.81597	0.00494269	0.0844212	11	-2.21436	0.0269915	0.494661	10	1.24233	0.21447	0.82652	0.199354	0.842036	---	1	0.667773	0.504467	1.02277	5	NA	NA	---	0
ENSG00000024422	EHD2	30846	0.12258	0.902521	1.05285	0.571238	0.568262	--	2	-1.01933	0.30886	0.913039	5	-0.0625805	0.950142	1.00431	4	-1.03379	0.301441	0.703255	0.521923	0.601821	0.902868	3	-1.79015	0.0736824	0.448082	6	0.341342	0.732906	1.04166	13	0.893338	0.371939	0.922078	NA	NA	---	0	-0.879223	0.379539	---	1	-0.568984	0.569523	1.01378	5
ENSG00000024526	DEPDC1	55635	-0.672532	0.501758	1.00114	1	1	--	0	-1.06272	0.288757	0.898378	4	1	1	--	0	-0.386819	0.698959	0.930233	NA	NA	NA	0	-1.1947	0.232441	0.735201	4	-0.760814	0.446918	1.05359	10	1.09817	0.272453	0.878765	NA	NA	---	0	-0.238941	0.811212	---	1	0.697375	0.485766	---	2
ENSG00000024862	CCDC28A	25901	0.246106	0.805767	1.04185	-0.219012	0.826788	--	1	-0.270219	0.787176	--	2	-0.503816	0.614757	1.00816	3	0.734189	0.462977	0.82938	NA	NA	NA	2	1.67386	0.0944192	0.505947	9	-0.330028	0.741436	1.03943	7	1.89389	0.0585925	0.572198	0.182949	0.854883	---	1	1.09942	0.271907	---	1	3.00811	0.00270933	0.110814	7
ENSG00000025039	RRAGD	58528	0.610606	0.541918	1.00659	-0.532078	0.595062	--	1	0.01278	0.989812	1.0015	4	2.1489	0.032434	0.393195	5	2.60968	0.00917571	0.0952328	NA	NA	NA	0	-0.330567	0.741029	0.994172	3	-0.571549	0.567735	1.05978	8	2.07864	0.0379618	0.493266	NA	NA	---	0	0.191734	0.847998	---	2	1.08752	0.277125	---	1
ENSG00000025156	HSF2	3298	0.0718035	0.942806	1.06013	1	1	--	0	0.487638	0.626159	0.996412	3	1	1	--	0	-1.18641	0.235695	0.636584	NA	NA	NA	2	-1.83222	0.0671666	0.430962	4	-1.79062	0.0736061	0.734944	10	0.395061	0.692901	0.984357	1.75198	0.0801518	---	1	0.795089	0.426792	---	1	-0.300862	0.763596	1.01351	4
ENSG00000025293	PHF20	51230	0.0318971	0.974575	1.06444	-0.317657	0.750964	0.9607	12	-0.630192	0.529044	0.986381	8	0.555459	0.57899	1.0054	4	0.512788	0.608194	0.898304	2.47187	0.013579	0.128475	13	0.102149	0.918655	1.00103	12	0.878063	0.380086	1.04234	8	0.759	0.448071	0.939452	1.14427	0.252848	0.897817	6	0.0175592	0.985995	1.00556	4	0.849082	0.396084	0.983711	7
ENSG00000025423	HSD17B6	8630	0.908632	0.364267	0.954862	-0.352005	0.725079	0.957767	4	0.515233	0.606766	0.995861	10	2.35998	0.0189096	0.302382	3	0.506516	0.612587	0.899898	0.565697	0.571706	0.888921	8	0.694673	0.487395	0.933346	17	1.6932	0.090677	0.776205	11	-0.391969	0.695183	0.984522	-0.413334	0.67947	---	1	-0.694061	0.487841	1.02092	11	-1.22157	0.222222	---	2
ENSG00000025434	NR1H3	10062	0.249756	0.802945	1.04197	-0.435378	0.663598	--	2	-0.291934	0.770537	0.999964	5	0.00128352	0.998977	1.00027	5	1.09859	0.272167	0.67651	-0.519322	0.603632	0.902579	4	1.93555	0.0531582	0.38938	10	0.336505	0.736549	1.04118	6	0.597254	0.550503	0.959544	0.105234	0.916216	---	1	1.19054	0.23418	0.918442	4	0.469343	0.63895	---	2
ENSG00000025708	TYMP	1890	1.15512	0.24895	0.872483	-0.432305	0.665827	--	1	1.16974	0.243024	0.869182	7	0.758368	0.44882	0.992023	6	1.98633	0.0472244	0.27306	NA	NA	NA	1	1.42249	0.155144	0.628337	11	1.15397	0.248744	0.97986	11	0.307324	0.758675	0.991053	1.56207	0.118657	---	2	-1.35924	0.174446	0.881439	3	-0.452743	0.650854	1.01056	13
ENSG00000025770	NCAPH2	29781	0.777012	0.437758	0.980312	1.53864	0.124935	--	1	0.674806	0.500313	0.981769	6	-0.618917	0.536436	0.996944	8	0.36864	0.712461	0.934717	NA	NA	NA	2	1.28404	0.199377	0.697931	10	-0.605029	0.545274	1.05995	14	0.588615	0.556282	0.960719	NA	NA	---	0	0.00847167	0.993243	1.00239	13	1.07074	0.284601	0.931572	5
ENSG00000025772	TOMM34	10953	1.36086	0.17457	0.787359	1.05676	0.291463	--	1	1.59209	0.112408	0.69839	4	-0.0796489	0.936569	1.00759	3	0.928204	0.353489	0.752455	NA	NA	NA	0	0.9297	0.352714	0.858985	9	-0.922934	0.356227	1.04107	15	0.303917	0.761268	0.991522	-0.288767	0.772833	---	1	-0.0465553	0.962879	1.0137	3	-0.147181	0.883025	1.00575	3
ENSG00000025796	SEC63	11231	-0.37978	0.704374	1.03211	-0.44476	0.656811	--	2	-0.334193	0.738465	1.0001	3	-0.344379	0.730801	1.01066	5	-1.62426	0.104583	0.429773	-4.07411	4.92301e-05	0.001642	6	0.832711	0.405174	0.893335	3	0.0994458	0.920801	1.01425	8	2.0685	0.0389065	0.497902	NA	NA	---	0	2.13456	0.0330939	---	1	-1.49377	0.135621	---	1
ENSG00000025800	KPNA6	23633	-2.02385	0.0438634	0.463369	-1.532	0.126565	0.574506	6	-0.316127	0.752124	1.00091	8	-0.924446	0.35599	0.954753	6	0.993278	0.320775	0.721925	-0.960843	0.336825	0.742124	5	0.289179	0.772495	0.996365	10	0.370616	0.710989	1.04519	9	0.881311	0.378409	0.92277	0.261249	0.793966	0.991981	3	-0.336385	0.736667	1.03029	26	1.44619	0.148506	0.802161	4
ENSG00000026025	VIM	7431	0.0769109	0.938745	1.05967	0.0651642	0.948086	--	1	-0.457883	0.647364	0.998853	3	-1.00436	0.316006	0.928955	3	0.33483	0.737812	0.943016	NA	NA	NA	1	0.480458	0.630989	0.975789	3	1.70745	0.087997	0.768408	3	0.0526361	0.958035	0.997768	-0.0901717	0.928173	0.992885	9	0.708254	0.478989	---	2	NA	NA	---	0
ENSG00000026103	FAS	355	-2.12559	0.0343457	0.410676	1	1	--	0	0.392792	0.69475	--	1	-1.34499	0.179633	0.798664	3	-0.418939	0.675336	0.923326	-0.0434774	0.965328	0.991553	3	0.296468	0.766924	0.995251	6	0.248682	0.80365	NA	2	-1.21771	0.223685	0.832086	NA	NA	---	0	-1.47786	0.13983	0.819958	4	-0.777683	0.436981	---	2
ENSG00000026297	RNASET2	8635	-0.49484	0.621071	1.01761	-0.47113	0.637887	0.93103	3	-0.019461	0.984486	1.0012	4	0.25373	0.799876	1.00825	4	-0.978894	0.32783	0.729489	NA	NA	NA	2	-0.176093	0.86025	0.999609	4	0.196909	0.843932	1.02532	5	-1.83299	0.0671676	0.602278	0.336752	0.736391	---	2	-0.578715	0.562941	1.03183	16	1.04675	0.295526	---	1
ENSG00000026508	CD44	960	0.875824	0.381819	0.962477	0.379257	0.704763	0.953703	4	1.08639	0.27817	0.890129	10	0.336366	0.736828	1.01185	4	0.762995	0.445616	0.81803	1.59506	0.110962	0.452156	8	0.457957	0.647066	0.979573	4	-0.405307	0.685324	1.04774	7	-0.31469	0.753077	0.990058	1.59251	0.111656	0.71979	12	1.23777	0.216158	0.911855	4	2.10512	0.0355851	0.46964	7
ENSG00000026559	KCNG1	3755	0.728551	0.466839	0.990713	1	1	--	0	1.93168	0.0543308	0.527449	3	-0.375291	0.707706	1.01046	5	3.31748	0.000935601	0.0174092	NA	NA	NA	1	-0.0995159	0.920745	1.001	7	1.6331	0.102712	0.807307	14	0.08081	0.935613	0.9967	0.294164	0.768707	---	1	1.61203	0.107341	0.764498	3	2.49965	0.0126264	---	2
ENSG00000026652	AGPAT4	56895	-1.78648	0.0750215	0.586177	-1.13981	0.255267	0.739364	4	-0.897409	0.370213	0.94284	3	0.526388	0.599004	--	2	-1.12295	0.261682	0.666394	-0.0152824	0.987809	0.996055	5	-1.52823	0.12672	0.578046	13	-0.198896	0.842378	1.02556	5	-0.140771	0.888085	0.994931	NA	NA	---	0	-1.82157	0.0688852	0.649908	5	2.18766	0.0289767	---	1
ENSG00000026751	SLAMF7	57823	-0.918451	0.359113	0.951803	0.238725	0.81148	--	1	-0.346202	0.729431	0.999384	5	-0.844504	0.399054	0.97773	5	0.917653	0.358985	0.758077	NA	NA	NA	2	0.460828	0.645005	0.979654	8	-0.818034	0.4135	1.04882	13	1.97745	0.0483266	0.538559	NA	NA	---	0	NA	NA	---	0	0.0301747	0.975935	---	2
ENSG00000026950	BTN3A1	11119	-0.0211992	0.983101	1.06536	1	1	--	0	0.537507	0.591312	0.996748	3	-0.380788	0.703627	1.01072	3	-0.598746	0.549456	0.873775	NA	NA	NA	0	0.412814	0.679817	0.986958	3	-0.941864	0.346452	1.03993	6	0.230986	0.817383	0.993238	NA	NA	---	0	-0.317995	0.75057	---	1	-0.0635813	0.949319	---	2
ENSG00000027001	MIPEP	4285	-0.441092	0.659461	1.02391	-0.382328	0.702486	0.953442	5	-0.13217	0.894937	0.999062	13	-1.69045	0.0919703	0.632053	3	-0.956382	0.339072	0.739625	-0.867328	0.385936	0.780699	5	-1.39153	0.164324	0.642688	5	2.17166	0.0300767	0.522959	3	0.455936	0.648557	0.977083	-0.103027	0.917967	0.995282	4	0.837579	0.402512	0.999685	7	-0.526904	0.598403	---	1
ENSG00000027075	PRKCH	5583	-1.09965	0.272357	0.890464	-1.97023	0.0497225	0.380979	10	0.908558	0.364305	--	1	-0.635548	0.525551	0.994859	4	2.99021	0.00284477	0.0415702	3.01356	0.00263625	0.0408681	10	1.00836	0.313488	0.825492	6	0.532676	0.594357	1.05948	6	-0.205723	0.837058	0.99337	1.12341	0.261595	0.902664	4	-1.52189	0.128422	0.798905	7	0.268	0.788767	---	1
ENSG00000027644	INSRR	3645	1.58553	0.113888	0.68662	3.3079	0.00105323	--	1	1.01939	0.308831	0.91339	5	0.357481	0.720981	1.0108	9	-1.7209	0.0855271	0.383524	NA	NA	NA	2	-0.693653	0.488035	0.933421	8	-1.33755	0.181297	0.915208	12	0.732299	0.464196	0.945182	NA	NA	---	0	1.54074	0.123767	0.789937	3	1.18877	0.234876	0.892706	6
ENSG00000027697	IFNGR1	3459	0.691131	0.490012	0.997526	1	1	--	0	1	1	--	0	1.21293	0.226102	--	1	0.986373	0.324149	0.725759	-0.963102	0.335691	0.741438	3	0.49847	0.618245	0.973712	8	1.06337	0.287829	1.00998	9	-0.763117	0.445614	0.938418	NA	NA	---	0	NA	NA	---	0	0.033409	0.973357	1.00205	19
ENSG00000027847	B4GALT7	11285	-0.0571316	0.954478	1.06159	0.312595	0.754804	0.961701	3	0.782987	0.434246	0.964219	3	-1.81624	0.0703219	--	1	0.245623	0.806016	0.961761	NA	NA	NA	1	-0.481121	0.630518	0.975961	8	0.749855	0.453489	1.05308	12	1.31472	0.188972	0.809266	NA	NA	---	0	2.0536	0.0403322	0.514476	6	-0.0454851	0.963732	1.00111	18
ENSG00000027869	SH2D2A	9047	0.923512	0.356475	0.949968	1	1	--	0	-0.891795	0.37321	0.944624	4	0.607383	0.544051	0.999048	11	-0.535909	0.592121	0.89081	NA	NA	NA	0	-0.38644	0.699239	0.987826	8	3.49418	0.000492868	0.0385022	7	0.920044	0.357821	0.917979	-0.0732503	0.941625	---	1	2.17074	0.0302378	0.447176	3	2.14989	0.0318562	0.450552	6
ENSG00000028116	VRK2	101927261	NA	NA	NA	NA	NA	NA	NA	NA	NA	NA	NA	NA	NA	NA	NA	3.44277	0.000595655	0.01244	1.91426	0.0558253	0.307054	31	1.82737	0.0678925	0.433068	10	0.543684	0.58676	1.05898	10	0.0144325	0.988488	0.99878	-0.149213	0.881423	0.992675	12	NA	NA	---	0	NA	NA	---	0
ENSG00000028137	TNFRSF1B	7133	-1.36788	0.172364	0.785992	-0.914815	0.361016	0.817892	3	0.282342	0.777874	--	2	0.159613	0.873292	1.00879	3	1.88103	0.0602098	0.312589	NA	NA	NA	2	0.912535	0.361671	0.864271	7	-0.0844691	0.932698	1.01312	5	-0.247938	0.804245	0.993404	0.181601	0.855941	---	1	0.913043	0.361489	0.981709	5	-1.3979	0.162523	0.824417	17
ENSG00000028203	VEZT	55591	0.533117	0.594343	1.01114	0.643127	0.520628	0.895709	4	0.469513	0.639041	0.999635	7	-0.323114	0.746832	1.0125	3	0.532702	0.594339	0.892292	2.32579	0.020196	0.163985	8	3.18799	0.00146973	0.0339051	5	1.39076	0.164556	0.899262	4	0.687002	0.492276	0.950527	-1.01944	0.308295	0.935687	6	1.8865	0.0595822	---	2	0.996187	0.319454	---	1
ENSG00000028277	POU2F2	5452	-0.0821237	0.934603	1.0595	1.56475	0.118685	0.55942	5	-1.04308	0.297743	0.905559	4	2.6949	0.00743404	0.174913	3	-1.49057	0.136337	0.491232	-1.52716	0.126986	0.483445	7	-1.40751	0.159536	0.634562	18	0.736233	0.461733	1.05408	11	1.59762	0.110513	0.69993	0.561091	0.574889	0.982486	5	1.81081	0.0705372	0.655297	3	NA	NA	---	0
ENSG00000028310	BRD9	65980	1.50076	0.13446	0.725185	1.85405	0.0647032	--	1	-1.40961	0.159681	0.775404	8	0.78936	0.430519	--	2	1.56732	0.117304	0.456081	1.32519	0.185362	0.574169	6	-0.596463	0.550979	0.957442	17	0.909255	0.363399	1.04101	8	0.301082	0.763428	0.991424	0.087037	0.930663	0.991722	3	-1.02413	0.306074	---	1	-0.094811	0.924488	1.00159	83
ENSG00000028528	SNX1	6642	1.14761	0.252035	0.875298	0.0587401	0.953198	0.990177	4	0.916762	0.359996	0.938318	8	0.306252	0.759623	1.01269	9	-0.0548209	0.95629	0.991438	-0.0926348	0.926209	0.984234	6	0.0493653	0.960636	1.00099	10	-2.37031	0.017931	0.415146	3	-0.442106	0.658529	0.978733	-0.0106208	0.991529	---	1	-0.690102	0.490326	1.02165	3	-0.643603	0.520013	1.00741	14
ENSG00000028839	TBPL1	9519	0.262911	0.792798	1.04074	-0.897501	0.370164	--	1	0.392524	0.694947	--	2	-0.35643	0.721767	1.01098	4	3.52692	0.000436324	0.00980682	1.30113	0.193463	0.584639	3	0.627334	0.53056	0.952907	3	1.4142	0.157564	0.89156	7	1.45531	0.145966	0.758659	NA	NA	---	0	NA	NA	---	0	1.48506	0.137912	0.790558	3
ENSG00000029153	ARNTL2	56938	1.44875	0.148442	0.746971	1.08712	0.277846	0.757681	6	-0.0955794	0.923918	1.00134	6	1.79712	0.0733121	0.573882	9	1.18904	0.234659	0.635582	1.39229	0.164092	0.546753	9	-0.404362	0.686019	0.987993	10	-0.0224227	0.982114	1.00209	9	0.14175	0.887312	0.995142	-0.65946	0.509786	0.977717	7	2.21137	0.0272858	---	1	-0.285619	0.775242	1.0124	3
ENSG00000029363	BCLAF1	9774	1.31247	0.190355	0.807851	1.31323	0.190099	0.665479	3	0.463043	0.643666	0.999647	3	1.12854	0.259986	0.882535	3	0.355318	0.722414	0.938498	0.328088	0.742902	0.947983	3	-1.25523	0.209639	0.712773	4	0.157908	0.874556	1.02155	5	0.288122	0.773327	0.991358	NA	NA	---	0	NA	NA	---	0	NA	NA	---	0
ENSG00000029364	SLC39A9	55334	0.326289	0.744431	1.03612	-1.35617	0.176055	--	1	-0.7624	0.446414	0.968068	7	-1.29785	0.195325	0.812743	3	-0.602486	0.546965	0.873184	-0.971283	0.331604	0.738504	4	-1.42836	0.153448	0.626243	3	0.407348	0.683825	1.04752	3	0.622046	0.534085	0.955874	NA	NA	---	0	-0.29087	0.771224	---	1	1.26065	0.207794	---	2
ENSG00000029534	ANK1	286	-1.37099	0.171393	0.784392	-0.568129	0.570368	0.917034	9	-0.969942	0.332849	--	2	-0.790629	0.429779	0.988572	7	0.0554717	0.955772	0.991331	1.21792	0.223494	0.620496	30	-0.0728015	0.941976	1.00105	6	1.07017	0.284758	1.00866	6	-1.20711	0.227739	0.837635	-0.772591	0.439987	0.969511	3	NA	NA	---	0	0.985755	0.324545	0.954296	3
ENSG00000029559	IBSP	3381	-0.22613	0.821253	1.04416	1	1	--	0	1	1	--	0	-0.228253	0.819604	--	2	2.02061	0.0435427	0.259821	NA	NA	NA	0	0.00850463	0.993216	1.00075	3	-0.319168	0.749655	1.03914	3	1.40756	0.159641	0.777673	NA	NA	---	0	0.670642	0.502638	---	1	-1.13985	0.254681	0.905088	5
ENSG00000029639	TFB1M	51106	-1.32274	0.186921	0.802632	-1.05927	0.290319	--	2	-1.18156	0.238309	--	2	0.688149	0.491886	--	1	-0.774386	0.438855	0.813621	-0.0423265	0.966245	0.991057	4	-1.47787	0.139705	0.601494	10	0.194643	0.845706	1.02456	9	0.209419	0.834173	0.992538	-0.98298	0.325908	---	1	NA	NA	---	0	-0.150152	0.880682	---	1
ENSG00000029725	RABEP1	9135	2.68101	0.00774202	0.171498	1.42097	0.156354	0.616839	7	0.0706861	0.943694	1.00166	3	0.159521	0.873365	1.00868	4	0.0711016	0.943329	0.989507	0.681129	0.495921	0.858996	9	-1.87893	0.0604961	0.412468	5	-1.09335	0.27446	0.998401	8	-1.31417	0.189157	0.80857	-1.3967	0.162882	0.802443	4	-0.451466	0.651773	1.03309	9	-0.839175	0.401616	0.98479	4
ENSG00000029993	HMGB3	3149	1.619	0.106488	0.671395	1	1	--	0	1.39393	0.16436	0.782121	5	1.29857	0.19508	--	2	-0.498759	0.618041	0.90203	NA	NA	NA	1	-0.409647	0.682138	NA	2	-1.23566	0.216828	0.944983	3	1.19148	0.233812	0.844143	NA	NA	---	0	0.405701	0.685068	---	1	1.16186	0.24563	0.897512	5
ENSG00000030066	NUP160	23279	1.4907	0.13708	0.730877	-0.380858	0.703576	0.953122	7	0.937241	0.349381	0.936973	8	2.24847	0.0252648	0.350382	9	0.596491	0.55096	0.874015	-0.418293	0.675808	0.926326	5	0.164427	0.869423	0.999653	14	0.162665	0.87081	1.02246	14	-0.125018	0.90054	0.994592	1.70982	0.0876783	---	2	-0.86386	0.387918	0.997488	5	2.69197	0.00724831	0.208935	5
ENSG00000030304	MUSK	4593	-0.446851	0.655302	1.02403	-0.680256	0.496862	--	2	-0.76728	0.443512	0.967899	3	1	1	--	0	-0.359684	0.719147	0.937209	-0.058718	0.953186	0.99069	5	0.763705	0.445193	0.914966	3	0.0933501	0.925641	1.01286	5	-0.496149	0.619923	0.971572	-0.154908	0.876932	---	1	1.44195	0.1497	0.838893	7	0.0481919	0.961575	---	2
ENSG00000030419	IKZF2	22807	1.29903	0.194922	0.812944	1.05946	0.290235	--	1	1.64391	0.101233	--	1	1.73009	0.0846329	0.613427	4	-1.767	0.0774836	0.363844	-1.60036	0.109784	0.449758	15	-2.39481	0.0167818	NA	2	-1.30177	0.193245	NA	2	-0.177841	0.858892	0.993342	1.41822	0.156507	0.788794	3	0.500864	0.616602	---	2	1.90897	0.0566159	---	2
ENSG00000030582	GRN	2896	-0.363069	0.716807	1.03369	1	1	--	0	-2.38833	0.0175374	0.276013	5	0.92411	0.356165	0.954599	6	2.17141	0.0300961	0.206329	NA	NA	NA	1	0.903227	0.366587	0.867169	7	1.12301	0.261657	0.991	16	-0.056601	0.954877	0.997154	0.828934	0.407384	0.969051	5	-2.6483	0.00824568	---	2	-0.318654	0.75007	---	2
ENSG00000031003	FAM13B	51306	-0.678905	0.497717	0.998826	1.37949	0.168761	--	2	-0.613569	0.53996	0.989687	6	-0.692092	0.48941	--	2	-0.559549	0.575892	0.88495	NA	NA	NA	1	0.407469	0.683736	NA	2	-0.440016	0.660005	1.05408	17	0.555627	0.578618	0.964346	-0.904551	0.36597	---	2	NA	NA	---	0	-0.674744	0.500029	---	1
ENSG00000031081	ARHGAP31	57514	-0.12204	0.902949	1.05306	-0.283202	0.777215	--	1	1.25477	0.21053	0.840689	3	-1.20369	0.229649	--	2	-1.55996	0.119034	0.459815	-1.02616	0.305021	0.715665	7	-0.887888	0.374779	0.872056	7	-0.865189	0.387108	1.04719	4	2.07353	0.0384355	0.495276	0.329599	0.741787	---	1	NA	NA	---	0	1.25013	0.211609	0.880168	4
ENSG00000031691	CENPQ	55166	-0.519053	0.604102	1.01401	1	1	--	0	-0.16379	0.870006	0.996195	5	-0.304146	0.761225	1.01286	4	2.14408	0.0322273	0.216711	2.18487	0.0290914	0.210504	4	0.84903	0.396034	0.888751	9	1.08797	0.276825	1.00063	5	0.109184	0.913083	0.995348	NA	NA	---	0	-0.0112624	0.991017	---	1	-1.83621	0.0666897	---	1
ENSG00000031698	SARS	6301	0.4679	0.640192	1.01955	1	1	--	0	0.283622	0.776894	0.999801	5	1.31585	0.189219	0.809745	3	-0.718525	0.472573	0.834928	NA	NA	NA	2	-0.0632957	0.949542	1.00112	13	-0.0314333	0.974929	1.00406	7	0.0612612	0.951166	0.997079	0.137667	0.890538	0.992723	4	-1.26784	0.205216	0.903843	4	-0.286038	0.774921	---	2
ENSG00000031823	RANBP3	8498	1.22377	0.221988	0.842583	0.371225	0.710729	--	2	-0.196796	0.844119	0.999384	3	-0.59519	0.552161	1.00068	3	1.31428	0.189002	0.575095	2.07711	0.0380039	0.247676	3	-0.0747146	0.940454	1.00094	8	0.577933	0.563418	1.06038	4	0.0730159	0.941811	0.996976	-0.915013	0.360455	---	1	0.378214	0.70537	1.0339	3	-0.856412	0.392021	0.981945	7
ENSG00000032219	ARID4A	5926	-1.5304	0.126961	0.712646	-1.38517	0.167019	--	1	-1.28777	0.19881	0.824577	5	0.444781	0.656795	--	2	-2.02381	0.0432116	0.258685	NA	NA	NA	2	-1.21483	0.22467	0.730245	6	0.482526	0.62952	NA	2	-1.01013	0.312731	0.899107	NA	NA	---	0	-0.261395	0.793854	---	2	-1.55229	0.120979	---	1
ENSG00000032389	TSSC1	7260	2.14057	0.0331067	0.402128	1.49084	0.137044	0.587631	4	1.67398	0.0951656	0.662295	5	0.262698	0.792962	--	2	-0.636737	0.524418	0.862609	-0.0360901	0.971217	0.992047	10	-0.106287	0.915372	1.00146	7	0.136383	0.891541	1.02048	11	NA	NA	NA	NA	NA	---	NA	NA	NA	---	NA	NA	NA	---	NA
ENSG00000032444	PNPLA6	10908	0.676512	0.499232	0.999813	1	1	--	0	0.287678	0.77379	0.999455	5	1	1	--	0	2.22787	0.0260743	0.188264	2.45728	0.0141404	0.132396	3	2.39873	0.0166044	0.193159	10	-1.10793	0.268116	0.99431	20	0.823167	0.410653	0.93393	-2.51892	0.0119612	---	2	1.56269	0.118512	0.783906	10	0.548102	0.583771	1.01177	9
ENSG00000032742	IFT88	8100	-0.825349	0.409823	0.973668	0.304312	0.761099	0.962656	3	-1.72699	0.0851886	0.637442	5	0.786015	0.432473	0.990334	8	0.577715	0.563565	0.879644	0.0440546	0.964868	0.992007	12	-0.175983	0.860337	0.999657	9	-0.678542	0.497559	1.05533	4	-1.22585	0.220609	0.829924	-1.03162	0.302555	0.937425	4	NA	NA	---	0	1.5033	0.133148	---	1
ENSG00000033011	ALG1	100507589	1.65237	0.0994946	0.651582	-0.207521	0.835743	0.974775	5	1.7166	0.0870747	0.640295	4	-0.478008	0.632989	1.01116	3	1.46355	0.143581	0.50492	0.411306	0.680922	0.928581	4	1.27541	0.202411	0.703126	11	0.785948	0.432053	NA	2	-1.75016	0.0804653	0.632087	-2.44843	0.014557	---	1	0.321755	0.74772	1.03023	6	-1.12344	0.26158	0.910366	4
ENSG00000033030	ZCCHC8	55596	-1.83518	0.0674588	0.559431	-1.40825	0.160082	--	2	-1.65574	0.0988088	0.672849	5	-0.613592	0.539946	0.998199	12	1.07326	0.283369	0.687964	NA	NA	NA	1	1.57679	0.115108	0.554336	5	-0.409519	0.682232	1.04855	31	-0.830167	0.406687	0.932192	0.758233	0.44853	---	2	-2.48038	0.0133246	0.295578	14	-0.846559	0.397489	0.983433	8
ENSG00000033050	ABCF2	10061	-1.8728	0.0620588	0.539861	1	1	--	0	-0.950935	0.342395	0.933868	3	-0.908742	0.364208	0.960908	3	1.62606	0.104199	0.428636	NA	NA	NA	0	1.17217	0.241362	0.747035	8	1.02556	0.305305	1.02288	9	-1.43044	0.152973	0.768287	0.804991	0.421059	---	1	0.110002	0.912434	1.01599	3	0.498523	0.61825	---	2
ENSG00000033100	CHPF2	54480	-1.07785	0.281958	0.900616	1	1	--	0	-3.24612	0.00130097	0.0487922	4	-1.50274	0.133948	0.725589	3	0.648045	0.51708	0.858459	NA	NA	NA	2	-0.722413	0.470181	0.927123	6	-0.604271	0.545778	1.05988	7	-0.236622	0.813009	0.993494	NA	NA	---	0	1.43699	0.151104	---	2	0.250559	0.802218	1.0138	3
ENSG00000033122	LRRC7	57554	-1.44829	0.148569	0.747436	0.0471229	0.962446	0.991802	12	-1.51604	0.130551	0.732215	6	-0.94595	0.344928	--	2	0.472409	0.636721	0.909351	-0.423347	0.672118	0.924851	13	0.105995	0.915604	NA	2	-2.39572	0.0167402	0.399943	12	-1.19203	0.233596	0.843524	-0.688419	0.491384	0.974797	7	-1.03896	0.299129	---	2	-0.163528	0.870144	1.00636	3
ENSG00000033170	FUT8	2530	1.76208	0.0790648	0.596302	3.69534	0.000260518	0.0133821	7	0.356388	0.721798	0.999357	3	-0.331802	0.740268	1.0124	3	-0.21603	0.829001	0.967539	0.164577	0.869304	0.97612	10	0.370065	0.711399	0.991053	5	-0.766266	0.443669	1.05199	6	-0.186442	0.852144	0.993306	-0.359759	0.71912	0.988464	7	NA	NA	---	0	1.70956	0.0877268	---	1
ENSG00000033178	UBA6	55236	1.09448	0.274614	0.892144	-0.0904611	0.927981	--	1	1	1	--	0	3.16689	0.00169783	0.0619304	3	0.260061	0.794862	0.958891	-2.66386	0.00782855	0.0900693	7	-0.609467	0.54233	NA	2	-2.66386	0.00782855	0.259958	7	-0.52706	0.598295	0.968635	NA	NA	---	0	NA	NA	---	0	-1.0831	0.279085	---	2
ENSG00000033327	GAB2	9846	2.36785	0.0185197	0.291527	1.06902	0.285914	0.765987	15	1.73659	0.0834755	0.630358	7	0.0120204	0.990417	1.00155	3	2.78078	0.00550781	0.0661269	1.41187	0.158248	0.538324	19	2.23173	0.0258172	0.25684	11	1.26077	0.207638	0.938063	10	-1.41274	0.158112	0.776924	-0.466407	0.641049	0.989781	5	0.0936688	0.925395	1.01477	6	0.948597	0.343106	---	2
ENSG00000033627	ATP6V0A1	535	1.07572	0.282907	0.900701	-0.741178	0.45916	0.865697	4	0.660597	0.509373	0.985442	12	-0.0885059	0.929533	1.00758	4	1.32031	0.186985	0.573557	0.3982	0.690554	0.932346	13	0.295744	0.767477	0.995197	9	0.465124	0.641927	1.05404	7	-0.0400796	0.968039	0.997042	-0.713122	0.475974	---	1	0.104872	0.916503	1.0153	4	2.22793	0.0261566	---	1
ENSG00000033800	PIAS1	8554	-1.26824	0.205687	0.82671	-0.588235	0.556813	--	1	-2.23439	0.0261867	--	2	1.25281	0.211243	--	1	-1.9009	0.0575547	0.305441	-1.24744	0.212479	0.607276	4	-1.80549	0.0712484	0.441541	5	-1.6434	0.100562	0.80232	3	-0.571865	0.567571	0.961675	-0.613438	0.539757	---	1	0.448045	0.654239	---	1	NA	NA	---	0
ENSG00000033867	SLC4A7	9497	1.29103	0.197676	0.817922	1.67915	0.0941527	0.504755	3	0.663137	0.507747	0.984767	3	1.88639	0.0601991	--	2	-0.317487	0.750929	0.946666	-1.4967	0.134734	0.498199	8	0.0806575	0.935728	1.0011	7	-0.572639	0.566996	1.06004	6	0.274245	0.783966	0.993311	0.374335	0.708252	0.987563	3	0.502567	0.615404	1.03191	7	NA	NA	---	0
ENSG00000034053	APBA2	321	2.84899	0.00468611	0.122943	1.6804	0.0939108	0.505072	7	1.60984	0.108473	--	2	1	1	--	0	-2.09107	0.0367319	0.234339	-2.91771	0.00359192	0.0516423	9	1.29806	0.194516	0.690687	4	-1.07959	0.280542	1.00289	5	-1.26059	0.207815	0.825281	-1.59213	0.111741	0.719228	5	-1.42072	0.155779	0.846865	19	0.525354	0.59948	---	1
ENSG00000034152	MAP2K3	100996792	NA	NA	NA	NA	NA	NA	NA	NA	NA	NA	NA	NA	NA	NA	NA	-0.856358	0.391971	0.781717	0.296966	0.766544	0.954302	5	-0.228978	0.818925	0.999704	10	-0.530671	0.595745	1.05943	7	0.705566	0.480659	0.947136	-1.5548	0.120382	0.73394	22	-0.143381	0.886025	1.02031	21	1.47592	0.140351	0.794503	38
ENSG00000034239	EFCAB1	79645	-1.04424	0.297206	0.913599	1	1	--	0	-0.698379	0.485476	--	2	0.334895	0.737936	1.01224	4	-0.536396	0.591784	0.890584	NA	NA	NA	1	-1.06897	0.285297	0.796323	8	3.47027	0.000538434	0.0411731	9	-2.10735	0.0353907	0.481339	NA	NA	---	0	0.0198273	0.984186	---	1	NA	NA	---	0
ENSG00000034510	TMSB10	9168	-2.70054	0.00731197	0.165207	1	1	--	0	1.27815	0.202175	0.831544	3	-3.80915	0.000168829	0.0104075	3	0.0148005	0.988194	0.997378	NA	NA	NA	0	0.229064	0.818859	0.99968	10	0.414656	0.678468	NA	1	-0.229365	0.818643	0.993343	0.556416	0.578079	0.983894	8	NA	NA	---	0	1.09007	0.276003	0.925447	3
ENSG00000034533	ASTE1	28990	1.68442	0.0931306	0.636077	-0.197685	0.843424	--	1	0.980005	0.327865	0.919857	50	1.5003	0.134578	0.726452	5	0.137358	0.890771	0.980842	NA	NA	NA	1	1.71555	0.0865025	0.485381	6	2.25199	0.0245037	0.477261	7	-0.531374	0.595304	0.96783	NA	NA	---	0	-0.662322	0.507952	---	1	0.248937	0.803472	---	1
ENSG00000034677	RNF19A	25897	0.73509	0.462853	0.990472	0.272379	0.785516	--	1	1.32665	0.185622	0.807613	4	2.59051	0.0100469	0.209946	4	1.45007	0.147301	0.511753	0.468325	0.639637	0.917898	9	0.358578	0.719974	0.992522	15	-0.00595222	0.995252	1.00143	3	0.685575	0.493175	0.950588	1.05559	0.291466	0.932961	3	NA	NA	---	0	0.942199	0.346369	0.963846	3
ENSG00000034693	PEX3	8504	0.681748	0.495919	0.99839	-0.648535	0.51713	--	2	0.533971	0.593753	--	2	-0.0178957	0.985734	1.00224	3	1.9261	0.0543284	0.295608	NA	NA	NA	2	3.63892	0.000285438	0.00930537	3	-1.37125	0.170554	0.907159	12	2.14074	0.0325903	0.462494	NA	NA	---	0	-0.409001	0.682646	---	2	NA	NA	---	0
ENSG00000034713	GABARAPL2	11345	-1.41601	0.157801	0.764179	1	1	--	0	-0.940161	0.347884	0.936622	4	-1.76762	0.0781305	0.588796	3	0.454196	0.64977	0.914431	NA	NA	NA	0	-0.459089	0.646254	0.979637	5	0.271184	0.786296	1.03441	9	0.102451	0.918424	0.996564	NA	NA	---	0	-1.22693	0.220202	0.91158	3	0.482257	0.629752	1.00867	3
ENSG00000034971	MYOC	4653	-1.0373	0.300422	0.916015	0.0343593	0.972613	--	1	-0.537291	0.591461	0.996592	3	-0.841284	0.400852	0.978635	8	-1.54642	0.122268	0.465312	-3.88961	0.000105923	0.00312283	4	2.10429	0.0355609	0.307794	10	0.671483	0.502042	NA	2	-0.534152	0.593381	0.96732	-0.279825	0.779683	0.990504	6	0.943462	0.345723	0.97228	3	-1.0611	0.288959	---	1
ENSG00000035115	SH3YL1	26751	0.171731	0.863764	1.04668	0.295094	0.768124	--	1	-0.973856	0.330905	--	2	-0.636899	0.524672	--	1	-2.78704	0.00540322	0.0652978	-1.99568	0.0461948	0.276165	4	-1.58186	0.113945	0.551908	3	-1.94785	0.0516659	0.646702	19	0.388242	0.697938	0.985501	-0.546218	0.585065	---	1	-0.554039	0.579704	---	2	3.12721	0.00182719	0.0864108	3
ENSG00000035141	FAM136A	100287852	NA	NA	NA	NA	NA	NA	NA	NA	NA	NA	NA	NA	NA	NA	NA	1.91199	0.0561159	0.300678	NA	NA	NA	0	2.35536	0.0186652	0.206962	10	-1.88385	0.0598266	0.688894	6	-0.516387	0.605724	0.969543	0.872818	0.383018	0.951937	9	-0.600526	0.548322	1.02803	20	-0.253152	0.800214	---	1
ENSG00000035403	VCL	7414	-2.58577	0.010183	0.20222	-1.65867	0.0982164	0.511294	6	-1.28508	0.199747	0.826242	6	-0.905403	0.365971	0.961649	6	-0.896064	0.370399	0.76613	-0.47868	0.632254	0.914856	14	-1.63048	0.103262	0.528123	6	0.73405	0.463062	1.05445	4	-0.589879	0.555435	0.961306	-0.627106	0.530765	---	2	-1.22598	0.220559	---	2	-1.38783	0.165566	---	2
ENSG00000035499	DEPDC1B	55789	-0.101573	0.919163	1.05621	-1.40601	0.160747	0.62294	7	-0.399818	0.689572	--	1	-1.25996	0.208655	0.830376	3	1.77818	0.075628	0.358087	-1.47416	0.140702	0.507573	17	2.98302	0.00291198	0.0568737	10	-0.299028	0.76497	NA	2	0.487227	0.626228	0.972943	-1.12187	0.262248	---	1	-0.0388278	0.969037	1.01175	3	0.320842	0.748412	---	1
ENSG00000035664	DAPK2	23604	0.742725	0.458224	0.988638	-0.00600723	0.995211	0.998782	9	0.0333574	0.973412	1.00308	7	0.827624	0.408535	--	1	1.07085	0.284452	0.688356	-1.02431	0.305894	0.716866	11	-0.000709548	0.999434	0.999893	12	1.70227	0.0889647	0.771584	7	0.626819	0.530953	0.955592	0.351959	0.72496	0.989295	6	-0.706243	0.480238	1.01931	9	0.878027	0.380187	---	2
ENSG00000035681	NSMAF	8439	-1.54672	0.122974	0.703873	-2.45029	0.0148395	0.196584	3	-0.73855	0.460752	0.973163	3	-0.811807	0.417539	0.986366	4	-0.598502	0.549618	0.873917	0.862367	0.388658	0.782371	7	-1.50843	0.131709	0.588715	9	-0.503454	0.614737	1.05803	9	-0.963829	0.335417	0.911185	1.69941	0.0896223	---	1	0.723525	0.469564	---	2	0.0466723	0.962786	---	1
ENSG00000035687	ADSS	159	-0.514241	0.607459	1.01481	1	1	--	0	-0.224777	0.822304	1.00063	4	0.93424	0.350924	--	1	-2.12839	0.033508	0.222505	-1.79859	0.0723345	0.352978	4	-2.13865	0.0326659	0.293589	7	0.24078	0.809767	1.03063	6	0.851246	0.394882	0.927263	0.0718313	0.942754	---	2	3.76469	0.000178685	---	2	0.0890278	0.929082	1.00131	8
ENSG00000035720	STAP1	26228	0.919931	0.35834	0.951163	1.06009	0.289947	--	2	1.40198	0.161946	0.779652	3	-0.0739903	0.941067	--	1	-0.277971	0.781083	0.956075	NA	NA	NA	2	-0.468117	0.639786	0.977728	4	-0.132557	0.894566	1.01991	4	0.906444	0.364968	0.918358	-0.716448	0.473919	---	2	NA	NA	---	0	NA	NA	---	0
ENSG00000035862	TIMP2	7077	-0.961589	0.337023	0.93694	-2.69841	0.00735786	0.133236	4	-1.49148	0.136876	0.744342	8	-1.52747	0.127687	0.717197	9	1.40255	0.161009	0.534132	1.61127	0.107384	0.443969	9	0.601093	0.547892	0.956351	8	0.217783	0.827635	1.02937	8	0.0380532	0.969655	0.997547	-1.21992	0.222845	0.85875	6	-1.20659	0.22794	0.916899	7	2.11028	0.035137	---	2
ENSG00000035928	RFC1	5981	-0.0646456	0.948499	1.06071	-0.646188	0.518646	--	2	-0.967922	0.333855	--	1	-0.906068	0.36562	--	2	1.76721	0.0774483	0.36375	-0.0363121	0.97104	0.992173	4	2.00923	0.0447366	0.352216	4	-0.742652	0.457838	1.05539	4	1.5355	0.125048	0.722489	-0.481692	0.630153	0.989493	5	-0.536898	0.591484	---	1	-0.266301	0.790075	1.01169	3
ENSG00000036054	TBC1D23	55773	-0.329808	0.741773	1.03651	-0.55949	0.576241	--	2	-0.560646	0.575453	0.99447	4	-2.91151	0.00386387	0.108762	7	2.75848	0.00589551	0.0691146	0.965086	0.334697	0.740895	4	1.44828	0.147799	0.617068	4	0.216358	0.828745	1.02851	6	-0.338976	0.734715	0.988515	-1.13735	0.255727	---	1	0.29205	0.770322	---	1	0.506296	0.612785	1.00854	3
ENSG00000036257	CUL3	8452	-0.19345	0.846736	1.04346	-0.227117	0.820486	0.972299	3	0.198601	0.842708	1.0004	8	1	1	--	0	-0.267652	0.789013	0.957055	0.424468	0.671301	0.92514	14	0.893109	0.371978	0.869813	11	-0.0649395	0.948233	1.01114	3	1.38671	0.165908	0.783418	0.748001	0.454675	0.970501	3	1.21465	0.22485	0.918279	5	0.233524	0.815413	1.01396	4
ENSG00000036473	OTC	5009	-0.589027	0.556282	1.00512	1	1	--	0	-0.38644	0.699442	0.997967	3	0.14691	0.883301	--	1	0.988149	0.323279	0.724898	NA	NA	NA	1	1.97146	0.048901	0.369378	5	0.93348	0.35076	1.04135	3	0.264319	0.7916	0.993325	NA	NA	---	0	-0.740527	0.459193	---	1	1.04368	0.296941	0.939778	4
ENSG00000036530	CYP46A1	10858	0.475024	0.635112	1.0194	1.43248	0.153036	0.611901	3	-1.08274	0.279785	0.891138	4	-0.405103	0.685688	--	2	1.25683	0.20906	0.601067	3.1876	0.00147172	0.0256218	3	1.25272	0.210553	0.714209	6	-0.508332	0.611314	NA	1	-1.02672	0.304857	0.895679	0.49366	0.621679	---	1	NA	NA	---	0	0.325725	0.744716	---	2
ENSG00000036549	ZZZ3	26009	1.88451	0.060453	0.534109	0.679075	0.497608	0.884832	6	1.27247	0.20418	0.833679	6	0.453986	0.650164	--	1	2.94071	0.00333745	0.0465489	-0.781667	0.434565	0.819494	7	3.42564	0.000634115	0.0176362	6	0.0412874	0.967074	1.00584	13	2.13967	0.0326768	0.461962	0.543521	0.58692	---	1	-3.09276	0.00205042	---	1	2.02915	0.042766	0.513645	3
ENSG00000036565	SLC18A1	6570	1.39157	0.165074	0.773767	1	1	--	0	1.79321	0.0739365	--	2	-0.113282	0.909882	--	1	-0.666142	0.505449	0.852837	NA	NA	NA	1	-0.0571161	0.954462	NA	1	0.947134	0.343761	1.03904	3	0.000888831	0.999291	0.999989	-0.570158	0.568727	---	2	-0.0172081	0.986275	---	1	-0.280074	0.779491	---	1
ENSG00000036672	USP2	9099	-0.993825	0.321101	0.927227	1.21685	0.224607	--	1	-1.15656	0.248363	--	2	1	1	--	0	0.332852	0.739304	0.943662	-0.980562	0.327007	0.734542	3	0.522954	0.601103	0.972311	7	-1.99082	0.0467278	0.631873	8	0.0443373	0.964646	0.997074	NA	NA	---	0	-0.203326	0.838931	1.02638	9	0.705247	0.480857	---	1
ENSG00000036828	CASR	846	-1.61757	0.106796	0.671561	0.0375008	0.97011	--	1	-0.231788	0.816859	--	1	0.254693	0.799133	--	2	1.13122	0.258191	0.662588	0.561543	0.574532	0.891218	3	0.961711	0.336389	0.845514	3	-0.0281118	0.977578	1.00279	8	-0.367445	0.713382	0.987259	0.446205	0.655567	0.987984	3	-0.102825	0.918127	---	1	0.154678	0.877113	1.00583	3
ENSG00000037042	TUBG2	27175	1.1249	0.261522	0.882571	1	1	--	0	0.721833	0.470954	0.976327	3	1.17483	0.240985	0.866463	3	-1.75992	0.0786764	0.367351	NA	NA	NA	1	-1.6059	0.10856	0.542228	12	-0.825877	0.409038	1.04989	3	2.21794	0.0268329	0.432881	NA	NA	---	0	0.246986	0.804981	---	1	2.26771	0.0236068	0.386216	17
ENSG00000037241	RPL26L1	51121	0.496528	0.619882	1.01714	1	1	--	0	-1.22295	0.2223	--	2	-0.103311	0.917785	1.00841	6	0.180795	0.856559	0.973824	NA	NA	NA	2	-0.769857	0.441537	0.913311	5	-0.118869	0.905399	1.01794	9	0.473848	0.635734	0.973908	NA	NA	---	0	-0.550006	0.582465	1.02984	4	0.0418503	0.966628	1.00171	4
ENSG00000037280	FLT4	2324	0.585058	0.558944	1.00561	0.679096	0.497596	0.885122	4	0.576092	0.56498	0.995615	14	-0.322165	0.74755	1.01236	7	-0.5728	0.566887	0.880801	NA	NA	NA	2	-0.899583	0.368523	0.868824	4	1.76369	0.0780398	0.744636	10	1.07556	0.282443	0.885837	-0.282158	0.777894	---	1	-1.88402	0.0599169	0.608197	4	2.15139	0.031738	0.44958	5
ENSG00000037474	NSUN2	54888	0.179481	0.85768	1.04514	-0.752226	0.452499	0.864471	3	-1.18128	0.238418	0.864993	4	0.47246	0.636939	1.01157	10	-0.412393	0.680125	0.924583	-1.50902	0.131557	0.49289	4	0.0708881	0.943499	1.00081	12	-0.127867	0.898275	1.01938	3	0.652676	0.514149	0.952394	NA	NA	---	0	-2.39703	0.0167519	---	2	-0.486694	0.626606	---	2
ENSG00000037637	FBXO42	54455	-0.39418	0.693725	1.03099	-0.558965	0.576598	0.919416	5	-0.307903	0.758368	1.00198	6	-0.34126	0.733144	1.01129	12	1.0277	0.304298	0.705168	0.829307	0.407096	0.799027	13	0.693878	0.487893	0.93356	5	2.38885	0.0170551	0.403469	5	-0.847285	0.397084	0.928573	NA	NA	---	0	1.1302	0.258724	---	2	-1.17553	0.240126	0.893216	7
ENSG00000037749	MFAP3	4238	-0.407394	0.684006	1.03059	0.297483	0.766302	--	2	-0.808294	0.419556	--	2	-0.380335	0.703963	--	2	-0.865008	0.387208	0.779702	-0.123348	0.901852	0.982378	4	-0.287345	0.773898	NA	1	-1.36364	0.172936	0.908919	8	0.379107	0.704707	0.985722	NA	NA	---	0	-0.198647	0.842588	---	1	1.0854	0.278066	0.924849	4
ENSG00000037757	MRI1	84245	-0.316672	0.75171	1.03865	-0.184737	0.853559	--	1	0.178506	0.858445	0.997021	8	-0.321646	0.747943	1.01223	5	-0.755684	0.449987	0.821509	-1.78641	0.0742854	0.358437	5	-1.06075	0.289018	0.800656	15	1.11272	0.266053	0.993615	13	-0.141603	0.887429	0.995153	NA	NA	---	0	-0.940847	0.347061	0.973933	6	-1.22272	0.221788	0.880174	6
ENSG00000037897	METTL1	4234	2.90617	0.00392856	0.106582	1	1	--	0	-0.513493	0.607981	--	2	2.05356	0.0408765	0.438995	6	7.52084	1.06388e-13	1.32387e-11	0.927423	0.353894	0.757491	7	9.01358	7.69904e-19	1.72847e-16	34	2.44763	0.0145228	0.368879	9	2.07622	0.0381854	0.495479	NA	NA	---	0	3.70974	0.000221491	---	2	1.59173	0.111831	0.744996	10
ENSG00000037965	HOXC8	3224	-0.889121	0.374644	0.96119	1	1	--	0	-1.07235	0.284415	0.895941	5	0.281338	0.778643	--	1	2.05166	0.0404194	0.249342	NA	NA	NA	1	0.58306	0.559962	0.959728	13	1.2418	0.214554	0.943785	4	0.0132729	0.989413	0.999065	NA	NA	---	0	-0.984333	0.325243	0.968911	3	0.403718	0.686526	1.01476	8
ENSG00000038002	AGA	175	0.180598	0.856804	1.04478	-0.174517	0.861576	--	1	0.296117	0.767343	0.999604	5	0.999302	0.318446	0.931464	3	-1.61863	0.10579	0.432277	NA	NA	NA	1	-0.236688	0.81294	0.999119	4	-0.495317	0.620467	1.05783	7	1.40587	0.160143	0.778693	NA	NA	---	0	0.406429	0.684534	---	1	1.68622	0.0921354	---	1
ENSG00000038210	PI4K2B	285540	1.73279	0.0841506	0.608393	1.52751	0.127676	0.572326	3	1	1	--	0	3.15797	0.00174887	0.0626799	4	-0.327613	0.743261	0.945027	-0.247054	0.804908	0.962276	6	-0.950764	0.341916	0.850572	7	2.63399	0.0085476	0.272983	7	2.44897	0.0145353	0.319759	0.113577	0.909601	---	2	0.120674	0.903979	---	1	1.16774	0.243253	0.893501	14
ENSG00000038274	MAT2B	27430	0.648367	0.517239	1.00207	0.0404369	0.967771	--	1	-0.513847	0.607734	0.996257	3	-0.710751	0.477785	0.995877	4	-2.84245	0.00455274	0.0579819	NA	NA	NA	2	-2.41163	0.0160308	0.188807	12	-1.25474	0.209817	0.940279	10	0.79546	0.426577	0.935546	NA	NA	---	0	1.10746	0.26842	---	1	-0.485107	0.627731	1.00971	3
ENSG00000038295	TLL1	7092	-0.576652	0.564603	1.00769	-0.726805	0.467906	0.869808	7	0.098917	0.92127	1.00119	6	-0.594547	0.55259	--	2	0.858353	0.390869	0.781215	2.30429	0.0213768	0.170224	4	-0.110392	0.912117	1.00137	7	1.3481	0.177882	0.915201	9	0.813525	0.416154	0.932331	NA	NA	---	0	NA	NA	---	0	0.728558	0.466481	---	1
ENSG00000038358	EDC4	23644	3.44129	0.000660281	0.0290727	1	1	--	0	1.78667	0.0749905	0.599681	3	3.55993	0.000430526	0.0221165	4	2.43288	0.0151246	0.133048	NA	NA	NA	0	2.87695	0.00408653	0.0731244	6	-0.674727	0.49998	1.05541	13	-0.564418	0.572625	0.96358	-0.182192	0.855477	---	2	-0.489441	0.624661	1.03447	3	-2.2631	0.0238909	0.386683	6
ENSG00000038382	TRIO	7204	1.19018	0.234909	0.858854	0.0817339	0.934912	0.987898	28	2.07919	0.038441	0.445793	5	-1.59028	0.112815	0.682144	4	3.70666	0.000219605	0.00571547	2.5548	0.0107476	0.111716	33	3.07213	0.00217332	0.0456838	14	0.51851	0.604198	1.05809	3	0.920173	0.357754	0.918059	-0.124598	0.900873	0.994908	6	-0.613766	0.539541	1.02595	3	-1.20999	0.226634	---	2
ENSG00000038427	VCAN	1462	-1.30268	0.193673	0.81104	-1.23328	0.218429	--	2	-1.02698	0.30525	--	1	-0.300925	0.763678	--	1	0.145596	0.884264	0.979773	NA	NA	NA	1	0.301926	0.762761	NA	2	-0.920791	0.357345	1.04153	6	-1.3101	0.190528	0.809419	-0.0945849	0.924668	0.995023	4	-0.0072284	0.994234	---	1	0.116543	0.907251	---	1
ENSG00000038532	CLEC16A	23274	0.808262	0.419574	0.976431	0.960203	0.337719	0.803438	6	-0.739549	0.460146	--	1	-1.43104	0.153448	--	2	-0.8808	0.378603	0.773589	-0.676518	0.498842	0.859696	16	-0.311998	0.755096	0.9943	17	-0.307936	0.758184	1.03837	7	0.201205	0.840588	0.992565	0.951779	0.34149	0.941588	4	0.453512	0.6503	1.0331	18	-0.396211	0.692053	---	1
ENSG00000038945	MSR1	4481	-0.553248	0.580501	1.00843	-0.0589473	0.953033	0.990414	11	-0.446539	0.655527	--	2	0.0606661	0.951665	1.00411	4	0.761051	0.446777	0.818902	-0.310873	0.755951	0.951398	19	0.863609	0.387976	0.882581	5	1.40064	0.16158	0.89768	10	-0.4403	0.659836	0.978802	0.896272	0.370371	0.951795	9	NA	NA	---	0	-1.14438	0.252801	0.903712	3
ENSG00000039068	CDH1	999	1.28106	0.201152	0.819989	1.27413	0.203594	0.679186	12	0.157669	0.874822	0.995796	6	1.5961	0.111509	0.679247	4	0.473282	0.636099	0.909114	-0.260148	0.794794	0.960619	16	-0.764366	0.4448	0.914847	5	1.39437	0.163464	0.899178	13	0.90916	0.363534	0.918222	0.168998	0.86584	---	1	0.624464	0.532497	1.02803	4	0.870288	0.384399	0.977139	4
ENSG00000039123	SKIV2L2	23517	0.499135	0.618046	1.01661	0.19599	0.84475	0.975113	4	-0.246979	0.805092	1.00232	6	-1.67849	0.0942816	0.638329	4	0.504966	0.613676	0.900223	0.452159	0.651237	0.920804	6	1.59215	0.111616	0.548309	7	-2.01471	0.0441583	0.613948	6	0.253571	0.79989	0.993955	NA	NA	---	0	-2.09768	0.0362393	---	2	0.310345	0.756378	---	1
ENSG00000039139	DNAH5	1767	-0.109687	0.91273	1.05531	-0.18966	0.849702	0.973242	14	-0.123722	0.901618	0.998301	5	-1.59216	0.11239	0.681249	6	2.69301	0.00717992	0.0800853	3.99916	6.74573e-05	0.00214865	20	0.470076	0.638386	0.977372	12	-0.610516	0.541636	1.05942	4	-0.763519	0.445374	0.938868	0.9304	0.352438	0.942404	10	-0.814795	0.415427	1.00594	5	-0.431298	0.666365	1.01231	4
ENSG00000039319	ZFYVE16	9765	2.03726	0.0424926	0.456291	-0.00328608	0.99738	--	2	1	1	--	0	1	1	--	0	-1.28528	0.198941	0.587456	NA	NA	NA	2	-0.477439	0.633137	NA	2	-0.650102	0.515751	1.06006	9	-0.439991	0.66006	0.9789	-1.11397	0.26562	0.909758	3	-0.234662	0.81453	---	1	NA	NA	---	0
ENSG00000039537	C6	729	1.1458	0.25278	0.876329	0.984977	0.325421	0.792536	4	1.43622	0.151972	0.766007	3	3.68723	0.000268598	0.0151212	3	1.60016	0.109826	0.441819	0.133528	0.893798	0.980397	12	0.64164	0.52123	0.949462	10	-0.537548	0.590989	1.05939	7	-0.102477	0.918403	0.996657	-0.200727	0.840962	---	1	-0.270619	0.786753	---	2	NA	NA	---	0
ENSG00000039560	RAI14	26064	1.74118	0.0826664	0.60561	1.91531	0.0563936	0.400403	6	1.26845	0.20561	0.837025	6	-0.317599	0.751008	1.0126	4	1.4475	0.148018	0.512677	1.17309	0.240993	0.641912	12	-0.586042	0.557958	0.959994	8	-0.183175	0.854691	NA	2	-0.272414	0.785372	0.993404	0.769412	0.441871	0.967509	13	NA	NA	---	0	-0.246186	0.8056	---	2
ENSG00000039600	SOX30	11063	-0.514062	0.607583	1.0147	1	1	--	0	0.0633834	0.949503	--	1	-0.162075	0.871355	1.00873	3	0.517557	0.604863	0.896599	NA	NA	NA	1	-0.645455	0.518756	0.948367	4	-0.286328	0.774676	1.036	5	-0.696698	0.48619	0.949002	NA	NA	---	0	-0.0459966	0.963324	---	1	NA	NA	---	0
ENSG00000039650	PNKP	11284	-0.0967251	0.923009	1.05707	1	1	--	0	-0.541718	0.588411	0.996761	4	0.183744	0.854337	1.00989	5	1.39142	0.164356	0.539616	NA	NA	NA	0	1.26581	0.205828	0.706989	13	-1.27202	0.203613	0.935645	27	0.891026	0.373177	0.921226	NA	NA	---	0	-0.11713	0.906786	1.01792	7	0.553834	0.579844	---	1
ENSG00000039987	BEST2	54831	0.873938	0.382844	0.962801	1	1	--	0	1.29104	0.197675	0.822079	5	0.67416	0.500724	0.996356	9	-0.0289472	0.976912	0.995792	NA	NA	NA	0	-0.0433336	0.965443	1.00126	30	0.16685	0.867517	1.02313	15	-0.724043	0.469246	0.94575	NA	NA	---	0	-0.178869	0.858085	1.02499	7	0.378343	0.705274	1.01536	3
ENSG00000040199	PHLPP2	23035	1.90205	0.0581131	0.526424	-0.0321208	0.974397	--	1	0.680692	0.496586	--	2	0.900474	0.368583	--	1	-0.0756588	0.939703	0.989527	-0.87375	0.38243	0.777735	3	0.695937	0.486603	0.932896	7	-0.479765	0.631482	1.05532	3	0.925333	0.355066	0.915701	0.940833	0.347068	0.941363	7	-0.167859	0.866736	---	2	-0.941533	0.34671	---	1
ENSG00000040341	STAU2	27067	-0.950912	0.342407	0.941915	0.478124	0.632907	0.931322	3	-1.46135	0.144954	0.756596	3	0.682194	0.495637	--	1	0.861766	0.388989	0.78046	1.44536	0.148618	0.524291	24	-0.602032	0.547267	0.956257	11	-1.89939	0.057753	0.680902	8	-0.319724	0.749259	0.989646	-0.267775	0.78894	0.989268	27	NA	NA	---	0	-0.818583	0.413263	---	1
ENSG00000040487	PQLC2	54896	-0.118414	0.905818	1.05378	1	1	--	0	0.242273	0.808732	1.002	7	0.517915	0.604895	1.00917	5	0.907161	0.364504	0.761253	NA	NA	NA	0	0.360558	0.718493	0.992491	6	0.652518	0.514192	1.06047	9	0.0397094	0.968335	0.997125	-0.152481	0.878845	---	1	-0.152481	0.878845	---	1	1.23742	0.216285	0.879474	5
ENSG00000040531	CTNS	1497	2.04501	0.0417174	0.451578	1	1	--	0	2.25997	0.0245329	0.334858	5	2.43462	0.0154846	0.269647	3	-0.871607	0.383598	0.777214	NA	NA	NA	2	-0.897318	0.36973	0.869409	3	-0.372335	0.709709	1.045	9	-0.380057	0.704002	0.985772	NA	NA	---	0	1.41084	0.158671	---	1	-1.49183	0.136129	0.786795	4
ENSG00000040608	RTN4R	65078	3.01791	0.00276136	0.0841608	1.50999	0.132088	0.57921	18	2.82806	0.00499514	0.131699	3	0.725715	0.468574	0.993132	7	1.78406	0.0746666	0.355507	1.45086	0.147079	0.52016	7	1.73761	0.082536	0.476003	5	-0.450617	0.652347	1.05543	4	0.15573	0.876285	0.994628	0.0244517	0.980498	0.99534	76	1.24216	0.214534	0.912622	21	1.23969	0.215446	---	1
ENSG00000040633	PHF23	79142	0.423632	0.672135	1.02806	1	1	--	0	2.12079	0.0347514	0.422045	5	-0.988123	0.323881	--	2	-1.66326	0.0965212	0.411507	NA	NA	NA	2	0.116607	0.907191	1.00131	11	-0.384396	0.700753	1.04722	12	1.71416	0.086879	0.649605	NA	NA	---	0	2.14643	0.0321322	0.459501	8	0.152547	0.878793	1.00484	15
ENSG00000040731	CDH10	1008	-1.67967	0.0940529	0.639327	-1.2031	0.229875	0.709933	9	-0.591234	0.554805	--	2	-0.518273	0.604646	--	2	0.282696	0.777459	0.954966	0.403924	0.686341	0.930081	8	-0.54025	0.589125	0.970452	11	-0.274117	0.784042	1.03489	6	-0.2172	0.828106	0.992417	-0.191422	0.848243	0.99045	4	-0.181898	0.855708	---	2	-0.682015	0.495422	1.00569	5
ENSG00000040933	INPP4A	3631	-0.297274	0.766461	1.03872	0.649782	0.516325	--	2	0.399136	0.690074	--	1	-1.51594	0.130576	0.722887	5	1.14185	0.253744	0.657962	1.00483	0.315181	0.726257	11	0.473198	0.636158	0.976432	5	0.932707	0.351159	1.04097	4	1.08264	0.279287	0.883373	-0.301246	0.763303	0.988728	3	-0.645377	0.518864	---	2	0.197324	0.843623	1.01043	4
ENSG00000041353	RAB27B	5874	-0.322588	0.747229	1.03739	0.472905	0.636621	0.931073	4	-0.281598	0.778444	0.999502	7	1	1	--	0	0.600509	0.548281	0.874059	1.13092	0.258315	0.666199	13	-0.0877816	0.930065	1.00119	8	-0.0891155	0.929005	1.01301	6	1.03573	0.300632	0.894123	-1.02019	0.307942	---	2	0.895861	0.37059	---	1	-0.447681	0.654502	---	1
ENSG00000041357	PSMA4	5685	0.668782	0.504144	1.00014	1	1	--	0	-1.29707	0.195594	--	1	1.29586	0.196011	--	2	-0.150599	0.880317	0.97926	NA	NA	NA	1	1.22143	0.222163	0.72851	7	-1.00777	0.313767	1.02932	3	-1.64766	0.0998074	0.680465	NA	NA	---	0	0.183452	0.854489	---	1	-0.752248	0.452118	0.994485	8
ENSG00000041515	MYO16	23026	1.3866	0.166582	0.776094	2.37941	0.0179593	0.223228	37	1	1	--	0	2.72432	0.00681748	0.165784	6	-0.707736	0.479247	0.838779	0.132801	0.894373	0.980159	23	0.438806	0.660881	0.983531	4	0.902345	0.367055	1.04132	7	4.86117	1.39916e-06	0.000253111	2.58884	0.00980109	0.236936	6	6.39293	2.73247e-10	---	1	3.99353	7.09555e-05	0.00607808	3
ENSG00000041802	LSG1	55341	0.774203	0.439414	0.980752	1	1	--	0	0.178387	0.858538	0.997036	3	1.21761	0.224319	0.850178	4	0.683738	0.494273	0.846839	NA	NA	NA	2	4.12651	3.9377e-05	0.00168802	4	-1.0478	0.29494	1.01638	9	-0.750873	0.452945	0.942144	NA	NA	---	0	1.75104	0.0803144	0.683311	3	0.170936	0.864317	---	2
ENSG00000041880	PARP3	10039	-0.913301	0.36181	0.953424	1	1	--	0	0.762162	0.446556	--	2	-0.456357	0.64846	1.00996	4	-1.64342	0.100558	0.420465	NA	NA	NA	1	-0.911262	0.362341	0.864828	8	-0.177543	0.859112	1.02389	5	0.433488	0.664775	0.979964	NA	NA	---	0	2.28956	0.0223008	0.384139	4	-1.17578	0.240026	---	2
ENSG00000041982	TNC	3371	0.821846	0.411811	0.973655	0.890902	0.373689	0.8287	3	-0.19029	0.849209	0.998513	7	-0.159344	0.873504	--	1	1.84922	0.0646719	0.327222	0.670327	0.502778	0.862577	10	1.26965	0.204457	0.705733	5	1.1224	0.261916	0.990773	5	0.493528	0.621772	0.972426	-0.77949	0.435917	0.967205	21	NA	NA	---	0	NA	NA	---	0
ENSG00000041988	THAP3	90326	2.29255	0.0225589	0.32952	1	1	--	0	2.58783	0.0101234	0.205788	7	1.51217	0.131532	0.723309	3	0.842314	0.39978	0.787107	NA	NA	NA	0	0.171484	0.863872	0.999604	11	0.458582	0.646617	1.0548	9	0.225114	0.821947	0.992568	NA	NA	---	0	0.923361	0.356092	0.977854	7	-1.07938	0.280736	---	2
ENSG00000042088	TDP1	55775	0.175049	0.861158	1.04635	-1.6815	0.0936963	--	2	0.824731	0.410173	0.960183	5	-0.81371	0.41645	--	2	1.59961	0.109949	0.441941	0.897724	0.369513	0.769799	3	0.143609	0.885834	1.00144	3	1.42415	0.154662	0.885759	3	-0.851277	0.394865	0.92734	-2.209	0.0274511	0.404758	3	-0.223674	0.823067	1.0294	5	-0.277713	0.781302	---	2
ENSG00000042286	AIFM2	84883	-0.187641	0.851283	1.04469	-1.32613	0.185796	--	1	0.301022	0.763605	1.00118	3	0.539724	0.589784	1.00713	3	0.750091	0.453347	0.824494	NA	NA	NA	2	-0.386057	0.699523	0.987906	7	1.83563	0.0666602	0.710334	3	-0.611602	0.540971	0.957802	-0.771839	0.440433	---	1	NA	NA	---	0	-0.474373	0.635361	---	2
ENSG00000042304	C2orf83	56918	-0.516134	0.606138	1.01426	-0.488631	0.625456	--	1	-0.62994	0.529209	0.986391	5	-0.68321	0.494996	0.997028	7	-0.155914	0.876127	0.97838	NA	NA	NA	2	0.229309	0.818668	0.999671	6	0.81934	0.412756	1.04926	14	NA	NA	NA	NA	NA	---	NA	NA	NA	---	NA	NA	NA	---	NA
ENSG00000042317	SPATA7	55812	0.314277	0.753527	1.03835	0.947996	0.343887	--	1	1	1	--	0	0.136016	0.891899	--	2	-0.239183	0.811005	0.962809	NA	NA	NA	1	-0.540476	0.588969	0.970342	3	-2.15515	0.0313487	0.530631	4	-0.0856914	0.931733	0.996841	0.422095	0.673066	---	1	0.529353	0.596704	---	1	0.724518	0.468955	0.997683	3
ENSG00000042429	MED17	9440	-2.30266	0.0219752	0.325193	-1.18598	0.236558	--	1	-2.07745	0.0386019	0.445982	5	-2.68741	0.00759858	0.177094	3	2.97579	0.00298096	0.0431121	NA	NA	NA	0	2.64611	0.008249	0.121132	6	-0.417491	0.676394	1.04991	3	-0.142402	0.886797	0.995104	-0.0181801	0.9855	0.996282	5	-1.19048	0.234204	---	1	-0.365058	0.715163	1.01559	3
ENSG00000042445	RETSAT	54884	0.34556	0.729913	1.03557	-0.144168	0.885464	0.980084	4	0.671017	0.502721	0.982588	7	0.190514	0.849034	1.01011	4	0.935994	0.349465	0.748893	NA	NA	NA	1	1.45413	0.146171	0.613681	9	0.0799607	0.936282	1.01226	14	-0.259756	0.795118	0.99339	0.829457	0.407088	0.968902	3	-0.944164	0.345365	0.973076	5	0.918506	0.358625	0.966265	5
ENSG00000042493	CAPG	822	-1.17454	0.241102	0.864003	1	1	--	0	-1.37055	0.171529	0.792103	7	-1.5369	0.12536	0.710606	8	2.23528	0.0255826	0.185612	NA	NA	NA	2	1.40144	0.161343	0.638017	10	1.30821	0.191054	0.923461	14	2.16224	0.0308893	0.451419	1.20173	0.229815	0.865554	5	NA	NA	---	0	1.93408	0.0534473	0.555265	4
ENSG00000042753	AP2S1	1175	0.607545	0.543945	1.00661	1	1	--	0	0.0736749	0.941318	--	1	0.614467	0.539368	0.998328	42	0.163405	0.870227	0.976767	NA	NA	NA	2	0.0776426	0.938125	1.00115	14	0.343025	0.73164	1.0419	23	0.743938	0.457128	0.943785	-0.754388	0.450834	---	1	0.302053	0.762688	1.03224	7	0.810121	0.418106	0.99097	5
ENSG00000042781	USH2A	7399	-0.443222	0.657922	1.02418	-0.714981	0.475171	0.874913	25	-0.165289	0.868826	0.996602	4	-0.00248334	0.99802	--	2	1.02714	0.304563	0.705236	0.502407	0.615473	0.907139	30	0.606879	0.544046	0.956154	6	1.62954	0.103462	0.808524	7	0.520299	0.602996	0.96934	2.64709	0.00827495	0.221982	12	-0.0959913	0.923551	1.01507	3	0.330909	0.740798	---	1
ENSG00000042813	ZPBP	11055	-0.406128	0.684935	1.03026	-0.75373	0.451596	0.865044	5	-0.0215332	0.982835	1.00233	6	1	1	--	0	0.891046	0.373083	0.76849	0.951612	0.341486	0.745429	15	-0.19984	0.84164	0.99904	7	-0.152916	0.87849	NA	2	3.17622	0.00154805	0.0845889	-0.027859	0.977781	0.995255	10	-1.02105	0.307531	---	1	0.0400215	0.968086	---	1
ENSG00000042832	TG	7038	1.00674	0.314863	0.922604	-1.49281	0.136527	0.588927	9	1.66761	0.0964259	0.665808	6	-0.339193	0.734699	1.0114	4	3.73334	0.000197828	0.00525753	3.85575	0.000121505	0.0034787	25	1.8221	0.0686894	0.434713	5	0.139864	0.888791	1.02062	3	0.977405	0.328658	0.908722	1.34309	0.179615	0.827065	22	5.25105	1.92952e-07	---	2	5.73764	1.35165e-08	---	1
ENSG00000042980	ADAM28	10863	2.76608	0.00602178	0.146038	0.172994	0.862772	--	1	4.39467	1.53638e-05	--	1	1	1	--	0	1.85937	0.0632193	0.322536	NA	NA	NA	2	2.2323	0.0257797	0.256935	3	0.212755	0.831554	1.02759	12	1.10028	0.271534	0.878233	-0.962165	0.336251	---	2	NA	NA	---	0	-0.718404	0.472713	---	1
ENSG00000043039	BARX2	8538	1.43237	0.15307	0.757139	1.72226	0.086043	0.489978	4	-1.29734	0.195501	--	2	2.54008	0.0115818	0.227739	5	3.72314	0.000205905	0.0054419	1.86093	0.0629989	0.327939	4	3.03841	0.0024298	0.0495446	5	-0.273287	0.784679	1.03472	3	-0.0875835	0.930229	0.996777	-1.5018	0.133534	---	1	0.274406	0.783842	1.03275	9	NA	NA	---	0
ENSG00000043093	DCUN1D1	54165	1.60058	0.110511	0.680388	1	1	--	0	0.457515	0.647629	--	1	-0.587186	0.557516	--	2	0.341932	0.732462	0.94172	-2.72657	0.00649302	0.07892	3	-0.978601	0.327975	0.838398	9	0.0443325	0.964647	1.00684	4	0.732447	0.464106	0.945205	-0.0102437	0.991829	---	2	-0.903034	0.366773	---	2	0.178806	0.858135	---	2
ENSG00000043143	JADE2	23338	1.15124	0.25054	0.87392	0.231779	0.816866	--	1	1.52678	0.127859	0.730057	8	0.627063	0.53109	0.997382	6	-0.213182	0.831221	0.967578	-0.260152	0.794791	0.960733	9	-1.34966	0.17738	0.665542	6	-0.995185	0.319847	NA	2	1.42536	0.154434	0.770433	NA	NA	---	0	0.993275	0.32087	0.96505	6	-0.0121317	0.990323	---	2
ENSG00000043355	ZIC2	7546	-1.41436	0.158282	0.764617	1	1	--	0	-0.682978	0.495142	--	2	-0.788541	0.430997	--	2	3.30718	0.000970377	0.0179167	NA	NA	NA	0	2.3906	0.0169744	0.194861	10	2.30572	0.0212965	0.445995	4	0.68858	0.491283	0.94979	-0.903935	0.366296	---	1	2.47685	0.0134559	0.297043	11	-1.86779	0.0621492	0.597158	4
ENSG00000043462	LCP2	3937	-0.292848	0.769839	1.03904	1	1	--	0	0.0797185	0.936514	--	1	-0.145788	0.884186	--	1	0.110599	0.911953	0.984563	NA	NA	NA	2	0.451385	0.651794	0.980256	4	-0.00513198	0.995906	1.00167	5	-0.313701	0.753828	0.989857	0.644636	0.519344	0.978447	3	NA	NA	---	0	NA	NA	---	0
ENSG00000043514	TRIT1	54802	11.5231	1.01159e-25	1.672e-22	8.99473	2.64501e-17	1.66437e-14	7	10.4384	5.41826e-22	4.77542e-19	12	12.0944	9.64987e-28	5.94866e-24	17	4.37032	1.34811e-05	0.000547774	2.34689	0.0190932	0.157878	10	0.596008	0.551283	0.957206	14	3.74227	0.000191006	0.0183544	9	-1.18115	0.237887	0.847847	-0.942543	0.346193	---	1	-0.491799	0.622994	1.03491	62	-1.33375	0.182656	0.847913	11
ENSG00000043591	ADRB1	153	-0.455382	0.64916	1.02172	1	1	--	0	0.270722	0.786789	--	2	-0.504348	0.614384	1.00862	4	-0.258128	0.796353	0.959382	NA	NA	NA	0	0.23974	0.810573	0.998972	5	-0.0373865	0.970183	NA	2	3.5277	0.000442539	0.0347925	NA	NA	---	0	NA	NA	---	0	3.72183	0.000211315	0.0151082	11
ENSG00000044012	GUCA2B	2981	0.943402	0.346227	0.943964	1	1	--	0	3.24237	0.00131761	--	2	1.29901	0.19493	0.813296	4	1.00226	0.316419	0.717053	NA	NA	NA	0	0.183336	0.854565	0.999402	8	-0.343032	0.731634	1.04196	8	1.44859	0.147836	0.763269	NA	NA	---	0	3.30946	0.000975669	0.0558095	9	-0.12025	0.904314	---	1
ENSG00000044090	CUL7	9820	-0.091278	0.927332	1.05779	1	1	--	0	-1.16156	0.246328	--	2	0.470281	0.638492	1.01039	3	0.343383	0.73137	0.941532	-0.139934	0.888736	0.979508	4	1.85104	0.0644101	0.424405	9	-1.76083	0.078522	0.744656	7	0.621285	0.534585	0.955942	NA	NA	---	0	-1.5739	0.115897	---	2	2.61335	0.00913068	0.23354	5
ENSG00000044115	CTNNA1	1495	-1.33391	0.183234	0.796996	-3.37695	0.000828618	0.0304472	21	0.708286	0.479312	0.976269	8	-1.78007	0.0760666	0.585044	5	-1.81929	0.0691169	0.339363	-1.79599	0.0727482	0.354124	22	-1.51063	0.131145	0.587645	7	-0.178024	0.858735	1.02367	4	0.611076	0.541319	0.957963	1.01028	0.312658	0.938652	7	-0.748664	0.454275	---	1	NA	NA	---	0
ENSG00000044446	PHKA2	5256	0.0766124	0.938982	1.05972	0.152743	0.878703	0.977761	3	-0.252144	0.801101	--	1	1	1	--	0	-0.122401	0.902602	0.98143	NA	NA	NA	2	-1.27476	0.202642	0.703704	3	NA	NA	NA	0	-0.0616844	0.950829	0.99695	NA	NA	---	0	-0.0236	0.981177	---	1	0.134836	0.892775	---	1
ENSG00000044459	CNTLN	54875	2.49758	0.0130347	0.233787	3.68371	0.000272172	0.0137011	13	2.17556	0.0303612	--	1	1.30698	0.192211	0.811287	5	0.341919	0.732472	0.941682	1.08626	0.277583	0.688122	26	0.274957	0.783396	0.996264	6	-1.1013	0.270986	0.995265	7	0.072262	0.942411	0.996592	1.69553	0.0903556	0.652255	10	0.232158	0.816473	1.03079	5	1.47985	0.139299	0.792502	8
ENSG00000044524	EPHA3	2042	-0.0228629	0.981775	1.06526	0.884252	0.377261	0.830404	8	0.137085	0.891055	--	2	0.640575	0.522283	0.994168	3	-0.19226	0.847571	0.970487	0.270215	0.787041	0.959207	27	0.491644	0.623061	0.975232	12	1.11341	0.265755	0.993528	8	1.18573	0.236074	0.846569	-1.12659	0.260248	0.90629	7	0.712091	0.476612	1.01923	12	-1.00948	0.313042	---	2
ENSG00000044574	HSPA5	3309	-3.06098	0.00240369	0.0775498	-1.33763	0.18202	--	1	-1.48891	0.137552	0.744736	5	-2.13544	0.0335265	0.396687	6	0.415201	0.678069	0.923891	NA	NA	NA	1	-0.762573	0.445868	0.915316	5	0.0773783	0.938336	1.01191	8	-1.9635	0.0499266	0.5453	0.0258189	0.979408	---	1	-1.44646	0.148432	0.837462	20	-0.864854	0.387373	---	2
ENSG00000046604	DSG2	1829	2.46353	0.0143129	0.248218	0.489852	0.624593	--	1	0.674649	0.500413	0.981809	4	0.696846	0.486434	0.996054	5	0.938847	0.347998	0.747898	-0.512502	0.608394	0.903425	4	-0.0705813	0.943743	1.00082	7	-0.268604	0.78828	1.03464	7	0.703416	0.481996	0.948067	0.204627	0.837914	---	2	0.546728	0.584715	---	1	0.0586371	0.953256	1.00122	3
ENSG00000046647	GEMIN8	54960	1.48879	0.137584	0.731567	1.57271	0.116829	--	1	0.106094	0.915578	--	2	1.18062	0.238679	0.86549	4	1.30205	0.193148	0.579373	NA	NA	NA	1	0.889325	0.374007	0.871936	6	0.827067	0.408364	1.04939	3	-0.440903	0.6594	0.979011	NA	NA	---	0	-1.96654	0.0495743	---	1	-0.580051	0.56204	1.01297	5
ENSG00000046651	OFD1	8481	-0.0946646	0.924644	1.05792	-1.30008	0.194562	--	1	0.178242	0.858652	--	2	0.585119	0.558903	1.00156	3	0.448823	0.653641	0.915833	NA	NA	NA	1	-1.24129	0.21474	0.720886	6	-1.24129	0.21474	0.943838	6	2.55157	0.0109049	0.278343	0.950186	0.342299	---	1	2.34175	0.0194326	0.357049	5	0.293455	0.769249	1.01317	5
ENSG00000046653	GPM6B	2824	-0.643436	0.520428	1.00228	-0.676293	0.499371	0.886088	3	-0.0726371	0.942143	1.00208	5	-0.573607	0.566659	--	2	4.42587	1.04805e-05	0.000441622	3.16376	0.00159662	0.0271288	3	2.49881	0.0125941	NA	1	-1.65289	0.0986162	0.797931	4	0.865961	0.386766	0.924754	0.393475	0.694071	0.985302	5	0.175416	0.860796	1.02446	4	2.12159	0.0341722	0.462419	6
ENSG00000046774	MAGEC2	51438	-0.783634	0.433867	0.979666	1	1	--	0	-0.884848	0.37694	0.945723	3	-1.01016	0.313226	--	1	0.057355	0.954272	0.991281	NA	NA	NA	0	0.431785	0.665975	0.985254	5	-0.147609	0.882677	1.02143	5	4.14685	3.72279e-05	0.00491963	NA	NA	---	0	6.47251	1.65974e-10	---	2	NA	NA	---	0
ENSG00000046889	PREX2	80243	0.414379	0.67889	1.02974	-0.0921361	0.926651	0.986624	6	-1.2042	0.229451	--	2	-0.508631	0.611381	--	2	-0.507449	0.611933	0.899711	0.815796	0.414779	0.804858	28	-1.18175	0.237539	0.741739	12	-0.411629	0.680685	1.04862	7	-2.02935	0.0427461	0.513532	0.725126	0.468582	---	2	NA	NA	---	0	NA	NA	---	0
ENSG00000047056	WDR37	22884	-0.313368	0.754216	1.03844	-0.798843	0.425007	--	1	0.247444	0.804732	--	2	0.0228684	0.98177	--	2	0.452903	0.650701	0.914664	-0.0995539	0.920715	0.98346	6	0.0511414	0.959221	1.00158	5	1.02333	0.306358	1.02357	7	2.39185	0.0169887	0.347476	5.03482	5.88577e-07	9.06409e-05	8	6.32942	4.05192e-10	1.15163e-07	4	6.11858	1.46276e-09	3.32046e-07	4
ENSG00000047188	YTHDC2	64848	-0.670109	0.503298	1.0004	-0.493287	0.622167	0.925528	3	0.00579747	0.995378	1.00024	5	-0.566139	0.571718	1.00509	3	0.655767	0.5121	0.855302	NA	NA	NA	1	0.884803	0.37644	0.873122	4	-0.396618	0.69172	1.04808	4	2.09493	0.0364842	0.487668	-0.172379	0.863182	0.993113	3	0.996752	0.31918	---	1	0.81371	0.416048	0.990487	8
ENSG00000047230	CTPS2	56474	-0.672841	0.501561	1.00121	-0.0360911	0.971233	--	1	-0.172123	0.863456	--	2	-0.473044	0.636523	1.01156	3	-1.0987	0.272119	0.676531	-0.649882	0.515893	0.864418	4	-1.49125	0.136158	0.598288	9	0.709857	0.477931	1.05523	4	1.13029	0.258685	0.869578	1.42674	0.154037	0.782033	9	-1.4537	0.146414	---	2	NA	NA	---	0
ENSG00000047249	ATP6V1H	51606	2.19766	0.0287297	0.37255	1.8367	0.0672337	0.434473	6	-0.286199	0.774921	1.00029	3	0.058794	0.953155	--	2	2.51007	0.0122016	0.115226	0.478135	0.632642	0.914749	8	1.59753	0.110411	0.545841	10	0.629602	0.529075	1.05937	12	1.4774	0.139954	0.753907	-0.870046	0.384531	---	1	NA	NA	---	0	0.293069	0.769544	---	2
ENSG00000047315	POLR2B	5431	-1.98961	0.0475328	0.480177	-1.34447	0.179801	--	1	-2.94919	0.00343413	--	2	2.33915	0.0199772	--	2	2.76851	0.00571812	0.0679688	2.71845	0.00665343	0.0801811	3	0.427667	0.668971	0.985802	8	2.06728	0.038922	0.58375	4	-0.579235	0.56259	0.961544	-1.43727	0.151023	0.779099	8	0.527617	0.597909	1.03207	4	0.930998	0.352129	0.966253	8
ENSG00000047365	ARAP2	101928667	NA	NA	NA	NA	NA	NA	NA	NA	NA	NA	NA	NA	NA	NA	NA	2.04777	0.0408001	0.250719	1.71139	0.0872689	0.391524	14	2.19277	0.0285157	0.272243	5	0.176972	0.85956	1.02358	5	-1.48697	0.137407	0.750603	1.35204	0.176737	0.823848	5	-0.448572	0.653859	---	2	-0.700608	0.483747	---	1
ENSG00000047410	TPR	7175	0.832109	0.406003	0.971468	1	1	--	0	-0.230144	0.818135	1.00069	7	1.70698	0.0888508	0.62241	11	0.701096	0.483379	0.840837	-0.816982	0.414101	0.805119	3	1.48738	0.137178	0.59866	7	0.271957	0.785702	1.03438	5	-0.0926245	0.926225	0.996095	2.51973	0.0119339	0.261164	4	-1.03019	0.303227	---	2	-4.18104	3.2148e-05	0.00291904	3
ENSG00000047457	CP	1356	0.658795	0.510528	1.00052	1	1	--	0	-1.06139	0.289356	--	2	0.718946	0.472728	--	2	1.89265	0.0586459	0.307949	1.8985	0.0578702	0.313772	8	1.01904	0.308392	0.819506	10	0.140724	0.888112	1.0207	14	-1.97744	0.0483273	0.538244	-1.731	0.0838281	---	2	0.0208096	0.983403	---	1	-0.698282	0.485199	1.00037	5
ENSG00000047578	KIAA0556	23247	2.20796	0.0279956	0.368591	1.74781	0.0815099	--	2	3.7294	0.00022906	0.0114428	3	-1.02033	0.308384	--	1	-1.46036	0.144454	0.506874	-2.14643	0.0320392	0.223036	16	-0.67911	0.4972	0.938585	6	-1.04899	0.294396	1.01725	17	-0.511422	0.609194	0.969186	-0.378851	0.704897	0.986856	6	0.167008	0.867405	---	1	-0.248811	0.803569	---	1
ENSG00000047579	DTNBP1	84062	-0.83984	0.40166	0.970371	-2.14081	0.0330875	0.307879	4	-0.676766	0.499071	0.982612	5	-5.25766	2.76029e-07	--	1	0.830058	0.406672	0.790835	0.0330433	0.973646	0.99289	10	2.05658	0.0399427	0.331239	9	1.76098	0.0784974	0.744748	7	-0.0511482	0.95922	0.997552	-0.965774	0.334443	0.940239	21	0.138731	0.889697	1.01886	9	NA	NA	---	0
ENSG00000047597	XK	7504	-0.343162	0.731714	1.03566	-0.88687	0.375852	--	1	1.93716	0.0536554	--	1	-0.6355	0.525582	--	2	0.763099	0.445555	0.818232	NA	NA	NA	1	1.44851	0.147737	0.61728	6	-1.18444	0.236476	0.968787	4	0.271985	0.785702	0.99335	-0.178886	0.858072	---	1	NA	NA	---	0	1.30816	0.191186	0.859818	3
ENSG00000047617	ANO2	57101	-1.09679	0.273603	0.891285	-0.37847	0.705347	0.95398	8	-1.07414	0.283612	--	2	2.17591	0.0303341	0.378915	4	-0.904842	0.365731	0.762283	-1.69847	0.0896794	0.397478	19	-2.0291	0.042669	0.343513	6	-0.902321	0.367068	1.04122	9	-1.57912	0.114694	0.707178	2.56152	0.0105998	0.246222	11	-1.57126	0.11651	0.781456	6	-0.00720154	0.994256	---	1
ENSG00000047621	C12orf4	57102	0.970427	0.332608	0.934825	3.41194	0.000732677	--	1	-0.057452	0.954223	1.0018	3	2.46902	0.0140996	0.254143	3	-0.0709964	0.943413	0.989422	-1.93381	0.053372	0.299379	3	2.00024	0.0457002	0.356452	6	-0.486577	0.626647	1.05692	6	NA	NA	NA	NA	NA	---	NA	NA	NA	---	NA	NA	NA	---	NA
ENSG00000047634	SCML1	6322	-1.70605	0.0890237	0.623282	-3.57968	0.00040049	--	1	1.00288	0.31672	--	1	-2.56271	0.0108689	0.220762	3	-0.435045	0.663608	0.920621	NA	NA	NA	0	-0.208185	0.83512	0.99865	8	-2.00897	0.0447643	0.618021	3	1.3245	0.185707	0.80678	NA	NA	---	0	-0.404318	0.686084	---	1	-1.87625	0.060977	---	1
ENSG00000047644	WWC3	55841	-2.03535	0.0426856	0.45745	-0.350155	0.726466	0.957338	4	-0.918493	0.359092	--	1	-2.92301	0.00372777	--	2	-0.785053	0.432578	0.808951	-1.36779	0.171636	0.555265	4	-1.09899	0.271994	0.782355	4	-1.35482	0.175729	0.912338	7	1.50093	0.133761	0.74421	-0.0594666	0.952595	---	2	1.72228	0.0853961	0.706713	3	1.03039	0.303134	---	2
ENSG00000047648	ARHGAP6	395	0.307238	0.758873	1.03919	0.396052	0.692346	0.94863	5	1.09672	0.273636	0.888059	18	-0.524552	0.600278	--	2	-0.115712	0.9079	0.982986	-0.183262	0.854623	0.972198	20	-0.477358	0.633194	0.975803	51	-0.385714	0.699777	NA	2	0.470722	0.637965	0.973962	0.12819	0.89803	0.99494	11	0.831497	0.405935	0.999995	9	0.0900889	0.928239	---	1
ENSG00000047662	FAM184B	27146	-0.579698	0.562549	1.00763	-1.16758	0.243893	0.724769	4	-0.395123	0.69303	0.999685	3	0.0100018	0.992026	--	1	0.580957	0.561378	0.878583	-0.0160462	0.9872	0.995947	5	1.48322	0.13828	0.600343	8	-0.0977718	0.92213	1.01392	9	0.927504	0.353938	0.915581	NA	NA	---	0	0.721766	0.470644	---	1	0.511519	0.609126	1.01113	7
ENSG00000047849	MAP4	4134	0.765132	0.444789	0.982642	-0.546567	0.585079	0.923866	6	0.502594	0.615615	0.997122	6	0.22573	0.821563	1.00927	5	0.205672	0.837082	0.969018	0.379375	0.704477	0.937472	16	0.319069	0.74973	0.993783	12	-0.377287	0.706027	1.04596	6	-0.52192	0.601867	0.968696	0.192322	0.847537	0.989905	15	-0.715893	0.474262	1.02117	3	0.00635895	0.994928	1.0001	15
ENSG00000047932	GOPC	57120	0.501365	0.616479	1.01613	0.0397427	0.968324	0.993791	8	0.841615	0.400667	--	1	1	1	--	0	-0.406266	0.684619	0.925794	0.559656	0.575819	0.89112	9	1.81063	0.070449	0.438961	4	-1.77398	0.0763209	0.738948	7	0.553741	0.579908	0.964856	0.218911	0.826774	0.988989	7	0.431759	0.666031	---	1	-0.901597	0.367537	0.969562	3
ENSG00000047936	ROS1	6098	-1.04894	0.29504	0.911769	-0.55473	0.579489	--	2	-0.561687	0.574744	0.994917	3	-0.507445	0.612212	--	1	1.24325	0.21402	0.606569	4.99414	6.78558e-07	3.51926e-05	8	-1.66119	0.0969378	NA	2	-0.125805	0.899908	1.01873	14	6.58736	8.00824e-11	2.92583e-08	19.1518	7.85899e-68	1.63388e-64	10	-0.289077	0.772596	1.03274	4	0.158114	0.874406	---	2
ENSG00000048028	USP28	57646	-0.0877577	0.930127	1.05817	1.66613	0.0967209	--	2	-1.69953	0.0902461	0.647787	4	0.619446	0.536088	--	2	-1.36325	0.17306	0.553291	-2.19154	0.0286044	0.208196	10	1.39895	0.162086	NA	1	-2.03183	0.0423909	0.605262	12	-0.598608	0.5496	0.958777	NA	NA	---	0	-1.80415	0.071576	---	1	-0.103295	0.917754	---	2
ENSG00000048052	HDAC9	9734	-1.05147	0.293883	0.910549	-0.106703	0.915095	0.982425	26	-2.85767	0.00456318	0.124845	3	0.682671	0.495336	--	2	0.798959	0.424473	0.803988	2.31961	0.0205295	0.165877	29	-0.535744	0.592235	0.970729	8	-1.71802	0.0860513	0.768411	9	-0.238867	0.811268	0.993844	0.641996	0.521056	0.979896	13	-0.743783	0.457221	---	2	-0.859384	0.390381	---	2
ENSG00000048140	TSPAN17	26262	0.292927	0.769779	1.03909	1	1	--	0	1.03186	0.30296	0.907777	5	-1.67464	0.0950362	--	1	1.81145	0.0703217	0.343443	NA	NA	NA	0	-0.0464894	0.962928	1.00127	3	0.264645	0.791329	1.03395	7	0.297265	0.76634	0.991543	NA	NA	---	0	NA	NA	---	0	1.80481	0.0714725	---	2
ENSG00000048162	NOP16	51491	-1.10963	0.268038	0.885914	-1.28799	0.198731	--	1	-1.422	0.156055	0.770841	4	-0.491122	0.623696	1.00992	4	1.03127	0.302624	0.704501	NA	NA	NA	1	2.92556	0.00350323	0.0652607	3	-0.0374547	0.970129	1.0044	6	2.39748	0.0167317	0.34335	NA	NA	---	0	1.32914	0.184171	0.881596	4	-0.429859	0.667411	---	2
ENSG00000048342	CC2D2A	57545	0.929418	0.353413	0.948629	-0.315425	0.752656	--	2	1.09945	0.272443	--	1	-0.0514202	0.959025	--	2	0.937438	0.348722	0.748443	0.172126	0.863367	0.974646	8	2.45745	0.0141336	0.174285	4	0.862633	0.388512	1.04733	5	-1.32648	0.185051	0.806565	1.35957	0.17434	---	2	-2.59649	0.00958721	0.250562	3	-1.23202	0.218295	0.878989	8
ENSG00000048392	RRM2B	50484	1.02791	0.304814	0.917174	1.62323	0.10558	0.529371	7	1.98811	0.0476988	--	2	0.94399	0.345927	0.947342	5	0.652084	0.514472	0.856748	NA	NA	NA	2	-0.214873	0.829903	0.998387	8	0.00112978	0.999099	NA	1	0.0504182	0.959801	0.997433	NA	NA	---	0	0.132569	0.894566	---	1	-0.472683	0.636565	---	1
ENSG00000048405	ZNF800	168850	0.235652	0.813862	1.04322	1.12779	0.260299	0.744937	4	1.56053	0.119678	0.715805	3	-1.7368	0.0834395	0.609074	3	0.0789828	0.937059	0.989054	0.820997	0.411811	0.803506	7	1.07119	0.2843	0.794967	9	0.739196	0.459933	1.05552	11	0.545982	0.585227	0.965516	NA	NA	---	0	NA	NA	---	0	1.73083	0.0838586	0.66501	8
ENSG00000048462	TNFRSF17	608	0.267802	0.789034	1.04031	1	1	--	0	0.695847	0.487058	0.978956	7	-0.133506	0.893882	1.00848	5	1.23683	0.216394	0.609679	NA	NA	NA	0	1.72415	0.0849392	0.481573	13	-0.0274125	0.978135	NA	1	-0.798213	0.424979	0.935234	NA	NA	---	0	-0.412256	0.68026	---	1	-1.08745	0.277157	0.924874	7
ENSG00000048471	SNX29	101929304	NA	NA	NA	NA	NA	NA	NA	NA	NA	NA	NA	NA	NA	NA	NA	-1.0028	0.31616	0.716874	0.133589	0.89375	0.980453	43	-0.785686	0.432207	0.908511	14	-1.23249	0.21801	0.945201	3	0.0485566	0.961285	0.996751	0.727301	0.46725	0.973847	28	-1.49488	0.13533	---	1	-1.95217	0.0512585	---	1
ENSG00000048540	LMO3	55885	1.52142	0.129196	0.716029	-0.0111914	0.991078	--	2	1.30265	0.193682	0.820687	5	0.0427264	0.965948	--	1	-1.85155	0.0643358	0.326074	-2.18138	0.029349	0.210981	6	-0.321939	0.747555	0.994229	8	-2.09841	0.0360777	0.563668	11	1.50728	0.132126	0.741315	NA	NA	---	0	0.602859	0.54677	---	1	-0.916083	0.359893	---	1
ENSG00000048544	MRPS10	55173	-2.35018	0.0194055	0.301494	1	1	--	0	-1.67379	0.0952047	--	2	-0.704114	0.481902	0.995705	3	2.2055	0.0276082	0.195095	NA	NA	NA	2	3.1496	0.00167541	0.0377305	7	1.02419	0.305953	1.02379	10	1.32131	0.186766	0.808742	NA	NA	---	0	1.11081	0.266977	0.938963	22	4.46188	9.26143e-06	0.000989339	5
ENSG00000048545	GUCA1A	2978	-0.252198	0.801059	1.04191	0.0642339	0.948826	--	1	0.182007	0.855699	--	2	-0.142573	0.886722	--	2	2.99751	0.00277801	0.04092	NA	NA	NA	2	0.705384	0.480708	0.931185	15	-0.106501	0.915202	1.01644	4	-0.333071	0.739166	0.989218	0.178734	0.858191	---	2	-0.157113	0.875194	1.02155	4	-0.552748	0.580587	1.01263	14
ENSG00000048649	RSF1	51773	1.72382	0.0857611	0.614249	2.55095	0.0112343	0.167317	5	-0.658323	0.510831	0.984404	8	2.95146	0.0034097	0.100091	7	1.62096	0.105289	0.431266	-0.709457	0.478179	0.848592	16	2.09857	0.0360634	0.310662	12	-1.24431	0.213629	0.943156	5	2.0617	0.0395515	0.501336	1.22322	0.221598	0.85792	5	1.20807	0.227368	---	1	0.816096	0.414683	---	1
ENSG00000048707	VPS13D	55187	-0.340192	0.733947	1.03527	-2.20023	0.0285448	0.285675	8	1.00895	0.313801	0.914717	5	0.435513	0.6635	1.01029	3	1.14603	0.252012	0.656034	1.31978	0.187159	0.575954	20	1.52141	0.128422	0.58227	6	-1.8472	0.0649649	0.702611	8	1.00935	0.313103	0.8999	1.34254	0.179792	0.826964	3	0.911457	0.362323	0.981629	17	0.572799	0.566938	---	1
ENSG00000048740	CELF2	10659	0.298227	0.765735	1.03872	1.39078	0.165314	0.628543	11	1	1	--	0	0.247731	0.80451	1.00811	3	-1.14857	0.250962	0.654655	-0.760277	0.447239	0.82702	8	-0.420426	0.67425	NA	2	-1.21939	0.222935	0.95342	5	-1.14731	0.251587	0.862684	-1.00153	0.316866	0.93641	8	0.161505	0.871736	---	1	NA	NA	---	0
ENSG00000048828	FAM120A	23196	-3.24374	0.00131149	0.0489235	-2.50726	0.0126903	--	2	-3.00999	0.0028322	--	2	1	1	--	0	0.265185	0.790912	0.957997	-1.646	0.100027	0.425631	5	1.37217	0.170268	NA	2	0.262197	0.793214	1.03324	3	-1.15254	0.249435	0.86085	-0.428308	0.66854	0.98574	3	NA	NA	---	0	-1.41165	0.158433	---	2
ENSG00000048991	R3HDM1	23518	-1.48894	0.137542	0.731888	-0.620256	0.535556	--	2	-0.670657	0.50295	--	1	-0.0803758	0.935991	1.00749	6	1.39941	0.161949	0.535913	0.244633	0.806782	0.962426	12	-0.0120221	0.99041	1.00117	6	-0.136992	0.89106	1.02101	4	-0.828255	0.407767	0.93249	-0.0725218	0.942204	---	2	1.27959	0.201051	---	1	0.161917	0.871411	---	1
ENSG00000049089	COL9A2	1298	4.13936	4.51883e-05	0.00309223	3.42094	0.000709717	0.0274824	3	3.99932	7.98794e-05	0.00467124	6	3.95018	9.71937e-05	0.00640802	12	2.63467	0.00853064	0.0906243	NA	NA	NA	2	0.225022	0.822001	0.999593	8	-0.387555	0.698414	1.04806	10	0.612559	0.540338	0.957865	NA	NA	---	0	NA	NA	---	0	-1.3382	0.181204	---	1
ENSG00000049130	KITLG	4254	-0.370174	0.711511	1.03334	1	1	--	0	-0.839608	0.40179	--	2	1	1	--	0	1.57443	0.115653	0.453204	2.02388	0.0432044	0.265993	8	1.78664	0.0742492	0.449395	9	-0.684706	0.493662	1.05562	13	0.134855	0.892759	0.994606	NA	NA	---	0	0.0456265	0.963619	---	1	-0.877198	0.380637	0.975221	5
ENSG00000049167	ERCC8	1161	-0.73282	0.464235	0.990666	-0.000364438	0.999709	0.999908	3	-0.636913	0.524662	--	1	0.30989	0.756858	--	1	0.453906	0.649979	0.91451	-1.79436	0.0730076	0.354516	4	1.36364	0.172937	0.659093	9	-1.23561	0.216847	0.944875	5	0.301319	0.763248	0.991467	-0.46068	0.645151	---	2	NA	NA	---	0	-0.50831	0.611373	1.00932	3
ENSG00000049192	ADAMTS6	11174	0.344748	0.730523	1.03588	0.826579	0.409126	0.846851	7	-0.712922	0.476443	--	1	1	1	--	0	0.623314	0.533197	0.867139	-0.320272	0.748818	0.949659	16	2.41246	0.0159949	0.188792	3	0.903323	0.366536	1.04217	37	0.619247	0.535926	0.956322	-0.243827	0.807426	0.993277	3	0.287608	0.77372	---	1	0.287608	0.77372	---	1
ENSG00000049239	H6PD	9563	0.344639	0.730605	1.03579	0.592046	0.554262	0.911517	3	1.35197	0.177393	--	2	-0.748242	0.454895	0.992988	4	2.8101	0.00503322	0.0623076	NA	NA	NA	2	1.77253	0.0765615	0.45729	5	-1.57543	0.115422	0.831386	4	1.14295	0.253394	0.865216	0.772535	0.440021	---	1	-0.088935	0.929155	1.01303	3	1.4663	0.14295	---	1
ENSG00000049245	VAMP3	9341	-0.473256	0.636371	1.01929	1	1	--	0	1	1	--	0	0.186823	0.851925	1.01043	4	1.2919	0.196642	0.584567	NA	NA	NA	1	1.64667	0.0998883	0.519157	7	-0.421709	0.673313	1.05174	6	-1.11754	0.264093	0.873731	NA	NA	---	0	0.262812	0.792762	---	1	-1.53443	0.12531	---	2
ENSG00000049246	PER3	8863	0.227684	0.820045	1.04355	-0.609344	0.542753	--	2	1	1	--	0	-0.790106	0.430084	0.988351	5	0.60756	0.543595	0.872293	1.51271	0.130617	0.49067	3	1.4957	0.134996	0.596069	6	1.95147	0.0512335	0.644633	6	-0.849582	0.395806	0.928381	-1.76952	0.077179	---	1	-1.22079	0.222516	---	1	-2.13817	0.032798	---	1
ENSG00000049247	UTS2	10911	1.33169	0.183961	0.797574	-0.0710509	0.943404	--	1	0.169887	0.865212	0.997184	4	0.378759	0.705132	--	2	0.813337	0.416186	0.798484	NA	NA	NA	0	0.860695	0.389578	0.88401	7	0.788179	0.430748	1.0519	6	-0.64495	0.51914	0.9533	NA	NA	---	0	-0.096339	0.923275	---	1	-0.0720768	0.942558	---	2
ENSG00000049249	TNFRSF9	3604	-1.10202	0.271326	0.889123	1	1	--	0	0.305268	0.760372	1.00163	4	-0.336373	0.736822	1.01195	5	1.3144	0.188964	0.575051	NA	NA	NA	1	1.41208	0.158186	0.632075	10	-0.278356	0.780787	1.03512	4	1.41929	0.156196	0.773629	NA	NA	---	0	-0.280366	0.779268	---	2	-0.369338	0.711971	---	2
ENSG00000049283	EPN3	55040	2.51579	0.0123935	0.227023	0.924832	0.355789	--	1	1.0893	0.276887	0.889717	4	2.76669	0.00601082	0.150319	6	3.27367	0.00109193	0.0196302	0.660461	0.509085	0.864415	4	1.0787	0.280938	0.792794	16	0.232885	0.81589	1.03016	5	0.0727285	0.94204	0.996765	NA	NA	---	0	1.5458	0.122539	---	2	-0.595979	0.551354	---	2
ENSG00000049323	LTBP1	4052	-0.31464	0.753252	1.03864	-0.770758	0.441451	0.859344	5	-1.39077	0.165316	--	1	1	1	--	0	-0.749618	0.453632	0.824761	0.287183	0.774022	0.956878	15	-1.26224	0.207108	0.709262	7	-0.0136468	0.989114	1.00166	12	-0.783907	0.433322	0.938519	0.970386	0.332141	0.939484	32	1.04334	0.297097	---	2	0.19805	0.843055	---	2
ENSG00000049449	RCN1	440034	-2.29594	0.0223617	0.32753	-0.529762	0.596665	0.922485	5	-2.57667	0.0104489	0.2093	6	1	1	--	0	1.58604	0.112994	0.448076	1.90325	0.057247	0.311758	16	0.950505	0.342047	0.850704	10	0.767212	0.443107	1.05238	5	2.02066	0.04364	0.517926	0.138384	0.889971	0.992889	3	0.691425	0.489494	1.02109	5	4.88844	1.22336e-06	---	2
ENSG00000049540	ELN	2006	0.706994	0.480114	0.996157	2.93376	0.0036046	--	1	-0.762818	0.446165	0.96872	5	-0.046192	0.963188	1.00365	7	-1.53631	0.124727	0.470549	-0.583779	0.559479	0.884064	4	-1.13004	0.258685	0.765613	11	-0.0500932	0.960056	1.00834	10	0.315859	0.75219	0.990358	1.27595	0.202335	---	2	0.892545	0.372363	0.988224	7	-1.36551	0.172467	0.837435	15
ENSG00000049541	RFC2	5982	0.169514	0.865506	1.0469	0.347154	0.728717	0.957546	3	0.314864	0.753082	1.00068	4	1.22196	0.222673	0.847327	6	1.70258	0.0889063	0.392779	0.732898	0.463764	0.838329	4	1.66592	0.0959905	0.510348	13	1.58018	0.11433	0.83207	6	0.742252	0.458148	0.944426	-1.31606	0.188523	---	1	-2.29175	0.0221733	0.383396	5	0.114567	0.908816	1.0028	21
ENSG00000049618	ARID1B	57492	2.43721	0.0153761	0.257913	0.199371	0.842106	0.975866	12	1.70797	0.0886658	0.644315	5	2.59911	0.00980389	0.206973	4	-2.54854	0.0109415	0.107137	-0.455991	0.648479	0.919661	36	-4.30455	1.80976e-05	0.000845734	7	-1.08362	0.278751	1.00292	10	-0.756453	0.449595	0.940004	-1.3931	0.163969	0.801154	8	-0.688722	0.491193	1.02065	8	-0.694547	0.487536	1.002	5
ENSG00000049656	CLPTM1L	81037	-0.00465704	0.996287	1.06583	0.518269	0.604649	0.923483	4	0.335958	0.737135	0.999946	6	-0.666532	0.505579	0.997644	13	-1.96768	0.0493358	0.279386	-1.88817	0.0592441	0.317572	9	0.745411	0.45617	0.919305	9	-1.52335	0.127936	0.85515	6	NA	NA	NA	NA	NA	---	NA	NA	NA	---	NA	NA	NA	---	NA
ENSG00000049759	NEDD4L	23327	0.659234	0.510246	1.00079	1.28355	0.200282	0.674845	5	-0.327565	0.743467	--	1	1.89221	0.0594161	0.524367	3	-1.56106	0.118773	0.459478	-1.34791	0.177941	0.56442	12	-0.0923684	0.926421	1.00043	3	-0.424561	0.671233	1.05288	4	0.17575	0.860534	0.993206	-1.11798	0.263904	0.906872	3	1.16254	0.245354	---	2	-0.851712	0.394623	---	2
ENSG00000049768	FOXP3	50943	-0.0475624	0.962096	1.06226	1	1	--	0	1	1	--	0	0.636701	0.5248	--	1	0.36005	0.718873	0.93721	NA	NA	NA	0	1.52701	0.127021	NA	2	2.41104	0.0160567	NA	1	0.387884	0.698203	0.985129	NA	NA	---	0	NA	NA	---	0	0.363335	0.716449	1.01599	12
ENSG00000049769	PPP1R3F	89801	0.186443	0.852222	1.04471	1	1	--	0	0.81992	0.412906	--	1	1	1	--	0	4.33802	1.55865e-05	0.000624821	NA	NA	NA	1	0.29561	0.767579	NA	1	-1.17612	0.23978	0.973147	4	-1.80802	0.0709713	0.61053	NA	NA	---	0	-1.31806	0.187853	0.888007	11	NA	NA	---	0
ENSG00000049860	HEXB	3074	-0.722741	0.470397	0.991409	-0.902179	0.367678	--	2	-0.762241	0.446509	--	2	0.508163	0.611708	1.00961	3	0.0246971	0.980301	0.995721	1.57067	0.116523	0.463567	7	0.774239	0.438942	0.912104	6	0.304119	0.76109	NA	1	1.69768	0.0899484	0.655203	0.332002	0.739973	---	2	0.730889	0.465057	---	2	0.35239	0.724637	1.01367	3
ENSG00000049883	PTCD2	79810	-0.980405	0.327669	0.932532	1	1	--	0	-0.454713	0.649641	--	1	-0.519951	0.603477	1.00885	3	0.612879	0.540073	0.870911	NA	NA	NA	0	0.964719	0.33488	0.84455	3	-1.39265	0.163984	0.898397	7	1.90101	0.0576514	0.570482	1.18965	0.234528	---	1	0.432868	0.665225	---	2	-0.874434	0.382138	---	1
ENSG00000050030	KIAA2022	340533	-1.15334	0.249679	0.873896	-1.02426	0.306531	0.779331	4	-1.29749	0.195449	--	2	-0.875742	0.381864	--	2	-1.72384	0.0849949	0.382141	-1.08038	0.28019	0.690268	7	-1.57439	0.115662	NA	1	-0.0284945	0.977272	NA	2	NA	NA	NA	NA	NA	---	NA	NA	NA	---	NA	NA	NA	---	NA
ENSG00000050130	JKAMP	51528	-0.453463	0.65054	1.02172	1	1	--	0	0.272908	0.78511	1.00026	4	-0.808517	0.419427	0.986102	3	1.19328	0.232998	0.633164	NA	NA	NA	0	1.65695	0.0977917	0.514398	3	-0.897412	0.36968	1.04129	6	0.572169	0.567364	0.961851	NA	NA	---	0	0.122113	0.902839	---	1	1.27053	0.204256	0.876073	3
ENSG00000050165	DKK3	27122	-0.26837	0.788597	1.04025	-1.1358	0.256939	--	2	0.626367	0.531546	0.987168	5	1.2208	0.223111	0.848468	6	-0.914411	0.360685	0.758982	NA	NA	NA	2	-0.563427	0.57325	0.964361	3	0.867995	0.385571	NA	2	-1.28298	0.199864	0.819015	-0.410099	0.681841	---	2	-3.90614	0.000101523	---	2	-0.524987	0.599735	1.01238	3
ENSG00000050327	ARHGEF5	7984	-0.117561	0.906493	1.05417	1	1	--	0	1	1	--	0	0.199196	0.842243	--	2	0.99291	0.320954	0.721853	NA	NA	NA	0	NA	NA	NA	0	-0.0429961	0.965712	1.00635	14	-0.288036	0.773392	0.991374	NA	NA	---	0	NA	NA	---	0	0.979367	0.327688	0.954268	3
ENSG00000050344	NFE2L3	9603	-0.150764	0.880262	1.0498	1.95549	0.0514442	0.384799	5	-0.353925	0.723642	0.998548	43	-0.0289084	0.976957	1.00307	10	1.29605	0.195207	0.58204	1.25238	0.210676	0.606321	9	0.565249	0.572011	0.964437	8	-1.08623	0.277595	1.00192	10	0.575575	0.565061	0.961972	-0.172686	0.862941	---	1	1.85708	0.0636585	---	2	1.33731	0.181493	0.848586	37
ENSG00000050405	LIMA1	51474	1.65402	0.0991594	0.650974	1.21738	0.224407	0.703842	3	-0.70646	0.480445	0.976319	4	1.68664	0.0927014	0.634601	3	0.292049	0.7703	0.952983	-0.975959	0.329282	0.736313	8	-0.26348	0.792226	0.996149	7	1.2578	0.208709	0.938216	9	0.698771	0.484894	0.948958	0.250933	0.801929	0.992387	4	NA	NA	---	0	0.09151	0.92711	---	2
ENSG00000050426	LETMD1	25875	1.97553	0.0491152	0.487679	1	1	--	0	2.08244	0.0381414	0.444406	8	1.1968	0.232322	0.859374	5	0.925752	0.354761	0.753686	1.40518	0.160228	0.540789	4	0.977913	0.328315	0.838774	8	-1.00311	0.316008	1.03013	6	-0.712235	0.476522	0.946088	NA	NA	---	0	0.814011	0.415875	1.00542	6	-0.0607778	0.951551	1.00163	20
ENSG00000050438	SLC4A8	9498	-0.888443	0.375007	0.960746	-0.527951	0.59792	--	1	-1.66651	0.0966452	0.666204	4	0.214443	0.830346	--	2	-0.928267	0.353456	0.752452	-0.538068	0.59063	0.897497	10	0.261812	0.793511	0.996442	14	-1.00233	0.316385	1.02966	11	0.827658	0.408106	0.932462	1.16329	0.24505	0.889885	23	0.380571	0.70362	1.03383	4	NA	NA	---	0
ENSG00000050555	LAMC3	10319	-1.40356	0.161473	0.767943	-0.565519	0.572139	0.917537	3	0.107791	0.914233	--	2	-0.669889	0.503439	0.997572	4	-1.97903	0.0480412	0.275847	-0.992553	0.321128	0.729944	4	-1.20993	0.226546	0.731754	6	2.9058	0.00373045	0.162029	16	0.290285	0.771672	0.991215	-0.321081	0.748231	---	2	-0.206061	0.836794	---	1	1.29981	0.194033	---	2
ENSG00000050628	PTGER3	5733	0.405797	0.685178	1.03026	1.14031	0.255058	0.739611	4	0.185982	0.852583	0.997159	8	0.0541425	0.956857	--	2	0.00618761	0.995064	0.99912	-0.359594	0.719214	0.940657	8	0.0292813	0.976645	1.00087	5	0.20905	0.834445	1.02759	7	-0.432434	0.66554	0.979774	0.609599	0.542297	0.980378	4	0.717796	0.473088	---	2	NA	NA	---	0
ENSG00000050730	TNIP3	79931	-0.943242	0.346308	0.943707	1	1	--	0	-0.630444	0.52888	--	1	-0.371817	0.710289	--	2	0.1683	0.866376	0.975423	-0.425261	0.670723	0.925116	6	0.329967	0.741483	0.994229	5	0.0361666	0.971156	NA	2	-0.231006	0.817368	0.993283	2.78236	0.00552072	---	1	0.0912652	0.927304	---	1	-0.538971	0.590054	1.0105	3
ENSG00000050748	MAPK9	5601	1.53444	0.125965	0.708909	1.03312	0.30237	--	2	-0.135056	0.892657	0.998323	3	0.170529	0.864708	--	2	-0.701139	0.483352	0.840851	-1.06823	0.285632	0.696572	6	1.27241	0.203476	0.705252	3	0.378832	0.70488	1.04662	7	-0.696986	0.486009	0.948948	NA	NA	---	0	1.18423	0.236666	---	2	2.27825	0.0229688	---	1
ENSG00000050767	COL23A1	91522	0.47876	0.632454	1.01955	0.285814	0.775216	0.966189	7	0.0359205	0.971369	--	2	-0.0710108	0.943436	1.00489	5	-0.6891	0.490894	0.845597	-1.11132	0.266653	0.676086	9	-0.621245	0.534557	0.954497	6	-0.0638945	0.949065	1.01058	7	-0.132689	0.894472	0.995086	-0.518343	0.604359	0.987009	5	-1.05575	0.291394	0.949561	4	0.512319	0.608566	1.01094	6
ENSG00000050820	BCAR1	9564	-2.7094	0.00712412	0.162674	-2.33097	0.0204109	--	1	-1.0039	0.31623	0.915093	4	-1.03217	0.302818	0.91934	7	1.99992	0.0457342	0.267946	1.26573	0.205857	0.599419	3	0.0152884	0.987805	1.00104	8	-0.791822	0.428621	1.05144	12	0.727821	0.466932	0.946306	NA	NA	---	0	1.92182	0.0549749	0.588232	3	-1.79778	0.0725799	---	1
ENSG00000051009	FAM160A2	84067	1.46419	0.144178	0.742201	1	1	--	0	1.54007	0.124586	--	2	1	1	--	0	-1.3291	0.184067	0.569213	NA	NA	NA	0	0.195432	0.845088	NA	1	0.00560959	0.995525	1.00152	4	0.510299	0.60998	0.969195	NA	NA	---	0	-0.702896	0.48232	---	1	NA	NA	---	0
ENSG00000051108	HERPUD1	9709	-1.38513	0.167033	0.777017	1	1	--	0	1	1	--	0	-1.19375	0.233509	--	2	1.27324	0.203178	0.593657	NA	NA	NA	1	0.205352	0.837332	0.998991	8	-0.495857	0.620087	1.05826	12	-0.50101	0.616499	0.970205	NA	NA	---	0	-0.922084	0.356756	---	1	NA	NA	---	0
ENSG00000051128	HOMER3	9454	1.16126	0.24645	0.869964	1	1	--	0	0.393765	0.694032	0.999843	9	1.23392	0.218189	0.84143	9	2.48525	0.0130817	0.120489	0.38896	0.697375	0.934804	6	1.0811	0.279871	0.791835	17	1.97691	0.0482805	0.635074	20	-0.349008	0.727173	0.987639	-0.225173	0.821901	---	1	NA	NA	---	0	0.486746	0.626569	1.01088	6
ENSG00000051180	RAD51	5888	1.76087	0.0792688	0.596376	1	1	--	0	0.128328	0.897975	0.999378	4	1.69251	0.0915769	0.631108	7	1.5114	0.130951	0.481856	NA	NA	NA	1	1.07947	0.280596	0.792548	12	-0.254339	0.799278	1.03315	8	0.128906	0.897464	0.994436	NA	NA	---	0	-0.534074	0.593436	---	1	-0.352305	0.7247	---	2
ENSG00000051341	POLQ	10721	0.502224	0.615875	1.01662	-1.71995	0.0864625	--	1	0.425745	0.670596	1.00042	3	-0.898387	0.369692	0.962199	3	1.18502	0.236243	0.637344	0.553547	0.579992	0.892282	5	NA	NA	NA	0	0.583493	0.559671	1.0605	8	0.295228	0.767894	0.991833	0.697887	0.485446	0.974173	3	1.12879	0.259318	---	1	0.582484	0.560401	---	1
ENSG00000051382	PIK3CB	5291	-0.112442	0.910548	1.05494	-1.31779	0.188571	0.663822	3	0.0570487	0.954544	--	1	1	1	--	0	0.743398	0.457387	0.826742	1.09437	0.274013	0.684584	10	2.40295	0.0164149	NA	1	0.944484	0.345113	1.03965	10	1.91677	0.0556156	0.565042	0.75228	0.452099	0.968984	4	-0.627515	0.530497	1.02876	5	2.07163	0.0386131	0.491735	5
ENSG00000051523	CYBA	1535	-0.899111	0.369307	0.958718	1	1	--	0	-1.10444	0.270279	0.887196	3	1.18138	0.238378	--	2	-1.30634	0.191686	0.577452	NA	NA	NA	2	-0.568432	0.569848	0.962804	8	-0.900335	0.368123	1.0419	8	0.458055	0.647034	0.97708	-0.870457	0.384306	0.949462	4	NA	NA	---	0	0.854375	0.393148	---	1
ENSG00000051596	THOC3	84321	1.22161	0.222804	0.844337	1	1	--	0	-0.197822	0.843317	--	1	0.502154	0.615924	--	2	1.18192	0.237473	0.638643	-0.750922	0.452847	0.829494	4	0.551394	0.581466	0.967348	4	-2.05391	0.0402013	0.593913	3	-0.00538144	0.995708	1.00005	-1.12649	0.260289	0.905675	5	0.317597	0.750871	1.02958	18	0.0468656	0.962632	1.00111	5
ENSG00000051620	HEBP2	23593	1.87981	0.0610936	0.53646	0.913056	0.361939	--	1	1.42957	0.15387	0.768665	3	2.02253	0.0439993	--	2	-0.0195377	0.984415	0.996047	NA	NA	NA	1	-1.22977	0.219024	0.724434	4	0.701307	0.483248	1.05464	3	0.542277	0.587775	0.965956	0.85044	0.395329	---	1	NA	NA	---	0	NA	NA	---	0
ENSG00000051825	MPHOSPH9	10198	-0.704134	0.48189	0.995516	-1.50433	0.133537	--	2	1.16179	0.246236	--	2	-1.70723	0.0888038	0.622788	3	4.14482	3.64003e-05	0.00128082	3.13028	0.0017886	0.0297779	9	3.89464	0.000103779	0.00394413	5	-0.869645	0.384669	1.04475	8	1.01662	0.309633	0.898799	-0.445679	0.655947	0.987841	3	-0.679033	0.497309	1.01985	22	-0.261406	0.793845	---	2
ENSG00000052126	PLEKHA5	54477	0.262885	0.792818	1.04064	-0.853805	0.393887	0.838406	9	1.04929	0.294879	0.903305	4	-0.917318	0.359706	0.957016	5	0.168678	0.866078	0.975548	2.25648	0.0242204	0.185558	13	-0.579847	0.562127	0.960716	3	-2.83182	0.0047058	0.189251	9	-1.72861	0.0842564	0.641843	-0.144731	0.884959	0.992892	3	-1.80396	0.0716058	0.655846	5	0.76596	0.443921	---	2
ENSG00000052344	PRSS8	5652	-2.1647	0.0311914	0.392395	1	1	--	0	-0.570875	0.568507	0.995291	4	-1.9081	0.057323	0.517376	3	0.369047	0.712158	0.934781	NA	NA	NA	0	-0.767974	0.442654	0.91328	9	-0.521958	0.601796	1.05841	5	-0.904582	0.365953	0.919101	NA	NA	---	0	-0.168554	0.866189	1.02431	5	-0.309528	0.756999	1.0135	6
ENSG00000052723	SIKE1	80143	3.66925	0.000287334	0.0150952	-0.163749	0.870038	--	1	2.99032	0.00301544	0.090972	5	2.78256	0.0057316	0.145701	6	-0.0770068	0.938631	0.989183	NA	NA	NA	0	0.608061	0.543262	0.955701	5	1.77056	0.076888	0.741464	6	-0.917877	0.358954	0.91823	NA	NA	---	0	0.784581	0.432926	---	1	-1.6335	0.102748	0.722661	6
ENSG00000052749	RRP12	23223	-0.0829997	0.933907	1.05927	0.842813	0.399998	--	1	-1.30533	0.192769	0.820483	5	1.11432	0.266023	--	1	-0.812252	0.416808	0.798844	0.236961	0.812728	0.964408	5	-1.18103	0.237827	0.742106	9	1.02663	0.304803	NA	2	-2.23499	0.0256874	0.42621	NA	NA	---	0	-2.14936	0.0318984	---	1	-0.391274	0.695697	1.0164	3
ENSG00000052795	FNIP2	57600	-0.147579	0.882773	1.04999	0.0036744	0.997071	0.999453	6	0.0257875	0.979444	1.00285	5	-0.927979	0.354157	--	1	-0.125867	0.899858	0.981708	-0.970701	0.331893	0.738485	4	-0.457796	0.647182	NA	2	-1.24753	0.212446	0.943303	5	1.79512	0.0730034	0.615507	-0.861394	0.389274	---	2	0.899113	0.368857	0.988146	3	2.14978	0.0318652	0.449978	4
ENSG00000052841	TTC17	55761	-0.307576	0.758616	1.03917	-0.28127	0.778695	--	1	-0.511549	0.609339	--	2	-1.02944	0.304095	--	2	-0.173029	0.862658	0.975097	-1.04584	0.295845	0.707713	8	-0.0287803	0.977045	1.00104	7	0.609692	0.542181	1.05915	8	-0.0930138	0.925915	0.996165	-0.510491	0.609845	0.987051	5	1.33492	0.182275	0.883685	3	0.567605	0.570459	---	2
ENSG00000052850	ALX4	60529	-0.957351	0.339153	0.93946	-0.462457	0.644085	--	2	-0.142	0.887175	0.99798	5	-0.86494	0.387756	0.974052	3	0.560051	0.575549	0.884708	0.952348	0.341113	0.74593	4	-0.220345	0.82564	0.999053	5	2.55988	0.0105927	0.308368	9	1.03786	0.299641	0.893172	0.339201	0.734545	---	1	0.894755	0.371181	0.987971	6	0.489114	0.624892	---	1
ENSG00000053108	FSTL4	23105	0.867105	0.386571	0.962262	1.73221	0.0842542	0.485837	10	-0.796596	0.42631	--	2	1	1	--	0	1.72577	0.0846475	0.381369	0.601902	0.547353	0.877786	9	1.54641	0.12227	0.571265	6	-0.788662	0.430466	NA	1	-0.346896	0.728759	0.987848	NA	NA	---	0	0.907648	0.364332	0.983847	7	0.0427599	0.965903	---	1
ENSG00000053254	FOXN3	1112	-0.784562	0.433323	0.979879	-1.1074	0.268999	0.750634	11	-1.04189	0.298295	0.905897	4	1	1	--	0	-0.91504	0.360355	0.758822	-0.0961699	0.923402	0.983466	15	-0.572773	0.566906	0.962163	4	-1.00246	0.316322	1.02992	6	0.261869	0.793488	0.993487	-0.720969	0.471134	0.974131	16	-0.448842	0.653665	1.03213	4	-0.617428	0.537124	---	2
ENSG00000053371	AKR7A2	8574	0.512521	0.60866	1.01508	0.261729	0.793708	--	1	1.01854	0.309236	0.9124	5	0.34368	0.731326	1.01048	6	0.00329107	0.997375	0.999592	NA	NA	NA	0	0.792214	0.428393	0.906355	4	0.0410399	0.967271	1.00561	6	-0.119313	0.905057	0.994628	NA	NA	---	0	-0.319097	0.749734	1.03004	6	-0.388652	0.697635	---	2
ENSG00000053372	MRTO4	51154	-0.353665	0.723836	1.03466	0.594009	0.552949	0.912639	3	-2.37445	0.0181977	0.282442	5	0.830721	0.406785	0.983577	6	1.25604	0.209347	0.601386	NA	NA	NA	1	0.80972	0.418262	0.902009	7	1.02768	0.304308	1.02143	15	0.944322	0.345284	0.913096	NA	NA	---	0	-0.43435	0.664149	1.03361	3	-0.248071	0.804142	1.01383	4
ENSG00000053438	NNAT	4826	-0.143172	0.886249	1.05093	1	1	--	0	0.488858	0.625296	0.99658	4	0.0899996	0.928347	1.00824	4	1.32394	0.185776	0.571685	NA	NA	NA	0	2.70293	0.00697034	0.108812	7	0.126521	0.89934	1.0191	9	-1.04644	0.295668	0.88987	NA	NA	---	0	1.01823	0.30887	---	2	-0.330692	0.740962	1.01723	3
ENSG00000053501	USE1	55850	2.09856	0.0366835	0.423546	1	1	--	0	1.14509	0.253076	0.877163	7	1.37796	0.169232	0.787343	5	1.16061	0.246033	0.648882	NA	NA	NA	1	1.46356	0.143575	0.608413	16	0.410302	0.681657	1.04856	10	-0.693786	0.488014	0.949677	NA	NA	---	0	-0.161716	0.87157	---	2	-0.278989	0.780324	1.01263	3
ENSG00000053524	MCF2L2	23101	0.403695	0.686722	1.03027	0.37843	0.705377	0.953765	6	0.993772	0.321127	--	2	0.495026	0.620941	--	2	4.73149	2.49397e-06	0.000122353	2.85316	0.00440317	0.0599146	24	3.01552	0.00261944	0.0524297	7	-0.185454	0.852904	1.02414	8	1.40723	0.159739	0.777943	0.314191	0.753456	0.991101	7	-0.265678	0.790554	---	2	NA	NA	---	0
ENSG00000053702	NRIP2	83714	1.13235	0.258385	0.881956	0.891837	0.373188	--	1	-0.533133	0.594332	0.99653	5	1.17702	0.240112	0.866105	18	-1.11348	0.265727	0.670124	NA	NA	NA	1	-1.27726	0.201759	0.702318	9	-0.448514	0.653864	1.05584	9	0.0754927	0.939841	0.997327	NA	NA	---	0	-0.350856	0.725787	---	1	-0.422378	0.67286	1.01219	17
ENSG00000053747	LAMA3	3909	2.19418	0.0289812	0.374681	0.984196	0.325804	0.792319	11	0.849745	0.396138	0.952816	5	0.617923	0.53709	0.997407	5	-0.212924	0.831423	0.967577	0.183033	0.854803	0.972067	26	-1.53072	0.126103	0.577161	10	-0.555423	0.578709	1.05897	7	0.713805	0.475552	0.945673	1.13855	0.255222	0.900861	7	0.404866	0.685682	1.03284	7	-0.73897	0.460137	0.996196	3
ENSG00000053900	ANAPC4	29945	2.26657	0.024121	0.341204	1	1	--	0	3.34916	0.00091301	0.0363407	4	1	1	--	0	0.475846	0.634271	0.908622	1.29407	0.19589	0.588383	3	0.24234	0.808558	0.998921	7	-1.83494	0.0667622	0.709679	3	1.06609	0.286697	0.887378	NA	NA	---	0	0.33282	0.739356	1.02993	14	0.164395	0.869461	1.00608	3
ENSG00000053918	KCNQ1	3784	-0.032419	0.974159	1.06442	-0.952557	0.341574	0.805379	6	1.07073	0.285141	0.896397	3	-0.128442	0.897884	1.00903	4	-1.46618	0.142861	0.503428	-1.16304	0.245044	0.648173	21	-0.510855	0.609547	0.973032	13	0.700088	0.484008	1.05481	9	NA	NA	NA	NA	NA	---	NA	NA	NA	---	NA	NA	NA	---	NA
ENSG00000054116	TRAPPC3	27095	-0.307319	0.758812	1.03917	0.68721	0.492476	--	1	-0.610786	0.541799	0.989822	7	-0.0025128	0.997997	1.00027	9	3.35133	0.000829331	0.0158135	NA	NA	NA	1	1.2562	0.209287	0.712019	12	1.14357	0.253029	0.983013	14	-0.254909	0.798857	0.993931	NA	NA	---	0	-1.0075	0.313993	0.958953	9	0.830254	0.406637	---	1
ENSG00000054118	THRAP3	9967	0.214157	0.830569	1.04493	-0.0159351	0.987297	1.00021	7	-1.23305	0.218514	0.845481	7	-0.185589	0.852891	1.0106	8	-0.216099	0.828948	0.967524	-0.323587	0.746307	0.948661	12	0.0941021	0.925044	1.00048	9	-1.94674	0.0517997	0.646514	10	-0.0903032	0.928068	0.996525	NA	NA	---	0	0.406234	0.684677	1.03372	9	NA	NA	---	0
ENSG00000054148	PHPT1	29085	-1.09756	0.273268	0.890869	-1.57043	0.117359	--	2	-1.50675	0.132916	0.737764	8	0.0449749	0.964157	1.00355	7	2.78713	0.00540168	0.0653453	NA	NA	NA	1	4.00147	6.68125e-05	0.0026994	14	2.10854	0.0351918	0.557447	16	-2.10201	0.0358573	0.484152	NA	NA	---	0	-0.948995	0.342903	0.971257	4	0.372421	0.709676	---	2
ENSG00000054179	ENTPD2	954	-0.906688	0.365293	0.955103	-2.09087	0.0373724	--	2	-1.86319	0.0634025	--	2	-1.64172	0.101685	--	2	0.31984	0.749145	0.946064	NA	NA	NA	1	0.197524	0.843451	0.998577	16	-0.612057	0.540616	1.05962	7	1.78874	0.074026	0.615496	NA	NA	---	0	0.184383	0.853759	1.02494	3	-0.495073	0.620682	1.00946	4
ENSG00000054219	LY75	100526664	1.12175	0.262858	0.883332	-0.65594	0.512361	--	2	1.48486	0.138621	0.745294	3	0.664611	0.506805	0.997509	3	1.25126	0.211085	0.603113	2.40772	0.016203	0.144601	15	-1.11991	0.262975	NA	2	-0.33251	0.739563	1.04029	8	0.602651	0.546908	0.958298	NA	NA	---	0	NA	NA	---	0	1.47212	0.141374	---	1
ENSG00000054267	ARID4B	51742	-0.979636	0.328047	0.932498	-0.825603	0.409679	0.846603	9	1.00313	0.316597	0.914655	4	1	1	--	0	0.292456	0.769988	0.952844	1.19215	0.233438	0.633891	23	-0.294209	0.768649	0.99565	11	-1.60413	0.108949	0.820686	8	-1.30952	0.190725	0.809702	-0.312714	0.754578	0.990383	10	-0.274391	0.783853	1.03261	20	-0.376742	0.706463	1.01482	5
ENSG00000054277	OPN3	23596	-0.83923	0.402002	0.970432	-0.371852	0.710263	--	2	-0.181477	0.856115	0.996848	4	0.0910959	0.927477	--	1	0.00206147	0.998356	1.00003	0.336405	0.736624	0.94582	9	-0.796693	0.425787	0.905771	7	1.77668	0.0758748	0.739243	6	0.670006	0.503043	0.949762	NA	NA	---	0	-1.18949	0.234594	---	1	-1.06445	0.287437	---	1
ENSG00000054282	SDCCAG8	10806	4.31504	2.16281e-05	0.00168378	1.96073	0.0508266	0.384175	10	2.44313	0.0151312	0.252986	7	2.22291	0.0269593	0.361284	9	1.05451	0.291863	0.694542	0.198461	0.842718	0.970581	20	1.8597	0.0631723	0.420319	9	1.70206	0.0890031	0.771609	5	1.35578	0.175543	0.799731	0.0426055	0.966026	0.994488	6	0.245707	0.805971	---	1	-0.531116	0.595483	1.01235	3
ENSG00000054356	PTPRN	5798	-0.570769	0.568579	1.0066	1	1	--	0	-0.0856315	0.931816	--	2	-0.82556	0.409703	0.983878	3	0.107511	0.914402	0.984893	NA	NA	NA	0	0.335609	0.737224	0.994027	7	-0.485848	0.627163	1.05648	6	-0.654246	0.513137	0.951751	NA	NA	---	0	0.413595	0.679279	---	2	-0.704098	0.481572	0.999925	7
ENSG00000054392	HHAT	55733	-0.960021	0.33781	0.9384	0.309966	0.7568	0.961568	10	0.225073	0.822074	--	1	-0.299983	0.764396	1.01205	3	1.90701	0.0567584	0.302762	1.87074	0.0616243	0.324707	13	1.92933	0.0539265	0.391844	6	-1.9948	0.0462908	0.629492	9	-0.447532	0.654609	0.977586	-1.71807	0.0861626	0.647856	4	-1.80401	0.0715971	---	2	-0.133565	0.89378	1.00464	6
ENSG00000054523	KIF1B	23095	0.894287	0.371878	0.959941	1.70575	0.0890794	0.494406	3	0.440138	0.660151	0.998602	5	-1.10533	0.269894	--	1	-0.41591	0.67755	0.923869	0.836506	0.403037	0.795158	12	-1.29221	0.196534	0.693667	10	2.45914	0.0140677	0.362406	8	0.583319	0.55984	0.960454	0.195344	0.845172	0.989365	4	0.953571	0.340582	0.971338	3	0.87248	0.383203	0.976011	3
ENSG00000054598	FOXC1	2296	0.65582	0.512438	1.0008	1	1	--	0	-0.235911	0.813661	--	2	-0.148479	0.882063	1.00815	16	2.95066	0.00323258	0.0456189	NA	NA	NA	0	2.83113	0.0047159	0.0813773	9	-1.17244	0.241252	0.974022	8	-0.728462	0.466539	0.946128	NA	NA	---	0	NA	NA	---	0	NA	NA	---	0
ENSG00000054611	TBC1D22A	25771	2.81996	0.00511956	0.131741	2.35618	0.0191004	0.230579	12	1.34316	0.180225	0.800502	6	0.0194288	0.984512	1.00223	5	1.57706	0.115047	0.451791	-0.968699	0.332891	0.73921	20	1.2121	0.225714	0.730584	16	-1.3584	0.174591	0.911005	8	-0.631722	0.527745	0.954799	-2.32765	0.0201736	0.352445	10	0.00177909	0.998581	1.00089	8	0.769739	0.441677	0.991208	7
ENSG00000054654	SYNE2	23224	0.989642	0.323139	0.928992	0.834191	0.40483	0.843858	7	-0.327583	0.743453	1.0006	5	0.729054	0.466532	--	2	-0.194201	0.846052	0.970467	-0.069639	0.944493	0.988499	15	-0.821265	0.411659	0.898086	5	0.573288	0.566557	1.05995	14	-1.53277	0.125718	0.724787	-0.339262	0.734499	0.990931	5	-0.625992	0.531495	1.02894	4	1.22549	0.220744	---	1
ENSG00000054690	PLEKHH1	57475	1.83106	0.0680736	0.561065	1.3052	0.192816	--	2	1.22198	0.222665	0.847983	6	-0.331294	0.740652	--	2	-1.77732	0.0757693	0.358542	-0.941204	0.34679	0.752201	4	-1.24027	0.215119	0.721269	4	-0.264366	0.791543	NA	2	-0.317561	0.750899	0.989988	0.2712	0.786306	---	1	-0.127334	0.898707	1.01803	5	0.663485	0.507207	---	2
ENSG00000054793	ATP9A	10079	0.747299	0.455463	0.987142	0.848818	0.396653	0.83897	9	0.923708	0.356373	0.937989	7	-1.00668	0.314894	0.929008	4	0.8798	0.379144	0.773439	1.42155	0.155418	0.533091	14	-0.374085	0.708407	0.99037	13	0.489637	0.62448	1.05712	8	-2.64836	0.0082443	0.239277	-1.03489	0.301027	0.941814	3	-0.853008	0.393905	---	2	NA	NA	---	0
ENSG00000054796	SPO11	23626	0.358798	0.719996	1.03399	-0.391241	0.695894	--	2	1.83747	0.0671201	0.575135	5	2.21484	0.0275146	0.364369	6	2.606	0.00927428	0.0960057	NA	NA	NA	0	2.73056	0.00641539	0.101754	8	-0.00862126	0.993123	1.00166	7	18.4837	5.20261e-64	1.9388e-60	27.2916	4.09353e-117	---	2	0.0966587	0.923021	---	1	-0.351289	0.725462	1.01373	4
ENSG00000054803	CBLN4	140689	0.510162	0.61031	1.01531	1	1	--	0	-0.28022	0.7795	0.999922	4	0.233045	0.815884	1.00842	6	-0.553253	0.580193	0.886656	NA	NA	NA	0	-0.354077	0.723343	0.992643	5	2.42716	0.0153643	0.380898	9	-1.30469	0.192366	0.811126	NA	NA	---	0	-0.392031	0.695138	---	1	-1.1507	0.250191	---	2
ENSG00000054938	CHRDL2	25884	1.67125	0.095704	0.64383	8.9061	4.99142e-17	--	1	0.515924	0.606283	0.996262	6	-0.875816	0.381824	0.969022	6	0.0293897	0.976559	0.995942	-0.478101	0.632665	0.91465	6	0.627983	0.530135	0.952616	12	0.246612	0.805251	1.03135	16	0.849752	0.395711	0.928392	-0.286154	0.774833	---	1	0.254032	0.799535	---	2	0.0526118	0.958054	---	1
ENSG00000054965	FAM168A	23201	0.552531	0.580992	1.00887	0.128283	0.898011	0.980817	10	-0.412454	0.680298	1.00038	4	-0.721043	0.471439	--	2	1.54836	0.121799	0.464713	1.99918	0.0458147	0.274722	16	1.24889	0.21195	0.716268	11	2.24029	0.0252551	0.484937	8	-1.48845	0.137018	0.749796	0.728308	0.466633	---	1	-2.5647	0.0105038	---	2	0.54896	0.583183	1.0121	4
ENSG00000054967	RELT	84957	-0.360618	0.718636	1.03411	-0.669915	0.503422	--	1	0.40419	0.686358	0.99976	4	0.674018	0.500814	0.996375	6	2.27986	0.0227911	0.172372	2.43715	0.0149484	0.13711	3	-0.616217	0.537868	0.954851	15	0.313699	0.753804	1.03932	8	-0.866484	0.386479	0.924305	-0.676664	0.498811	---	1	-0.29905	0.764978	1.03181	5	0.171046	0.86423	---	1
ENSG00000054983	GALC	2581	1.27561	0.203071	0.822506	1.08982	0.276657	--	2	0.73854	0.460758	0.973009	4	0.13655	0.891477	--	2	0.783619	0.433418	0.809382	0.228667	0.819167	0.966031	6	1.31163	0.189896	NA	2	1.24179	0.214557	0.943606	6	0.589403	0.555754	0.961143	-0.0334502	0.973324	---	1	0.711662	0.476877	---	1	2.45713	0.0142117	---	1
ENSG00000055044	NOP58	51602	1.01908	0.308977	0.918765	1.21336	0.225937	--	2	0.712555	0.47667	0.975556	4	-0.353284	0.724121	1.01106	5	1.43774	0.150768	0.516659	-2.05699	0.039903	0.255679	3	0.59232	0.553748	0.957517	6	-0.878732	0.379723	1.04187	4	0.555376	0.578789	0.964372	-0.801216	0.423239	---	2	-0.0789385	0.937101	---	1	-0.547861	0.583937	1.01167	9
ENSG00000055118	KCNH2	3757	0.62475	0.532605	1.00537	1	1	--	0	2.04708	0.041513	0.463556	6	-0.830174	0.407094	--	2	-0.474293	0.635377	0.909008	-1.70458	0.0885318	0.395578	3	-0.0747032	0.940463	1.0009	6	1.00421	0.315482	1.02966	21	-0.876937	0.380778	0.922632	NA	NA	---	0	-2.40257	0.0165021	0.328417	28	-0.616516	0.537725	1.00775	8
ENSG00000055130	CUL1	8454	-1.03867	0.299787	0.915898	-0.272281	0.785591	--	2	1	1	--	0	-1.19861	0.231618	0.858833	15	0.458096	0.646966	0.913445	-0.132605	0.894528	0.980221	13	0.823087	0.410622	0.897173	6	0.140962	0.887924	1.02064	14	0.395339	0.692696	0.984215	-0.0292872	0.976643	---	2	-0.144925	0.884806	---	2	-1.01407	0.310847	0.947145	3
ENSG00000055147	FAM114A2	10827	-1.9179	0.0560631	0.520583	-2.23122	0.0263978	--	2	-0.409384	0.682547	--	2	-0.496417	0.61996	--	1	-1.09616	0.273228	0.678018	NA	NA	NA	0	0.140351	0.888406	1.00128	3	-0.9434	0.345666	1.03915	4	-1.49174	0.136152	0.74924	NA	NA	---	0	NA	NA	---	0	1.36235	0.173463	0.839129	3
ENSG00000055163	CYFIP2	26999	-0.250418	0.802434	1.04206	-0.686382	0.492997	--	1	0.0893443	0.928867	--	1	0.881488	0.378752	--	2	0.0618229	0.950714	0.99073	1.48762	0.137115	0.501758	4	-1.64083	0.101096	NA	1	0.526099	0.598917	1.05935	11	0.562186	0.574143	0.963959	NA	NA	---	0	NA	NA	---	0	0.0755293	0.939812	---	2
ENSG00000055208	TAB2	23118	-0.51215	0.608919	1.01496	-0.311454	0.75567	0.961831	4	1.00563	0.315394	--	2	-2.30786	0.0216802	0.323602	3	1.43796	0.150706	0.516668	1.22297	0.22158	0.618824	9	0.91514	0.360302	0.86337	4	0.408278	0.683143	1.04824	11	-0.0872744	0.930475	0.996697	-0.990485	0.32223	0.934332	3	NA	NA	---	0	-0.448707	0.653762	1.01213	6
ENSG00000055332	EIF2AK2	5610	-1.11819	0.26437	0.884265	0.12663	0.899317	0.98118	4	0.0265652	0.978824	1.00272	3	-1.89488	0.0590604	--	2	0.753601	0.451237	0.822408	1.54104	0.123571	0.476857	6	-0.0578956	0.953841	1.00086	6	-1.34356	0.179345	0.913209	4	2.66763	0.00778992	0.232239	1.87069	0.0617453	---	1	-0.438803	0.660921	---	1	NA	NA	---	0
ENSG00000055483	USP36	57602	0.209869	0.833911	1.04449	0.193924	0.846365	0.973407	5	-0.059533	0.952567	1.00151	7	-0.533819	0.593858	1.00794	6	2.11356	0.0347587	0.2269	0.326389	0.744187	0.948035	4	1.91236	0.0560683	0.399672	10	-0.691312	0.489504	1.05504	38	-0.28768	0.773665	0.991042	2.74977	0.00609534	---	2	-1.9168	0.0556116	0.593647	6	2.19697	0.0283024	---	2
ENSG00000055609	KMT2C	58508	-1.08337	0.279505	0.898521	-1.96169	0.0507138	0.3839	7	-0.174013	0.861971	0.997174	5	1.50405	0.133609	--	2	-0.178069	0.858699	0.974309	1.05869	0.289954	0.700044	30	0.315311	0.75258	0.994354	6	-0.359379	0.719375	1.04464	3	-1.65788	0.0977245	0.676663	-1.10266	0.2705	0.914421	26	1.93799	0.0529679	0.586062	5	-0.790169	0.429658	0.990679	5
ENSG00000055732	MCOLN3	55283	-0.206853	0.836264	1.0433	1	1	--	0	-1.18952	0.235167	--	1	1	1	--	0	-0.00078876	0.999371	1.00004	NA	NA	NA	1	-0.399542	0.689565	0.988198	4	0.522872	0.60116	1.05857	7	-0.723633	0.469498	0.945236	NA	NA	---	0	NA	NA	---	0	-1.02653	0.304946	---	2
ENSG00000055813	CCDC85A	114800	1.3585	0.175316	0.787091	1.00799	0.314262	0.78589	7	0.249525	0.803124	1.002	4	1.25188	0.21158	--	2	-0.80481	0.421089	0.801838	-0.770428	0.441198	0.823691	9	-0.00363724	0.997099	NA	2	-1.34406	0.179185	0.913035	12	-0.931306	0.35197	0.915958	0.757466	0.448989	0.968307	4	0.0350082	0.972082	1.00995	3	-1.09486	0.2739	0.924196	5
ENSG00000055917	PUM2	23369	-0.970664	0.33249	0.935105	-1.96782	0.05	0.381363	7	-0.0376817	0.969966	--	2	0.177569	0.85918	1.01	7	-0.85331	0.393658	0.782925	-0.849398	0.395829	0.788475	9	-0.615419	0.538395	0.954463	9	-0.408859	0.682716	1.04855	9	1.07208	0.284001	0.887735	NA	NA	---	0	NA	NA	---	0	0.8771	0.38069	0.975081	5
ENSG00000055950	MRPL43	84545	0.858831	0.391113	0.964628	1	1	--	0	1	1	--	0	-0.488917	0.625254	1.00979	4	-1.01907	0.308375	0.709319	NA	NA	NA	1	-0.712727	0.476153	0.929889	7	0.663875	0.506898	1.05778	12	0.327625	0.743279	0.989817	NA	NA	---	0	-0.285397	0.775412	---	1	0.92586	0.354792	---	2
ENSG00000055955	ITIH4	3700	0.667432	0.505005	1.00019	3.13771	0.00187026	--	2	2.56818	0.0107027	--	2	0.201457	0.840477	--	1	-0.777614	0.43695	0.811664	-2.06749	0.0389026	0.251711	3	-0.22139	0.824827	0.999013	3	-1.43505	0.151534	0.882745	8	-0.513184	0.607961	0.96946	0.440653	0.65958	---	2	-0.941822	0.346562	---	1	-1.70447	0.0886733	0.681179	6
ENSG00000055957	ITIH1	3697	-0.980631	0.327557	0.932462	1	1	--	0	1	1	--	0	0.0405878	0.967651	--	2	-1.02083	0.307539	0.708555	-0.0333012	0.97344	0.992987	3	-0.12515	0.900425	1.00125	8	1.01205	0.311718	1.02772	5	-1.46268	0.14394	0.757637	-0.827826	0.408011	---	2	-0.859389	0.390378	0.997328	4	-0.66831	0.504124	1.00603	3
ENSG00000056097	ZFR	51663	1.00034	0.317945	0.925077	1.3721	0.171046	0.637812	5	0.708461	0.479204	0.976853	3	0.961263	0.337186	0.948909	8	1.18795	0.235089	0.636099	0.819459	0.412688	0.804108	6	-1.88156	0.0601384	0.411964	7	-0.592097	0.553898	1.05992	3	-0.373566	0.708824	0.986519	-2.46895	0.0137542	---	1	0.979858	0.327446	0.968495	3	0.441103	0.659255	---	1
ENSG00000056277	ZNF280C	55609	0.99312	0.321444	0.927718	-0.379553	0.704543	--	2	1	1	--	0	0.373933	0.708716	--	2	1.49462	0.135278	0.489855	NA	NA	NA	2	1.32877	0.184176	0.675561	3	-0.070314	0.943955	1.01149	4	1.25901	0.208386	0.824909	-0.0916017	0.927037	0.994227	3	NA	NA	---	0	1.06373	0.287763	---	1
ENSG00000056291	NPFFR2	10886	-0.529904	0.596566	1.01243	-1.1386	0.255769	0.739541	4	-1.01128	0.312688	0.914713	3	1	1	--	0	1.4547	0.146014	0.509504	0.34026	0.73372	0.945522	6	-0.395406	0.692614	0.988339	6	1.93303	0.0534677	0.656392	3	2.01641	0.0440838	0.519553	NA	NA	---	0	3.14543	0.00171841	---	2	NA	NA	---	0
ENSG00000056487	PHF21B	112885	-0.583279	0.560139	1.00641	-0.479921	0.63163	--	2	-0.716931	0.473969	0.975692	4	0.239528	0.810858	--	2	-0.290082	0.771804	0.95287	0.189627	0.849634	0.972103	8	-0.475916	0.634221	0.97628	5	-0.343601	0.731207	1.04217	11	-2.33367	0.0198542	0.371429	-1.86723	0.0622274	---	2	1.08126	0.2799	---	1	-2.19692	0.028306	---	1
ENSG00000056558	TRAF1	7185	0.524799	0.600107	1.01292	1	1	--	0	1.24596	0.213742	0.844765	5	-0.770638	0.441522	0.992077	5	0.232269	0.816369	0.963575	-0.0373776	0.97019	0.991714	3	0.0773766	0.938337	1.00109	8	-0.173512	0.862279	1.02312	3	0.955143	0.339787	0.911366	NA	NA	---	0	NA	NA	---	0	0.68793	0.491692	---	2
ENSG00000056586	RC3H2	54542	0.055271	0.955959	1.06153	0.192435	0.84753	--	1	-1.02213	0.307535	0.912619	4	2.39667	0.0171506	--	2	3.41075	0.000669429	0.0135428	1.90492	0.0570301	0.311433	5	3.70599	0.000220176	0.00758666	4	0.097239	0.922553	1.01351	3	-0.768463	0.442434	0.937763	-0.0852846	0.932056	---	2	-1.42588	0.154284	0.844798	5	0.322082	0.747473	---	1
ENSG00000056736	IL17RB	55540	-1.4309	0.15349	0.757824	1	1	--	0	-1.92324	0.0553873	--	2	-1.46562	0.14379	0.744866	3	-0.812527	0.416651	0.79899	NA	NA	NA	1	-0.611164	0.541207	0.955172	4	-0.386089	0.6995	1.04787	8	0.61724	0.537249	0.957306	NA	NA	---	0	NA	NA	---	0	NA	NA	---	0
ENSG00000056972	TRAF3IP2	10758	-0.201888	0.840139	1.04221	-0.549987	0.582734	--	1	0.475033	0.635106	0.998671	4	0.633417	0.526939	--	1	1.37532	0.16929	0.546801	0.536512	0.591705	0.898441	8	1.0838	0.278671	0.791111	6	1.81295	0.0700892	0.719002	6	-1.6266	0.104207	0.688539	-0.124917	0.90062	---	1	NA	NA	---	0	-0.476234	0.634035	---	1
ENSG00000056998	GYG2	8908	-0.123085	0.902121	1.05278	1.42586	0.154937	--	1	0.595371	0.55204	--	2	-1.10372	0.270592	--	2	2.44492	0.0146317	0.129666	2.74748	0.00609557	0.0757624	3	1.25112	0.211134	0.715065	4	0.855753	0.392305	1.04768	4	-0.477461	0.633161	0.973487	NA	NA	---	0	0.555439	0.578746	1.03068	15	-0.0819559	0.934702	1.00143	7
ENSG00000057019	DCBLD2	131566	2.78788	0.00564067	0.14126	3.8914	0.000122587	0.00761857	13	1.18358	0.237505	0.863967	4	-1.68118	0.0937577	--	1	0.0246757	0.980318	0.995696	0.349321	0.72691	0.943992	8	-2.02548	0.0430398	0.344335	3	0.289798	0.772021	1.03615	11	-1.89794	0.0580554	0.570842	-1.2878	0.198181	0.835736	3	-0.682645	0.495024	1.01999	3	1.99356	0.0465318	0.537543	4
ENSG00000057149	SERPINB3	6317	-1.22935	0.219894	0.840423	1	1	--	0	-0.177796	0.859002	--	1	-0.809746	0.418722	--	1	1.80363	0.0715409	0.346845	NA	NA	NA	1	1.42547	0.154283	0.627183	5	0.188684	0.850372	1.02432	5	-0.578046	0.563392	0.961679	NA	NA	---	0	0.025986	0.979275	---	1	-0.114842	0.908598	---	2
ENSG00000057252	SOAT1	6646	-2.07164	0.0391446	0.435577	-1.90827	0.0573016	0.405135	3	-1.42629	0.154813	0.770568	3	0.749266	0.454278	0.993401	3	1.1634	0.244899	0.647249	-0.784201	0.433077	0.818871	3	1.85853	0.0633388	0.420655	8	1.322	0.186419	0.918436	3	0.342043	0.732407	0.988264	2.04765	0.0409129	0.472544	3	-0.897994	0.369453	0.986835	7	0.650848	0.515327	---	2
ENSG00000057294	PKP2	5318	0.151867	0.879393	1.04998	0.694704	0.487773	0.88009	9	-0.0723445	0.942376	1.00207	4	-0.318537	0.750297	1.01241	4	-0.912642	0.361615	0.759467	-0.600216	0.548476	0.878306	12	-0.770507	0.441151	0.913295	7	-0.201571	0.840286	1.02589	8	-1.55303	0.120802	0.71822	-1.00113	0.317061	---	1	-0.0317169	0.974706	---	1	-0.110151	0.912317	1.0024	4
ENSG00000057468	MSH4	4438	0.639611	0.522909	1.00256	-0.381679	0.702967	--	2	0.942042	0.346921	--	2	-0.509156	0.611013	--	2	1.20925	0.226804	0.624143	0.1511	0.879922	0.978065	6	2.36449	0.0182136	0.204557	5	-0.596782	0.550766	1.06075	6	0.44578	0.655874	0.977751	-0.681209	0.495932	0.975442	4	1.97661	0.0484213	---	1	0.67106	0.502372	1.00541	3
ENSG00000057593	F7	2155	0.203674	0.838745	1.04319	-0.204766	0.837892	--	1	0.987919	0.32398	0.919199	5	-0.40024	0.689262	--	2	2.57338	0.0101904	0.101699	NA	NA	NA	2	4.22575	2.56215e-05	0.0011552	7	-0.0811084	0.935369	NA	2	-0.272294	0.785464	0.993453	NA	NA	---	0	-1.26535	0.206107	0.902525	4	1.20667	0.227909	---	2
ENSG00000057608	GDI2	2665	0.332066	0.740069	1.03568	-0.947458	0.34416	0.808825	3	0.451379	0.65204	--	2	0.555433	0.579009	1.00529	4	2.22595	0.0262028	0.188907	0.364491	0.715556	0.937978	9	1.20195	0.229621	0.733743	5	0.447794	0.654383	1.05581	8	-1.10455	0.269679	0.877718	-0.367649	0.71323	0.989527	5	-0.0227113	0.981886	---	1	0.765452	0.444223	---	2
ENSG00000057657	PRDM1	639	2.85679	0.00457547	0.121374	1.04706	0.295906	--	2	3.77698	0.000191057	0.00982269	4	0.898268	0.369756	0.962161	3	0.802833	0.42223	0.80254	-0.0439727	0.964933	0.991765	3	-0.359548	0.719249	0.992528	6	0.416535	0.677093	1.04964	7	-0.726467	0.46776	0.94603	NA	NA	---	0	NA	NA	---	0	NA	NA	---	0
ENSG00000057663	ATG5	9474	1.68243	0.093516	0.637291	0.395762	0.692559	0.948665	4	0.972177	0.331738	0.923374	12	1.51542	0.130709	0.722003	3	2.70386	0.00695085	0.0779304	1.28262	0.199875	0.591915	6	0.736626	0.461494	0.92193	8	1.80627	0.0711264	0.723151	6	1.24445	0.213691	0.826079	NA	NA	---	0	-1.77424	0.0763956	---	2	NA	NA	---	0
ENSG00000057704	TMCC3	57458	1.45177	0.147601	0.746412	1.96382	0.0504655	0.383172	3	-1.0955	0.274167	--	1	-1.41724	0.157439	--	1	-0.150558	0.88035	0.97925	0.870759	0.38406	0.779291	6	0.207369	0.835757	0.998698	7	0.690476	0.490028	1.05481	14	-0.594025	0.55266	0.96016	0.326753	0.743938	---	2	-0.963536	0.335563	---	2	-0.121395	0.903408	---	1
ENSG00000057935	MTA3	57504	0.377726	0.705898	1.03209	0.237973	0.812063	0.971696	10	-0.454766	0.649603	--	1	-0.632182	0.527744	0.995648	4	1.19247	0.233314	0.633736	2.22803	0.0260637	0.195449	17	-0.59902	0.549273	NA	2	0.221498	0.824742	1.02978	7	0.2929	0.769673	0.991998	1.89139	0.058926	0.551834	6	-0.241977	0.808858	---	2	-0.247506	0.804578	---	2
ENSG00000058056	USP13	8975	-1.21014	0.227169	0.848459	-1.31029	0.191089	0.666164	3	-0.655049	0.512933	0.984918	3	1.90801	0.0573348	0.517104	3	1.04364	0.296861	0.698711	0.668443	0.503979	0.862696	12	1.14616	0.251958	0.758382	7	0.980957	0.326812	1.03536	6	-1.16387	0.244815	0.855842	NA	NA	---	0	1.22976	0.219141	0.912168	5	-0.379428	0.704468	1.01597	10
ENSG00000058063	ATP11B	23200	1.2371	0.217009	0.838948	-0.653272	0.514076	--	1	0.291448	0.770908	0.999709	4	0.175415	0.860871	--	1	1.57788	0.114857	0.451789	-0.318246	0.750354	0.950269	9	-0.385317	0.700071	0.987975	10	-0.883931	0.376911	1.041	5	0.483979	0.628531	0.973517	0.807959	0.419349	---	2	0.0842626	0.932868	---	1	0.298502	0.765396	1.01309	3
ENSG00000058085	LAMC2	3918	0.955096	0.340291	0.94079	1.14066	0.254914	--	2	-0.00306453	0.997557	1.00031	5	0.525825	0.599394	1.00928	4	0.891077	0.373067	0.768521	-0.780794	0.435078	0.819993	3	-0.0202408	0.983855	1.00077	6	1.68125	0.0929759	0.779598	4	-0.667217	0.504822	0.950232	0.360646	0.718457	0.989187	4	0.00482496	0.996151	---	2	0.00482496	0.996151	---	2
ENSG00000058091	CDK14	5218	0.0395893	0.968447	1.06271	-0.10688	0.914955	0.982693	26	0.902403	0.36756	0.944072	5	0.97648	0.329606	--	2	1.44688	0.148192	0.512834	0.630012	0.528807	0.869726	39	0.300276	0.764019	0.9948	5	-1.09063	0.275655	1.00007	7	2.10851	0.0352902	0.481379	1.88816	0.0593585	0.552154	13	1.10827	0.268069	0.937366	7	5.28697	1.59691e-07	---	1
ENSG00000058262	SEC61A1	29927	0.241116	0.809628	1.04139	1	1	--	0	0.532593	0.594705	0.99675	4	0.0448884	0.964226	--	1	3.80263	0.000150379	0.0041826	NA	NA	NA	1	2.36548	0.018165	0.204328	8	-1.95629	0.0506634	0.642673	6	0.380603	0.703597	0.986242	0.211531	0.832526	0.988194	4	0.248689	0.803664	---	1	-1.23342	0.217774	---	1
ENSG00000058272	PPP1R12A	4659	-0.686245	0.493084	0.997823	-0.291153	0.771133	0.964923	15	0.524988	0.599976	0.995576	5	0.0689678	0.945061	1.00393	8	-2.48652	0.0130353	0.120201	-1.7727	0.0765327	0.364662	11	-1.50964	0.131398	0.58793	8	-0.955942	0.339295	1.03942	10	0.673098	0.501075	0.949413	NA	NA	---	0	NA	NA	---	0	-1.54782	0.122053	0.76695	3
ENSG00000058335	RASGRF1	5923	-0.698842	0.485187	0.997151	-0.247823	0.804439	--	2	0.197438	0.843617	--	2	-0.60616	0.544862	0.999049	9	2.66954	0.00769833	0.0839089	2.04173	0.041397	0.261864	8	1.90834	0.0565866	0.401658	7	0.186343	0.852208	1.02438	10	0.33544	0.737379	0.988602	0.200986	0.84076	---	1	-0.680305	0.496504	---	1	-0.241444	0.809271	1.01354	5
ENSG00000058404	CAMK2B	816	0.212151	0.832132	1.04494	0.513136	0.60823	0.925025	4	-0.271001	0.786575	--	2	0.361141	0.718246	1.01007	7	-0.218752	0.826881	0.966907	-0.344791	0.730312	0.944942	8	-0.534624	0.593009	0.970318	6	-0.332725	0.7394	1.04047	4	0.45753	0.647411	0.977174	-0.116665	0.907154	0.995762	3	NA	NA	---	0	1.71533	0.0866634	---	1
ENSG00000058453	CROCC	9696	1.49638	0.135596	0.727659	0.139858	0.888865	0.980186	3	1.10799	0.268746	--	1	0.21042	0.833481	1.00963	6	0.753948	0.451029	0.822217	1.51482	0.130081	0.489955	9	-0.0993296	0.920893	1.00111	12	-0.225809	0.821389	1.03033	10	1.3114	0.190089	0.809215	-0.670641	0.502638	0.976166	3	0.458305	0.646855	---	1	2.02943	0.0427381	---	1
ENSG00000058600	POLR3E	101060521	NA	NA	NA	NA	NA	NA	NA	NA	NA	NA	NA	NA	NA	NA	NA	-2.34795	0.0190392	0.15347	-1.4642	0.143401	0.512642	3	-1.8353	0.0667096	0.429549	7	-1.14275	0.253372	0.982937	9	0.185864	0.852597	0.993338	NA	NA	---	0	1.32861	0.184348	0.881517	3	NA	NA	---	0
ENSG00000058668	ATP2B4	493	-0.679151	0.49756	0.998886	-0.110372	0.912187	--	1	0.701261	0.483678	0.976937	4	-0.323913	0.746227	1.01313	6	0.680467	0.49634	0.847767	-0.345283	0.729942	0.94508	12	0.0918145	0.926861	1.00056	7	2.25364	0.0243989	0.476503	13	0.767188	0.443191	0.938407	-0.198811	0.84246	0.989254	5	-0.116582	0.90722	1.01766	5	-0.550486	0.582137	1.01241	9
ENSG00000058673	ZC3H11A	441155	NA	NA	NA	NA	NA	NA	NA	NA	NA	NA	NA	NA	NA	NA	NA	2.74653	0.00611308	0.0708998	1.70752	0.0879854	0.393491	3	3.72496	0.000204435	0.0071346	14	0.768083	0.442589	1.05276	5	-1.03106	0.302818	0.894342	-0.348574	0.727499	0.989837	3	-0.192652	0.84728	1.02569	11	0.516659	0.605534	1.01182	3
ENSG00000058729	RIOK2	55781	0.57895	0.563053	1.00769	-0.51559	0.606516	--	1	0.4486	0.654041	0.998912	7	-0.145916	0.884085	1.00813	3	-0.271276	0.786226	0.956734	NA	NA	NA	1	0.050353	0.959849	1.00128	6	NA	NA	NA	0	1.01601	0.309923	0.898941	NA	NA	---	0	-0.213781	0.830771	1.02717	13	NA	NA	---	0
ENSG00000058799	YIPF1	54432	1.10193	0.271367	0.889124	-0.135146	0.892586	--	1	-1.23962	0.216077	0.845063	3	3.46999	0.000596021	0.0291601	4	0.664166	0.506712	0.853342	0.844872	0.398351	0.789529	6	-0.606161	0.544522	0.95591	4	-1.15576	0.24801	0.979281	3	0.0076989	0.993859	0.999707	NA	NA	---	0	-0.282349	0.777747	---	1	0.553271	0.580229	---	1
ENSG00000058804	NDC1	55706	0.0993466	0.920929	1.05609	0.380432	0.703891	--	1	1.07313	0.284069	0.895535	4	-0.559654	0.576129	1.00454	3	0.131985	0.895019	0.981538	NA	NA	NA	2	-1.34987	0.177313	0.665521	8	0.0995225	0.92074	1.01424	9	-0.263011	0.792608	0.993319	-0.10585	0.915727	---	1	NA	NA	---	0	0.300467	0.763898	---	2
ENSG00000058866	DGKG	1608	0.344976	0.730352	1.03578	0.500498	0.617087	0.923705	5	1	1	--	0	1.50381	0.133671	0.725045	4	0.823984	0.410113	0.793651	1.05897	0.289826	0.700076	21	0.0805332	0.935827	1.00106	7	2.22833	0.0260436	NA	1	-2.56874	0.0103833	0.27059	-1.81493	0.0699008	0.595589	4	-0.389737	0.696833	---	2	0.0305358	0.975647	---	2
ENSG00000059122	FLYWCH1	84256	0.186278	0.852352	1.04469	0.199402	0.842082	0.976062	3	0.126971	0.899048	0.998951	6	1.34578	0.17938	0.79956	8	-2.40511	0.0163184	0.139842	NA	NA	NA	2	-2.51357	0.0120819	0.156985	7	-0.284578	0.776016	1.03614	5	-0.288924	0.772713	0.991254	NA	NA	---	0	0.19235	0.847516	1.02584	6	-0.764191	0.444974	0.991499	19
ENSG00000059145	UNKL	64718	-0.366952	0.713911	1.03333	-0.678072	0.498244	0.885024	7	-0.819596	0.413091	0.959368	4	-0.488348	0.625657	1.01018	7	0.000481042	0.999616	1.00003	0.751909	0.452254	0.829481	6	-0.563204	0.573402	0.96417	10	-1.90805	0.0566243	0.674183	15	-1.75306	0.0799654	0.63002	-1.39176	0.164373	---	1	-0.613016	0.540036	---	2	0.249726	0.802862	1.01377	4
ENSG00000059377	TBXAS1	6916	0.505397	0.613648	1.01638	-1.86425	0.0632533	0.421186	3	0.857366	0.39192	--	2	0.102707	0.918264	--	1	-1.32227	0.18633	0.572432	-0.599865	0.548709	0.878396	12	-0.685843	0.492945	0.936234	7	0.353069	0.724099	1.04362	6	2.93491	0.00342984	0.141703	-0.647777	0.517311	0.977273	18	-0.949028	0.342886	0.971814	3	-1.76587	0.0777909	0.642713	4
ENSG00000059378	PARP12	64761	-0.803081	0.422557	0.976604	-0.155367	0.876636	--	1	1	1	--	0	-0.0826305	0.9342	--	2	2.27654	0.0229897	0.173272	NA	NA	NA	0	1.65196	0.0988049	0.516237	4	-0.135265	0.892425	1.02036	8	-0.0119897	0.990437	0.999177	0.98818	0.323357	---	2	0.64951	0.516191	---	2	0.676165	0.499127	1.00512	3
ENSG00000059573	ALDH18A1	5832	-0.271737	0.786009	1.03983	0.718019	0.473299	--	1	-0.712831	0.476499	0.975854	6	-1.1586	0.247532	--	2	2.25848	0.0240947	0.178835	NA	NA	NA	2	2.02685	0.0428988	0.344345	8	1.67562	0.0940735	0.782457	7	1.79006	0.0738147	0.61649	NA	NA	---	0	2.24509	0.0250286	---	1	2.63866	0.00848163	0.224528	3
ENSG00000059588	TARBP1	6894	-0.631743	0.528031	1.00272	-0.0492715	0.960735	0.99146	5	-0.0752896	0.940034	1.00251	7	-1.1574	0.248019	0.871177	7	-0.193743	0.84641	0.970412	-0.485649	0.627305	0.911958	19	-0.198477	0.842705	0.998563	17	0.340628	0.733443	1.04174	10	-0.050795	0.959501	0.997455	0.242169	0.80871	---	1	-0.257022	0.797226	1.03096	4	1.367	0.172001	---	2
ENSG00000059728	MXD1	4084	-1.33687	0.182267	0.795524	-1.05381	0.292808	0.768907	3	0.621624	0.534657	0.988038	4	-0.624852	0.532538	--	2	0.81807	0.41348	0.796875	1.58177	0.113966	0.458364	4	0.962115	0.336186	0.845395	9	0.0837998	0.93323	1.01299	5	-0.612007	0.540703	0.957966	NA	NA	---	0	-0.907557	0.36438	---	2	NA	NA	---	0
ENSG00000059758	CDK17	5128	0.102758	0.918223	1.05632	0.326431	0.744324	0.960504	6	-0.494641	0.621212	0.996767	3	0.383533	0.701593	--	2	2.39265	0.0168805	0.142765	2.01829	0.0437835	0.268059	15	4.72999	2.51203e-06	0.000144721	5	-2.62737	0.0087147	0.276288	7	-1.49181	0.136135	0.749585	NA	NA	---	0	NA	NA	---	0	NA	NA	---	0
ENSG00000059769	DNAJC25	552891	1.24845	0.21283	0.834504	-0.503543	0.614948	--	2	2.72523	0.00679919	0.164824	3	-0.460871	0.645222	1.00861	3	-0.322659	0.74701	0.945767	-1.46202	0.143999	0.513666	3	-0.121802	0.903076	1.00098	9	1.69839	0.0896944	0.775126	5	-0.241329	0.80936	0.994121	-0.114607	0.908785	---	2	NA	NA	---	0	1.79282	0.0733708	---	1
ENSG00000059804	SLC2A3	6515	0.366529	0.714226	1.03351	1.59	0.112878	--	1	1	1	--	0	1.59	0.112878	--	1	2.87237	0.00414582	0.0542751	NA	NA	NA	2	2.64003	0.0083975	0.122816	8	0.398491	0.690339	1.04803	4	0.218066	0.827432	0.992439	NA	NA	---	0	0.845147	0.398276	0.99871	3	0.489797	0.624409	1.01009	5
ENSG00000059915	PSD	5662	1.06949	0.285698	0.902367	0.340553	0.733676	--	2	1.19115	0.234525	0.860485	7	0.909724	0.363691	0.959955	3	0.966315	0.334081	0.735385	1.42545	0.154288	0.531424	3	1.75838	0.0789387	0.464608	10	0.125051	0.900504	1.01834	9	0.781269	0.43487	0.938274	NA	NA	---	0	-0.571312	0.567945	---	1	-1.13535	0.256559	---	1
ENSG00000060069	CTDP1	9150	-0.0442253	0.964754	1.06273	1	1	--	0	0.868516	0.3858	--	1	-0.438123	0.661609	1.0099	5	0.198076	0.843019	0.970483	0.0637349	0.949192	0.989341	3	0.127206	0.898799	1.00124	5	1.24733	0.212518	0.943045	3	NA	NA	NA	NA	NA	---	NA	NA	NA	---	NA	NA	NA	---	NA
ENSG00000060140	STYK1	55359	1.14418	0.253452	0.877242	-0.392442	0.695008	--	1	0.991193	0.322382	0.918042	4	-0.381607	0.70302	--	2	2.19297	0.0285014	0.198645	1.89245	0.058672	0.315701	4	1.87995	0.0603568	0.412422	4	-0.514336	0.607112	1.05748	9	1.46731	0.142677	0.756978	NA	NA	---	0	-0.0281601	0.977541	---	1	1.86227	0.0629237	0.59827	24
ENSG00000060237	WNK1	65125	0.0393049	0.968673	1.06285	-1.19161	0.234346	0.715835	7	-0.0296085	0.976399	1.00298	4	1.46468	0.144045	0.745562	10	1.59131	0.111803	0.445646	2.23702	0.0254687	0.191712	13	-0.305038	0.76039	0.994834	7	-2.19856	0.0280997	0.504749	3	0.205123	0.837527	0.992978	0.277492	0.781472	0.990055	6	0.717671	0.473165	1.0205	19	1.06819	0.285749	0.931635	8
ENSG00000060339	CCAR1	55749	-0.907455	0.364888	0.954858	-0.976791	0.329452	0.795425	4	-0.488852	0.6253	0.996458	3	-2.82399	0.00505734	0.132947	3	-0.373008	0.709209	0.933937	0.956729	0.338897	0.743382	4	-0.729352	0.465929	NA	1	0.0674263	0.946254	1.01106	3	0.825471	0.409345	0.933348	-0.749644	0.453685	---	1	0.699077	0.484702	---	2	-2.11647	0.0346063	0.464144	4
ENSG00000060491	OGFR	11054	-1.87427	0.0618555	0.540061	1	1	--	0	-0.195346	0.845253	0.999001	5	-2.22362	0.0269112	0.361425	7	1.55885	0.119297	0.460311	NA	NA	NA	1	1.75533	0.0794583	0.465652	11	-0.471829	0.637135	1.05406	9	1.40292	0.161019	0.777471	NA	NA	---	0	NA	NA	---	0	NA	NA	---	0
ENSG00000060558	GNA15	2769	1.48558	0.13843	0.733523	1	1	--	0	1.66853	0.0962445	0.664928	10	0.6547	0.513158	0.994767	5	1.40898	0.1591	0.530377	NA	NA	NA	2	0.774731	0.438652	0.912283	7	1.28817	0.197936	0.927619	8	-0.0720491	0.94258	0.996545	-0.176567	0.859892	---	1	0.883707	0.377114	0.992435	18	-1.21278	0.225562	0.883566	12
ENSG00000060566	CREB3L3	84699	-0.0762965	0.939234	1.05983	0.464555	0.642584	0.934094	6	-0.225109	0.822046	1.00061	4	0.610807	0.541785	0.998456	6	-0.268829	0.788108	0.956636	0.863179	0.388212	0.782426	3	-1.14178	0.253772	0.759537	12	-0.0375974	0.970015	1.00452	6	0.468731	0.639387	0.973898	0.0394363	0.968552	---	1	1.00141	0.316927	0.962421	4	0.251794	0.801263	1.014	8
ENSG00000060642	PIGV	55650	0.304053	0.761296	1.03913	1	1	--	0	0.552743	0.580847	0.996119	6	0.237033	0.812791	--	2	-4.00736	6.51887e-05	0.00208499	NA	NA	NA	1	-2.76416	0.00579448	0.0945925	21	-1.80687	0.0710327	0.723215	3	-1.06824	0.285726	0.886878	-1.52832	0.126821	---	1	-1.35684	0.175205	0.88331	4	0.00609312	0.99514	0.999986	10
ENSG00000060656	PTPRU	10076	0.967169	0.334231	0.93596	0.306812	0.759197	0.962669	5	0.491845	0.623185	--	2	0.0940441	0.925136	--	1	2.9586	0.00315109	0.0447066	2.22283	0.0264132	0.197322	5	0.818367	0.41331	0.899077	9	1.32833	0.184321	0.918516	14	0.23904	0.811135	0.994007	0.897434	0.369751	---	1	0.897434	0.369751	---	1	-0.470919	0.637824	1.00914	19
ENSG00000060688	SNRNP40	9410	0.0134553	0.989273	1.0657	1.41033	0.159469	--	1	0.0729368	0.941905	1.00208	5	0.269536	0.787701	1.00941	4	0.684745	0.493637	0.846843	-0.70086	0.483527	0.851523	9	1.88899	0.059134	0.408683	11	0.363442	0.716339	1.04471	6	-0.232602	0.816129	0.993073	-0.41707	0.676737	0.985249	4	1.73583	0.0829697	---	2	-1.00692	0.31427	---	2
ENSG00000060709	RIMBP2	23504	0.708369	0.479261	0.996119	-0.179888	0.857361	0.973158	3	-0.348967	0.727356	--	1	-0.151933	0.879341	--	1	0.444765	0.65657	0.917838	1.49774	0.134465	0.497763	6	-0.359482	0.719298	0.99247	5	0.054017	0.956931	1.00926	8	0.408307	0.683155	0.983407	0.0204837	0.983663	0.996363	8	-0.428087	0.6687	---	2	1.00412	0.315619	0.949261	3
ENSG00000060718	COL11A1	1301	1.02986	0.303895	0.916849	2.70198	0.00728113	0.132801	4	0.268709	0.788337	1.00075	6	-0.044287	0.964705	--	2	1.33477	0.182206	0.566758	-0.851062	0.394905	0.787426	14	2.45936	0.0140591	0.174056	7	-1.41918	0.156106	NA	1	0.191254	0.848374	0.993573	1.00548	0.314963	---	2	0.713668	0.475636	---	2	0.200216	0.841361	---	1
ENSG00000060749	QSER1	79832	0.0835328	0.933483	1.05924	-0.756432	0.449978	0.863917	3	-1.36445	0.173439	0.791736	3	-0.397893	0.69099	1.01202	3	1.7544	0.0796184	0.370014	-1.12382	0.261316	0.669926	8	2.17002	0.0302014	0.280348	13	-0.0504889	0.959741	1.00855	16	3.13178	0.00179935	0.0941776	5.78533	1.03019e-08	2.2545e-06	3	3.23182	0.00127927	0.0646389	4	-0.860243	0.389907	---	2
ENSG00000060971	ACAA1	30	0.671869	0.502179	1.00077	0.910293	0.363392	--	1	0.434	0.664597	--	2	-0.18025	0.857077	--	2	0.552747	0.58054	0.886845	NA	NA	NA	1	0.687287	0.492035	0.935566	4	-0.133053	0.894174	1.01995	5	-0.249941	0.802696	0.9934	NA	NA	---	0	-1.55917	0.119342	0.784828	3	-0.909647	0.363276	0.969022	9
ENSG00000060982	BCAT1	586	-0.414084	0.679106	1.02978	0.382553	0.70232	0.95373	6	-0.679468	0.49736	0.982536	4	-0.363649	0.716373	1.01055	3	0.735158	0.462387	0.829319	1.96415	0.0497437	0.288333	10	0.39108	0.695808	0.988751	9	-0.111161	0.911507	1.01691	13	1.39272	0.164082	0.78173	2.4713	0.0136651	---	2	0.605441	0.545054	---	2	-1.26754	0.205324	0.875687	5
ENSG00000061273	HDAC7	51564	0.0903935	0.928034	1.05803	0.333501	0.738987	0.960511	3	0.271583	0.786128	1.00052	7	-0.411016	0.681352	1.011	6	2.04953	0.0406278	0.250046	0.723126	0.469743	0.844975	9	1.51582	0.129828	0.585597	13	0.457658	0.647281	1.05462	6	-1.812	0.0703521	0.610275	0.840537	0.400853	---	1	0.0492431	0.960738	---	2	0.261751	0.793579	1.01204	3
ENSG00000061337	LZTS1	11178	-0.419317	0.675282	1.02935	0.307578	0.758615	--	2	-0.470335	0.638454	0.999732	4	0.307578	0.758615	--	2	-1.09167	0.275197	0.679588	NA	NA	NA	2	-0.939706	0.347558	0.854841	3	-1.31927	0.187331	0.920214	9	-0.019708	0.984281	0.99908	NA	NA	---	0	0.205314	0.837378	---	1	-0.975793	0.329455	0.954821	3
ENSG00000061455	PRDM6	93166	-0.95084	0.342444	0.941895	-0.617135	0.537609	--	1	1.46987	0.142635	--	1	-0.405575	0.685341	--	1	-2.56475	0.010446	0.103688	-0.790625	0.429319	0.815501	3	-2.44939	0.0144521	0.176612	6	-0.622895	0.533472	1.05977	5	3.42678	0.000641262	0.0463126	-0.938412	0.348309	---	2	4.6403	4.05021e-06	0.000635114	3	NA	NA	---	0
ENSG00000061492	WNT8A	7478	1.79987	0.0728759	0.578457	1	1	--	0	4.77434	2.81065e-06	0.000235922	3	4.45647	1.17414e-05	0.00102667	5	2.67669	0.00753683	0.0827527	NA	NA	NA	0	0.00892689	0.992879	NA	1	-0.0062552	0.99501	1.00151	7	-0.580414	0.561795	0.961596	NA	NA	---	0	0.548618	0.583417	---	1	NA	NA	---	0
ENSG00000061656	SPAG4	6676	-0.336673	0.736596	1.03595	1	1	--	0	0.188563	0.850561	0.997821	10	-1.03051	0.303592	0.919426	6	-1.22888	0.219359	0.61362	NA	NA	NA	0	-1.12425	0.261133	0.768473	11	-1.41661	0.156857	0.890811	8	0.335868	0.737057	0.988738	NA	NA	---	0	0.958951	0.337867	0.971207	6	-1.12517	0.260845	---	2
ENSG00000061676	NCKAP1	10787	0.418986	0.675523	1.0295	0.249995	0.80276	0.970251	6	-0.275537	0.783092	0.999645	6	1.5107	0.131907	0.724725	6	0.784911	0.432661	0.808852	-1.98891	0.046938	0.278591	9	1.84644	0.0650747	0.425949	8	0.958751	0.337878	1.03919	3	0.0117983	0.990589	0.999277	-0.260855	0.79427	0.991467	4	-0.688877	0.491096	---	2	NA	NA	---	0
ENSG00000061794	MRPS35	60488	0.12571	0.900045	1.05259	1	1	--	0	0.344217	0.730922	0.998765	6	1.17452	0.241109	0.866403	8	1.59292	0.111443	0.445026	0.0416729	0.966766	0.991078	5	0.708783	0.478597	0.930821	7	1.19989	0.23042	0.962685	14	1.73481	0.0831519	0.638651	-0.16321	0.870393	---	1	2.2004	0.0280575	0.429602	7	NA	NA	---	0
ENSG00000061918	GUCY1B3	2983	0.119054	0.905312	1.05376	1	1	--	0	-0.638156	0.523854	--	1	1	1	--	0	-0.929214	0.352966	0.752213	-2.0113	0.0445178	0.270382	5	-0.657911	0.510721	NA	2	1.47611	0.140178	0.867801	8	-0.938771	0.348126	0.914124	NA	NA	---	0	-1.20599	0.228172	---	1	-0.143702	0.885771	---	1
ENSG00000061938	TNK2	10188	0.388996	0.697552	1.03048	-0.518399	0.604558	0.923626	3	0.0417998	0.966686	--	1	-0.793749	0.427963	0.987157	5	-0.207796	0.835423	0.968553	-1.1584	0.246933	0.650391	5	1.90434	0.0571051	0.402843	7	-0.0578387	0.953887	1.01002	8	0.431609	0.666139	0.97996	-2.16271	0.0308527	0.423384	3	1.32018	0.187146	0.886968	18	-2.42906	0.0153522	0.31396	7
ENSG00000061987	MON2	23041	0.333271	0.73916	1.03569	-0.40198	0.687982	--	2	-0.275736	0.782939	0.99976	7	-0.540114	0.589515	1.00722	3	2.8596	0.00431529	0.0558207	2.6301	0.00864536	0.0966602	10	1.55147	0.121052	0.568258	14	0.867164	0.386026	1.04582	26	0.57949	0.562418	0.96169	NA	NA	---	0	0.0952464	0.924142	---	1	NA	NA	---	0
ENSG00000062038	CDH3	1001	0.622586	0.534025	1.00566	-0.0792092	0.936918	0.987738	6	1.25807	0.209334	0.841359	6	-1.51449	0.130945	0.721368	12	1.28826	0.197905	0.586351	2.00792	0.0448755	0.27139	4	0.631891	0.527579	0.952502	6	1.56502	0.117842	0.83497	13	1.37651	0.169039	0.790988	0.497637	0.618874	0.990866	4	1.1332	0.25746	0.935892	27	-0.0854155	0.931952	---	1
ENSG00000062096	ARSF	416	0.064884	0.948309	1.06071	0.368897	0.712462	--	2	-0.0105568	0.991584	--	1	-0.0283104	0.977433	--	1	-0.772596	0.439914	0.814067	NA	NA	NA	2	-0.129616	0.896892	1.00167	3	-0.0126865	0.98988	1.00145	4	-0.87887	0.37973	0.922611	-0.00449599	0.996414	---	1	-0.262968	0.792641	1.03105	7	0.0519994	0.958542	---	1
ENSG00000062194	GPBP1	65056	1.08488	0.278837	0.897448	0.112647	0.910385	0.981764	7	1.54518	0.123346	0.72371	3	-1.33613	0.182509	0.803628	6	-3.44595	0.000588756	0.0123391	-2.96529	0.00308385	0.0456631	10	-3.04098	0.0024093	0.0493114	8	0.13954	0.889047	1.02058	20	-0.163774	0.869949	0.993977	-0.298853	0.765128	0.988627	3	0.778928	0.436247	---	2	0.211296	0.832709	---	2
ENSG00000062282	DGAT2	84649	-0.162875	0.870725	1.0482	0.466104	0.641476	--	2	-0.646031	0.518748	0.985653	6	0.949522	0.343112	0.949546	7	-2.94719	0.00326885	0.046022	-3.22559	0.00129113	0.0234678	4	-1.48296	0.138347	0.600397	10	-0.126343	0.899482	1.01904	5	2.14999	0.0318484	0.458603	-0.982821	0.325986	---	1	4.2244	2.6651e-05	0.0028856	3	-0.196306	0.844419	1.01032	3
ENSG00000062485	CS	1431	1.15578	0.248681	0.872535	0.796304	0.426479	0.857043	5	-0.392333	0.695088	0.99973	5	1.14556	0.25288	0.876761	14	-0.0753825	0.939923	0.989541	1.4577	0.145184	0.515666	12	0.902629	0.366904	0.867355	17	-0.12774	0.898376	1.01907	11	1.73671	0.0828151	0.638962	-0.437254	0.662042	---	2	-0.597786	0.550148	---	1	1.58732	0.112826	0.745603	18
ENSG00000062524	LTK	4058	-0.141548	0.887531	1.05094	1	1	--	0	1.00052	0.317859	0.915729	7	-1.85772	0.0641794	0.546833	7	-0.380689	0.703501	0.931814	NA	NA	NA	0	-0.0523986	0.95822	1.00111	15	-0.442531	0.658185	1.05481	8	-0.447835	0.654391	0.977965	NA	NA	---	0	-0.479438	0.631755	1.03715	43	NA	NA	---	0
ENSG00000062582	MRPS24	64951	1.88336	0.0606091	0.53439	1	1	--	0	0.870425	0.384757	0.947798	3	1.17647	0.240331	0.865373	3	-0.163219	0.870373	0.976748	NA	NA	NA	1	0.049472	0.960551	1.001	4	-0.699311	0.484494	NA	2	1.81601	0.0697353	0.609179	NA	NA	---	0	-0.446396	0.655429	---	2	1.98014	0.0480222	---	1
ENSG00000062598	ELMO2	63916	-0.244909	0.806693	1.04173	-1.19074	0.234687	0.714276	4	-0.437548	0.662026	--	1	1	1	--	0	3.82025	0.000140156	0.00396284	2.41265	0.0159864	0.143054	8	2.73037	0.00641906	0.101738	8	-0.408115	0.683262	1.04806	10	-0.217381	0.827966	0.99244	-2.3155	0.0208319	---	1	0.634965	0.525629	---	1	0.456971	0.647813	---	1
ENSG00000062650	WAPAL	23063	0.80447	0.421757	0.977066	1	1	--	0	1.46037	0.145225	0.756087	3	-0.81582	0.415244	--	2	-0.94838	0.343127	0.743447	0.0176159	0.985948	0.995597	9	0.100978	0.919584	1.00099	7	1.42375	0.154779	0.885727	3	-1.8917	0.0588833	0.573235	-2.09182	0.0367621	---	2	-0.0467445	0.962728	1.01378	5	-2.32968	0.0200654	0.364388	3
ENSG00000062716	VMP1	406991	NA	NA	NA	NA	NA	NA	NA	NA	NA	NA	NA	NA	NA	NA	NA	2.32702	0.0201301	0.158991	2.81066	0.00502446	0.0654898	47	1.47267	0.141103	0.603455	21	3.25605	0.00116138	0.0737475	17	-0.508621	0.611155	0.969491	0.04252	0.966095	0.994066	3	-0.0686785	0.945262	1.01585	7	-2.1292	0.0335362	0.459983	3
ENSG00000062725	APPBP2	10513	0.535837	0.592464	1.01034	-0.733061	0.464088	0.867837	7	0.725683	0.468593	0.975367	9	0.700937	0.48388	0.995953	7	4.00697	6.52959e-05	0.00208563	4.97613	7.43389e-07	3.83542e-05	10	1.97616	0.0483654	0.367371	19	1.80092	0.0719668	0.727947	26	-0.20458	0.837951	0.993291	-0.0197723	0.98423	---	2	-0.138681	0.889736	1.01878	3	-1.22627	0.220451	---	2
ENSG00000062822	POLD1	5424	1.48595	0.138332	0.733369	-0.745926	0.45629	--	1	2.18108	0.0299459	0.383301	6	0.159515	0.873369	--	2	1.40017	0.161721	0.535601	NA	NA	NA	2	0.414246	0.678768	0.987476	3	1.13198	0.257869	0.986636	7	-0.849171	0.396035	0.928099	-0.14649	0.883571	0.992674	4	1.21288	0.225527	---	1	-0.927676	0.353849	0.96572	5
ENSG00000063015	SEZ6	124925	0.87868	0.380271	0.962299	0.566231	0.571656	0.917639	3	0.555557	0.578924	0.996143	7	0.940559	0.34768	0.948771	9	1.41476	0.1574	0.527137	2.19551	0.028318	0.206567	7	1.19593	0.231961	0.735072	18	-0.203852	0.838503	1.02665	10	0.518686	0.60412	0.96914	1.33244	0.183088	---	1	NA	NA	---	0	-0.70591	0.480445	---	2
ENSG00000063046	EIF4B	1975	0.700065	0.484424	0.997014	0.385498	0.700139	--	2	1.09584	0.274019	0.888132	12	-0.136932	0.891176	1.00866	5	0.237781	0.812092	0.962664	-0.151595	0.879532	0.97796	5	0.452839	0.650747	0.979967	25	0.739731	0.459608	1.05555	10	-0.726225	0.467909	0.946023	-0.666914	0.505015	---	2	1.07548	0.282479	0.945929	5	0.593121	0.553264	---	2
ENSG00000063127	SLC6A16	28968	-0.863234	0.388691	0.963522	-0.205884	0.83702	0.975135	6	-1.75025	0.0810865	0.622993	4	-0.292589	0.770036	1.01278	5	-0.311884	0.755183	0.947727	-1.40126	0.161395	0.542512	5	0.508948	0.610883	0.973024	11	0.423454	0.67204	1.05248	7	-0.369168	0.712098	0.986874	NA	NA	---	0	NA	NA	---	0	-0.79676	0.425822	0.990384	7
ENSG00000063169	GLTSCR1	29998	0.0326381	0.973985	1.06444	0.813992	0.416289	0.852563	4	-1.0234	0.306935	0.911717	4	-0.980672	0.327537	0.938463	7	-1.18245	0.237262	0.638435	-0.385739	0.699758	0.936478	7	0.166494	0.867797	0.999895	5	0.405773	0.684982	1.04766	12	NA	NA	NA	NA	NA	---	NA	NA	NA	---	NA	NA	NA	---	NA
ENSG00000063176	SPHK2	56848	2.11253	0.0354587	0.417251	0.207742	0.83557	--	1	-1.35507	0.176404	0.796139	7	0.340344	0.733833	1.0119	7	-0.242263	0.808618	0.96227	NA	NA	NA	2	1.11585	0.264708	0.774493	17	1.14721	0.251522	0.981195	16	1.46573	0.143107	0.757103	0.963176	0.335744	0.938818	3	0.812039	0.417006	1.00628	13	1.78258	0.0750248	---	1
ENSG00000063177	RPL18	6141	-0.0510482	0.959321	1.06187	1	1	--	0	-0.473035	0.636529	0.997856	8	2.50255	0.0128569	0.240535	8	0.645805	0.518529	0.859074	NA	NA	NA	1	-1.99833	0.0459068	0.357551	8	0.994904	0.319984	1.03194	17	0.533875	0.593573	0.967295	0.770752	0.441077	0.967808	8	0.0882618	0.92969	1.013	4	-0.468593	0.639485	1.00948	5
ENSG00000063180	CA11	770	0.185038	0.853323	1.04463	1	1	--	0	-0.252834	0.800568	1.00154	5	-0.284965	0.775866	1.01042	9	0.644807	0.519176	0.859608	NA	NA	NA	1	0.60338	0.54637	0.956455	10	-0.406582	0.684388	1.04786	8	1.63101	0.103274	0.687004	NA	NA	---	0	-0.0376738	0.969957	---	1	1.66238	0.0968204	0.705561	15
ENSG00000063241	ISOC2	79763	-1.03645	0.300818	0.916052	1	1	--	0	-0.917139	0.359799	0.9382	8	-0.942067	0.346909	0.948135	3	0.334486	0.738072	0.943046	NA	NA	NA	0	0.90627	0.364975	0.866086	5	1.0627	0.288131	1.01039	8	-0.446419	0.655413	0.977767	NA	NA	---	0	-0.619705	0.535624	1.02753	3	0.21692	0.828325	1.01459	14
ENSG00000063244	U2AF2	11338	-0.501926	0.616084	1.0161	-0.0238286	0.981005	--	2	0.482683	0.62967	0.998136	8	0.135704	0.892145	1.00809	5	-1.08278	0.279122	0.683557	NA	NA	NA	1	-1.97567	0.0484209	0.367408	11	1.14423	0.252757	0.983008	7	-0.0492698	0.960716	0.997161	-0.100151	0.920249	---	1	NA	NA	---	0	0.467284	0.640421	1.0085	22
ENSG00000063245	EPN1	29924	-0.998662	0.318755	0.925303	-1.10401	0.270464	0.753884	3	0.784806	0.43318	0.963934	10	-0.397286	0.691437	1.01196	3	0.406584	0.684386	0.925688	1.68998	0.0912928	0.401753	4	-0.590463	0.554992	0.958754	11	-1.326	0.185093	0.918358	17	-1.01365	0.311049	0.898708	0.795283	0.42668	---	2	-0.183638	0.854343	---	1	-1.02606	0.305169	0.944099	21
ENSG00000063322	MED29	55588	0.608106	0.543573	1.00679	-1.93477	0.0539493	--	2	2.48785	0.0133891	0.236012	10	-0.336589	0.73666	1.01207	3	3.41748	0.000653241	0.0133054	2.96718	0.00306507	0.045453	4	1.75595	0.0793527	0.46566	18	0.00631076	0.994966	1.00151	12	-0.996188	0.319453	0.904341	NA	NA	---	0	NA	NA	---	0	-0.739204	0.459995	0.996363	15
ENSG00000063438	AHRR	57491	-0.713057	0.476359	0.994513	-1.51892	0.129825	0.578355	10	0.250969	0.802008	1.00202	8	-0.309472	0.757175	1.01305	8	1.44248	0.149428	0.5148	2.14466	0.0321808	0.223707	19	0.942638	0.346056	0.853365	15	-0.534647	0.592993	1.05975	8	NA	NA	NA	NA	NA	---	NA	NA	NA	---	NA	NA	NA	---	NA
ENSG00000063515	GSC2	2928	0.234878	0.814462	1.04324	1	1	--	0	0.869505	0.385259	0.947522	6	-0.258224	0.796409	1.00862	6	2.88157	0.0040276	0.0533116	NA	NA	NA	0	2.37594	0.0176606	0.200938	5	0.468568	0.639463	1.0543	8	-0.127628	0.898475	0.994492	NA	NA	---	0	0.438478	0.661156	1.03373	10	-0.155773	0.876251	---	2
ENSG00000063587	ZNF275	10838	1.18412	0.237294	0.860836	1	1	--	0	0.0245069	0.980464	--	2	0.688072	0.491934	0.995576	3	3.02444	0.00254395	0.0382988	NA	NA	NA	1	2.11991	0.0342189	0.301939	3	-0.872424	0.383152	1.04324	3	-0.281043	0.778748	0.99203	NA	NA	---	0	-0.560489	0.575299	1.03182	4	-0.0414201	0.966971	1.00195	13
ENSG00000063601	MTMR1	8776	0.793372	0.428182	0.979176	0.872412	0.383674	0.836111	5	1.36945	0.171872	0.790136	6	0.300437	0.76405	1.01236	4	-0.471546	0.637337	0.909741	0.78524	0.432468	0.8185	3	0.559138	0.576172	0.964879	7	0.822136	0.411163	1.04963	6	-1.0663	0.286605	0.887684	NA	NA	---	0	-0.720613	0.471354	---	2	0.041199	0.967147	---	1
ENSG00000063660	GPC1	2817	-1.36145	0.174384	0.787681	0.139706	0.888985	--	1	-1.55402	0.121223	0.718084	3	-1.05227	0.293515	--	1	1.87446	0.0611103	0.31555	NA	NA	NA	2	-0.616267	0.537835	NA	1	2.80476	0.0051168	0.200943	10	1.54273	0.123282	0.719648	1.28118	0.200493	0.842072	4	-0.438454	0.661173	1.03358	4	-1.93448	0.0533988	0.556034	4
ENSG00000063761	ADCK1	57143	-0.671316	0.502531	1.00017	-0.536646	0.591906	--	2	-0.116603	0.907252	--	1	-1.61611	0.107112	--	1	-0.971296	0.331597	0.733634	-1.04228	0.29749	0.708229	3	-0.848181	0.396507	0.888895	3	0.264255	0.791629	1.03378	5	1.65636	0.0980321	0.677283	4.44932	9.80629e-06	---	1	NA	NA	---	0	2.76409	0.00583662	---	2
ENSG00000063854	HAGH	3029	-1.47807	0.140427	0.736301	-0.525597	0.599553	--	1	-0.540693	0.589116	0.996724	3	0.59701	0.550947	1.00039	5	-0.747134	0.455129	0.825535	-0.116664	0.907146	0.982634	5	-0.656995	0.511311	0.94515	4	1.43089	0.152723	0.884449	4	0.253053	0.800291	0.99379	-0.080382	0.935953	---	1	1.77793	0.0757868	0.666616	3	-1.48277	0.138521	---	2
ENSG00000063978	RNF4	6047	-2.27964	0.0233242	0.334781	-1.37898	0.168919	0.633165	7	1	1	--	0	-0.80124	0.423621	0.98581	4	1.72597	0.0846106	0.381275	0.858225	0.39094	0.783462	16	2.00491	0.0451974	0.354434	9	0.85196	0.394407	NA	2	-0.15779	0.874662	0.994361	0.408494	0.683018	0.985081	15	NA	NA	---	0	0.99942	0.317887	---	1
ENSG00000064012	CASP8	841	1.65056	0.0998651	0.652219	1.74416	0.0821447	0.481954	44	-0.0676335	0.946122	1.00225	3	1	1	--	0	-0.0579673	0.953784	0.991119	0.197578	0.843409	0.970699	12	-0.579608	0.562288	0.960614	6	-1.71549	0.0865144	0.767184	3	-0.420763	0.674039	0.98166	-1.16019	0.246312	---	1	0.819288	0.412861	---	2	1.2583	0.208644	---	1
ENSG00000064042	LIMCH1	22998	0.196141	0.844631	1.04392	0.663596	0.507454	0.88822	6	1	1	--	0	-0.346781	0.728996	1.01032	4	-1.5451	0.122586	0.466077	-0.527027	0.598272	0.900134	20	-0.979984	0.327292	0.837734	11	-1.18297	0.237056	NA	1	-0.675799	0.49936	0.949639	-0.296035	0.767278	0.988028	5	-1.2286	0.219575	---	1	-0.0175998	0.985962	---	2
ENSG00000064115	TM7SF3	51768	1.09631	0.273814	0.891432	0.115083	0.908455	--	1	0.577375	0.564115	0.995226	6	-0.604142	0.546202	1.00031	3	0.965266	0.334606	0.735795	0.364756	0.715358	0.938091	5	-0.520107	0.603085	0.97234	6	0.67446	0.500149	1.05515	5	2.08239	0.0376167	0.492213	4.16719	3.41216e-05	0.00329948	3	0.594378	0.552423	---	1	0.158902	0.873785	1.00583	3
ENSG00000064195	DLX3	1747	1.00593	0.315253	0.922994	0.301754	0.763046	--	1	-0.57587	0.56513	0.995595	6	0.547043	0.584752	1.0062	5	2.94131	0.00333109	0.0465146	NA	NA	NA	2	0.23486	0.814358	0.998776	14	0.585818	0.558108	1.06031	10	1.61125	0.107511	0.693889	NA	NA	---	0	1.22855	0.219592	0.911128	16	NA	NA	---	0
ENSG00000064199	SPA17	53340	-0.554766	0.579464	1.00891	-0.829752	0.407332	--	1	0.00377095	0.996994	1.00064	3	0.658067	0.510995	0.996371	3	-1.13128	0.258163	0.662658	NA	NA	NA	1	-0.28343	0.776896	0.996259	6	1.42799	0.153555	0.885252	12	3.49474	0.000500043	0.0385012	NA	NA	---	0	1.66182	0.0969313	---	1	2.66991	0.00773773	0.217519	4
ENSG00000064201	TSPAN32	10077	-0.360603	0.718647	1.03406	1	1	--	0	-0.275009	0.783497	--	2	0.318116	0.750616	--	2	0.404457	0.685949	0.92649	NA	NA	NA	0	2.15115	0.0316641	0.288032	18	-0.803538	0.421823	1.05127	5	0.165785	0.868367	0.994058	NA	NA	---	0	1.21293	0.225508	0.918081	5	-0.159901	0.872999	1.0062	9
ENSG00000064205	WISP2	8839	-0.483161	0.62933	1.01902	1	1	--	0	-1.22669	0.220892	0.847772	6	-1.13968	0.255318	--	1	-0.888554	0.374421	0.769718	NA	NA	NA	1	-0.525577	0.599279	0.971165	3	-0.71578	0.474267	1.05389	4	0.459884	0.645722	0.976681	NA	NA	---	0	0.0606882	0.951622	1.01513	11	2.35357	0.0188299	---	1
ENSG00000064218	DMRT3	58524	-0.236842	0.812939	1.04247	1	1	--	0	2.64035	0.00871113	--	2	-0.824837	0.410113	0.983713	4	-1.13409	0.256985	0.661696	NA	NA	NA	0	-0.955479	0.339528	0.848802	5	-0.08381	0.933221	1.01303	4	0.513728	0.607581	0.969434	NA	NA	---	0	-1.01275	0.311481	0.958686	4	0.223641	0.823092	---	1
ENSG00000064225	ST3GAL6	10402	2.45198	0.0147712	0.252497	1.19983	0.231144	0.710366	6	1.89901	0.0585129	0.546962	3	1.5025	0.134009	0.725287	10	0.110361	0.912142	0.984456	0.913092	0.361378	0.764263	5	-0.867703	0.385731	0.880787	6	-2.77415	0.00562066	0.212285	10	-1.34019	0.180555	0.801021	0.0170759	0.98638	---	2	-0.98047	0.327144	0.968232	5	-1.50628	0.132382	0.78257	4
ENSG00000064270	ATP2C2	9914	0.839657	0.401763	0.9704	1.757	0.0799272	0.473357	3	1.21871	0.223901	0.849806	4	-0.186502	0.852176	--	2	-0.524338	0.60014	0.894147	-0.7362	0.461753	0.837752	6	0.234931	0.814302	0.998821	6	-1.81857	0.0692274	0.716593	11	0.40139	0.688238	0.982677	NA	NA	---	0	-0.145959	0.883989	---	1	-1.09974	0.27177	---	2
ENSG00000064300	NGFR	4804	-1.53587	0.125613	0.708227	-0.520974	0.602765	0.923689	4	-1.32449	0.18634	0.809023	6	-0.90575	0.365788	0.961782	3	1.19587	0.231982	0.631554	NA	NA	NA	2	-1.09538	0.273573	0.783893	8	0.0376842	0.969946	1.00455	3	1.6992	0.0896624	0.654399	NA	NA	---	0	0.0441208	0.964819	---	1	0.0960359	0.923516	1.00185	6
ENSG00000064309	CDON	50937	-0.264359	0.791683	1.04074	0.894307	0.371867	--	2	1.51934	0.129719	--	2	-1.3459	0.179342	0.799677	4	1.71424	0.0867426	0.387157	NA	NA	NA	2	0.428649	0.668256	0.985882	9	-0.386201	0.699417	1.04782	10	0.218862	0.826812	0.992462	-1.60309	0.109301	---	2	-0.504276	0.614203	1.03218	3	1.43795	0.150832	0.802786	3
ENSG00000064313	TAF2	6873	0.306824	0.759188	1.03909	-0.966577	0.334527	0.799244	7	0.16234	0.871146	0.995838	7	-1.45466	0.146797	--	2	2.60639	0.00926381	0.0959388	1.25837	0.208505	0.602698	10	2.75662	0.0059289	0.095924	11	0.0166203	0.986742	1.00192	6	-0.123353	0.901858	0.994221	-2.99969	0.00278452	---	1	-0.0550772	0.95609	---	1	1.31903	0.187529	---	2
ENSG00000064393	HIPK2	28996	-0.376856	0.706544	1.03233	1.26253	0.20773	0.68392	4	-1.00139	0.317438	--	1	0.627642	0.530711	0.997429	3	-0.323298	0.746526	0.945655	-1.09228	0.274929	0.685835	12	-0.0396017	0.968417	1.0012	6	0.428723	0.668202	1.05391	7	4.52828	6.83036e-06	0.00105182	1.63944	0.101506	0.684058	4	1.28239	0.200068	0.899467	15	0.781822	0.434545	---	2
ENSG00000064419	TNPO3	23534	-1.73513	0.0837345	0.607018	-1.37005	0.171685	0.639248	33	0.330331	0.741378	--	2	1.0134	0.311678	--	1	2.13348	0.0330883	0.220761	0.250075	0.802572	0.96262	10	2.41149	0.016037	0.188778	7	-2.2891	0.0222472	0.454936	5	2.49152	0.0129168	0.301982	3.15916	0.00164039	0.0863383	8	0.070935	0.943467	---	1	6.64413	5.56333e-11	---	2
ENSG00000064490	RFXANK	8625	0.599324	0.549404	1.00537	1.5464	0.123052	--	2	-2.2153	0.0274826	0.361522	6	1.56707	0.118143	0.696929	6	1.07553	0.282356	0.68725	NA	NA	NA	2	2.64712	0.0082246	0.120937	15	1.03557	0.30061	1.01974	10	-0.0617357	0.950788	0.997076	-0.848036	0.396666	---	1	0.0307887	0.975446	1.00906	5	-0.416541	0.677123	1.01223	9
ENSG00000064545	TMEM161A	54929	0.103744	0.917442	1.05598	-1.03764	0.300267	--	2	0.49951	0.617783	0.996969	8	0.174115	0.861891	1.00981	4	1.12203	0.262075	0.666825	1.31951	0.18725	0.576055	4	-1.10699	0.268522	0.778643	18	-1.30366	0.192599	0.923937	16	-0.867977	0.385661	0.924367	NA	NA	---	0	-1.00316	0.316083	0.96082	10	-0.296182	0.767167	---	1
ENSG00000064547	LPAR2	9170	0.67221	0.501963	1.00071	1	1	--	0	0.875556	0.381965	0.947731	13	-0.547841	0.584204	1.0061	5	0.666447	0.505254	0.852689	NA	NA	NA	1	0.624904	0.532153	0.953488	12	-1.16789	0.243085	0.975981	22	-0.633638	0.526494	0.954389	-1.00297	0.31617	---	2	-0.0017169	0.998631	1.00072	3	0.057771	0.953945	1.00148	6
ENSG00000064601	CTSA	5476	0.795471	0.426962	0.978784	1	1	--	0	-0.643124	0.52063	0.985738	5	1.28114	0.201123	0.818367	4	2.69234	0.00719427	0.0801331	3.17371	0.00154331	0.0267274	3	3.66673	0.000256438	0.008552	5	0.386059	0.699521	1.04783	10	0.605532	0.544993	0.957825	1.23844	0.21591	0.855002	3	0.667978	0.504336	---	2	1.22762	0.219943	0.878997	8
ENSG00000064651	SLC12A2	6558	-0.987855	0.324012	0.930009	-0.868925	0.385576	0.838078	7	0.339944	0.734134	--	2	1	1	--	0	-0.73752	0.460951	0.828359	-1.29586	0.195273	0.587776	7	0.142499	0.88671	1.00124	9	-0.698124	0.485235	1.05442	3	-1.58859	0.112538	0.703667	-2.22639	0.0262595	---	2	NA	NA	---	0	0.300707	0.763715	---	2
ENSG00000064652	SNX24	28966	-3.03451	0.00261805	0.0809411	-1.95595	0.0513901	0.385541	4	0.115604	0.908043	--	1	-0.699648	0.484684	--	1	-0.331874	0.740042	0.943898	0.77522	0.438363	0.821806	8	-2.02089	0.0435133	0.346595	3	NA	NA	NA	0	1.0683	0.285701	0.886948	0.216576	0.828593	0.988038	4	0.792884	0.428075	---	2	-1.70114	0.0892962	---	2
ENSG00000064655	EYA2	2139	0.557823	0.577377	1.00838	-0.206026	0.836909	0.975231	14	-0.986105	0.324869	0.919182	5	0.228751	0.819217	1.0089	8	1.09754	0.272625	0.677156	1.71427	0.0867384	0.390737	31	-0.0862548	0.931278	1.00091	7	1.2153	0.224493	0.955756	9	0.67534	0.499651	0.949709	0.347882	0.728019	0.989896	6	-0.00561881	0.995518	---	1	-0.927151	0.354122	---	2
ENSG00000064666	CNN2	1265	2.04908	0.0413156	0.449038	0.675694	0.49975	0.885513	4	1.25792	0.20939	0.841312	7	1.26836	0.205642	0.825042	12	1.3642	0.17276	0.552778	NA	NA	NA	1	1.92043	0.055041	0.395718	15	0.813938	0.415842	1.04973	18	-2.00321	0.0454843	0.527386	-1.31969	0.187307	0.827652	8	-0.209429	0.834166	1.02565	3	-2.66923	0.00775329	0.217283	10
ENSG00000064687	ABCA7	10347	0.268501	0.788496	1.04024	0.236629	0.813104	0.972018	3	-1.52597	0.12806	0.730868	9	0.882596	0.378154	0.967877	12	-0.0248203	0.980202	0.995748	0.142132	0.886999	0.979338	6	1.36537	0.172393	0.658746	14	-0.404232	0.686114	1.04748	14	-0.756123	0.449793	0.939784	0.0601321	0.952065	---	2	-2.07687	0.0381249	0.497483	10	0.0988349	0.921294	1.00208	14
ENSG00000064692	SNCAIP	9627	-0.102477	0.918446	1.05623	-0.646898	0.518187	0.893953	4	0.110016	0.912469	0.999996	4	1	1	--	0	2.78395	0.0054546	0.0656531	0.918206	0.358696	0.762662	9	1.58298	0.11369	0.551902	7	-2.4126	0.0159885	0.389262	16	2.70246	0.00702557	0.219643	5.1352	3.52497e-07	5.63724e-05	6	3.53944	0.000423598	---	2	-0.327043	0.743719	1.01625	3
ENSG00000064703	DDX20	11218	-0.491013	0.623772	1.018	1	1	--	0	-0.674986	0.500199	--	2	-0.0997467	0.920611	--	2	1.01736	0.309186	0.710227	NA	NA	NA	0	2.20837	0.027407	0.266686	4	-0.84439	0.39862	1.04817	7	0.380869	0.7034	0.986114	NA	NA	---	0	NA	NA	---	0	NA	NA	---	0
ENSG00000064726	BTBD1	53339	0.75984	0.447941	0.983941	1.16439	0.245181	--	2	0.256156	0.798004	--	2	-1.49053	0.137125	--	2	-1.12158	0.262268	0.667104	-1.50889	0.131591	0.492647	5	-1.81922	0.0691279	0.435338	5	-1.72984	0.083916	0.767328	5	0.900928	0.367892	0.920001	-0.482332	0.629699	---	1	0.238656	0.811432	---	1	1.30254	0.193099	---	2
ENSG00000064763	FAR2	55711	-0.514566	0.607232	1.01459	-0.242834	0.808298	0.971347	11	0.695993	0.486967	0.978931	3	0.623191	0.533628	0.996983	9	-0.549223	0.582955	0.887809	0.74232	0.458039	0.833915	10	0.990014	0.322367	0.833653	6	0.891512	0.372834	1.04032	22	-1.83717	0.0665467	0.600467	-1.88294	0.0600634	---	2	-1.36527	0.172542	0.87767	11	-0.494669	0.620966	---	2
ENSG00000064787	BCAS1	8537	3.49553	0.000543814	0.0253469	4.80007	2.49512e-06	0.000299058	8	1.88461	0.0604395	--	2	2.71486	0.00701048	--	2	-0.668735	0.503793	0.85191	-0.46437	0.642467	0.918764	12	-0.0328131	0.973829	1.00099	11	-0.864403	0.387539	1.04692	6	-0.957586	0.338555	0.91147	-0.474318	0.6354	---	2	-0.0357058	0.971526	1.01052	6	-2.79695	0.00527977	---	2
ENSG00000064835	POU1F1	5449	-0.806946	0.420331	0.976922	1	1	--	0	-0.270357	0.78707	1.00038	3	-0.149619	0.881164	--	2	-1.09047	0.275727	0.679982	NA	NA	NA	1	-0.0537145	0.957172	1.00165	11	-2.41359	0.0159454	0.388648	43	-0.719913	0.471784	0.945141	NA	NA	---	0	-0.0925522	0.926282	1.01476	6	-0.149157	0.881467	1.00549	3
ENSG00000064886	CHI3L2	1117	-0.53751	0.59131	1.01021	1	1	--	0	-0.307113	0.758968	--	2	-0.336845	0.736467	--	2	0.214932	0.829857	0.967734	0.692042	0.489045	0.85516	7	-0.556504	0.57797	0.965367	10	-2.01666	0.0439541	0.612285	5	0.527641	0.597892	0.96832	NA	NA	---	0	-0.526847	0.598443	---	1	0.759874	0.447549	---	1
ENSG00000064932	SBNO2	22904	1.85252	0.0649239	0.549437	1.95071	0.0520134	0.387331	9	1.34796	0.178679	0.79881	21	1.47313	0.141755	0.741492	11	1.80508	0.0713127	0.346231	-0.736832	0.461369	0.837362	15	1.33635	0.181688	0.671525	31	-0.288133	0.773295	1.03613	7	-1.3499	0.177421	0.799684	0.101178	0.919434	0.995057	8	0.0355277	0.971668	1.01033	6	-1.09675	0.273073	0.923122	17
ENSG00000064933	PMS1	5378	-0.101255	0.919415	1.05627	-0.495958	0.620283	--	1	-0.561379	0.574954	0.994582	3	0.384402	0.70095	1.01266	4	0.131839	0.895134	0.981484	0.568754	0.569629	0.888482	6	-1.50276	0.133166	0.592431	5	-0.591217	0.554486	1.0602	7	1.3311	0.183529	0.80539	-0.997553	0.318791	---	2	1.93137	0.0537825	0.58511	4	0.383802	0.701225	---	1
ENSG00000064961	HMG20B	10362	0.661419	0.508846	1.00042	-0.712473	0.47672	--	1	0.532084	0.595058	0.996664	5	-0.191441	0.848309	1.01041	5	1.73294	0.0833642	0.378226	NA	NA	NA	1	1.65941	0.097295	0.513896	9	0.571852	0.567529	1.05994	12	-2.66179	0.0079252	0.233655	NA	NA	---	0	0.667453	0.504671	1.02272	3	-2.22797	0.0261534	0.408029	6
ENSG00000064989	CALCRL	10203	0.598182	0.550166	1.00514	1	1	--	0	1	1	--	0	2.2336	0.0262394	--	2	-0.294263	0.768608	0.952616	-0.709165	0.47836	0.84861	9	-0.141967	0.88713	1.00125	6	-0.571124	0.568023	NA	1	-0.58312	0.559973	0.960507	-0.00393836	0.996859	---	1	0.0291598	0.976744	1.00811	4	-0.813883	0.415949	0.99051	4
ENSG00000064995	TAF11	6882	0.143435	0.886042	1.0508	1	1	--	0	-1.02209	0.307552	0.912452	4	1.62403	0.105409	0.666796	4	1.3891	0.165062	0.54082	NA	NA	NA	0	1.09161	0.275224	0.786247	9	1.5036	0.132947	0.859804	12	-0.0805608	0.935811	0.996683	NA	NA	---	0	-2.52729	0.011682	---	2	0.406955	0.684148	---	2
ENSG00000064999	ANKS1A	23294	-0.718637	0.472919	0.99312	-1.94193	0.0530728	0.390597	4	0.701745	0.483377	0.976967	4	1.02002	0.308532	0.923947	3	-0.182993	0.854834	0.972835	0.998347	0.318313	0.728223	15	-0.483534	0.628805	0.975042	5	0.512353	0.608498	1.05769	8	-1.2738	0.203095	0.821951	-0.793368	0.427793	---	2	NA	NA	---	0	NA	NA	---	0
ENSG00000065000	AP3D1	8943	0.0632404	0.949617	1.06063	0.532761	0.59459	0.922677	7	0.294993	0.768201	0.999982	6	0.848106	0.397049	0.977088	8	-2.1969	0.0282187	0.197829	-3.2179	0.00132594	0.0240123	10	-0.51268	0.60827	0.972776	10	-0.682848	0.494835	1.05625	16	1.44523	0.148775	0.76557	1.34694	0.178373	0.822258	6	0.890389	0.373519	---	2	-0.354722	0.722889	1.01388	10
ENSG00000065029	ZNF76	7629	-0.475616	0.634691	1.01994	1	1	--	0	-0.518396	0.604561	0.99635	5	1.32506	0.186151	0.806414	3	0.525966	0.599009	0.894023	-1.04359	0.296884	0.707806	3	0.228279	0.819469	0.999192	7	1.03764	0.299648	1.01966	9	-1.99364	0.0465236	0.530848	-0.820544	0.412145	---	2	-2.46113	0.0140554	---	1	-1.50223	0.133424	0.784644	3
ENSG00000065054	SLC9A3R2	9351	1.2403	0.215823	0.836922	0.22293	0.82374	--	2	1.88112	0.0609146	--	2	0.272102	0.785729	1.00961	7	-0.191499	0.848167	0.970611	NA	NA	NA	2	0.889954	0.373669	0.871802	8	0.865591	0.386888	1.04685	9	-2.47659	0.0134658	0.311301	NA	NA	---	0	-1.54587	0.122522	0.787519	3	-3.04425	0.00240733	0.100731	6
ENSG00000065057	NTHL1	4913	1.74126	0.0826532	0.605926	0.845043	0.398754	--	1	0.759993	0.44785	0.968457	7	1.41931	0.156836	0.766096	4	1.07525	0.282478	0.687407	NA	NA	NA	1	0.263313	0.792355	0.996139	12	1.21638	0.224079	0.955866	3	-3.9225	9.49886e-05	0.0107922	NA	NA	---	0	-3.52074	0.000454139	0.0312909	6	-6.18959	9.53332e-10	2.47321e-07	3
ENSG00000065060	UHRF1BP1	54887	-2.15152	0.0322256	0.398636	0.137928	0.890389	0.980148	4	-1.07046	0.285263	0.896322	5	-1.42228	0.155972	0.763392	4	-0.303805	0.761329	0.950597	0.27512	0.783272	0.958385	5	-0.06088	0.951465	1.00092	10	0.954267	0.340141	1.04084	11	-2.04687	0.0409902	0.505808	NA	NA	---	0	-3.25451	0.00118252	0.0611082	11	-4.20651	2.88008e-05	---	2
ENSG00000065135	GNAI3	2773	2.17452	0.0304393	0.385415	1.71915	0.0866084	--	2	1.85881	0.0640236	--	2	1.00198	0.317151	0.930326	5	0.4205	0.674196	0.923088	0.871024	0.383916	0.779637	6	-1.50988	0.131337	0.587897	8	-0.134537	0.893001	1.02016	8	-1.57006	0.116789	0.711385	NA	NA	---	0	NA	NA	---	0	-0.692356	0.48891	1.00278	14
ENSG00000065150	IPO5	3843	-0.72969	0.466144	0.990901	-2.99712	0.00295087	--	2	0.181374	0.856195	0.996753	3	0.954064	0.340812	0.950219	6	0.308429	0.757809	0.94883	1.26011	0.207875	0.60211	3	1.07184	0.284008	0.794661	6	0.427108	0.669377	1.05347	5	-0.683772	0.494313	0.950225	-0.245277	0.806304	---	1	1.14317	0.253301	0.933834	3	0.423106	0.672329	1.01273	3
ENSG00000065154	OAT	4942	1.6082	0.108832	0.67723	0.709806	0.47837	--	1	0.225815	0.821498	1.00064	4	1.14843	0.251698	--	1	-1.08294	0.279053	0.683598	NA	NA	NA	1	-1.22229	0.221839	0.728107	5	-0.0922818	0.92649	1.01251	10	0.52386	0.600518	0.968029	-1.34015	0.180568	---	2	1.21842	0.223415	0.916121	4	-0.497064	0.619278	---	2
ENSG00000065183	WDR3	10885	1.22211	0.222615	0.843919	1	1	--	0	-0.842577	0.40013	0.953865	3	1.34279	0.180345	--	2	0.667166	0.504795	0.852517	-0.441468	0.658954	0.921847	4	-0.156703	0.875505	0.999836	5	-0.820496	0.412097	1.0493	5	-0.79017	0.429657	0.937558	-0.868853	0.385182	---	2	NA	NA	---	0	-1.76443	0.0780326	0.643538	3
ENSG00000065243	PKN2	5586	0.183456	0.854563	1.04484	1.20586	0.228813	--	2	1	1	--	0	0.580591	0.561948	--	2	-0.13647	0.891472	0.980981	-0.575315	0.565186	0.885735	6	-0.1937	0.846443	0.998213	3	-0.345218	0.729991	1.0427	10	0.478739	0.632252	0.973777	-0.0921303	0.926617	0.99429	3	NA	NA	---	0	-0.77267	0.439941	---	2
ENSG00000065268	WDR18	57418	1.6078	0.108919	0.677185	1	1	--	0	2.06248	0.0400146	0.453805	9	0.850798	0.395553	0.975941	11	-1.54493	0.122626	0.466081	NA	NA	NA	1	-1.18313	0.236994	0.74142	14	-1.319	0.187422	0.919831	5	-0.0286918	0.977117	0.99817	NA	NA	---	0	-1.93649	0.0531513	0.585244	3	0.17333	0.862435	1.00784	14
ENSG00000065308	TRAM2	9697	2.97666	0.00314903	0.0925626	1.30292	0.193591	--	1	2.66121	0.00820105	0.182989	5	1.30292	0.193591	--	1	2.14254	0.0323509	0.217481	1.18966	0.234416	0.634114	5	0.96169	0.336399	0.845443	7	0.731775	0.464449	1.05407	9	0.0148175	0.988181	0.999174	0.40808	0.683321	---	1	NA	NA	---	0	0.20169	0.840209	---	1
ENSG00000065320	NTN1	9423	0.57616	0.564935	1.00753	1.33101	0.184185	0.655257	4	-1.36968	0.1718	0.790397	3	1	1	--	0	0.897632	0.369562	0.76526	0.117241	0.906689	0.982354	8	0.110733	0.911847	1.00138	5	-0.842246	0.399819	1.04853	7	-1.6936	0.0907213	0.657236	-1.15767	0.247335	0.895055	6	NA	NA	---	0	0.438011	0.661494	---	1
ENSG00000065325	GLP2R	9340	-0.29613	0.767333	1.03892	1.67787	0.0944043	0.503957	5	0.584192	0.559526	0.995385	4	-0.200712	0.841058	--	2	-0.82255	0.410927	0.794391	-0.114439	0.908909	0.982074	5	1.286	0.198691	0.696537	3	-0.231942	0.816623	1.03036	6	2.43551	0.0150835	0.325667	-0.178592	0.858302	---	2	-0.937715	0.348668	0.973337	4	6.12596	1.39939e-09	3.43419e-07	4
ENSG00000065328	MCM10	55388	2.11762	0.0350213	0.415288	1.70096	0.089976	--	1	1	1	--	0	1	1	--	0	0.498395	0.618297	0.902019	-1.87856	0.0605476	0.322118	4	0.306733	0.7591	0.994341	3	0.000732382	0.999416	1.0002	3	1.23553	0.216989	0.828175	1.44812	0.147966	---	2	-1.23353	0.217734	---	2	3.62473	0.000307142	---	2
ENSG00000065357	DGKA	1606	0.0485596	0.961302	1.06192	-0.92637	0.354991	--	2	-0.507502	0.612172	0.996384	6	0.0614012	0.95108	--	2	1.90043	0.0576168	0.305567	1.1227	0.261791	0.670104	6	1.9669	0.049425	0.372432	22	0.129489	0.896993	1.01947	25	-1.23174	0.2184	0.826787	NA	NA	---	0	-0.783636	0.433481	1.01142	6	-0.0903946	0.927996	1.00097	3
ENSG00000065361	ERBB3	2065	1.70069	0.0900266	0.626425	1	1	--	0	0.779614	0.436227	0.965662	3	1.13235	0.258384	0.881221	13	1.58539	0.113141	0.448362	2.6373	0.00846516	0.0953992	5	-0.390293	0.696389	0.987965	25	-1.81655	0.0695357	0.71705	5	0.511312	0.609271	0.969143	NA	NA	---	0	0.702777	0.482395	1.01819	4	0.0195099	0.984439	1.00165	21
ENSG00000065371	ROPN1	54763	1.60708	0.109079	0.677003	1	1	--	0	4.62096	5.65774e-06	--	2	0.00684266	0.994545	1.00137	18	0.62955	0.529109	0.865143	NA	NA	NA	0	-1.46391	0.143482	0.608255	3	-0.0294773	0.976489	1.00324	3	-0.319872	0.749147	0.989709	0.150173	0.880666	0.993437	4	NA	NA	---	0	NA	NA	---	0
ENSG00000065413	ANKRD44	91526	0.597245	0.55079	1.00457	1.44953	0.148223	0.60663	7	-0.0552494	0.955976	1.00219	3	0.300035	0.764356	1.01211	3	2.38469	0.0172485	0.1448	1.97544	0.048447	0.285155	20	0.975281	0.329618	0.839837	5	-1.38725	0.165623	0.899886	18	2.10856	0.0352864	0.481678	-0.328625	0.742523	0.99178	4	1.16348	0.244975	---	2	1.5807	0.114334	---	2
ENSG00000065427	KARS	3735	-0.114869	0.908625	1.05459	-0.544108	0.586767	--	2	1	1	--	0	0.844354	0.399138	0.977352	3	2.92439	0.00351623	0.0483927	NA	NA	NA	0	1.16667	0.243578	NA	2	0.450086	0.65273	1.0551	5	3.08062	0.00213487	0.104682	NA	NA	---	0	0.755039	0.450443	1.01556	3	NA	NA	---	0
ENSG00000065457	ADAT1	23536	-1.29346	0.196838	0.816812	-0.353184	0.724196	--	1	-0.515618	0.606497	--	2	-1.12381	0.261982	--	2	0.254708	0.798992	0.960431	NA	NA	NA	0	-0.591959	0.55399	NA	1	-0.0262481	0.979064	1.0028	8	1.86254	0.0628848	0.588219	NA	NA	---	0	1.77264	0.0766613	0.669774	3	NA	NA	---	0
ENSG00000065485	PDIA5	102465667	NA	NA	NA	NA	NA	NA	NA	NA	NA	NA	NA	NA	NA	NA	NA	1.68341	0.0925565	0.402065	1.40965	0.158902	0.53907	6	0.68116	0.495902	0.938006	8	-0.273256	0.784703	1.03463	4	0.0549812	0.956167	0.997551	-1.28755	0.198267	---	1	0.360125	0.718847	---	2	0.884296	0.376796	---	2
ENSG00000065491	TBC1D22B	55633	0.256388	0.797825	1.04098	0.1971	0.843881	0.975901	4	1.50179	0.134194	0.740526	4	-1.42259	0.155884	0.763566	3	0.378707	0.704973	0.932006	-0.262028	0.793345	0.960273	9	0.556791	0.577774	0.965484	8	1.52774	0.126842	0.854145	7	1.43063	0.152919	0.768432	NA	NA	---	0	-0.728967	0.46623	1.01956	3	-0.16727	0.867199	1.00654	9
ENSG00000065518	NDUFB4	4710	1.82995	0.0682394	0.56157	0.349071	0.727278	--	1	0.234813	0.814513	--	1	-0.0624618	0.950236	--	2	0.628016	0.530113	0.865423	NA	NA	NA	1	0.31271	0.754555	0.994309	5	-1.07297	0.283498	1.00699	6	-0.469532	0.638814	0.973663	NA	NA	---	0	0.409774	0.682079	---	2	0.520491	0.602862	1.01108	3
ENSG00000065526	SPEN	23013	-0.381762	0.702905	1.03144	-0.740254	0.459719	0.865455	4	-0.259049	0.795774	1.00092	4	1.20338	0.229767	0.858163	3	-1.44847	0.147748	0.512486	0.172913	0.862749	0.974947	12	-2.56238	0.0105172	0.1427	7	0.191522	0.848149	1.02517	4	-0.543922	0.586644	0.965801	0.00705687	0.994371	0.99749	3	-1.75915	0.0789262	0.680411	13	-0.47951	0.631704	1.00877	11
ENSG00000065534	MYLK	4638	1.03841	0.299909	0.916011	1.93857	0.0534823	0.391893	24	1	1	--	0	0.0950967	0.924301	--	2	1.04598	0.295783	0.697616	1.79224	0.0733473	0.355817	54	1.06254	0.288203	0.799517	5	-0.307567	0.758465	1.03823	7	-0.859781	0.390162	0.924216	-1.95704	0.0506828	0.520344	4	NA	NA	---	0	NA	NA	---	0
ENSG00000065548	ZC3H15	55854	0.392695	0.694821	1.03062	-0.526599	0.598857	0.923889	4	0.310184	0.756634	1.0028	6	1.44143	0.150496	0.754255	8	-1.55899	0.119262	0.460326	-1.09635	0.273148	0.683284	5	-3.7181	0.000210005	0.00729389	13	-0.889425	0.373953	1.04077	5	0.0475021	0.962125	0.996901	-0.100987	0.919585	---	1	-0.41479	0.678404	---	2	0.792465	0.42832	0.991117	4
ENSG00000065559	MAP2K4	6416	-2.85116	0.0046551	0.122429	-3.26144	0.0012349	0.0388531	4	-1.333	0.183533	--	1	-0.475647	0.634669	1.01187	4	-1.33204	0.1831	0.567766	0.105249	0.916196	0.983404	10	1.1973	0.231426	0.734982	4	0.0949345	0.924383	1.01291	20	-0.328069	0.742943	0.989582	-0.635417	0.525334	---	2	0.0642797	0.948763	---	1	-0.254984	0.7988	1.01286	3
ENSG00000065600	TMEM206	55248	0.978165	0.328773	0.933203	0.893036	0.372547	--	1	0.672077	0.502047	0.982671	4	0.290057	0.771971	--	2	0.844021	0.398826	0.786395	1.08944	0.276181	0.686881	9	0.236214	0.813307	0.998894	9	2.2371	0.0254635	0.485505	4	2.43858	0.0149571	0.323312	2.23885	0.025434	---	1	0.66675	0.50512	---	2	NA	NA	---	0
ENSG00000065609	SNAP91	9892	-1.29127	0.197594	0.818529	-1.60671	0.10916	0.537682	3	-0.0502184	0.959981	--	2	-0.274853	0.783616	1.00974	14	0.695	0.48719	0.843352	0.559798	0.575722	0.891249	7	0.800704	0.423462	0.904978	6	0.930013	0.352552	1.0414	4	-1.28724	0.198375	0.817587	-0.0774215	0.938307	---	1	-0.649752	0.516035	1.02676	8	-0.682628	0.495035	1.00557	3
ENSG00000065613	SLK	9748	-0.771248	0.441161	0.980981	1	1	--	0	-1.54415	0.123596	0.724145	7	1	1	--	0	0.460617	0.645157	0.912941	NA	NA	NA	2	-0.841106	0.400457	0.891965	5	1.3728	0.170072	0.906148	4	-1.49992	0.13402	0.744322	0.916909	0.35946	---	1	-1.25768	0.208867	0.905456	3	0.00736824	0.994123	---	1
ENSG00000065615	CYB5R4	51167	0.436038	0.66312	1.025	1.29696	0.195632	0.66994	14	-1.00806	0.314229	--	1	-1.11349	0.266383	--	2	1.83754	0.0663783	0.331572	0.364775	0.715343	0.938196	3	-0.400155	0.689114	0.988527	4	1.34479	0.178947	0.912468	3	1.27837	0.201483	0.820061	-2.14589	0.0321754	0.430178	5	0.154528	0.877232	1.0213	9	-1.83006	0.0676052	0.613242	4
ENSG00000065618	COL17A1	1308	-0.942474	0.346701	0.944177	1	1	--	0	-0.448003	0.654471	--	2	-0.155496	0.876534	1.00716	4	0.827119	0.408334	0.792134	NA	NA	NA	2	1.57901	0.114597	NA	2	-1.01964	0.308103	1.02451	5	-0.600129	0.548586	0.958534	-0.085313	0.932033	---	1	NA	NA	---	0	-0.0199309	0.984103	---	1
ENSG00000065621	GSTO2	119391	0.784129	0.433577	0.979834	1.27827	0.202131	0.676099	4	0.333779	0.738777	1.00019	4	-0.526904	0.598646	1.00912	3	0.88947	0.373929	0.769369	NA	NA	NA	0	0.875619	0.381413	0.877737	3	0.501712	0.615962	NA	2	0.111335	0.911378	0.995352	NA	NA	---	0	NA	NA	---	0	1.59646	0.110772	---	1
ENSG00000065665	SEC61A2	55176	0.820615	0.412511	0.973596	1	1	--	0	1.47708	0.140693	0.748279	4	0.555634	0.578871	1.00562	3	0.0613338	0.951104	0.990574	1.29834	0.194422	0.586105	5	-1.66758	0.0956596	0.509833	5	2.1511	0.0316676	0.532708	3	-1.46867	0.142307	0.756092	NA	NA	---	0	NA	NA	---	0	1.0781	0.281308	0.928489	12
ENSG00000065675	PRKCQ	5588	-0.368251	0.712943	1.03339	-0.965282	0.335173	--	1	-0.939677	0.348132	--	2	0.623118	0.533676	--	1	1.27456	0.202714	0.593388	2.34364	0.0192595	0.158855	8	1.53701	0.124556	0.573942	4	0.120302	0.904264	1.01804	6	1.06178	0.288648	0.887961	-0.365616	0.714746	---	2	NA	NA	---	0	0.230539	0.817731	1.01407	6
ENSG00000065717	TLE2	7089	1.23293	0.218557	0.839493	0.790321	0.429958	0.859917	3	1.18025	0.238828	0.864955	9	1.20769	0.228108	0.8569	8	-0.131466	0.895429	0.981628	0.397104	0.691361	0.93242	5	-0.0534092	0.957415	1.00162	7	-0.450199	0.652649	1.05537	28	0.690256	0.490229	0.949822	0.379547	0.70438	0.987129	10	1.6246	0.104632	0.762524	18	-0.848251	0.396546	0.984319	4
ENSG00000065802	ASB1	51665	0.24753	0.804666	1.04168	-0.48082	0.630992	0.931499	3	0.910695	0.36318	0.942237	4	-1.357	0.175791	0.793893	3	0.544729	0.586041	0.888207	0.393453	0.694055	0.933131	3	-0.544147	0.586442	0.969258	10	-0.913668	0.361075	1.04012	7	-1.10559	0.26923	0.877482	0.0128471	0.989753	---	1	-0.358307	0.720206	---	2	-0.00089172	0.999289	---	2
ENSG00000065809	FAM107B	83641	0.538717	0.590478	1.01024	0.178422	0.85851	0.973584	8	-0.00583207	0.995351	1.0003	3	1.11679	0.264969	0.886272	3	-0.571528	0.567749	0.881566	1.13797	0.255362	0.662723	14	-0.774116	0.439015	0.91208	5	-0.239702	0.810602	1.03043	10	-1.80907	0.0708077	0.61025	-2.09008	0.0369193	0.460993	5	NA	NA	---	0	-0.693424	0.48824	---	1
ENSG00000065833	ME1	4199	2.12237	0.0346178	0.413011	2.3586	0.0189791	--	2	1.34817	0.17861	0.799373	15	1.50921	0.132288	--	1	0.860309	0.389791	0.780562	-0.515871	0.60604	0.903043	12	0.687825	0.491696	0.935331	7	-0.709005	0.478459	1.05532	6	-0.758939	0.448108	0.939317	1.49605	0.135026	---	2	0.219794	0.826086	1.02795	3	NA	NA	---	0
ENSG00000065882	TBC1D1	23216	-0.623565	0.533383	1.00533	-0.844849	0.398862	0.840113	3	-1.27795	0.202244	--	2	-1.18452	0.237135	0.864471	3	1.40712	0.159651	0.531548	0.829875	0.406775	0.799031	13	-0.555722	0.578504	0.965593	4	-0.172009	0.86346	1.0234	26	0.589115	0.555947	0.960942	0.419461	0.67499	0.985812	5	-1.62207	0.105173	0.764018	3	-0.126106	0.899679	---	1
ENSG00000065883	CDK13	8621	0.470469	0.638358	1.01958	0.700075	0.484418	0.879076	9	-1.62321	0.105584	0.689314	6	0.30385	0.761451	1.01261	6	-0.374631	0.708001	0.933633	-0.21729	0.828019	0.967716	14	0.171698	0.863704	0.999568	4	-0.0840612	0.933022	1.01307	5	0.263831	0.791977	0.99353	-1.32262	0.186333	---	1	0.817466	0.4139	1.00411	3	1.91959	0.055257	---	2
ENSG00000065911	MTHFD2	10797	0.336492	0.736733	1.03594	-0.245752	0.806041	--	1	-0.433549	0.664924	0.999087	4	0.365745	0.714811	1.01077	3	-0.0621329	0.950467	0.990645	NA	NA	NA	2	-0.507413	0.611958	0.973172	7	0.164011	0.86975	1.02276	9	-0.16294	0.870606	0.993995	-0.69407	0.487835	0.973797	3	0.6772	0.498471	---	2	0.854305	0.393186	---	2
ENSG00000065923	SLC9A7	84679	0.52041	0.603158	1.01401	0.715044	0.475132	0.875161	3	1.12427	0.261787	--	1	0.314069	0.753685	1.01288	6	0.881044	0.378471	0.773584	-2.04046	0.0415239	0.262331	11	1.6478	0.0996565	0.518323	5	0.376366	0.706711	1.04562	4	0.94922	0.342789	0.912716	-0.14939	0.881283	0.992786	3	0.843501	0.399195	0.999086	8	1.55161	0.121142	0.765993	7
ENSG00000065970	FOXJ2	55810	-0.0328286	0.973833	1.06444	1	1	--	0	1	1	--	0	-0.0463095	0.963094	1.0038	3	0.522318	0.601545	0.894734	NA	NA	NA	1	0.669924	0.503035	0.94039	9	-0.822428	0.410997	1.04946	12	0.230744	0.817571	0.992948	-1.28938	0.19763	---	1	0.391273	0.695697	1.03304	3	-1.23911	0.21566	0.879692	3
ENSG00000065978	YBX1	4904	0.537938	0.591014	1.01011	0.638279	0.523774	--	2	-0.95375	0.34097	0.932454	4	1	1	--	0	-0.615814	0.538134	0.870016	-2.13483	0.0329776	0.226543	3	-0.118242	0.905896	1.00161	13	0.569855	0.568883	1.05919	10	2.23809	0.0254833	0.425857	NA	NA	---	0	-0.978127	0.328301	---	1	0.997073	0.319024	0.95131	5
ENSG00000065989	PDE4A	5141	-0.86769	0.386251	0.962022	-0.268607	0.788415	0.968728	6	0.617329	0.537482	0.988963	9	-1.32892	0.184873	0.805406	15	0.339819	0.734052	0.942396	1.94479	0.0520345	0.295389	9	0.978155	0.328195	0.838665	20	0.150623	0.880299	1.02063	15	-0.528985	0.596959	0.96824	-0.384141	0.700974	0.985678	3	1.33232	0.183126	---	2	0.656545	0.511658	1.00822	6
ENSG00000066027	PPP2R5A	5525	-0.688515	0.491656	0.997187	-1.52912	0.127279	--	2	-0.54773	0.584281	0.99757	5	0.524541	0.600286	--	2	-0.351583	0.725213	0.939375	-0.476168	0.634041	0.915837	3	1.00344	0.315851	0.827912	6	-0.37111	0.710621	1.04528	11	-0.929399	0.352957	0.916095	NA	NA	---	0	NA	NA	---	0	-1.9076	0.0567926	0.575532	3
ENSG00000066032	CTNNA2	1496	-1.73468	0.0838142	0.607187	-0.849711	0.396157	0.838626	38	0.140531	0.888334	--	1	-0.640172	0.522545	--	2	-0.132899	0.894296	0.981285	-0.360492	0.718543	0.939903	56	-0.450766	0.65224	0.980251	6	-0.915216	0.360263	1.04054	6	0.314574	0.753165	0.990034	1.28456	0.19931	0.839644	16	0.00200751	0.998399	1.00104	13	-0.522701	0.601324	---	1
ENSG00000066044	ELAVL1	1994	1.21717	0.224486	0.84564	-0.0140414	0.988806	1.00053	3	1.31244	0.190365	--	1	-0.0758669	0.939575	1.00643	4	1.3433	0.179428	0.562732	-0.243133	0.807944	0.962652	6	-1.06553	0.286852	0.798005	6	-0.0527496	0.95794	1.009	21	-0.475914	0.634263	0.973735	NA	NA	---	0	NA	NA	---	0	0.758139	0.448586	0.993454	7
ENSG00000066056	TIE1	7075	-1.0126	0.312058	0.921042	-0.80276	0.422743	--	2	-0.73287	0.464204	0.973125	3	-0.335926	0.737159	1.01196	3	0.698647	0.484908	0.841842	0.034549	0.972445	0.992381	3	1.83696	0.0664631	0.428849	11	0.427129	0.669362	1.05352	9	0.386995	0.698861	0.984864	1.15574	0.248123	---	1	NA	NA	---	0	NA	NA	---	0
ENSG00000066084	DIP2B	57609	0.740241	0.459727	0.988606	-0.622947	0.533788	0.902011	16	0.344413	0.730775	0.999117	5	1.29991	0.194619	0.812824	6	3.17029	0.00156147	0.0261802	3.16717	0.00157818	0.0269078	21	1.11871	0.263487	0.772894	15	-0.406789	0.684235	1.04785	11	-0.626471	0.531181	0.955633	0.303308	0.761732	0.988232	8	-2.05221	0.0404671	0.514752	5	0.73473	0.462714	0.997021	4
ENSG00000066117	SMARCD1	6602	-0.631923	0.527914	1.00259	-1.07744	0.28214	--	1	-0.926952	0.354689	--	2	-0.00244366	0.998052	--	2	2.13594	0.0328865	0.219968	1.90788	0.0566459	0.310019	3	0.977859	0.328341	0.838744	11	-0.607361	0.543727	1.05921	13	0.783076	0.433809	0.938158	NA	NA	---	0	-0.261172	0.794026	---	1	0.980641	0.32706	0.953355	3
ENSG00000066135	KDM4A	9682	1.63364	0.103372	0.66244	1	1	--	0	1.31919	0.188102	0.810967	3	0.391146	0.695964	1.01245	6	2.93022	0.00345143	0.0477762	2.60346	0.00934279	0.102265	8	0.994238	0.320308	0.832777	13	0.367475	0.71333	1.04516	8	2.8308	0.00475708	0.176571	1.70989	0.0876657	0.649758	5	2.28595	0.0225121	0.387047	6	NA	NA	---	0
ENSG00000066136	NFYC	4802	2.21995	0.027162	0.362954	1.69066	0.0919306	0.502474	11	0.431617	0.666327	0.999368	11	2.97754	0.0031402	0.0953586	6	3.39368	0.000712157	0.0142027	0.591638	0.554204	0.881778	7	1.97592	0.0483929	0.367452	11	1.57558	0.115387	0.831685	7	0.505327	0.613466	0.969443	-0.110811	0.911793	---	2	NA	NA	---	0	NA	NA	---	0
ENSG00000066185	ZMYND12	84217	3.02545	0.00269535	0.0826178	2.30374	0.0219137	--	2	1.19532	0.232896	0.859617	6	-0.347726	0.728288	--	2	0.97013	0.332178	0.734239	NA	NA	NA	2	1.62775	0.103841	0.529962	5	-0.552599	0.580641	1.05911	10	-0.831366	0.40601	0.932131	NA	NA	---	0	-0.362242	0.717265	---	2	NA	NA	---	0
ENSG00000066230	SLC9A3	6550	-0.748537	0.454717	0.98692	0.317049	0.751425	0.960556	4	-1.19714	0.232186	0.859827	4	-0.984724	0.325545	0.936892	9	0.152658	0.878694	0.978638	-0.374801	0.707875	0.937461	9	-0.874051	0.382265	0.877936	11	0.23421	0.814862	1.03	3	2.20641	0.0276322	0.435224	0.0309718	0.9753	---	2	-0.0319092	0.974552	1.00917	3	0.763927	0.445131	0.99112	9
ENSG00000066248	NGEF	25791	-0.216391	0.828828	1.04507	-0.856948	0.392151	0.837188	3	0.741353	0.459054	--	2	0.0245362	0.980441	--	2	0.0825356	0.934235	0.988343	-0.383995	0.701051	0.936941	9	0.00185401	0.998521	0.99999	4	-0.525286	0.599482	1.05914	3	-0.221382	0.82485	0.992986	0.661228	0.508653	0.978703	7	NA	NA	---	0	0.298101	0.765702	---	1
ENSG00000066279	ASPM	259266	-1.31167	0.190626	0.808363	-0.358269	0.720391	--	1	-1.54442	0.12353	--	2	0.588201	0.556836	1.00164	3	1.25443	0.209931	0.601905	0.620952	0.534749	0.873841	8	2.8359	0.0046466	0.0805004	7	-1.02163	0.307161	1.0242	8	0.0273137	0.978216	0.998417	-1.96669	0.0495566	---	2	-2.56235	0.0105746	0.26064	4	-1.71708	0.0863435	0.672961	3
ENSG00000066294	CD84	8832	2.17931	0.0300784	0.382876	2.75851	0.00615947	0.122074	3	2.71331	0.00704266	0.16841	4	2.21316	0.0276312	0.364348	4	-0.495681	0.620211	0.902935	0.715851	0.474223	0.847187	3	0.000722624	0.999424	0.999929	12	0.638098	0.523532	1.05901	15	1.21888	0.223242	0.831768	NA	NA	---	0	NA	NA	---	0	0.0667906	0.946765	---	1
ENSG00000066322	ELOVL1	102466723	NA	NA	NA	NA	NA	NA	NA	NA	NA	NA	NA	NA	NA	NA	NA	0.190559	0.848903	0.971035	NA	NA	NA	1	1.59167	0.111724	0.548592	6	-1.31177	0.189848	NA	2	0.225629	0.821546	0.992729	NA	NA	---	0	NA	NA	---	0	-0.38872	0.697585	---	1
ENSG00000066336	SPI1	6688	0.316941	0.751507	1.03857	0.540923	0.588958	--	2	-0.0476891	0.961995	1.00212	4	-0.0982787	0.921776	1.00857	4	1.28843	0.197844	0.586245	-0.0544774	0.956564	0.990459	4	0.492679	0.62233	0.975209	14	-1.23544	0.216907	0.944571	6	-2.08918	0.0369996	0.490337	0.602857	0.546771	---	1	-0.650961	0.515255	1.02678	16	-0.562951	0.573622	---	2
ENSG00000066382	MPPED2	744	0.781735	0.434981	0.979813	-0.311056	0.755972	--	1	1.27776	0.202314	--	2	0.0813834	0.935191	--	1	1.16576	0.243946	0.646158	1.17812	0.238984	0.640178	11	1.41652	0.156884	0.630575	11	-0.280054	0.779484	1.03536	8	-1.02834	0.304096	0.894853	-0.316825	0.751457	0.990351	7	-0.671392	0.50216	1.02196	7	-1.33382	0.182633	0.848239	4
ENSG00000066405	CLDN18	51208	-0.622035	0.534387	1.00546	0.221118	0.825149	--	1	-0.529377	0.596932	--	2	-0.213754	0.830883	1.01095	3	-1.07241	0.283753	0.687986	0.23673	0.812907	0.964159	3	-1.46144	0.144156	0.609688	5	-0.682764	0.494888	1.05626	11	0.609059	0.542655	0.957508	NA	NA	---	0	NA	NA	---	0	-0.0957572	0.923737	1.00186	5
ENSG00000066422	ZBTB11	27107	0.980992	0.327379	0.932326	1	1	--	0	0.998246	0.318957	0.916109	6	0.0774516	0.938315	1.00701	9	1.87482	0.0610609	0.315567	1.9933	0.0464554	0.277221	5	0.114896	0.908546	1.00124	5	0.446819	0.655086	1.05577	7	1.5439	0.123	0.720259	NA	NA	---	0	-0.179252	0.857784	---	1	-0.514925	0.606744	---	1
ENSG00000066455	GOLGA5	9950	0.230038	0.818217	1.04369	0.360133	0.718999	--	2	0.0300611	0.976038	1.00336	5	-0.0876769	0.930191	--	1	1.81181	0.070266	0.343241	NA	NA	NA	2	0.624744	0.532258	0.953441	5	-0.190987	0.848568	1.02482	5	0.583898	0.55945	0.960758	NA	NA	---	0	0.560255	0.575459	1.0317	4	0.3931	0.694348	---	2
ENSG00000066468	FGFR2	2263	1.70473	0.0892705	0.62298	0.208315	0.835123	0.974278	4	-0.101915	0.918891	1.00055	7	3.40469	0.000751645	0.0348385	6	3.01221	0.00264792	0.0395154	1.28002	0.200788	0.593555	10	0.580151	0.561922	0.960742	4	-0.128583	0.897709	1.01948	9	0.0720083	0.942613	0.996522	1.43747	0.150966	0.779771	6	1.64834	0.0996678	---	1	-0.627322	0.530623	1.00586	3
ENSG00000066557	LRRC40	55631	-2.80766	0.00531406	0.135449	-3.959	9.38447e-05	--	1	-2.52105	0.0122136	0.225943	3	-2.50521	0.0127625	--	2	-0.356836	0.721278	0.938297	-0.947237	0.343709	0.748797	3	-0.416012	0.677475	0.987046	7	0.206729	0.836257	1.02721	4	-1.19205	0.233586	0.843654	-0.735477	0.46226	---	1	-0.11937	0.905012	---	2	NA	NA	---	0
ENSG00000066583	ISOC1	51015	0.431213	0.66662	1.02679	-0.148237	0.882254	--	1	0.726851	0.467879	--	1	-0.0485411	0.961317	1.00424	3	-2.15278	0.0315354	0.213804	NA	NA	NA	2	-1.39445	0.163441	0.640847	6	1.35528	0.175583	0.912673	4	1.35548	0.175638	0.799769	NA	NA	---	0	-0.197476	0.843504	---	2	3.19446	0.0014546	---	1
ENSG00000066629	EML1	2009	0.139156	0.889419	1.0515	-0.154853	0.87704	0.978073	3	-0.0103601	0.991741	1.00123	6	-0.0755073	0.939861	1.00621	9	1.07273	0.283609	0.687988	-1.0912	0.275404	0.685982	11	3.62293	0.00030348	0.00982003	5	3.03706	0.00244066	0.123841	6	1.36113	0.173848	0.798842	2.6208	0.00893517	---	2	-0.102456	0.91842	---	2	NA	NA	---	0
ENSG00000066651	TRMT11	60487	-0.377937	0.705742	1.03214	-0.85056	0.395685	--	2	-0.444922	0.656694	0.997899	6	-0.654245	0.51345	--	2	3.51458	0.000456888	0.0101544	0.336333	0.736678	0.945767	6	3.38508	0.000734609	0.0198728	8	-1.99768	0.0459768	0.628369	10	-1.32281	0.186267	0.807705	0.0303966	0.975758	---	1	1.6038	0.109143	0.764759	4	2.01594	0.0441332	---	1
ENSG00000066654	THUMPD1	55623	-1.07762	0.282063	0.900681	1	1	--	0	1	1	--	0	-1.52403	0.128543	0.719713	3	0.715865	0.474214	0.835602	NA	NA	NA	0	-0.619963	0.5354	0.95475	3	-1.70406	0.0886285	NA	2	0.652388	0.514334	0.952549	NA	NA	---	0	0.408948	0.682685	---	1	0.509974	0.610207	---	1
ENSG00000066735	KIF26A	26153	1.02312	0.307068	0.917404	1.78953	0.0745277	--	2	0.20747	0.835782	--	1	2.10284	0.0363041	--	1	4.30466	1.80893e-05	0.000709673	1.14392	0.252887	0.659062	3	-0.18761	0.851214	0.999132	4	-0.987129	0.323779	NA	2	-0.0882992	0.929661	0.996684	-1.65184	0.0989518	---	1	NA	NA	---	0	1.86334	0.0627723	0.59871	4
ENSG00000066739	ATG2B	55102	1.09176	0.275806	0.893988	1	1	--	0	1	1	--	0	0.0180283	0.985628	--	2	-1.62654	0.104099	0.428445	-0.572306	0.567222	0.886962	3	-1.58876	0.112379	0.549457	3	-0.372454	0.709621	1.04516	7	-2.02243	0.0434572	0.516744	NA	NA	---	0	-1.44516	0.148795	---	2	NA	NA	---	0
ENSG00000066777	ARFGEF1	10565	-1.02492	0.30622	0.917294	-1.31434	0.189725	0.665559	10	-0.393084	0.694534	0.999866	4	-0.405261	0.685571	--	1	0.167051	0.867358	0.97584	-0.59995	0.548653	0.878448	6	1.63119	0.103113	0.527729	8	-2.15253	0.0315547	0.531631	6	-0.923177	0.356187	0.916563	NA	NA	---	0	-0.958315	0.338187	---	1	0.785838	0.43219	0.990731	5
ENSG00000066813	ACSM2B	348158	-0.700388	0.484223	0.997076	-0.519459	0.60382	--	2	-0.302348	0.762595	1.00113	3	-0.0887872	0.92931	1.00778	3	0.854501	0.392998	0.782199	NA	NA	NA	2	-0.00478451	0.996183	1.00032	3	0.0843645	0.932781	1.01306	5	-0.410526	0.681527	0.982963	0.309942	0.756684	---	2	-0.460842	0.645035	1.03321	3	0.57559	0.56505	1.01296	6
ENSG00000066827	ZFAT	57623	-0.0468409	0.962671	1.0624	-1.18426	0.237237	0.71813	11	-0.186866	0.851891	0.997105	7	-0.888752	0.374841	0.964604	5	1.02506	0.305541	0.706268	-0.651257	0.515005	0.863807	13	0.750296	0.453224	0.918725	4	-0.459797	0.645745	1.05425	12	1.58089	0.11429	0.706324	6.05192	2.17789e-09	5.03093e-07	4	4.94646	9.17481e-07	0.000163618	4	5.92809	4.51645e-09	9.11319e-07	3
ENSG00000066855	MTFR1	9650	-0.203748	0.838687	1.04342	1.33125	0.184107	0.655443	5	-0.466171	0.641428	--	2	1.18901	0.235365	--	2	-1.12799	0.259551	0.663583	-0.534613	0.593017	0.89823	5	0.482909	0.629248	0.975174	9	1.3749	0.169419	0.905108	3	1.43265	0.152339	0.767794	0.769369	0.441896	---	1	0.576052	0.564738	1.03201	4	0.223855	0.822926	---	1
ENSG00000066923	STAG3	10734	-0.235327	0.814114	1.04329	-0.406653	0.68455	--	1	-1.03991	0.299209	0.904664	3	-0.622889	0.533826	0.9969	4	0.71741	0.473261	0.83534	0.167224	0.867222	0.975551	6	1.41142	0.158381	0.632274	12	-0.208023	0.835247	1.02748	5	1.27986	0.200958	0.819892	0.706713	0.479946	0.972049	4	1.39795	0.162508	0.857813	4	-0.355451	0.722344	---	2
ENSG00000066926	FECH	2235	1.10812	0.268687	0.886152	-0.137173	0.890985	--	2	0.730615	0.465579	0.974186	6	-0.364686	0.7156	--	2	1.31336	0.189315	0.575312	NA	NA	NA	1	-0.689235	0.490809	0.934704	7	-0.348531	0.727503	1.04271	5	0.365141	0.715101	0.986998	NA	NA	---	0	-0.2654	0.790768	1.03186	21	NA	NA	---	0
ENSG00000066933	MYO9A	4649	-0.503924	0.614681	1.01621	-0.900532	0.368552	0.825308	8	-1.9269	0.0549275	0.530737	3	1.88192	0.0608047	--	1	-0.128105	0.898088	0.981614	-1.70073	0.0892526	0.396296	21	0.422346	0.672848	0.986442	8	-2.08629	0.0371631	0.571985	4	0.0789602	0.937084	0.996842	0.0621581	0.950452	0.99296	8	-1.5598	0.119195	0.784425	10	-0.214402	0.830287	1.01467	3
ENSG00000067057	PFKP	5214	-0.148272	0.882227	1.05027	-0.553303	0.580464	--	1	1	1	--	0	-0.0255187	0.979658	--	1	-1.19228	0.233386	0.633788	NA	NA	NA	2	-1.80935	0.0706469	0.439314	9	1.69702	0.0899532	0.77582	5	-0.264601	0.791383	0.993388	-0.0301493	0.975955	---	1	-1.29021	0.197344	0.897421	3	0.00832519	0.99336	---	2
ENSG00000067064	IDI1	3422	-1.47373	0.141592	0.737368	1	1	--	0	-1.15247	0.250038	--	2	-0.110567	0.912033	1.00911	3	0.784912	0.43266	0.808914	NA	NA	NA	0	0.0581754	0.953619	1.00082	6	-0.131505	0.895398	1.01963	4	1.20323	0.229237	0.839498	-0.504226	0.614238	---	1	2.41652	0.0158877	0.321824	8	6.05464	2.14295e-09	4.63286e-07	3
ENSG00000067066	SP100	6672	1.62173	0.105902	0.669468	1.6925	0.0915786	0.501639	4	0.115784	0.9079	0.99916	3	0.784505	0.433357	0.991253	5	-1.75009	0.080358	0.372004	-1.06821	0.28564	0.696419	9	-1.50087	0.133652	0.593505	7	-2.39347	0.0168432	0.4002	3	-0.335986	0.736967	0.988832	-1.33233	0.183124	0.826744	11	0.793515	0.427708	1.01092	4	1.16533	0.244224	0.895619	5
ENSG00000067082	KLF6	1316	-0.0636386	0.9493	1.06066	1	1	--	0	0.708462	0.479203	--	1	1	1	--	0	-0.615376	0.538423	0.87013	NA	NA	NA	0	0.216926	0.828303	0.998945	7	2.62376	0.00880708	0.277596	3	0.203551	0.838755	0.993044	NA	NA	---	0	NA	NA	---	0	-0.70248	0.482579	1.00019	5
ENSG00000067141	NEO1	4756	1.55416	0.121189	0.702453	0.916267	0.360256	--	1	1.03099	0.30337	--	2	0.44205	0.658768	--	2	-0.45285	0.650739	0.914663	-0.0801277	0.936149	0.985808	9	-0.384716	0.700516	0.9879	9	-0.581534	0.56099	1.06031	7	0.187027	0.851686	0.993705	-0.521692	0.602026	---	2	NA	NA	---	0	1.43535	0.151571	0.803421	5
ENSG00000067167	TRAM1	23471	1.35215	0.177335	0.789555	1.34379	0.180022	--	2	1.84351	0.0662313	0.573493	3	-0.899676	0.369007	0.962244	4	-0.0618164	0.950719	0.990692	NA	NA	NA	1	-1.23382	0.217511	0.723609	6	0.131302	0.895559	NA	2	-0.464608	0.642336	0.975043	-0.332934	0.739269	0.991895	4	0.334122	0.738373	1.03014	3	NA	NA	---	0
ENSG00000067177	PHKA1	5255	-0.147237	0.883043	1.05008	-0.290707	0.771475	0.964391	5	1.62325	0.105575	--	1	-1.30554	0.1927	--	2	-1.33646	0.181653	0.56607	NA	NA	NA	2	-0.515053	0.606611	NA	1	0.0921565	0.926589	1.01241	5	-0.066873	0.946699	0.996601	0.000225535	0.99982	1.0003	7	NA	NA	---	0	-1.06726	0.286168	---	1
ENSG00000067182	TNFRSF1A	7132	-0.385633	0.700039	1.03075	1	1	--	0	-0.512643	0.608574	0.996311	9	1.27549	0.203112	0.822658	4	0.0243373	0.980588	0.995631	-1.40868	0.15919	0.539309	5	0.517719	0.60475	0.972431	13	1.03245	0.302071	1.01991	6	0.0112899	0.990995	0.999416	-0.0355214	0.971673	---	1	-0.636153	0.524855	1.0279	19	0.353922	0.723489	1.01378	5
ENSG00000067191	CACNB1	782	0.0670437	0.946591	1.06056	1.10906	0.268282	0.749462	6	1.52558	0.128157	0.730746	11	-2.00852	0.0454749	0.45843	8	0.143173	0.886178	0.980347	0.250439	0.802291	0.962633	6	0.1401	0.888605	1.00125	19	-0.367178	0.713551	1.0452	7	-0.158506	0.874097	0.994508	-1.90244	0.0574649	0.5531	13	1.18895	0.234806	0.91773	3	NA	NA	---	0
ENSG00000067208	EVI5	7813	0.618659	0.536606	1.00559	0.842457	0.400197	0.841868	7	0.263893	0.792041	--	2	-0.632846	0.527312	0.995593	3	1.39149	0.164335	0.539623	1.97133	0.0489161	0.28571	14	0.9547	0.339922	0.849395	10	0.426454	0.669854	1.05338	15	-0.00137176	0.998906	1.00003	0.688883	0.491092	---	2	-0.401836	0.687909	1.0338	7	0.864504	0.387564	---	2
ENSG00000067221	STOML1	9399	0.661414	0.50885	1.00033	1	1	--	0	1.25682	0.209786	0.84071	5	0.0494928	0.960559	1.00464	4	0.783784	0.433322	0.809328	NA	NA	NA	1	-0.202936	0.839219	0.998944	6	1.21189	0.225793	0.958096	9	0.0514003	0.959019	0.997622	NA	NA	---	0	-0.211499	0.832551	1.02686	7	-0.282279	0.777801	1.01341	4
ENSG00000067225	PKM	5315	-1.76708	0.0782212	0.593691	1	1	--	0	-0.271192	0.786428	1.00049	3	-0.649979	0.516199	0.993477	4	1.63201	0.10294	0.425731	NA	NA	NA	2	0.930554	0.352272	0.858678	8	-0.218758	0.826876	1.02948	5	-0.204539	0.837983	0.993266	-0.362646	0.716963	0.989752	6	NA	NA	---	0	-1.03164	0.302546	0.945001	6
ENSG00000067248	DHX29	54505	-0.597911	0.550346	1.00461	-0.742615	0.45829	0.865678	3	-0.724661	0.469219	0.975354	3	-0.546135	0.585375	1.00629	3	0.461687	0.644389	0.912882	NA	NA	NA	2	0.870216	0.384357	0.879955	5	-0.0383572	0.969409	1.0049	8	0.693881	0.487954	0.949759	-0.0109992	0.991227	---	1	NA	NA	---	0	-1.23659	0.216594	0.87955	3
ENSG00000067334	DNTTIP2	30836	0.871554	0.384142	0.961899	1	1	--	0	0.997563	0.319287	0.915779	3	-0.621036	0.535043	0.995855	10	2.45655	0.0141689	0.127025	NA	NA	NA	1	0.753396	0.45136	0.918537	13	1.71281	0.0870065	0.768722	7	-0.262158	0.793266	0.993609	-1.05501	0.291733	---	2	2.08279	0.0375803	---	2	-0.459818	0.645769	1.01009	3
ENSG00000067369	TP53BP1	7158	0.923631	0.356414	0.949921	1.03673	0.300686	0.777829	4	-1.83074	0.0681216	--	2	-0.348413	0.727772	--	1	-0.164709	0.8692	0.976578	-1.10329	0.270122	0.680872	11	1.70175	0.0890619	NA	2	1.12753	0.259746	0.989112	4	0.655754	0.512167	0.951656	0.379421	0.704474	---	1	NA	NA	---	0	0.589699	0.555555	---	1
ENSG00000067445	TRO	7216	-0.312974	0.754516	1.03832	1	1	--	0	1	1	--	0	0.306217	0.75965	--	2	0.289143	0.772522	0.953264	NA	NA	NA	0	0.131188	0.895649	1.00167	3	0.189485	0.849745	1.02459	3	2.3448	0.0192754	0.366863	NA	NA	---	0	0.729035	0.466189	1.01996	11	NA	NA	---	0
ENSG00000067533	RRP15	51018	-0.562055	0.574494	1.00686	-1.99431	0.0470137	--	2	0.610905	0.541721	0.989825	3	0.244142	0.807286	1.0077	3	0.160527	0.872493	0.977016	1.057	0.290724	0.700878	8	-0.865711	0.386822	0.881891	8	2.14029	0.0325325	0.536453	13	0.803025	0.422194	0.936405	NA	NA	---	0	0.844746	0.3985	---	1	-2.69969	0.00708366	0.206153	4
ENSG00000067560	RHOA	387	-0.411588	0.680933	1.0295	-0.683915	0.494551	0.88314	8	1.44536	0.149389	0.761701	8	-2.19241	0.0291105	0.375422	7	-0.605508	0.544956	0.872543	0.091199	0.92735	0.983968	10	1.14758	0.251371	0.757976	14	2.14354	0.0322704	0.535793	16	0.311972	0.755142	0.990047	-0.427131	0.669396	0.985955	15	-2.52917	0.01162	0.273086	5	0.163315	0.870311	1.00591	10
ENSG00000067596	DHX8	1659	-0.599824	0.549072	1.00553	-0.757162	0.449541	0.863407	4	0.402495	0.687604	0.999687	4	-0.960858	0.33739	0.948616	4	2.53727	0.0112982	0.10933	2.04551	0.0410224	0.260492	9	2.21187	0.0271636	0.265027	7	2.93848	0.00336143	0.152084	11	-1.01256	0.31157	0.898265	-1.10365	0.270071	0.914457	4	-1.35598	0.17548	0.88274	8	0.369918	0.71154	---	1
ENSG00000067606	PRKCZ	5590	0.922226	0.357144	0.950571	0.513553	0.607939	0.92486	3	0.146323	0.883764	0.997326	5	0.421717	0.673531	--	2	0.475191	0.634737	0.9088	0.424175	0.671515	0.925177	13	-0.795963	0.426211	0.905964	10	1.27683	0.201909	0.93434	10	-1.41031	0.158827	0.776752	-1.3907	0.164693	---	1	-1.18892	0.234815	---	2	0.527242	0.598168	1.01256	5
ENSG00000067704	IARS2	55699	-0.211211	0.832864	1.04489	0.038297	0.969476	0.993757	3	-0.37658	0.706749	--	2	0.56448	0.572845	--	2	0.517164	0.605137	0.896561	0.147611	0.882675	0.978927	6	-0.500299	0.616957	0.973796	7	0.414651	0.678472	1.04938	4	-1.43214	0.152485	0.767699	-0.89601	0.370511	---	2	-0.622273	0.533936	---	1	-2.1941	0.0285091	0.425061	6
ENSG00000067715	SYT1	6857	1.86987	0.0624665	0.540998	0.984052	0.325875	0.792107	15	0.289443	0.77244	--	2	0.25683	0.797484	1.00822	6	1.44689	0.148188	0.512896	0.744018	0.457011	0.83281	36	0.0188716	0.984947	1.00104	14	-0.39261	0.694677	1.04788	10	0.140574	0.888241	0.994926	1.27295	0.203399	0.841524	10	-0.636503	0.524626	---	1	-0.64281	0.520528	1.00733	27
ENSG00000067798	NAV3	89795	-0.788815	0.430837	0.978893	-0.119121	0.905258	0.982339	6	-1.21093	0.226865	--	1	0.333127	0.739269	--	2	4.7535	2.24158e-06	0.000112276	4.9547	8.28326e-07	4.2515e-05	23	3.22677	0.00128584	0.030907	13	-1.14963	0.250527	0.980483	5	0.0049292	0.996068	1.0002	0.579632	0.562323	0.985309	16	-0.585455	0.558403	---	1	NA	NA	---	0
ENSG00000067829	IDH3G	3421	1.8287	0.0684281	0.561403	1	1	--	0	0.583463	0.560016	--	2	1.18898	0.235378	0.864454	3	-0.369864	0.711549	0.934392	NA	NA	NA	0	-1.85082	0.0644419	0.424486	5	0.466124	0.641212	1.05382	4	2.01491	0.0442409	0.51976	NA	NA	---	0	2.33847	0.0196029	0.358729	5	1.06099	0.28901	0.935213	7
ENSG00000067836	ROGDI	79641	-0.689269	0.491181	0.997732	-1.24118	0.215498	--	1	0.847753	0.397245	--	2	0.0178198	0.985794	1.00221	5	0.100785	0.919738	0.985885	NA	NA	NA	0	0.546263	0.584987	0.969133	7	-0.0163541	0.986955	1.00186	14	1.07059	0.284668	0.88729	NA	NA	---	0	0.226142	0.821148	1.02969	3	0.0414014	0.966986	1.00185	5
ENSG00000067840	PDZD4	57595	-1.07819	0.281806	0.900665	-0.0586354	0.953281	--	1	-1.17529	0.240801	0.866253	5	-1.70134	0.0899047	0.625175	3	0.411813	0.68055	0.924635	NA	NA	NA	2	-1.0675	0.285959	0.796742	11	0.879365	0.37938	1.04199	7	1.35842	0.174706	0.800022	NA	NA	---	0	0.41296	0.679744	1.034	3	0.652862	0.514029	1.00786	8
ENSG00000067842	ATP2B3	492	-1.04649	0.296167	0.913413	-0.077522	0.938259	--	1	-0.629284	0.529637	--	2	-0.655221	0.512823	0.9949	4	-0.313717	0.753791	0.947573	NA	NA	NA	2	0.313491	0.753962	0.99437	5	-0.312134	0.754993	1.03931	4	1.82649	0.068141	0.605759	0.0283036	0.977427	---	2	2.45127	0.0144436	0.309821	7	0.2832	0.777096	---	1
ENSG00000067900	ROCK1	6093	0.637612	0.524208	1.00291	-0.169985	0.865136	0.975822	3	0.332355	0.739851	0.999673	5	3.33361	0.000963685	--	2	-1.70162	0.0890862	0.39292	-2.5801	0.00999542	0.107159	21	-0.653806	0.513362	0.945971	7	-1.95417	0.0509135	0.643216	7	-1.68826	0.0917417	0.660774	-2.10532	0.035568	0.456456	5	-3.0386	0.00245242	---	1	-1.23942	0.215544	0.879613	5
ENSG00000067955	CBFB	865	0.487841	0.626015	1.01864	-0.483195	0.629306	0.929556	6	-0.181335	0.856226	0.996696	6	1.33129	0.184095	0.805147	4	-0.135033	0.892609	0.981011	-0.210112	0.833616	0.969225	6	-0.330224	0.741289	0.994275	6	1.12586	0.260452	0.989545	7	0.746092	0.455826	0.943922	0.826352	0.408845	---	1	NA	NA	---	0	-0.878236	0.380073	0.975429	4
ENSG00000067992	PDK3	5165	-1.77679	0.0766061	0.589554	-2.26909	0.0239659	--	1	-0.281668	0.77839	--	2	1	1	--	0	-0.049596	0.960453	0.991922	-0.452999	0.650632	0.920474	6	-0.313781	0.753742	0.99432	5	-0.102236	0.918586	1.0148	9	-1.53969	0.124023	0.720587	-0.223703	0.823045	---	1	-0.404827	0.68571	1.03271	3	-0.875615	0.381496	---	1
ENSG00000068024	HDAC4	9759	0.608287	0.543453	1.007	0.458158	0.647168	0.935892	6	1	1	--	0	-0.120135	0.904456	--	2	-0.861534	0.389116	0.780323	-0.684222	0.493967	0.858764	18	-1.71287	0.0869945	0.487013	5	-0.992578	0.321116	1.03268	5	-0.988186	0.323354	0.905751	-1.26683	0.205577	0.84382	9	-0.218549	0.827056	1.02803	4	-0.417016	0.676776	---	1
ENSG00000068078	FGFR3	2261	0.475409	0.634838	1.01995	0.998999	0.318592	--	2	0.928093	0.354098	0.939414	5	3.1145	0.0020188	0.0687562	9	2.60184	0.00938695	0.0965861	NA	NA	NA	2	2.78284	0.00547322	0.090708	12	1.57064	0.116531	0.834114	3	-1.0411	0.298137	0.892112	1.15357	0.249015	---	1	1.40422	0.160632	0.854855	6	-1.95816	0.0505506	0.547079	3
ENSG00000068079	IFI35	3430	-0.0418241	0.966666	1.06293	0.914815	0.361016	--	2	0.208849	0.834706	0.999849	9	-1.64203	0.101622	0.656652	4	0.624996	0.532093	0.866405	NA	NA	NA	1	-0.708041	0.479057	0.930802	14	0.893387	0.37183	1.03993	14	1.24919	0.211951	0.825175	-1.17821	0.239054	---	2	1.64566	0.100218	0.752051	7	-2.29435	0.0220229	---	2
ENSG00000068097	HEATR6	63897	2.45154	0.014789	0.2526	1.68693	0.0926468	0.503654	3	1.75458	0.0803415	0.61881	5	2.65	0.00847177	0.187857	7	2.69481	0.0071414	0.0797673	1.43089	0.152722	0.529715	9	1.43292	0.152141	0.624069	15	0.732533	0.463987	1.05424	13	-1.23333	0.217807	0.826727	NA	NA	---	0	NA	NA	---	0	-0.913212	0.3614	0.969714	8
ENSG00000068120	COASY	80347	0.74835	0.454829	0.986964	-0.885922	0.376362	--	1	-0.0155125	0.987634	1.00135	5	0.125919	0.89988	--	2	-1.38496	0.166322	0.542717	NA	NA	NA	1	-1.05664	0.29089	0.802674	19	0.311684	0.755335	1.03879	13	-0.642991	0.52041	0.953846	NA	NA	---	0	-0.00100082	0.999202	---	1	-0.946431	0.344208	---	1
ENSG00000068137	PLEKHH3	79990	0.867865	0.386155	0.962008	1	1	--	0	0.0485113	0.961341	1.00203	4	1.3414	0.180795	--	2	-0.160906	0.872194	0.976864	NA	NA	NA	1	-1.18293	0.237073	0.741348	10	0.0478903	0.961812	1.0079	12	0.584285	0.55919	0.960489	0.804392	0.421404	0.965399	11	0.774323	0.438964	1.01201	6	-1.14055	0.254389	---	1
ENSG00000068305	MEF2A	4205	2.18641	0.0295501	0.378392	0.511661	0.609261	0.926032	4	1.09495	0.274408	0.888692	3	2.26763	0.024056	--	2	1.88241	0.0600224	0.31209	1.73208	0.0835165	0.383549	11	1.55845	0.119392	0.56534	3	0.520812	0.602594	1.05835	9	1.74209	0.0818681	0.636399	-0.95287	0.340937	---	2	0.721533	0.470788	---	2	2.05345	0.0403461	0.498426	10
ENSG00000068308	OTUD5	55593	-0.119166	0.905223	1.05377	0.49107	0.623732	--	1	1	1	--	0	-0.64606	0.51873	0.994158	3	0.0578678	0.953864	0.991072	NA	NA	NA	2	-1.63773	0.10174	0.524773	6	-1.94292	0.0522599	0.64816	3	1.31752	0.188033	0.809149	-1.5152	0.130109	---	2	0.481054	0.630607	1.03657	7	0.0268356	0.978597	1.00222	3
ENSG00000068323	TFE3	7030	-0.733999	0.463517	0.98992	1	1	--	0	-0.410329	0.681855	--	2	0.436751	0.662603	--	1	3.86035	0.000119271	0.00348365	NA	NA	NA	2	3.9746	7.47108e-05	0.00295814	5	1.2604	0.207771	0.937883	6	0.198441	0.842749	0.992412	1.1944	0.232666	---	1	0.759756	0.44762	1.01498	16	-0.427004	0.669489	1.01282	3
ENSG00000068354	TBC1D25	4943	0.986113	0.324864	0.930839	1	1	--	0	0.00341017	0.997281	1.00052	3	0.82298	0.411166	0.983942	5	3.55687	0.000389953	0.00893266	2.58085	0.00997375	0.107042	3	1.35284	0.176364	NA	1	0.351083	0.725587	1.04341	3	1.90435	0.0572158	0.569499	NA	NA	---	0	2.16148	0.0309475	0.450348	7	2.92442	0.00354635	0.130368	5
ENSG00000068366	ACSL4	2182	-0.580435	0.562052	1.00716	0.457076	0.647944	--	2	-0.245557	0.806192	--	2	1	1	--	0	0.659734	0.509552	0.85433	NA	NA	NA	2	0.054993	0.956153	1.0014	10	-0.0503981	0.959814	1.00843	6	-0.126113	0.899673	0.994637	-1.95146	0.0513439	0.523254	3	NA	NA	---	0	0.19154	0.84815	1.01052	48
ENSG00000068383	INPP5A	3632	0.563294	0.573651	1.00719	0.604944	0.545669	0.909569	5	-0.676428	0.499285	--	1	0.516515	0.605871	1.00861	7	-0.272807	0.785048	0.956421	-0.213992	0.83059	0.967865	4	-0.508331	0.611315	0.973072	3	1.07017	0.284759	1.0085	4	1.92014	0.0551879	0.561614	0.577135	0.564007	---	2	1.30186	0.19333	---	2	-0.756614	0.449499	0.993779	7
ENSG00000068394	GPKOW	27238	-1.43736	0.151647	0.755492	1	1	--	0	-2.15896	0.0316379	--	1	-0.727613	0.467412	--	2	3.79698	0.000153804	0.00424819	NA	NA	NA	0	3.21583	0.00133543	0.031542	4	2.41768	0.0157684	0.38694	8	0.354806	0.722827	0.987494	NA	NA	---	0	-0.0612397	0.951183	1.01526	18	1.5318	0.12596	0.771215	11
ENSG00000068400	GRIPAP1	56850	0.239061	0.81122	1.04182	1	1	--	0	-0.982062	0.326853	--	2	1.05437	0.292555	--	2	4.2914	1.91866e-05	0.000747806	NA	NA	NA	0	1.78879	0.0739006	0.448282	7	0.0197583	0.98424	1.00191	4	-1.24625	0.213028	0.825571	-1.07462	0.282861	---	2	-0.490128	0.624175	1.03404	11	-1.54032	0.123868	0.768252	4
ENSG00000068438	FTSJ1	24140	-0.760339	0.447643	0.983588	1	1	--	0	-0.180381	0.856974	--	1	-0.934929	0.350569	0.949301	3	3.96633	7.73156e-05	0.00240838	NA	NA	NA	1	0.255684	0.798239	NA	1	0.708814	0.478578	1.05494	4	-0.409847	0.682026	0.983377	NA	NA	---	0	-1.48886	0.136909	0.811724	6	1.32063	0.186993	0.851932	4
ENSG00000068489	PRR11	55771	0.651252	0.515377	1.00162	-1.21352	0.225877	0.706253	4	2.07818	0.0385347	0.446041	6	-0.444692	0.65686	1.01003	5	1.70546	0.0883683	0.391488	-1.78179	0.0750361	0.360304	7	1.37066	0.170739	0.654724	16	0.895215	0.370852	1.04081	14	0.52351	0.600761	0.967835	0.281082	0.778718	---	1	1.68735	0.0919182	0.728854	4	-1.10527	0.269368	0.919842	4
ENSG00000068615	REEP1	65055	1.16321	0.245659	0.869314	-0.124785	0.900777	0.981283	3	0.388075	0.698233	0.99832	3	1.19151	0.234384	--	2	-0.96249	0.335998	0.736617	-1.30369	0.192591	0.584142	5	0.423556	0.671966	0.986411	7	-0.77238	0.440042	1.05165	7	-0.0727078	0.942056	0.996726	-0.116069	0.907627	---	1	-0.110022	0.912419	1.01609	3	-0.116069	0.907627	---	1
ENSG00000068650	ATP11A	23250	-0.277461	0.781616	1.0403	-0.61572	0.538541	0.903974	6	0.256669	0.797609	--	2	-0.587038	0.557615	1.00202	3	3.10568	0.001943	0.0312606	4.33122	1.60681e-05	0.000602921	8	0.826391	0.408747	0.895861	5	-0.301565	0.763036	1.0371	11	-1.35353	0.17626	0.800842	0.677342	0.49838	0.975643	5	-0.589013	0.556015	1.02951	7	-0.839225	0.401588	0.984986	18
ENSG00000068654	POLR1A	25885	1.05086	0.294159	0.910881	-0.488433	0.625596	0.927888	8	0.899956	0.368858	--	2	0.447159	0.65508	1.00943	3	2.67095	0.00766609	0.0836338	-0.0861183	0.931387	0.985086	6	2.07381	0.0383104	0.323618	6	-0.0969996	0.922743	1.01336	7	0.88745	0.375098	0.922057	1.30543	0.192112	---	1	-0.0748706	0.940336	---	1	-0.0748706	0.940336	---	1
ENSG00000068697	LAPTM4A	9741	-0.0496347	0.960446	1.0618	1	1	--	0	-0.285936	0.775123	1.00013	5	0.484603	0.628308	1.00983	3	1.72029	0.0856376	0.383659	NA	NA	NA	2	1.86761	0.06206	0.417124	8	-0.152755	0.878617	1.02119	13	0.720909	0.471172	0.945438	-0.443833	0.65728	0.986276	7	0.576448	0.564471	---	1	NA	NA	---	0
ENSG00000068724	TTC7A	57217	1.76831	0.0780157	0.592759	1.97974	0.0486376	0.377842	5	1.10346	0.270704	0.886706	4	-0.838845	0.402217	--	2	2.21013	0.0272844	0.193839	2.01261	0.0443795	0.270039	13	1.90024	0.0576413	0.404139	6	0.596855	0.550717	1.06075	4	1.85775	0.063564	0.591603	0.05388	0.957044	---	1	0.943544	0.345681	0.972463	6	1.33712	0.181555	---	2
ENSG00000068745	IP6K2	51447	1.51232	0.131495	0.720775	1.20293	0.229942	--	1	0.863783	0.38839	0.949544	3	0.534938	0.593085	1.0076	3	-1.1803	0.238116	0.63922	-0.175473	0.860737	0.973452	8	-0.431634	0.666085	0.984948	11	-1.64168	0.100919	0.803096	3	-1.05721	0.29073	0.888789	0.148272	0.882164	0.992167	4	-0.897458	0.369739	---	1	-2.46377	0.0139533	0.295329	10
ENSG00000068781	STON1-GTF2A1L	286749	0.101585	0.919153	1.05625	1.25007	0.212238	0.689739	5	-0.416895	0.677051	--	2	-0.0306618	0.975559	1.00314	4	-0.0223791	0.982149	0.995863	0.0877208	0.930113	0.984685	17	0.0101235	0.991924	1.00065	4	0.260762	0.794321	1.03338	7	0.571743	0.567653	0.961728	-1.4731	0.141108	0.767967	8	1.07233	0.28389	---	1	0.995286	0.319891	0.951397	6
ENSG00000068784	SRBD1	55133	-0.973333	0.331164	0.935049	-0.61926	0.53621	--	2	-1.79053	0.0743677	0.598189	4	-0.0516526	0.95884	1.00446	4	1.94827	0.0516164	0.287799	2.69982	0.00703538	0.0829672	11	1.05083	0.293547	0.805515	7	0.061698	0.950814	1.01041	8	0.0543434	0.956675	0.997801	-0.389699	0.69686	0.987239	4	-0.34625	0.729244	---	1	-0.840017	0.401144	---	2
ENSG00000068796	KIF2A	3796	0.158104	0.87448	1.04937	-0.016872	0.98655	1.00006	4	1	1	--	0	0.0149773	0.98806	--	2	0.700962	0.483463	0.840921	0.586664	0.55754	0.883396	17	1.26669	0.205512	0.707131	4	-0.449177	0.653385	1.0553	3	-0.433595	0.664697	0.979927	0.367819	0.713103	0.989681	7	1.1436	0.253126	---	1	1.47675	0.140128	---	2
ENSG00000068831	RASGRP2	10235	-0.273477	0.784673	1.04012	0.520908	0.602811	--	1	-0.374533	0.70827	0.997528	8	0.438775	0.661137	1.01018	5	0.102563	0.918327	0.985433	NA	NA	NA	2	0.130324	0.896332	1.00151	8	-1.14996	0.250391	0.980482	7	-4.16169	3.49362e-05	0.00464975	-1.32204	0.186523	---	1	-1.76767	0.0774896	0.673774	4	-3.75217	0.000187692	0.013634	6
ENSG00000068878	PSME4	23198	0.939692	0.348124	0.946134	-0.223632	0.823194	0.972304	5	0.876121	0.381658	0.947732	3	0.439045	0.660942	1.01001	3	1.87959	0.0604071	0.313205	1.36004	0.174075	0.559502	4	2.21521	0.0269334	0.263372	5	1.15462	0.248475	0.979868	5	-0.126629	0.899265	0.994658	0.943737	0.345583	0.941018	12	-0.0450206	0.964102	1.013	6	0.306443	0.759346	1.01395	8
ENSG00000068903	SIRT2	22933	1.01328	0.311736	0.92085	0.297808	0.766054	--	1	1.51841	0.129953	0.731184	9	0.472969	0.636576	1.01138	8	2.76608	0.00576061	0.0683379	0.530224	0.596055	0.898983	4	1.93743	0.052927	0.38847	18	0.446674	0.655191	1.05578	14	0.545464	0.585583	0.965419	NA	NA	---	0	0.878046	0.380177	0.991884	11	1.51832	0.129321	0.776099	7
ENSG00000068912	ERLEC1	27248	0.448969	0.653775	1.02388	0.0224279	0.982121	--	2	-0.133472	0.893909	0.998546	3	0.874756	0.3824	--	2	-0.909841	0.36309	0.760626	NA	NA	NA	2	-0.676688	0.498734	0.93904	5	-0.368563	0.712518	1.04496	5	-0.253288	0.800109	0.993829	-0.846094	0.397748	---	1	0.474648	0.635165	1.03546	7	-1.00359	0.315874	0.94877	12
ENSG00000068971	PPP2R5B	5526	-1.20589	0.2288	0.850117	-0.245351	0.806351	--	1	-0.803347	0.422404	0.963943	5	-0.262987	0.792739	1.00926	4	-2.81128	0.00501492	0.06221	NA	NA	NA	1	-1.19575	0.232031	0.735079	7	0.905417	0.365426	1.04201	8	0.50427	0.614207	0.969546	0.15233	0.878964	---	1	0.33489	0.737794	---	2	1.26456	0.206388	0.87652	16
ENSG00000068976	PYGM	5837	-1.20307	0.229887	0.851945	0.241753	0.809135	--	1	-0.289799	0.772168	1.00019	7	-0.900651	0.368489	0.962115	5	-1.17446	0.240443	0.641719	-0.414487	0.678591	0.927318	3	-0.154059	0.877589	1.00001	6	-0.0102399	0.991832	1.00147	19	-4.87932	1.27966e-06	0.000233765	-2.28638	0.022487	---	1	-2.78689	0.00544493	0.179426	4	-3.33754	0.000883419	0.0517512	6
ENSG00000068985	PAGE1	8712	0.924547	0.355937	0.950301	1	1	--	0	-0.199278	0.842179	1.00025	3	1.19974	0.231179	0.857722	4	-0.925899	0.354685	0.753659	NA	NA	NA	2	-0.266668	0.789771	0.995822	4	-0.417333	0.67651	1.04979	6	-0.346108	0.72935	0.988219	-0.0430289	0.965689	---	1	4.34044e-15	1	---	1	-0.0971453	0.922635	---	1
ENSG00000069011	PITX1	5307	-1.33983	0.181304	0.794063	1	1	--	0	0.558151	0.577153	--	2	-1.5342	0.126024	0.7124	5	2.0698	0.0386849	0.242016	NA	NA	NA	0	3.04133	0.00240653	NA	1	-2.10087	0.0358607	NA	2	0.871177	0.383913	0.924577	NA	NA	---	0	NA	NA	---	0	NA	NA	---	0
ENSG00000069018	TRPC7	57113	0.182671	0.855178	1.045	0.0535984	0.95729	0.990748	10	-0.515866	0.606324	0.996196	4	0.00392241	0.996873	--	1	1.95749	0.0505218	0.284016	1.47969	0.139219	0.505351	8	1.72788	0.0842666	0.480889	5	-0.360444	0.718579	1.0451	4	0.848706	0.396293	0.928005	0.543862	0.586684	---	1	2.70395	0.00699429	---	2	-0.65544	0.512369	---	1
ENSG00000069020	MAST4	375449	-0.0165678	0.986792	1.06538	-0.622359	0.534174	0.901754	12	-0.472732	0.636745	--	2	0.165264	0.868846	--	1	-1.51594	0.129798	0.479829	-1.34389	0.17924	0.566545	24	0.830056	0.406673	0.894286	3	-0.512886	0.608126	1.05772	8	-0.0063157	0.994962	1.00012	0.426953	0.669526	0.985797	3	NA	NA	---	0	0.0279789	0.977686	1.0023	3
ENSG00000069188	SDK2	54549	0.0640522	0.948971	1.06074	-0.357913	0.720657	0.958212	9	-0.485251	0.627849	--	2	0.897323	0.370259	0.961441	4	-0.558881	0.576347	0.885194	0.145155	0.884613	0.979323	20	-0.664513	0.50649	0.942318	7	0.578538	0.563009	1.06035	3	0.232123	0.8165	0.993071	-0.0074922	0.994024	0.997382	10	NA	NA	---	0	-0.188287	0.850699	1.00919	4
ENSG00000069206	ADAM7	8756	0.691557	0.489745	0.997455	0.979164	0.32828	--	1	1	1	--	0	1	1	--	0	-0.57415	0.565974	0.880642	NA	NA	NA	2	-0.119999	0.904504	NA	2	-0.521704	0.601973	1.05846	19	-1.05283	0.292729	0.888486	NA	NA	---	0	-0.106481	0.915227	---	1	NA	NA	---	0
ENSG00000069248	NUP133	55746	0.0825362	0.934275	1.05941	-0.89243	0.372871	--	1	0.865387	0.387511	0.948523	5	-0.0605162	0.951784	1.00407	51	0.720585	0.471306	0.834044	-0.0412503	0.967103	0.991218	6	0.160193	0.872756	1.00021	15	1.61539	0.10649	0.811451	10	0.477985	0.632789	0.973316	NA	NA	---	0	0.595112	0.551933	---	2	0.611836	0.540816	1.00917	5
ENSG00000069275	NUCKS1	64710	-0.0299153	0.976154	1.06432	1.1915	0.234388	--	1	-1.44475	0.14956	--	2	0.5683	0.570252	1.00438	7	1.97131	0.0489181	0.277943	-0.239055	0.811103	0.963867	4	1.07608	0.282109	0.792914	15	-0.65926	0.509855	1.05876	9	-0.1244	0.901029	0.994425	0.384925	0.700393	0.986529	3	NA	NA	---	0	-1.3121	0.189855	---	2
ENSG00000069329	VPS35	55737	-0.646309	0.518568	1.00175	-1.90031	0.0583415	--	1	-2.07802	0.0385491	0.445789	3	-0.0899908	0.928354	1.00816	5	1.48403	0.138065	0.494921	0.128223	0.897994	0.98163	4	-0.21177	0.832322	0.998264	5	1.26159	0.207341	0.938087	5	0.57696	0.564125	0.961785	NA	NA	---	0	2.31469	0.0208768	---	1	-0.979652	0.327548	---	2
ENSG00000069345	DNAJA2	10294	0.668927	0.504051	1.00014	1	1	--	0	0.336969	0.736374	0.999793	4	1.45136	0.147714	0.748837	3	4.30885	1.7755e-05	0.000698851	NA	NA	NA	2	4.34409	1.51689e-05	NA	2	0.775612	0.438131	1.05125	3	0.716219	0.474061	0.945837	NA	NA	---	0	NA	NA	---	0	-1.8318	0.0673442	---	1
ENSG00000069399	BCL3	102465879	NA	NA	NA	NA	NA	NA	NA	NA	NA	NA	NA	NA	NA	NA	NA	0.372455	0.70962	0.934015	NA	NA	NA	1	-0.356212	0.721744	0.9927	17	0.684745	0.493638	1.05567	6	-0.941529	0.346712	0.914148	NA	NA	---	0	0.410919	0.681239	1.03333	3	-1.11453	0.26538	0.916913	31
ENSG00000069424	KCNAB2	8514	1.20844	0.22782	0.849118	0.699609	0.484708	--	1	2.21144	0.0277518	0.363513	4	-0.291524	0.77085	1.01169	4	2.00771	0.044898	0.265192	-0.316551	0.751639	0.950803	11	1.40273	0.160957	0.637533	7	0.298342	0.765494	1.03688	5	2.06356	0.0393739	0.499765	-1.46769	0.142573	---	2	-0.612787	0.540188	---	2	0.545237	0.585739	1.01132	13
ENSG00000069431	ABCC9	10060	-0.60529	0.545439	1.00643	-0.892734	0.372708	0.82689	6	-0.870232	0.384863	0.947868	7	1.52259	0.128904	0.72075	8	0.0975161	0.922333	0.986409	0.204253	0.83819	0.969197	11	1.81934	0.0691086	0.435468	4	-0.630218	0.528672	1.05886	5	1.48544	0.137812	0.750615	1.56196	0.118683	---	1	1.53801	0.124432	0.790301	3	1.56196	0.118683	---	1
ENSG00000069482	GAL	51083	2.38101	0.0178831	0.286117	1	1	--	0	2.46534	0.0142426	0.244762	11	1.86774	0.0627631	0.53999	10	2.25214	0.0244942	0.180678	NA	NA	NA	0	2.66576	0.0077847	0.116996	17	0.863647	0.387955	1.04752	11	0.517875	0.604686	0.969214	NA	NA	---	0	0.509315	0.610669	1.03235	17	-0.235877	0.813587	1.01363	5
ENSG00000069493	CLEC2D	29121	0.275513	0.78311	1.04035	-0.0198746	0.984157	--	1	1.67128	0.0956983	--	2	0.268036	0.788854	--	2	-1.37599	0.169081	0.546566	NA	NA	NA	2	-0.643942	0.519736	0.949044	7	-1.28359	0.199535	0.93169	19	-2.20625	0.0276437	0.435038	NA	NA	---	0	-0.558926	0.576365	1.03068	26	-1.42731	0.153874	---	1
ENSG00000069509	FUNDC1	139341	-0.370829	0.711024	1.0334	1	1	--	0	-0.623024	0.533737	0.988263	3	-0.031856	0.974608	--	1	1.80413	0.0714628	0.346608	NA	NA	NA	1	1.63332	0.102664	NA	2	-1.11613	0.26459	0.992247	6	2.23556	0.0256496	0.426722	NA	NA	---	0	2.36114	0.0184526	0.350368	7	1.6265	0.104228	0.727435	25
ENSG00000069535	MAOB	4129	-0.861571	0.389605	0.964118	-0.505324	0.613698	--	1	-0.329987	0.741638	--	2	-0.481956	0.630185	--	2	1.54965	0.121491	0.464276	-0.37785	0.705609	0.937343	5	2.06629	0.0390153	0.326281	3	0.171461	0.86389	1.02346	3	-0.973573	0.330557	0.908579	-1.07702	0.28179	---	2	NA	NA	---	0	-1.23154	0.218475	---	1
ENSG00000069667	RORA	6095	1.32002	0.187824	0.804099	1.44921	0.148314	0.606508	12	1	1	--	0	0.285841	0.775195	1.01019	8	0.14666	0.883425	0.979843	0.179335	0.857705	0.973467	32	0.514052	0.60731	0.972598	3	0.748436	0.454344	1.05405	5	0.683507	0.49448	0.949959	1.25856	0.208547	0.8427	7	NA	NA	---	0	-1.3297	0.183986	0.847158	4
ENSG00000069696	DRD4	1815	-0.905938	0.365688	0.955209	1	1	--	0	-0.529944	0.596539	0.996035	6	-1.33638	0.182429	0.803848	27	1.26194	0.207216	0.598503	NA	NA	NA	0	1.36501	0.172506	0.658949	13	0.236524	0.813067	1.03091	10	NA	NA	NA	NA	NA	---	NA	NA	NA	---	NA	NA	NA	---	NA
ENSG00000069702	TGFBR3	7049	-0.688973	0.491367	0.997261	-1.40351	0.161489	0.622463	10	0.209333	0.834329	0.999591	3	1	1	--	0	0.215131	0.829702	0.967695	-0.353988	0.72341	0.942164	10	1.07375	0.283151	0.793996	3	0.479455	0.631703	1.05536	4	2.07088	0.0386833	0.497094	3.93266	9.11311e-05	---	1	-0.599427	0.549054	1.02792	3	2.25944	0.0241183	---	1
ENSG00000069712	KIAA1107	23285	1.62456	0.105296	0.667401	1	1	--	0	0.338034	0.735572	0.999693	3	0.635042	0.52588	--	2	-0.135637	0.892131	0.981028	NA	NA	NA	1	-0.734217	0.46296	0.922658	7	-1.12448	0.261035	0.990029	8	NA	NA	NA	NA	NA	---	NA	NA	NA	---	NA	NA	NA	---	NA
ENSG00000069764	PLA2G10	100652777	NA	NA	NA	NA	NA	NA	NA	NA	NA	NA	NA	NA	NA	NA	NA	-0.207684	0.835511	0.968513	NA	NA	NA	0	NA	NA	NA	0	-0.186776	0.851868	1.02442	12	0.570047	0.568802	0.961315	0.161388	0.871827	0.992895	9	0.315687	0.75232	---	2	NA	NA	---	0
ENSG00000069812	HES2	54626	0.269655	0.787609	1.04003	0.536646	0.591906	--	1	-0.213703	0.830922	1.00027	5	0.292789	0.769884	1.0129	3	1.93037	0.0537971	0.294393	0.419825	0.674689	0.925559	3	1.89742	0.0580122	0.405434	7	-0.378358	0.705232	1.04621	7	-1.41344	0.157907	0.777351	NA	NA	---	0	NA	NA	---	0	-0.539174	0.589913	1.01064	3
ENSG00000069849	ATP1B3	483	0.992648	0.321674	0.927759	1	1	--	0	-0.464602	0.64255	--	2	0.492907	0.622435	1.00921	5	3.22082	0.00131258	0.0228406	2.00732	0.0449399	0.271613	4	1.32537	0.185303	0.677183	4	0.0360091	0.971281	1.00444	8	0.32661	0.744047	0.989495	0.413614	0.679265	---	2	-0.151504	0.879616	---	1	1.35363	0.176227	0.841293	3
ENSG00000069869	NEDD4	4734	-0.446865	0.655292	1.02409	-0.56994	0.569141	0.916524	18	-0.359099	0.719771	--	2	0.016829	0.986584	1.00145	4	0.238093	0.811849	0.96252	0.749112	0.453937	0.830569	10	NA	NA	NA	0	0.645145	0.518956	1.05893	7	1.37487	0.169548	0.791973	1.50903	0.131676	---	2	NA	NA	---	0	-1.18475	0.23646	0.89349	5
ENSG00000069943	PIGB	9488	0.198956	0.84243	1.04348	-0.0543151	0.95672	0.990565	3	-0.0543151	0.95672	1.00186	3	0.960432	0.337604	0.948784	7	-0.875622	0.381411	0.774953	-0.89189	0.372631	0.771266	3	-1.44726	0.148086	0.617791	5	0.46812	0.639784	1.05419	7	0.326627	0.744034	0.989549	0.341864	0.732541	---	1	0.224095	0.822739	1.02956	3	NA	NA	---	0
ENSG00000069956	MAPK6	5597	-1.17927	0.239215	0.862854	-0.568682	0.569993	0.917016	5	0.44494	0.656681	0.998003	3	-3.85454	0.000141588	--	2	0.912255	0.361818	0.759627	0.896316	0.370264	0.770068	3	1.06722	0.286087	0.796792	7	1.37801	0.168456	0.90397	5	-1.28452	0.199325	0.818427	-1.25326	0.210468	0.845533	8	-0.844375	0.398707	0.999239	3	-0.0192742	0.984627	---	1
ENSG00000069966	GNB5	10681	-2.26285	0.0243529	0.342679	-0.153876	0.87781	--	1	-1.13056	0.259136	--	2	-0.949423	0.343162	0.949471	3	-0.0902167	0.92813	0.987481	0.236749	0.812892	0.964256	4	-1.17898	0.23864	0.743258	9	-1.49758	0.134507	0.863969	6	-0.871538	0.383716	0.924342	NA	NA	---	0	-1.37005	0.171047	---	1	-1.34321	0.179577	0.850134	4
ENSG00000069974	RAB27A	5873	-0.922779	0.356856	0.950276	-0.143842	0.885721	0.979938	4	0.256586	0.797672	1.00107	5	0.741176	0.459161	--	1	-1.67125	0.0949343	0.407944	-0.705395	0.480702	0.850327	7	0.564369	0.572608	0.964177	9	2.29225	0.0220638	NA	2	-0.450306	0.652609	0.977811	0.0286065	0.977185	0.994891	7	-0.444763	0.656608	---	1	0.642311	0.520851	---	1
ENSG00000070010	UFD1L	7353	0.817594	0.414232	0.974981	-0.47487	0.635222	0.931733	3	2.65601	0.00832575	0.185102	5	0.410573	0.681676	1.01124	10	3.45411	0.000571392	0.0120385	-0.506524	0.612582	0.905167	5	2.43601	0.0149953	0.180018	10	-0.63466	0.525771	1.05959	6	NA	NA	NA	NA	NA	---	NA	NA	NA	---	NA	NA	NA	---	NA
ENSG00000070018	LRP6	4040	0.390379	0.69653	1.03046	0.0183629	0.985361	0.999257	15	-0.363652	0.716371	0.998227	4	-0.438254	0.661514	--	2	1.54285	0.123131	0.467258	3.09226	0.00203232	0.032842	16	-0.670737	0.502518	0.940552	6	-0.715969	0.47415	1.05406	8	-1.08475	0.278352	0.882814	0.480099	0.631285	---	2	-1.35294	0.176447	0.882722	3	-1.3544	0.175983	---	2
ENSG00000070019	GUCY2C	2984	-0.586098	0.558246	1.0057	-0.0405824	0.967656	--	1	-0.198887	0.842484	1.00033	6	-0.171296	0.864106	--	1	0.880452	0.378791	0.773577	1.54367	0.122931	0.476059	7	-0.120607	0.904022	1.00096	6	-0.879653	0.379224	1.04195	12	0.0576466	0.954044	0.997067	NA	NA	---	0	0.354887	0.722765	---	1	NA	NA	---	0
ENSG00000070031	SCT	6343	0.449734	0.653224	1.02332	1	1	--	0	-0.263089	0.792661	1.00119	5	-0.622319	0.5342	0.996241	9	0.306262	0.759458	0.9498	NA	NA	NA	0	0.0536479	0.957225	1.00156	13	0.0536479	0.957225	1.00918	13	NA	NA	NA	NA	NA	---	NA	NA	NA	---	NA	NA	NA	---	NA
ENSG00000070047	PHRF1	57661	-0.840142	0.401491	0.970071	-0.196096	0.844667	0.975241	5	0.327226	0.743723	1.00063	9	0.660203	0.509625	0.996221	5	-1.05333	0.292401	0.694921	NA	NA	NA	2	0.913221	0.36131	0.864358	12	-0.420271	0.674363	1.05089	10	NA	NA	NA	NA	NA	---	NA	NA	NA	---	NA	NA	NA	---	NA
ENSG00000070061	IKBKAP	8518	-1.54786	0.122699	0.703802	-0.855142	0.393148	--	2	1	1	--	0	-1.36081	0.174584	0.793969	4	-0.453818	0.650042	0.914438	-1.42649	0.153988	0.531871	5	2.07404	0.038289	0.323688	7	1.52358	0.127877	0.855809	10	NA	NA	NA	NA	NA	---	NA	NA	NA	---	NA	NA	NA	---	NA
ENSG00000070081	NUCB2	4925	-0.436369	0.66288	1.02499	0.159341	0.873506	--	1	-0.037378	0.970208	--	1	-0.126436	0.89947	--	2	1.49196	0.135972	0.491104	-1.16134	0.245735	0.649135	5	1.84477	0.0653181	0.426389	6	0.239603	0.810679	1.03041	10	0.770376	0.441299	0.937811	-0.678205	0.497833	---	2	-1.18907	0.234758	0.917937	7	-0.780631	0.435246	0.992473	3
ENSG00000070087	PFN2	5217	1.01489	0.310968	0.92086	1	1	--	0	0.44142	0.659224	0.998056	3	0.81824	0.413863	--	2	1.10811	0.268038	0.672757	1.33292	0.182811	0.571451	7	0.00297082	0.99763	1.00039	5	0.674742	0.49997	1.05559	5	0.177648	0.859043	0.99327	1.31454	0.189032	---	2	-0.930928	0.352165	---	1	-0.788772	0.430474	---	2
ENSG00000070159	PTPN3	5774	0.275722	0.78295	1.04046	-0.0427384	0.965938	0.99418	3	-0.0454443	0.963783	--	1	1.54996	0.122194	0.703988	3	-2.48066	0.0132505	0.121622	-1.05777	0.290375	0.70089	4	-3.21268	0.00135005	0.0318182	3	-2.12633	0.0336797	0.545837	4	-1.62698	0.104126	0.688496	NA	NA	---	0	-0.0772445	0.938448	---	2	-1.23681	0.216514	---	1
ENSG00000070182	SPTB	6710	0.739803	0.459992	0.988386	1.09484	0.274455	--	1	-0.464901	0.642336	--	1	0.110998	0.911691	--	1	1.27241	0.203473	0.593791	0.162605	0.870857	0.975982	4	0.992722	0.321046	0.833403	7	-0.56348	0.573214	1.05872	8	-2.38784	0.0171739	0.348206	-1.00208	0.316601	0.936292	7	0.353618	0.723716	---	1	-1.18328	0.237042	---	1
ENSG00000070190	DAPP1	27071	-1.51897	0.129813	0.717967	1	1	--	0	-1.65166	0.0996402	--	2	-0.406885	0.684379	--	1	0.701373	0.483207	0.840843	1.19908	0.230734	0.62983	3	-0.192089	0.847705	NA	2	NA	NA	NA	0	0.355075	0.722625	0.98758	NA	NA	---	0	-0.650836	0.515335	---	1	-1.69627	0.0902155	---	1
ENSG00000070193	FGF10	2255	-1.67622	0.0947272	0.641072	-0.564581	0.572777	0.917682	5	-0.494147	0.62156	0.997196	6	-0.485652	0.627565	1.00982	3	2.20213	0.0278461	0.196196	1.76151	0.0784074	0.369331	5	1.73973	0.0821626	0.474855	10	-0.608917	0.542695	1.05901	8	2.63015	0.00869502	0.245105	0.11306	0.910011	---	1	-0.731637	0.4646	1.01992	4	-1.94872	0.0516698	---	1
ENSG00000070214	SLC44A1	23446	0.281031	0.778879	1.04046	-0.751445	0.452968	0.864382	5	0.237116	0.812727	1.00162	4	1	1	--	0	-0.862047	0.388834	0.780543	-0.816703	0.41426	0.804955	3	0.326811	0.743868	0.994305	5	-0.58273	0.560185	1.06055	7	-1.49036	0.136516	0.749473	-0.0806217	0.935763	---	2	-0.533494	0.593837	---	1	NA	NA	---	0
ENSG00000070366	SMG6	23293	1.95514	0.0514856	0.498995	1.33834	0.18179	0.652267	14	0.76948	0.442208	--	2	0.347653	0.728342	1.01055	5	1.47919	0.139353	0.496856	0.970931	0.331779	0.738727	14	3.14208	0.00171863	0.0385444	10	2.48533	0.0130786	0.351521	10	-2.1801	0.0295347	0.444883	-0.519022	0.603886	0.988566	6	-2.95697	0.00319621	0.127498	4	-2.60867	0.00925538	---	2
ENSG00000070367	EXOC5	10640	0.553426	0.58038	1.00862	0.585545	0.558617	0.913605	3	2.86809	0.00441948	--	2	0.325962	0.744678	--	1	-0.556479	0.577987	0.885948	NA	NA	NA	2	-0.707502	0.479392	0.930872	4	-1.77159	0.076717	NA	2	0.0190617	0.984797	0.999004	0.100094	0.920294	---	2	2.0896	0.0369623	---	1	-1.02805	0.304231	0.944739	3
ENSG00000070371	CLTCL1	8218	-0.634054	0.526524	1.00234	-1.02506	0.306151	0.778758	8	-1.19487	0.233071	0.859492	4	0.376325	0.706939	1.01053	3	3.32219	0.000920103	0.0172146	1.71329	0.0869174	0.390832	7	1.42043	0.155742	0.629238	7	2.68872	0.00727219	0.249495	12	1.05999	0.289464	0.888857	-0.54854	0.583471	---	2	0.712408	0.476415	1.01929	5	0.70148	0.483203	1.00079	9
ENSG00000070388	FGF22	27006	1.2706	0.204845	0.825024	-0.272757	0.785226	--	1	3.28861	0.00112543	0.0427281	5	-0.351921	0.725142	1.01111	5	0.293497	0.769193	0.95265	NA	NA	NA	1	-0.751901	0.452258	0.918477	9	-0.475948	0.634198	1.05418	4	-0.845175	0.39826	0.92969	NA	NA	---	0	-0.818513	0.413303	1.00347	14	0.199899	0.841609	1.01162	3
ENSG00000070404	FSTL3	10272	-1.30414	0.193174	0.810059	1	1	--	0	-1.16452	0.24513	0.871408	4	-0.794346	0.427616	0.986726	10	1.36675	0.17196	0.551694	NA	NA	NA	1	0.778603	0.436367	0.91145	11	-1.06795	0.285756	1.00956	10	-1.30087	0.193671	0.813311	NA	NA	---	0	-0.649832	0.515983	1.02711	10	0.973723	0.330482	0.955052	5
ENSG00000070413	DGCR2	9993	-0.247605	0.804608	1.04173	-1.47546	0.141128	0.594509	6	0.190867	0.848758	--	2	0.595297	0.552089	1.00084	22	-1.11968	0.263073	0.667447	-2.39803	0.016636	0.146877	8	-0.517644	0.604802	0.972444	8	1.28698	0.198351	0.928358	11	-0.715988	0.474203	0.945817	-1.91561	0.0557637	---	2	0.378859	0.704891	1.03403	10	-0.64942	0.516249	1.00721	47
ENSG00000070423	RNF126	55658	0.937175	0.349415	0.946769	0.347984	0.728094	--	1	-0.445028	0.656618	0.99803	7	1.47644	0.140866	0.739979	6	2.78793	0.00538855	0.0653187	NA	NA	NA	1	2.51007	0.0122019	0.158167	6	3.10194	0.00196753	0.105244	11	1.04586	0.295937	0.889816	NA	NA	---	0	1.27587	0.202363	0.900879	4	1.79094	0.0736726	0.633473	12
ENSG00000070444	MNT	4335	-0.398756	0.690354	1.03054	1	1	--	0	-0.550549	0.582349	0.996339	3	1.67378	0.0952054	0.639317	5	1.96314	0.0498609	0.28136	NA	NA	NA	1	1.06172	0.288578	0.800047	7	1.02769	0.304304	1.02158	8	-1.73015	0.0839805	0.640528	-1.16649	0.243755	---	1	0.713639	0.475654	1.01934	4	-2.16243	0.030874	0.443569	3
ENSG00000070476	ZXDC	79364	0.641733	0.521532	1.00198	1	1	--	0	0.133488	0.893896	--	2	1	1	--	0	0.171401	0.863937	0.975251	-0.493634	0.621655	0.908813	5	1.52062	0.128619	0.582802	3	-0.321548	0.747851	1.0393	9	-0.854152	0.393271	0.926516	NA	NA	---	0	-1.58279	0.113857	0.773935	7	NA	NA	---	0
ENSG00000070495	JMJD6	23210	0.00248838	0.998016	1.0663	-0.541185	0.588778	0.925642	3	0.916262	0.360258	0.938207	8	0.312543	0.754843	1.01322	3	0.0281586	0.97754	0.995881	-0.0859905	0.931488	0.985088	5	-0.63116	0.528056	0.952338	12	-1.13065	0.258427	0.9879	8	2.98462	0.00292387	0.127589	NA	NA	---	0	2.5859	0.00988437	0.252524	5	1.93955	0.0527783	0.55338	7
ENSG00000070501	POLB	5423	2.787	0.00565565	0.141142	-0.225167	0.822001	0.972721	3	-0.0693876	0.944727	1.00206	4	0.62811	0.530405	0.997006	7	-0.468421	0.639569	0.910371	-2.88018	0.00404529	0.0562818	8	-0.327912	0.743036	0.994719	13	0.103451	0.917622	1.01503	10	-0.223816	0.822956	0.993015	NA	NA	---	0	-0.44716	0.654878	---	2	0.229761	0.818335	---	1
ENSG00000070526	ST6GALNAC1	55808	1.23414	0.218108	0.838972	-0.594586	0.552564	--	2	0.248471	0.803939	1.0016	4	0.0312328	0.975104	1.00309	4	0.459063	0.646273	0.913437	NA	NA	NA	2	0.431267	0.666352	0.984941	14	1.61561	0.106443	0.812233	5	1.25182	0.210992	0.824713	NA	NA	---	0	1.15778	0.247292	0.925944	8	0.387884	0.698203	1.01761	6
ENSG00000070540	WIPI1	55062	1.77309	0.0772178	0.590245	2.87726	0.00429636	--	2	-0.982309	0.326732	--	2	0.939805	0.348066	0.948985	3	0.856428	0.391932	0.782032	0.518721	0.604051	0.902523	3	0.01032	0.991768	1.00068	10	-0.0494704	0.960553	1.00828	10	0.58372	0.55957	0.960698	NA	NA	---	0	0.00922095	0.992645	1.00234	5	0.732224	0.464242	---	2
ENSG00000070601	FRMPD1	22844	0.0401216	0.968023	1.06274	0.271569	0.786138	0.968295	3	-0.55634	0.578389	0.995917	5	-0.0488918	0.961038	1.00446	6	-0.261535	0.793725	0.958827	NA	NA	NA	1	-0.386842	0.698942	0.987855	5	-1.32975	0.183853	0.918079	9	-0.732993	0.463773	0.945146	0.0520489	0.958502	0.992888	4	0.419076	0.67527	1.03429	3	-0.465153	0.641946	1.0088	17
ENSG00000070610	GBA2	57704	1.33533	0.182772	0.796758	1	1	--	0	1.32035	0.187715	0.811001	4	0.90353	0.366962	0.960977	8	0.953853	0.34035	0.740722	NA	NA	NA	2	-0.882373	0.377752	0.875233	12	-0.783818	0.433302	NA	2	0.12211	0.902842	0.994305	NA	NA	---	0	1.53067	0.126239	---	1	0.203257	0.838985	1.01222	7
ENSG00000070614	NDST1	3340	1.43283	0.152937	0.757356	2.42182	0.0160299	--	2	0.610614	0.541913	0.989884	5	1.92736	0.05487	0.507877	3	0.0120295	0.990404	0.997754	NA	NA	NA	2	-1.70602	0.0882637	0.489836	9	1.16504	0.244235	0.977165	5	-0.739552	0.459784	0.944247	-0.204881	0.837716	0.989271	3	1.99452	0.0464271	0.559278	9	0.971801	0.331437	---	2
ENSG00000070669	ASNS	440	1.89233	0.0594	0.530919	1	1	--	0	1.61806	0.106691	0.69033	3	-1.25763	0.209494	0.832371	3	0.281886	0.77808	0.954943	NA	NA	NA	2	0.0616462	0.950855	1.001	4	-0.17318	0.862539	NA	2	4.03689	5.92516e-05	0.00716906	0.468772	0.639358	---	1	0.156267	0.875861	---	2	0.720333	0.471526	0.997775	9
ENSG00000070718	AP3M2	10947	1.56152	0.119444	0.697986	2.06557	0.039719	--	1	1.1981	0.231814	0.860515	12	0.707245	0.479958	0.996698	10	-0.152549	0.87878	0.978689	-1.28354	0.19955	0.591309	4	0.913142	0.361352	0.864267	23	-0.407671	0.683588	1.04752	8	-0.0757829	0.93961	0.997309	0.178203	0.858608	---	1	-2.22584	0.0262969	0.418131	25	1.04804	0.294931	0.938982	3
ENSG00000070729	CNGB1	1258	3.62744	0.000335782	0.0170566	3.82919	0.000156242	0.0092532	4	0.0630802	0.949744	1.00161	3	1.99622	0.0468042	0.463493	6	-0.269873	0.787304	0.956876	0.574854	0.565498	0.885243	6	0.149756	0.880982	0.999956	4	-0.384631	0.700579	1.0474	6	-0.0607146	0.951601	0.996862	-0.286387	0.774654	---	2	0.780776	0.43516	---	1	-0.714699	0.474999	---	1
ENSG00000070731	ST6GALNAC2	10610	2.2755	0.0235741	0.337017	0.993641	0.32119	--	1	2.74685	0.00637726	0.156751	4	0.148023	0.882423	1.00754	6	-0.0783432	0.937568	0.989067	-1.81938	0.0691033	0.343471	4	0.186993	0.851697	0.99916	6	-0.180707	0.856628	1.02374	7	-0.247606	0.804501	0.993391	-0.490215	0.624113	---	2	0.17999	0.857205	1.02529	3	-0.262186	0.793244	1.01189	8
ENSG00000070748	CHAT	1103	0.2718	0.785961	1.0399	1	1	--	0	-0.0161316	0.98714	--	2	1	1	--	0	3.38736	0.000728608	0.0144344	3.37237	0.000769044	0.0153902	4	-0.573936	0.566119	0.962402	3	-0.0793714	0.93675	NA	1	-0.257759	0.796658	0.993849	NA	NA	---	0	-0.380953	0.703337	1.03409	4	-0.6736	0.500756	1.00461	3
ENSG00000070756	PABPC1	26986	0.932532	0.351804	0.947388	1.63385	0.103328	0.526471	3	0.408505	0.683191	0.999158	5	0.169042	0.865876	1.0093	8	0.600158	0.548515	0.873907	-1.03417	0.301267	0.712595	4	0.887544	0.374964	0.872206	10	1.77304	0.0764763	0.738806	14	1.85585	0.0638347	0.591463	0.547065	0.584483	0.980743	8	1.13196	0.257983	---	2	-0.137627	0.890569	---	1
ENSG00000070759	TESK2	10420	2.71151	0.00708	0.162011	0.116964	0.906966	0.981442	4	2.43376	0.0155207	0.256372	4	0.436981	0.662436	--	1	1.20789	0.227329	0.624794	0.611699	0.540853	0.876013	8	2.49048	0.0128917	0.16524	5	0.666002	0.505538	1.05809	12	-0.333264	0.73902	0.989378	0.300213	0.764091	0.987902	10	-1.21925	0.223101	0.916072	6	0.540428	0.589049	---	1
ENSG00000070770	CSNK2A2	1459	1.4444	0.149659	0.750811	1	1	--	0	1.23615	0.217362	0.844732	3	-1.12395	0.261924	0.884486	5	0.202861	0.839278	0.969915	NA	NA	NA	0	NA	NA	NA	0	-1.50659	0.132178	0.859694	10	-0.488393	0.625403	0.972959	NA	NA	---	0	-1.12144	0.262428	---	1	0.109427	0.912891	---	1
ENSG00000070778	PTPN21	11099	-0.556632	0.57819	1.00865	-0.0661707	0.947286	--	2	-0.809301	0.418977	--	1	-0.845543	0.398475	--	1	0.692732	0.488612	0.844651	0.41614	0.677382	0.926815	3	1.185	0.236253	NA	2	0.686236	0.492697	1.05522	11	-0.597518	0.550327	0.959417	0.634723	0.525787	0.979051	3	NA	NA	---	0	-0.174397	0.861597	---	2
ENSG00000070785	EIF2B3	8891	1.03728	0.300431	0.915915	1.80134	0.0726437	--	1	-0.0198227	0.984198	1.00107	5	0.0309411	0.975337	1.00316	4	1.07866	0.280957	0.685522	1.94022	0.0525879	0.296492	9	0.462486	0.643817	0.97942	9	0.799364	0.424238	1.05101	11	0.276693	0.782085	0.992954	-0.885996	0.37588	0.953576	10	NA	NA	---	0	1.19416	0.232761	---	2
ENSG00000070808	CAMK2A	815	0.296865	0.766773	1.03888	0.0587396	0.953198	--	1	-0.60892	0.543033	0.989879	3	-0.270206	0.787186	--	1	2.33352	0.0197855	0.157414	3.54131	0.000413426	0.0094364	8	0.398938	0.69001	0.988316	7	0.288177	0.773261	1.03622	9	1.28264	0.199981	0.819135	-0.666298	0.505408	---	1	NA	NA	---	0	NA	NA	---	0
ENSG00000070814	TCOF1	6949	-1.8291	0.0683668	0.561544	-1.32414	0.186455	--	2	-1.30708	0.192177	--	1	0.742573	0.458315	0.991154	4	1.03007	0.303187	0.704986	NA	NA	NA	2	0.761224	0.446673	0.915501	8	-1.23339	0.217671	0.945053	20	1.15633	0.247883	0.858991	NA	NA	---	0	NA	NA	---	0	0.112279	0.91063	1.00261	12
ENSG00000070831	CDC42	998	-1.12476	0.26158	0.882627	-2.90042	0.00399936	0.0932074	4	-0.518636	0.604393	0.99634	4	-0.913809	0.361544	0.958184	5	-0.539393	0.589716	0.889937	-1.37863	0.168267	0.549391	9	-0.210127	0.833604	0.998317	15	0.0340618	0.972834	1.00442	4	-0.258396	0.796167	0.993635	-0.994408	0.320318	0.935969	4	-0.0386666	0.969166	1.01166	38	-0.867122	0.386129	---	1
ENSG00000070882	OSBPL3	26031	-0.149999	0.880865	1.04999	-1.6545	0.0990622	0.514102	6	0.455341	0.64919	0.998797	4	1	1	--	0	0.749754	0.45355	0.824674	-0.0875391	0.930258	0.984733	6	1.08153	0.27968	NA	1	1.08527	0.278021	1.00229	5	0.421939	0.67318	0.981561	-0.555275	0.578858	0.982806	3	-0.0571995	0.9544	---	2	NA	NA	---	0
ENSG00000070886	EPHA8	2046	2.0374	0.0424789	0.456372	-0.106007	0.915647	--	1	-0.405083	0.685702	--	2	3.4182	0.00071663	--	1	-0.360302	0.718684	0.937118	-0.246257	0.805526	0.96255	3	-0.466498	0.640944	0.978124	3	-0.648891	0.516533	1.06006	13	2.30056	0.0216671	0.389693	-0.0504568	0.959771	0.993212	9	0.773359	0.439534	---	1	1.36727	0.171917	0.837899	6
ENSG00000070915	SLC12A3	6559	-0.166291	0.868039	1.04737	1	1	--	0	-0.708457	0.479206	--	2	-0.866183	0.387075	--	1	2.58188	0.00994423	0.0999107	3.72886	0.000201337	0.00520743	5	-0.320256	0.74883	0.994104	10	0.440841	0.659407	1.05436	10	-0.864612	0.387505	0.924979	-0.338447	0.735113	---	1	NA	NA	---	0	NA	NA	---	0
ENSG00000070950	RAD18	56852	-1.90806	0.0573283	0.522841	0.321732	0.747877	0.960657	5	-1.56851	0.117806	0.712555	4	-1.05542	0.292074	0.912334	13	-0.0295686	0.976416	0.995882	-0.688748	0.491115	0.856361	12	1.73614	0.0827959	0.477123	7	-0.978813	0.32787	1.03599	8	1.78608	0.0744569	0.615235	0.796577	0.425928	0.966708	3	1.17117	0.241872	---	2	2.52419	0.0117847	---	2
ENSG00000070961	ATP2B1	490	0.59069	0.555168	1.00581	1.92131	0.0556305	0.397226	3	-1.70741	0.0887701	0.643935	3	0.577807	0.563824	1.00265	7	-0.312385	0.754803	0.948047	0.874476	0.382035	0.777251	11	-0.723182	0.469709	0.927199	7	2.05281	0.0403078	0.592663	13	-0.324932	0.745316	0.989418	0.10328	0.917766	0.995324	4	-0.213091	0.831309	---	1	-1.0279	0.304301	---	2
ENSG00000070985	TRPM5	29850	0.128001	0.898233	1.05271	1	1	--	0	1.36046	0.174697	--	2	-0.450952	0.652347	--	2	2.45869	0.014085	0.126606	4.08283	4.74413e-05	0.00158768	4	-0.156029	0.876037	0.999971	7	0.353162	0.724029	NA	2	3.55942	0.000393107	0.0325545	NA	NA	---	0	9.93151	5.04677e-22	4.17276e-19	3	5.32191	1.32697e-07	2.00815e-05	9
ENSG00000071051	NCK2	8440	-0.950724	0.342502	0.941695	-0.38668	0.699265	0.95215	6	-1.76632	0.0783497	0.609942	4	-0.852444	0.394641	--	2	0.7088	0.478586	0.838851	0.648002	0.517108	0.864552	5	0.531871	0.594914	0.970881	3	0.323804	0.746143	1.03892	6	0.485893	0.627173	0.973033	-0.188847	0.850259	0.990302	16	0.582591	0.560329	---	2	-0.1883	0.850689	---	2
ENSG00000071054	MAP4K4	9448	0.952361	0.341673	0.941826	1.01241	0.312149	0.782938	4	0.493759	0.621834	0.996728	4	0.396851	0.691756	1.01158	3	1.52167	0.128356	0.476859	1.02522	0.305465	0.716199	9	0.70575	0.480481	0.930993	7	1.80676	0.0710505	0.723057	3	-1.3345	0.182411	0.802946	-0.472776	0.636499	0.991965	6	-0.0450201	0.964102	1.01288	4	-0.193375	0.846713	---	1
ENSG00000071073	MGAT4A	11320	1.26221	0.207844	0.829176	1.21084	0.2269	0.706378	4	1.00997	0.313315	--	2	-0.900783	0.368419	0.962135	3	0.0157645	0.987425	0.997023	0.091827	0.926851	0.983755	3	1.12669	0.260098	0.767291	6	-1.06932	0.285139	1.00886	6	0.64209	0.520994	0.953698	0.504486	0.614056	0.988863	4	NA	NA	---	0	0.750247	0.453322	---	2
ENSG00000071082	RPL31	6160	0.254055	0.799625	1.04168	1	1	--	0	0.486255	0.627138	--	2	0.237707	0.812269	--	1	-0.430983	0.666558	0.921662	NA	NA	NA	2	0.0492768	0.960707	1.00092	5	0.941064	0.346862	1.03987	6	-1.47162	0.141507	0.755069	NA	NA	---	0	NA	NA	---	0	-1.33188	0.183272	0.847307	4
ENSG00000071127	WDR1	9948	1.09308	0.275226	0.892915	0.922762	0.356866	0.813983	3	1	1	--	0	-0.601247	0.548125	--	1	0.831061	0.406105	0.790376	-0.310687	0.756092	0.951334	3	0.40748	0.683728	0.987109	5	0.430069	0.667223	NA	2	-1.94788	0.0517715	0.550919	0.714874	0.474891	0.972708	6	0.0310651	0.975225	---	2	0.791129	0.429098	---	2
ENSG00000071189	SNX13	23161	1.29108	0.19766	0.818171	0.545584	0.585753	--	1	0.268019	0.788867	1.00101	4	0.76132	0.447058	--	1	-0.240801	0.809751	0.962755	-0.630633	0.528401	0.869636	5	0.53062	0.59578	0.971204	5	1.17421	0.240543	0.973696	7	-1.55177	0.121103	0.718179	-1.97408	0.0487085	---	2	-1.77895	0.0756185	0.667719	4	0.818065	0.413558	0.992102	3
ENSG00000071203	MS4A12	54860	3.48251	0.000569864	0.0262199	7.47042	8.60255e-13	2.54737e-10	4	-0.797175	0.425974	0.96442	4	4.89569	1.59554e-06	0.000171055	6	-0.87087	0.384	0.77737	NA	NA	NA	0	-0.196025	0.844624	0.998337	7	0.210216	0.833535	1.0277	16	-0.222889	0.823677	0.993371	NA	NA	---	0	-0.0566386	0.954847	1.01417	4	-0.105098	0.916324	---	1
ENSG00000071205	ARHGAP10	79658	0.349751	0.726769	1.03507	0.101959	0.918857	0.984154	10	0.756705	0.449815	0.967788	3	-0.0556054	0.955693	--	1	-0.0772854	0.938409	0.989211	-0.65865	0.510247	0.863575	15	-1.30156	0.193317	0.689125	5	-0.57438	0.565818	1.06003	10	1.18855	0.234963	0.844696	NA	NA	---	0	-0.44863	0.653817	1.03201	3	-1.43287	0.152276	---	1
ENSG00000071242	RPS6KA2	6196	0.62133	0.53485	1.00554	-0.445321	0.656406	0.938468	9	1.19805	0.231835	0.860334	7	0.84995	0.396024	0.976126	5	0.489438	0.624621	0.904781	0.456585	0.648052	0.919977	23	0.336893	0.736256	0.993891	8	-0.390697	0.696091	NA	1	-1.22377	0.221393	0.830524	-2.11225	0.0349675	0.454358	5	-1.17182	0.24161	0.922909	18	0.633533	0.526563	---	1
ENSG00000071243	ING3	54556	0.431649	0.666303	1.02652	3.07394	0.00230478	--	1	0.553947	0.580024	0.995537	3	-0.211196	0.832876	1.00959	6	0.668135	0.504176	0.852195	NA	NA	NA	2	1.50568	0.132412	0.590768	5	1.11079	0.266882	0.994659	8	0.422304	0.672914	0.981634	NA	NA	---	0	NA	NA	---	0	-0.325416	0.744949	---	2
ENSG00000071246	VASH1	22846	0.253556	0.800011	1.04156	-0.262622	0.793021	--	2	0.473206	0.636407	0.998426	4	0.298055	0.765866	--	1	1.82301	0.0685514	0.338115	NA	NA	NA	2	0.266863	0.789621	0.995921	5	-0.767795	0.44276	1.05282	8	0.251076	0.801818	0.993568	NA	NA	---	0	1.06221	0.288453	0.946422	6	-1.99248	0.0466506	---	1
ENSG00000071282	LMCD1	29995	-0.650104	0.516117	1.00125	1	1	--	0	-0.665319	0.506353	0.984539	11	-0.669485	0.503696	0.997121	5	1.15441	0.248562	0.651954	0.395261	0.692721	0.93273	8	1.17556	0.240004	0.745268	9	-0.0698437	0.94433	1.01119	4	-2.05795	0.0399111	0.502815	-0.762927	0.445727	---	2	-0.252849	0.800448	1.03117	3	-1.03638	0.300329	---	2
ENSG00000071537	SEL1L	6400	2.15808	0.0317071	0.394951	-0.466473	0.641212	--	1	1.59466	0.11183	0.696551	6	0.959292	0.338176	--	2	-0.48057	0.63091	0.907235	NA	NA	NA	1	0.0130865	0.989561	NA	2	0.767749	0.442788	1.05266	12	-0.0164434	0.986885	0.998839	0.00716359	0.994286	---	1	NA	NA	---	0	-0.678924	0.497378	---	2
ENSG00000071539	TRIP13	9319	-0.209553	0.834158	1.04431	0.500952	0.616768	--	1	-0.36978	0.711804	--	2	-1.11991	0.263637	0.88494	9	0.397781	0.690863	0.928717	NA	NA	NA	1	0.682317	0.495171	0.937273	13	-1.25026	0.21145	0.942733	7	0.961479	0.336595	0.910934	NA	NA	---	0	-0.907811	0.364245	0.983906	45	1.67715	0.0938955	---	1
ENSG00000071553	ATP6AP1	537	2.06447	0.0398243	0.439725	1	1	--	0	1.84838	0.0655217	0.572978	8	1.28166	0.200942	0.817897	5	0.328724	0.742422	0.944563	NA	NA	NA	0	-1.23114	0.218513	0.724397	4	1.65921	0.0973347	0.794668	4	0.00601665	0.995201	1.00009	NA	NA	---	0	0.596272	0.551159	1.0289	10	-0.0236908	0.981105	---	2
ENSG00000071564	TCF3	6929	-2.17488	0.0304122	0.385298	-0.993599	0.321211	0.788384	5	-0.796169	0.426557	0.96362	8	-0.410812	0.681501	--	1	-1.80112	0.071936	0.347914	-1.25078	0.211259	0.606588	9	-1.65352	0.0984867	0.515811	5	0.816311	0.414485	1.04911	10	0.806514	0.420181	0.935392	NA	NA	---	0	0.56702	0.570856	1.03281	3	0.335569	0.737282	1.01663	14
ENSG00000071575	TRIB2	28951	-0.420175	0.674655	1.02913	-0.85619	0.392569	--	1	-0.12655	0.899381	--	2	0.492063	0.623031	1.00938	4	-2.01039	0.0446142	0.264104	-0.144351	0.885248	0.979259	3	-1.59703	0.110522	0.546141	6	-0.532051	0.594789	1.05921	5	1.44871	0.147803	0.763518	1.21993	0.222841	---	2	0.223489	0.823211	1.0293	3	0.38629	0.699382	1.0172	3
ENSG00000071626	DAZAP1	26528	-1.98457	0.0480943	0.482447	-2.07916	0.0384438	0.337153	3	-2.62472	0.0091117	0.193844	7	0.625149	0.532344	0.996851	6	-1.00444	0.315371	0.716309	-0.221676	0.824604	0.96669	7	-1.25659	0.209147	0.711877	14	1.74863	0.0806111	0.751667	10	-0.916727	0.359556	0.918005	NA	NA	---	0	-0.0293136	0.976622	1.00833	8	1.05471	0.29187	0.93679	4
ENSG00000071655	MBD3	53615	-2.08874	0.0375652	0.428204	1	1	--	0	-1.92911	0.0546509	0.529308	11	-1.85142	0.0650813	--	1	-0.696424	0.486299	0.842908	NA	NA	NA	1	-2.11113	0.0349682	0.305211	12	-0.481665	0.630132	1.05526	19	-0.629745	0.529037	0.955374	NA	NA	---	0	-0.112002	0.91085	1.01746	8	-0.632611	0.527165	1.00497	6
ENSG00000071677	PRLH	51052	-0.53882	0.590407	1.01028	1	1	--	0	-0.19198	0.847886	--	1	-0.472994	0.636558	1.01149	6	2.81861	0.00490249	0.0612286	NA	NA	NA	0	0.0746705	0.940489	1.00088	5	-0.111832	0.910976	1.01695	3	-0.116644	0.907171	0.994254	NA	NA	---	0	-0.00954542	0.992386	1.00286	4	-0.010114	0.991933	0.999972	4
ENSG00000071794	HLTF	6596	1.83822	0.0670085	0.558067	0.44685	0.655302	--	1	1.02362	0.306833	--	2	0.419971	0.674804	1.01102	3	-0.217131	0.828144	0.967105	0.662631	0.507694	0.863534	5	0.22176	0.824539	0.99922	9	0.66257	0.507733	1.05779	6	0.602717	0.546864	0.958491	-0.978794	0.327971	---	1	0.23296	0.815851	1.03101	4	-0.684307	0.493975	---	1
ENSG00000071859	FAM50A	9130	1.56991	0.11748	0.69425	1.44108	0.150596	--	1	1.47683	0.140759	0.748311	8	-0.115205	0.908359	1.0083	5	2.47813	0.0133444	0.122061	NA	NA	NA	0	0.27997	0.779549	0.996316	4	1.47057	0.141669	0.869597	3	0.147401	0.882851	0.99493	NA	NA	---	0	0.24464	0.806797	1.03146	10	-0.847295	0.397079	---	1
ENSG00000071889	FAM3A	60343	1.80411	0.0722064	0.57698	1.15028	0.250937	--	1	0.664602	0.506811	0.984344	10	1.19133	0.234456	0.863127	5	1.8863	0.0594963	0.3103	NA	NA	NA	0	1.01194	0.311772	NA	1	0.729601	0.465777	NA	1	-0.265032	0.791051	0.993506	NA	NA	---	0	1.40815	0.159465	---	1	-1.87835	0.0606887	---	1
ENSG00000071909	MYO3B	140469	1.91519	0.056409	0.52154	0.618353	0.536807	0.902869	12	3.10358	0.00209238	--	2	1	1	--	0	1.35092	0.176975	0.558853	2.44181	0.0147576	0.135737	16	-0.220738	0.825334	0.999182	5	1.40456	0.160413	0.896702	4	-0.645351	0.51888	0.953669	-1.63728	0.101956	0.68487	4	-0.407013	0.684105	---	1	2.35352	0.0188324	---	2
ENSG00000071967	CYBRD1	79901	1.07816	0.281822	0.90058	1.13541	0.257101	--	2	0.451281	0.65211	--	1	0.377337	0.706187	1.01016	9	-0.909769	0.363127	0.760638	NA	NA	NA	2	-0.75322	0.451466	NA	1	-0.097452	0.922384	1.01379	6	-0.445578	0.65602	0.977655	0.11748	0.906508	---	1	-0.811543	0.41729	---	2	-0.300315	0.764013	---	1
ENSG00000071991	CDH19	28513	-0.497742	0.619027	1.01737	-0.0322132	0.974323	--	1	-0.176374	0.860118	0.997087	3	1	1	--	0	-0.766911	0.443285	0.817015	0.58499	0.558665	0.883482	3	-0.509137	0.61075	0.973169	7	0.00440096	0.996489	NA	2	0.447457	0.654664	0.977588	1.24814	0.212337	---	1	-0.574402	0.565854	---	2	NA	NA	---	0
ENSG00000071994	PDCD2	5134	2.65073	0.00845382	0.180027	1	1	--	0	2.52787	0.0119838	--	1	1	1	--	0	-0.852814	0.393933	0.78308	NA	NA	NA	0	-0.116003	0.90767	NA	1	-0.463008	0.643442	NA	2	-1.37775	0.168658	0.790195	NA	NA	---	0	NA	NA	---	0	-2.35722	0.0186472	0.354961	3
ENSG00000072041	SLC6A15	55117	0.672581	0.501726	1.00126	1.79727	0.0732877	--	1	-0.993578	0.321221	--	2	0.88464	0.377052	--	1	2.33891	0.019504	0.15611	1.25396	0.210103	0.605551	9	2.2058	0.027587	0.2676	9	-1.58031	0.1143	0.832132	10	0.52091	0.60257	0.969074	NA	NA	---	0	NA	NA	---	0	0.0457849	0.963493	---	2
ENSG00000072042	RDH11	51109	-0.888523	0.374964	0.96098	1	1	--	0	-1.18304	0.237722	0.863991	5	-1.32976	0.184597	0.805912	4	1.49151	0.13609	0.49101	0.711859	0.476691	0.848383	3	0.0694104	0.944674	1.00064	12	-0.744505	0.456717	1.05471	12	-0.24992	0.802712	0.993354	NA	NA	---	0	-0.969628	0.332519	---	2	0.682364	0.495202	---	2
ENSG00000072062	PRKACA	5566	-0.294589	0.768509	1.03894	1	1	--	0	-0.603443	0.546666	0.991957	5	-0.46483	0.642387	1.00866	6	2.31755	0.0206416	0.161536	-1.59903	0.110079	0.450409	6	2.26876	0.02346	0.242127	12	-0.0986797	0.921409	1.0141	19	-0.0723257	0.94236	0.996651	NA	NA	---	0	-0.27316	0.784799	---	2	0.189319	0.84989	1.00981	18
ENSG00000072080	SPP2	6694	-0.310184	0.756634	1.0387	1	1	--	0	-0.082897	0.933988	--	1	-0.561666	0.574759	--	1	0.243835	0.807401	0.961924	NA	NA	NA	2	0.678671	0.497478	0.938703	5	-0.0419716	0.966528	1.00624	4	-0.777806	0.436908	0.938434	NA	NA	---	0	-0.324025	0.746002	---	2	-0.513451	0.607774	1.01147	3
ENSG00000072110	ACTN1	87	-2.64337	0.00863568	0.182993	-3.3583	0.000884423	0.0315758	13	-1.15618	0.24852	0.873643	9	0.338097	0.735524	1.01175	7	0.486252	0.626878	0.90514	0.478909	0.632091	0.914754	6	0.220948	0.825171	0.999152	9	-0.125922	0.899815	1.01884	13	-0.594397	0.552411	0.960264	0.0518412	0.958668	0.992812	7	-2.15392	0.0315381	0.45386	3	0.635211	0.525468	1.00384	7
ENSG00000072121	ZFYVE26	23503	-1.19969	0.231198	0.853711	-1.19135	0.234447	0.714844	5	-0.97092	0.332363	--	1	1.00709	0.314697	--	1	0.215534	0.829387	0.967659	0.52093	0.602512	0.902538	10	-0.955391	0.339573	0.848815	7	1.7143	0.0867318	0.767858	13	0.707763	0.479294	0.946649	-0.32456	0.745597	---	1	NA	NA	---	0	-0.466353	0.641087	---	2
ENSG00000072133	RPS6KA6	27330	-1.47337	0.141689	0.737516	-1.06657	0.287017	0.766901	4	-2.78448	0.00569872	0.143797	3	-0.80935	0.418949	0.985354	3	-1.14931	0.250659	0.654292	-0.342972	0.73168	0.9456	4	-0.645106	0.518982	0.948382	4	-1.16051	0.246074	0.978395	6	1.17066	0.242077	0.852671	-1.94617	0.051977	0.52584	5	2.21371	0.0271236	---	1	-0.56129	0.574754	---	2
ENSG00000072134	EPN2	100874309	1.61093	0.108237	0.675089	1.03821	0.299998	0.778048	5	1	1	--	0	0.662163	0.50837	0.997722	9	-0.044524	0.964494	0.993306	2.25488	0.0243206	0.186038	3	NA	NA	NA	0	-0.255266	0.798562	1.03296	8	-0.785596	0.432332	0.938557	-1.43796	0.150828	---	1	NA	NA	---	0	0.674773	0.500011	---	1
ENSG00000072135	PTPN18	26469	-0.608737	0.543155	1.0068	1	1	--	0	-0.622647	0.533985	0.98798	67	1.66456	0.097034	--	1	-0.616318	0.537802	0.869773	NA	NA	NA	1	0.327868	0.743069	0.994641	6	0.528548	0.597217	1.05919	4	-1.80095	0.0720788	0.613542	NA	NA	---	0	0.451194	0.65197	1.03304	8	-0.25411	0.799475	1.01315	5
ENSG00000072163	LIMS2	55679	0.936466	0.349779	0.9468	0.0733627	0.941566	--	1	-0.169238	0.865722	--	2	-0.207596	0.835684	1.00981	3	-0.771059	0.440824	0.814742	NA	NA	NA	2	-0.885907	0.375845	0.872764	4	-0.649269	0.516289	1.06026	6	-1.30975	0.190649	0.809565	NA	NA	---	0	-0.766326	0.443703	1.01241	32	-0.368908	0.712292	1.01612	3
ENSG00000072182	ASIC4	55515	-0.449063	0.653707	1.02385	0.19216	0.847746	--	2	0.04964	0.960442	--	1	0.00638303	0.994911	1.00108	7	0.622739	0.533575	0.867399	NA	NA	NA	1	-0.0621084	0.950487	1.00096	5	-0.0943188	0.924872	1.01319	7	1.39158	0.164429	0.781982	NA	NA	---	0	-0.704821	0.481122	1.0181	4	0.0442937	0.964681	1.00118	4
ENSG00000072195	SPEG	100996693	NA	NA	NA	NA	NA	NA	NA	NA	NA	NA	NA	NA	NA	NA	NA	1.43217	0.152356	0.520309	0.265969	0.790309	0.959411	3	-0.691778	0.489211	0.933376	7	-1.22127	0.222223	0.95169	5	0.00887007	0.992925	0.999361	0.391207	0.695746	0.986332	3	-1.08017	0.280385	---	2	-1.08017	0.280385	---	2
ENSG00000072201	LNX1	84708	0.442839	0.658199	1.02402	-0.665418	0.506289	0.888345	3	-0.470953	0.638013	0.999422	3	0.469511	0.639042	1.00945	5	0.18926	0.849921	0.971594	-0.217224	0.828071	0.967548	13	-0.498716	0.618071	0.97379	6	-0.277523	0.781426	1.03521	4	-0.33988	0.734034	0.988384	0.578179	0.563303	0.985779	8	-0.285185	0.775574	1.03293	5	0.683333	0.49459	1.00557	3
ENSG00000072210	ALDH3A2	224	0.803535	0.422296	0.97663	0.381989	0.702737	0.953269	3	2.00007	0.046385	0.489602	6	0.64421	0.519927	0.994597	9	-1.38784	0.165443	0.5414	NA	NA	NA	2	-1.16793	0.243069	0.74902	5	-0.164274	0.869544	1.02274	13	-0.162352	0.871069	0.993671	0.263026	0.792596	---	1	1.88291	0.0600667	0.606333	7	-0.155071	0.876803	---	1
ENSG00000072274	TFRC	7037	3.46663	0.000603241	0.0275784	7.35569	1.78954e-12	--	1	4.45427	1.18554e-05	0.00087595	4	1.26809	0.205741	--	1	1.27312	0.203221	0.593565	2.04498	0.0410752	0.260661	4	1.20775	0.22738	0.731627	9	0.256798	0.797379	1.03297	5	0.205946	0.836885	0.993354	NA	NA	---	0	-0.645415	0.518839	1.02718	4	-0.881749	0.378171	0.974956	19
ENSG00000072310	SREBF1	6720	1.89849	0.0585812	0.528214	1	1	--	0	2.33769	0.020054	0.297769	4	0.648864	0.516918	0.993775	3	-0.626278	0.531252	0.866039	-1.61447	0.106689	0.442203	4	0.541451	0.588297	0.970189	10	0.382643	0.702052	1.04736	13	-1.80502	0.0714391	0.610608	-0.738877	0.460194	---	1	-1.95977	0.0503616	---	1	0.340016	0.733932	---	2
ENSG00000072315	TRPC5	7224	-0.669216	0.503867	1.00006	-0.37481	0.708064	0.955089	6	-0.326914	0.743959	--	1	-0.0892159	0.928969	--	1	0.0359071	0.971362	0.994932	0.441836	0.658688	0.921865	6	-0.00921428	0.99265	NA	2	0.186686	0.851939	1.02439	5	0.458716	0.64656	0.976839	-0.622864	0.533547	---	2	NA	NA	---	0	0.227283	0.82026	---	2
ENSG00000072364	AFF4	27125	-1.12014	0.263542	0.883419	-1.52901	0.127304	0.573212	7	0.280446	0.779327	0.999804	4	0.510171	0.610303	--	2	0.672219	0.501574	0.850565	-0.52947	0.596578	0.899087	7	1.28023	0.200711	0.700911	9	-1.28191	0.200123	0.931634	10	0.980502	0.327128	0.907997	0.650522	0.515538	0.976586	3	1.51187	0.130954	---	1	0.594157	0.552572	---	2
ENSG00000072401	UBE2D1	7321	1.96416	0.0504251	0.494968	-0.390525	0.696423	--	1	1.63175	0.103772	0.683996	6	-0.278891	0.780518	1.01008	3	1.89478	0.0583616	0.307402	NA	NA	NA	1	0.676794	0.498668	0.939158	5	-1.65627	0.097929	0.795632	5	-0.389219	0.697216	0.985153	NA	NA	---	0	NA	NA	---	0	1.95853	0.0505069	---	2
ENSG00000072415	MPP5	64398	0.39329	0.694382	1.03083	-1.50823	0.132538	0.579666	9	1.49091	0.137026	0.7445	6	-0.412196	0.680487	1.01081	40	0.0468641	0.962629	0.992711	0.262468	0.793005	0.960449	11	0.831947	0.405605	0.893471	15	-1.93672	0.0530144	0.653043	9	0.527679	0.597865	0.968445	-0.672116	0.501699	---	2	-1.2721	0.203699	---	1	-0.486452	0.626777	1.01068	9
ENSG00000072422	RHOBTB1	9886	0.872945	0.383384	0.962582	0.226188	0.821207	--	1	1.07604	0.282765	--	2	0.598601	0.549886	1.00023	6	-0.878331	0.37994	0.773741	-1.24071	0.214955	0.610128	5	-0.4465	0.655316	0.98142	3	-1.32677	0.184837	0.918771	7	-1.60946	0.107903	0.694731	-0.455	0.64923	---	1	-1.75652	0.0793743	0.68298	3	0.972608	0.331035	---	2
ENSG00000072501	SMC1A	8243	0.663164	0.50773	1.00005	0.0138773	0.988937	--	2	1.11301	0.266586	0.883063	3	1.67832	0.0943147	--	2	-0.014221	0.988656	0.997549	NA	NA	NA	2	-1.69203	0.0909011	0.496378	5	-0.737876	0.460734	1.05502	5	0.819548	0.412713	0.933261	NA	NA	---	0	-1.51665	0.12974	0.802713	5	-0.00592131	0.995277	1.00001	3
ENSG00000072506	HSD17B10	3028	1.99952	0.0464444	0.476349	1	1	--	0	1.06881	0.286007	0.897289	3	2.31069	0.0215214	0.322011	3	3.06186	0.00224868	0.0347738	NA	NA	NA	0	1.62635	0.104139	0.530612	6	-0.609626	0.542225	1.05914	4	2.20998	0.0273825	0.434969	0.877404	0.380525	---	1	-0.413841	0.679099	1.03457	4	4.28313	2.06165e-05	0.0019705	3
ENSG00000072518	MARK2	2011	-0.878209	0.380526	0.962492	-1.12014	0.263542	0.747419	7	-0.386812	0.699167	0.998151	5	0.144606	0.885118	1.00828	7	-0.100651	0.919845	0.98591	-1.40807	0.159369	0.539731	9	1.11202	0.266351	0.775446	12	1.30788	0.191165	0.922769	6	-1.65333	0.0986472	0.677014	-2.58286	0.00997117	0.238277	9	-3.12446	0.00184414	0.0873566	26	0.0719008	0.942698	1.00207	9
ENSG00000072571	HMMR	3161	-0.53949	0.589945	1.01013	-0.389288	0.697337	0.950811	3	1.13552	0.257053	0.879584	3	-0.0739203	0.941123	1.00564	4	0.0644856	0.948594	0.990032	-1.72127	0.0854591	0.387086	4	0.0709003	0.943489	1.00085	13	2.40212	0.0164518	0.395226	3	0.0125504	0.98999	0.999159	NA	NA	---	0	0.506165	0.612877	---	1	0.127387	0.898665	1.00392	4
ENSG00000072609	CHFR	55743	0.0237928	0.981034	1.06537	-0.648875	0.516911	0.893588	7	1	1	--	0	-0.204469	0.838124	1.01049	5	-1.06836	0.285571	0.689457	-2.26577	0.0236435	0.18255	5	NA	NA	NA	0	-0.273606	0.784434	1.03497	9	-0.557169	0.577564	0.964056	0.999965	0.317623	0.934001	4	-1.80158	0.0719793	0.657281	3	-0.938333	0.34835	0.965513	18
ENSG00000072657	TRHDE	29953	-0.279205	0.780278	1.04	-0.701122	0.483765	0.879477	16	0.020227	0.983876	1.00149	4	1.0215	0.307833	--	2	2.41524	0.0158739	0.137363	2.06754	0.0388979	0.251845	41	1.74398	0.0814187	0.472689	19	0.243185	0.807904	1.0308	14	-0.417836	0.676177	0.981552	0.378729	0.704987	0.98665	6	-1.08823	0.276816	---	2	-0.785766	0.432232	0.990577	3
ENSG00000072682	P4HA2	101927705	NA	NA	NA	NA	NA	NA	NA	NA	NA	NA	NA	NA	NA	NA	NA	0.45525	0.649012	0.914119	-0.198868	0.842399	0.970327	6	-0.676634	0.498769	NA	2	0.969603	0.33244	NA	2	-0.455483	0.648883	0.977179	NA	NA	---	0	NA	NA	---	0	NA	NA	---	0
ENSG00000072694	FCGR2B	2213	-0.562531	0.57417	1.00695	1	1	--	0	0.124675	0.900864	--	2	-0.0524191	0.958229	1.00451	20	-1.02596	0.305116	0.705899	-1.0157	0.309976	0.721651	5	-0.976382	0.329072	0.839429	7	0.374472	0.708119	1.04564	10	2.13005	0.033465	0.467081	0.0369563	0.970529	---	1	0.98749	0.323694	0.968421	23	NA	NA	---	0
ENSG00000072736	NFATC3	4775	1.43511	0.152287	0.755879	-1.59392	0.111996	--	1	1.56163	0.119419	0.714952	4	0.796342	0.426457	0.986636	6	0.847005	0.397162	0.784862	-1.03863	0.299185	0.709195	9	1.17464	0.240372	0.745668	8	-0.681346	0.495784	1.05569	6	0.0755471	0.939798	0.997338	-0.730472	0.465311	0.975674	6	NA	NA	---	0	NA	NA	---	0
ENSG00000072756	TRNT1	51095	1.5504	0.12209	0.703688	1	1	--	0	0.424294	0.671652	0.999942	4	0.215486	0.829534	1.0106	3	0.595957	0.551317	0.874001	NA	NA	NA	0	1.00851	0.313414	0.825497	6	-1.00641	0.314423	1.03038	8	-0.267923	0.788826	0.99386	NA	NA	---	0	-0.242215	0.808674	1.03082	3	-0.4746	0.635199	---	2
ENSG00000072778	ACADVL	37	0.0172414	0.986255	1.06539	1	1	--	0	-0.948877	0.343439	0.933208	3	3.03253	0.00263476	0.0835062	4	0.665614	0.505786	0.852925	NA	NA	NA	1	1.0017	0.316691	0.828517	9	0.424147	0.671535	1.05282	8	-0.523592	0.600704	0.967827	1.04459	0.296523	---	2	-1.71594	0.086552	0.70982	13	1.05078	0.293671	0.936612	8
ENSG00000072786	STK10	6793	-0.0124886	0.990044	1.06557	-0.411984	0.680642	--	1	1	1	--	0	-0.935684	0.350181	--	2	2.22705	0.0261289	0.188545	3.52751	0.000435355	0.00982374	6	0.973779	0.330363	0.840064	12	3.17589	0.00153189	0.0896714	4	-1.17958	0.238509	0.848766	-0.1672	0.867254	---	1	NA	NA	---	0	NA	NA	---	0
ENSG00000072803	FBXW11	23291	1.0771	0.282294	0.900484	0.382224	0.702563	0.953289	3	1	1	--	0	1	1	--	0	0.251796	0.801242	0.96096	-0.583028	0.559984	0.88458	10	1.56773	0.117208	0.560114	3	1.64422	0.100393	0.801557	18	-1.94865	0.0516791	0.55151	0.730411	0.465348	0.975261	3	NA	NA	---	0	-0.406902	0.684186	---	1
ENSG00000072818	ACAP1	9744	0.597995	0.55029	1.00477	4.01306	7.55914e-05	--	1	1.16097	0.246569	0.872502	5	0.162869	0.87073	--	2	-1.8883	0.0592266	0.309773	NA	NA	NA	0	-1.69589	0.0901668	0.495474	13	-0.174326	0.861638	1.02303	5	-0.43732	0.661994	0.979197	NA	NA	---	0	-0.462888	0.643567	1.03433	8	-1.19229	0.233492	0.891549	5
ENSG00000072832	CRMP1	1400	-0.835073	0.404335	0.971371	-1.23899	0.216307	0.692238	5	1	1	--	0	-0.1906	0.848967	1.01012	3	-0.406632	0.684351	0.92585	0.532422	0.594533	0.898739	7	-0.333561	0.738769	0.99414	5	0.153966	0.877663	1.02123	5	-0.755534	0.450146	0.939784	-2.70848	0.00690041	0.207912	4	-2.70848	0.00690041	0.204428	4	-1.34291	0.179674	0.849709	4
ENSG00000072840	EVC	2121	0.583798	0.55979	1.00646	-0.310532	0.75637	0.961992	3	-0.029486	0.976496	1.00291	5	1.85444	0.0646478	--	2	-1.33074	0.183527	0.568719	-1.03122	0.302643	0.713636	5	-2.2789	0.0228483	0.238071	4	1.92413	0.0545749	0.664351	4	-1.30578	0.191993	0.810837	1.41953	0.156125	---	1	0.571529	0.567798	1.03365	3	-0.313167	0.754234	1.01473	4
ENSG00000072849	DERL2	51009	2.45568	0.014623	0.251767	1	1	--	0	0.923816	0.356317	0.938041	4	1.02807	0.304737	0.920859	6	0.867718	0.385722	0.779075	-0.00310134	0.997526	0.998938	3	2.06288	0.0393387	0.328104	5	-0.96643	0.334024	1.03821	25	0.968766	0.332948	0.909385	NA	NA	---	0	0.240945	0.809658	1.03077	3	0.741071	0.458863	0.99605	4
ENSG00000072858	SIDT1	54847	1.0263	0.305571	0.917909	0.669585	0.503632	0.886773	3	-0.254031	0.799644	--	1	-0.861214	0.389801	--	2	-0.364463	0.715576	0.935516	0.376768	0.706413	0.936903	7	0.258613	0.795979	0.99638	5	1.39235	0.164075	0.89844	5	-0.302599	0.762272	0.99172	-0.346604	0.728978	---	1	-0.670294	0.50286	---	1	-0.609992	0.542036	1.00896	7
ENSG00000072864	NDE1	54820	-1.19592	0.232664	0.855451	-1.19805	0.231835	--	1	0.878838	0.380186	--	1	0.689679	0.490924	--	2	3.47434	0.000530405	0.0113961	3.32073	0.000924884	0.0179645	5	1.39576	0.163045	0.640448	7	3.18195	0.00150043	0.0883058	16	NA	NA	NA	NA	NA	---	NA	NA	NA	---	NA	NA	NA	---	NA
ENSG00000072952	MRVI1	10335	-0.361934	0.717654	1.03415	-0.433804	0.664739	--	1	-0.583087	0.560268	--	2	-0.135723	0.892131	1.00816	4	1.00447	0.315355	0.716339	0.779729	0.435704	0.819926	7	2.51754	0.0119472	0.156074	5	1.20397	0.228839	0.962375	4	0.943105	0.345906	0.913444	0.092391	0.92641	---	2	0.798829	0.424621	---	2	-0.878572	0.379891	---	2
ENSG00000072954	TMEM38A	79041	-1.39896	0.162849	0.770905	1	1	--	0	-0.743108	0.457992	--	1	-0.441556	0.659125	--	2	1.07896	0.280821	0.68547	0.119167	0.905163	0.982958	3	1.15832	0.246965	0.753137	12	1.23963	0.215356	0.944446	13	0.324056	0.745978	0.98931	NA	NA	---	0	-0.834279	0.404367	---	1	-1.91254	0.0561566	0.571638	5
ENSG00000072958	AP1M1	8907	0.370793	0.711051	1.03337	-0.690368	0.490491	0.882779	3	0.871066	0.384408	--	2	-0.720478	0.471786	--	2	0.430835	0.666666	0.921598	0.423467	0.672031	0.924988	6	0.103403	0.917661	1.00125	11	-0.104164	0.917057	1.01523	15	-1.99912	0.0459253	0.529206	-3.89611	0.000105738	---	1	-2.59864	0.00952801	0.25118	6	0.141852	0.887231	---	2
ENSG00000073008	PVR	5817	0.749994	0.45384	0.987111	1	1	--	0	-0.404474	0.68615	0.999693	7	-0.106969	0.914884	1.009	7	0.747972	0.454624	0.825182	-1.92016	0.055075	0.305301	3	0.476386	0.633887	0.976179	13	0.372788	0.709372	1.04543	8	1.32686	0.184924	0.806386	NA	NA	---	0	0.676803	0.498723	---	2	1.71807	0.0861625	0.673863	3
ENSG00000073050	XRCC1	7515	-0.273409	0.784725	1.04012	1	1	--	0	-0.298373	0.765623	--	1	0.893651	0.372218	--	1	1.74871	0.0805973	0.372462	0.974561	0.329975	0.737363	5	1.5459	0.122393	0.57135	12	-1.78949	0.073789	0.735081	17	-1.13362	0.257288	0.868172	-0.712312	0.476474	---	1	-0.460742	0.645107	1.03297	6	-0.384329	0.700834	1.01655	3
ENSG00000073060	SCARB1	949	0.929355	0.353445	0.948598	1.97951	0.0486632	0.377458	7	0.564349	0.572934	0.994714	5	0.0161363	0.987136	1.00118	3	1.75159	0.0800996	0.371528	1.81684	0.0694913	0.344535	4	1.34906	0.177573	0.665921	11	-0.108704	0.913456	1.01611	10	-0.29973	0.764459	0.991795	-0.0901142	0.928218	0.992423	10	-0.0822813	0.934443	1.01405	18	NA	NA	---	0
ENSG00000073067	CYP2W1	54905	-0.203347	0.839	1.04308	1	1	--	0	0.00169958	0.998645	--	2	-0.502072	0.615981	1.00896	3	-0.917053	0.359299	0.758069	NA	NA	NA	1	-1.54586	0.122403	0.570907	9	-0.335419	0.737368	1.04064	3	-2.23689	0.0255621	0.425647	NA	NA	---	0	-0.301504	0.763107	---	2	-0.241636	0.809123	1.0135	4
ENSG00000073111	MCM2	4171	0.19908	0.842334	1.0436	-0.743707	0.45763	--	2	1.32242	0.187027	--	1	1.05785	0.290966	--	2	3.65066	0.00027284	0.00674813	NA	NA	NA	0	3.09726	0.00199856	0.0430491	9	1.20032	0.230254	0.962731	11	1.40541	0.160279	0.778945	0.112733	0.91027	---	2	0.386594	0.699157	---	2	1.24777	0.212472	---	2
ENSG00000073146	MOV10L1	54456	1.27384	0.203697	0.823025	1.81337	0.0707634	0.446394	3	1.27262	0.20413	0.834028	5	-0.463192	0.64356	1.00921	9	0.869243	0.384888	0.778509	2.62642	0.00873881	0.0974849	6	-1.26617	0.205697	0.706988	11	0.420349	0.674306	1.05117	15	-0.895016	0.371042	0.920834	-0.359309	0.719456	0.987946	3	-0.914623	0.360659	0.982977	6	-0.429402	0.667744	1.01204	3
ENSG00000073150	PANX2	56666	3.05117	0.00248119	0.0785175	1	1	--	0	1.31032	0.191079	0.819225	4	2.17698	0.0302539	0.379066	13	1.02332	0.306365	0.707352	NA	NA	NA	1	0.662581	0.507727	0.943249	8	-0.945542	0.344573	1.0399	13	0.265873	0.790404	0.993496	NA	NA	---	0	-0.27864	0.780592	1.0328	6	0.441228	0.659165	1.00948	5
ENSG00000073282	TP63	8626	3.7197	0.000237629	0.0127968	1.43128	0.153381	0.612792	6	2.51871	0.0122932	0.225722	5	1	1	--	0	4.93863	8.9809e-07	4.8436e-05	4.80488	1.74449e-06	8.42972e-05	21	0.362038	0.717388	0.992349	4	1.22541	0.220661	0.948741	19	-0.914697	0.36062	0.917454	-0.0297633	0.976263	---	1	-0.135887	0.891944	---	2	NA	NA	---	0
ENSG00000073331	ALPK1	80216	0.714839	0.475259	0.993857	0.351662	0.725336	0.957353	3	0.615344	0.538789	--	1	1	1	--	0	-0.697698	0.485501	0.842382	-1.40479	0.160344	0.540814	4	0.456946	0.647792	0.979719	4	2.98146	0.00292675	NA	1	-0.242027	0.80882	0.993916	NA	NA	---	0	0.0597895	0.952338	---	1	-0.425078	0.670892	---	2
ENSG00000073350	LLGL2	3993	2.29228	0.022575	0.329531	1.00888	0.313835	--	1	1.17588	0.240565	0.865654	4	-0.495044	0.620928	1.00955	3	2.59923	0.00945805	0.0970253	2.74486	0.00614412	0.0760796	10	1.5531	0.120664	0.567785	14	-0.819629	0.412591	1.04945	10	0.0219706	0.982477	0.998935	-1.28663	0.198588	---	2	0.727843	0.466918	1.0196	20	1.4451	0.148813	0.800959	3
ENSG00000073417	PDE8A	5151	0.325532	0.745003	1.03638	-1.11307	0.266561	0.748393	7	-0.493745	0.621844	0.996614	14	1.6993	0.0902899	0.62644	6	0.389529	0.696954	0.929947	-0.0387186	0.969121	0.991235	10	-0.839359	0.401435	0.891864	8	-0.130572	0.896136	1.01956	9	2.23424	0.0257367	0.426268	0.338317	0.735211	---	1	0.895891	0.370574	0.988959	7	-0.698684	0.484948	1.0003	4
ENSG00000073464	CLCN4	1183	-1.59516	0.111718	0.682345	-1.95159	0.0519085	--	1	0.241937	0.808993	--	2	-1.49663	0.135529	0.727446	5	1.42841	0.153435	0.522351	2.70762	0.00687315	0.0818335	3	-0.880466	0.378783	0.875665	3	-0.217696	0.827703	1.02921	4	-0.877037	0.380724	0.92298	-1.52476	0.127704	---	2	0.384934	0.700387	---	2	0.339839	0.734065	---	1
ENSG00000073536	NLE1	54475	0.40816	0.683444	1.03032	1	1	--	0	0.0841589	0.932986	1.00358	4	-0.598548	0.549921	--	1	0.308562	0.757709	0.948804	0.410104	0.681803	0.929399	4	0.655951	0.511982	0.945027	11	0.037336	0.970223	1.00431	11	-0.644836	0.519214	0.953155	NA	NA	---	0	NA	NA	---	0	0.116088	0.907611	1.00318	5
ENSG00000073578	SDHA	6389	-1.32667	0.185618	0.799272	-0.478774	0.632445	0.930914	3	1.47798	0.140452	0.748614	5	-1.18635	0.236415	0.865428	11	0.625829	0.531546	0.866164	2.12874	0.0334789	0.22809	9	0.722405	0.470186	0.927048	24	-0.267702	0.788975	NA	2	-0.62786	0.530271	0.955472	0.325246	0.745078	0.991371	6	1.55651	0.119974	0.786143	6	-1.40544	0.160271	0.819402	7
ENSG00000073584	SMARCE1	6605	-1.63836	0.102384	0.658663	1	1	--	0	-0.50262	0.615597	0.997223	4	-2.2258	0.0267629	0.360612	5	0.939856	0.347481	0.747324	0.753103	0.451536	0.829701	6	4.58087	5.11428e-06	0.000274997	13	-1.8518	0.0643002	0.699603	10	0.355871	0.722029	0.987563	NA	NA	---	0	0.339372	0.734417	---	2	-1.69223	0.0909828	0.681058	4
ENSG00000073598	FNDC8	54752	0.346706	0.729053	1.03544	1	1	--	0	-0.871524	0.384158	--	2	0.284357	0.776331	1.01028	4	0.758787	0.448129	0.819809	-0.119883	0.904596	0.982881	4	1.19491	0.232359	0.735262	10	0.353545	0.723742	1.04373	39	0.893965	0.371604	0.921614	NA	NA	---	0	0.701981	0.482891	1.01829	5	NA	NA	---	0
ENSG00000073605	GSDMB	55876	0.234634	0.814651	1.04342	0.633252	0.527047	0.899679	5	0.295655	0.767696	0.999641	16	-0.393526	0.694208	1.01241	19	5.62214	2.34496e-08	1.61457e-06	1.23891	0.215621	0.611317	7	4.27797	2.03627e-05	0.000937503	34	-0.355453	0.722313	1.04402	6	-1.19817	0.231198	0.84139	NA	NA	---	0	-1.03129	0.302708	---	2	1.02081	0.307648	0.945008	5
ENSG00000073614	KDM5A	5927	-2.65064	0.008456	0.179895	-3.20039	0.001518	0.0454858	4	-1.55236	0.121621	0.719062	3	-1.75879	0.0796231	0.596037	6	0.529611	0.59648	0.893206	0.83853	0.4019	0.794497	12	-0.536806	0.591501	0.970257	9	0.381649	0.70279	1.04681	13	0.513383	0.607822	0.969487	-1.39433	0.163595	---	1	0.477142	0.633388	1.03628	5	2.58872	0.00980432	0.243233	10
ENSG00000073670	ADAM11	4185	-0.260684	0.794513	1.04102	-0.942413	0.346732	0.81033	4	0.591329	0.554741	0.992453	4	0.662694	0.508031	0.997533	8	3.25018	0.00118538	0.0209166	2.21783	0.0267537	0.198668	4	1.02803	0.304145	0.814782	5	-0.419556	0.674885	1.05004	17	-0.484193	0.628379	0.973606	-0.520851	0.602611	---	1	NA	NA	---	0	-0.582457	0.560419	1.01347	7
ENSG00000073711	PPP2R3A	5523	0.18352	0.854512	1.0449	0.0902259	0.928167	0.986361	6	-0.622765	0.533907	0.988133	6	0.968333	0.33365	0.94565	5	-0.976413	0.329057	0.731265	0.622387	0.533806	0.873885	10	-0.380783	0.703432	0.988746	9	-0.27284	0.785023	1.03468	3	-0.136292	0.891624	0.994649	-1.11405	0.265584	---	1	-0.884406	0.376737	---	1	-0.689445	0.490739	---	1
ENSG00000073712	FERMT2	10979	-0.634828	0.52602	1.00262	-0.438015	0.661688	0.939615	3	-1.62692	0.104793	0.68779	3	-0.654321	0.513401	0.994614	5	2.26003	0.0239985	0.178398	2.21451	0.0269814	0.199759	4	1.20344	0.229043	0.733509	5	1.13505	0.256581	0.984484	12	0.669519	0.503353	0.949578	-0.671405	0.502152	---	2	-0.671405	0.502152	---	2	0.584816	0.558833	---	2
ENSG00000073737	DHRS9	10170	1.6298	0.104182	0.664853	1	1	--	0	1.64879	0.100228	--	1	1	1	--	0	-0.591444	0.554335	0.875416	NA	NA	NA	0	-1.06166	0.288605	0.80002	7	0.0591733	0.952824	1.01023	6	1.1464	0.251966	0.862872	-0.387259	0.698665	---	1	-0.550947	0.581821	1.02971	3	0.118489	0.90571	1.00364	7
ENSG00000073754	CD5L	922	-0.245358	0.806345	1.04166	1	1	--	0	-0.0732852	0.941628	1.00196	3	0.00452643	0.996391	--	1	-0.244319	0.807025	0.9621	-0.558863	0.57636	0.8914	9	0.114341	0.908987	1.00101	14	-0.712115	0.476532	1.05471	12	2.68174	0.00747173	0.227485	NA	NA	---	0	0.782399	0.434206	---	2	0.509888	0.610267	1.00988	4
ENSG00000073756	PTGS2	5743	2.3026	0.021979	0.325027	1	1	--	0	0.00215477	0.998282	--	1	2.12685	0.0342404	0.400902	12	0.449255	0.653329	0.915772	NA	NA	NA	1	-0.451598	0.651641	0.980161	5	0.489775	0.624383	1.05704	10	0.746565	0.45554	0.94375	-0.460495	0.645283	---	1	-0.0613919	0.951062	1.01572	3	0.16622	0.868025	---	1
ENSG00000073792	IGF2BP2	10644	0.466853	0.64094	1.02006	-0.306621	0.759342	0.962369	12	0.261594	0.793812	--	2	1.82874	0.0684217	0.556079	5	1.63559	0.102188	0.424385	1.52071	0.128596	0.487512	9	0.269723	0.78742	0.996493	9	0.374165	0.708347	1.04569	5	0.879127	0.379591	0.922995	0.108569	0.913571	0.994665	3	1.01714	0.309386	0.958728	5	-1.91393	0.0559778	---	1
ENSG00000073803	MAP3K13	9175	3.18831	0.00158072	0.0562335	0.867526	0.38634	0.836129	7	2.09027	0.0374265	0.441497	4	-0.542133	0.588126	--	2	0.193982	0.846223	0.970524	3.21241	0.0013513	0.02425	16	-0.747283	0.455039	0.919324	8	-0.591605	0.554226	1.05999	5	0.752711	0.45184	0.941738	-2.03355	0.042319	0.476863	8	0.657711	0.510909	1.02577	4	2.68176	0.00747111	---	1
ENSG00000073849	ST6GAL1	6480	-0.938873	0.348544	0.946676	-0.841604	0.400673	0.841815	5	-0.836456	0.403557	0.956675	5	0.211524	0.832621	1.00997	5	0.099673	0.920621	0.986123	0.319531	0.749379	0.949885	14	1.2075	0.227479	NA	2	1.58087	0.114171	NA	2	-1.53543	0.125065	0.722359	-0.451993	0.651394	0.990672	4	-0.500505	0.616854	1.03244	4	-0.357525	0.720791	---	1
ENSG00000073861	TBX21	30009	-0.444912	0.656701	1.02406	-0.0273597	0.978191	--	1	-0.100654	0.919892	1.00075	9	-0.019544	0.98442	1.00222	10	-0.676112	0.4991	0.8489	NA	NA	NA	1	-0.564996	0.572182	0.964428	14	-1.29948	0.19403	0.925084	5	0.678424	0.497695	0.949964	NA	NA	---	0	1.36394	0.172962	0.878332	3	1.16283	0.245237	---	1
ENSG00000073905	VDAC1P1	7416	-0.761687	0.446839	0.983128	1	1	--	0	-0.408538	0.683167	0.999241	3	-2.57967	0.0103606	0.214683	4	0.597073	0.550571	0.874037	NA	NA	NA	0	0.539107	0.589913	0.970355	7	-0.27882	0.780431	NA	2	NA	NA	NA	NA	NA	---	NA	NA	NA	---	NA	NA	NA	---	NA
ENSG00000073910	FRY	10129	-0.553732	0.580171	1.00883	0.649958	0.516212	0.893607	5	-1.40433	0.161246	--	2	-0.122102	0.902899	1.00878	8	-0.572106	0.567358	0.88113	-0.411526	0.68076	0.928616	13	-0.503356	0.614806	NA	2	-0.914226	0.360782	1.0401	3	1.34274	0.179729	0.802131	-0.74156	0.458567	0.972817	4	2.06601	0.0391414	0.504952	4	1.28559	0.198949	0.869742	7
ENSG00000073921	PICALM	8301	-0.475984	0.634429	1.02005	-0.877322	0.381007	0.833184	7	-0.243041	0.808138	1.00177	4	-2.80008	0.00543721	--	2	-0.686934	0.492257	0.846055	-2.5138	0.0120742	0.119847	12	0.893248	0.371904	0.869732	3	-2.03788	0.0417817	0.60091	12	-0.326299	0.744282	0.989525	-0.430504	0.666942	0.986534	5	NA	NA	---	0	-0.0669548	0.946634	---	2
ENSG00000073969	NSF	101930324	NA	NA	NA	NA	NA	NA	NA	NA	NA	NA	NA	NA	NA	NA	NA	-0.338098	0.735348	0.942843	1.27156	0.203778	0.597402	7	-0.708687	0.478657	NA	2	0.104607	0.916705	1.01562	3	-0.0205098	0.983642	0.998921	NA	NA	---	0	NA	NA	---	0	-1.84112	0.0659665	0.60748	3
ENSG00000074047	GLI2	2736	-0.376455	0.706842	1.03256	0.175855	0.860525	0.97543	4	0.777217	0.437637	--	1	1	1	--	0	2.68251	0.00740769	0.0816726	1.10525	0.269273	0.679424	6	1.23555	0.216868	0.723348	4	-1.27708	0.201821	0.934331	4	0.359612	0.71923	0.986849	-0.385323	0.700098	---	1	1.90595	0.0570073	---	2	NA	NA	---	0
ENSG00000074054	CLASP1	23332	0.668759	0.504159	1.00008	2.03473	0.0427488	0.354527	6	-0.570935	0.568467	0.995362	3	1	1	--	0	0.320887	0.748352	0.946162	-1.9185	0.0552848	0.305439	10	0.749755	0.453549	0.9187	9	-0.682079	0.495321	1.05584	3	-0.913209	0.361402	0.917188	-0.104252	0.916995	0.995266	7	-0.035208	0.971922	1.01001	3	-1.20179	0.229793	0.889395	18
ENSG00000074071	MRPS34	65993	0.141703	0.887409	1.05109	1	1	--	0	0.850728	0.395592	--	2	-0.0776811	0.938133	1.00734	7	0.563036	0.573516	0.883686	NA	NA	NA	0	0.0443794	0.964609	1.0013	8	-0.845292	0.398116	1.04837	9	2.81235	0.0050359	0.180798	NA	NA	---	0	-1.3868	0.165881	---	2	1.67477	0.0943607	---	2
ENSG00000074181	NOTCH3	4854	1.89306	0.0593025	0.531373	0.331989	0.740127	--	1	1.96876	0.0498923	0.508358	10	1.28256	0.200627	0.817965	11	0.486497	0.626704	0.905218	1.16195	0.245489	0.648657	11	0.36477	0.715348	0.992174	34	0.223462	0.823214	1.03012	9	0.0661986	0.947236	0.996829	0.810533	0.41787	0.963673	6	1.4959	0.135065	---	1	0.272482	0.78532	1.0113	4
ENSG00000074201	CLNS1A	1207	3.78684	0.000183963	0.0103477	2.62989	0.00897755	0.148174	7	2.55747	0.0110304	0.214337	6	1.62479	0.105247	0.666454	5	3.3165	0.000938866	0.0174428	2.97653	0.00297382	0.0446343	16	-1.55429	0.12038	0.567061	10	-2.33675	0.0196161	0.429871	6	0.623333	0.533239	0.955737	0.206396	0.836533	---	2	-1.43115	0.152769	0.844643	3	0.365196	0.71506	---	1
ENSG00000074211	PPP2R2C	5522	0.809795	0.418694	0.976285	0.580518	0.561997	--	2	0.815153	0.415625	0.962176	4	-0.151806	0.879441	--	1	-1.82545	0.0681827	0.337062	-1.96274	0.049908	0.28861	12	-0.775648	0.43811	0.912638	8	-1.10357	0.270003	0.994009	7	0.119125	0.905205	0.994498	-1.00856	0.313485	0.938425	8	1.32292	0.186232	---	2	0.132129	0.894915	1.0053	6
ENSG00000074219	TEAD2	8463	1.86063	0.063765	0.54543	-0.101044	0.919583	--	2	-0.460744	0.645313	--	2	1.64064	0.10191	0.657141	11	0.721411	0.470797	0.833886	-0.227859	0.819795	0.965968	5	-0.563772	0.573015	0.964264	11	-1.36046	0.173941	0.910675	7	-0.976031	0.329338	0.908311	NA	NA	---	0	-0.993919	0.320556	0.965383	10	-0.815989	0.414744	0.992063	3
ENSG00000074266	EED	8726	2.95705	0.00335027	0.0964975	5.51905	7.32499e-08	--	1	1.29894	0.194953	0.821839	7	-0.442481	0.658457	1.01022	5	-0.00898488	0.992833	0.998348	-0.635694	0.525097	0.867948	6	0.415454	0.677884	0.987048	7	-0.0152437	0.98784	1.00191	10	0.602484	0.547019	0.958402	0.238912	0.811234	0.992383	3	1.26622	0.205793	0.90376	4	-0.649283	0.516338	1.00695	5
ENSG00000074276	CDHR2	54825	-2.21979	0.0271727	0.362872	-0.841128	0.400939	--	1	-1.60766	0.108952	0.691898	3	0.470037	0.638667	1.01002	4	-0.791419	0.428856	0.80679	NA	NA	NA	2	-0.37953	0.704361	0.98935	6	0.70016	0.483963	1.05493	5	-1.34695	0.17837	0.80086	NA	NA	---	0	-0.621443	0.534481	1.02859	6	NA	NA	---	0
ENSG00000074317	SNCB	6620	-0.441777	0.658966	1.02395	0.209179	0.834449	--	1	-1.14909	0.251425	--	1	0.771763	0.440856	0.991846	6	-0.15209	0.879142	0.978818	NA	NA	NA	0	-0.252667	0.800569	0.996683	3	1.30004	0.193836	0.924765	13	-0.0975428	0.922319	0.996381	NA	NA	---	0	-0.591821	0.554134	---	1	-1.67036	0.0952316	---	1
ENSG00000074319	TSG101	7251	0.990587	0.322678	0.928536	0.0486651	0.961218	--	1	0.117911	0.906216	--	1	1.34738	0.178866	0.798998	5	-0.325615	0.744772	0.945338	NA	NA	NA	2	-0.804769	0.421113	0.903594	6	1.99366	0.0464161	0.629618	10	1.08803	0.276903	0.882124	1.70821	0.0879775	0.649752	9	-1.50969	0.13151	0.805984	5	-1.47389	0.140895	0.794615	4
ENSG00000074370	ATP2A3	489	-0.182591	0.855241	1.04489	1	1	--	0	0.314865	0.753081	--	2	-0.405142	0.685659	1.01179	8	-0.910428	0.36278	0.760244	0.520422	0.602866	0.90225	3	0.667397	0.504647	0.941141	9	-0.784883	0.432678	1.05224	10	-0.873588	0.382599	0.924039	-0.177783	0.858938	0.990148	3	-0.388371	0.697842	1.03302	4	-0.0805252	0.935839	1.00135	6
[truncated: 15,532 more rows]
