# Supplementary material for: Rearrangement-mediated cis-regulatory alterations in advanced patient tumors reveal interactions with therapy
Source: Cell Rep. Author manuscript; Available in PMC 2021 Nov 30. (PMC8630779; doi:10.1016/j.celrep.2021.110023)
Supplement: 5 [file NIHMS1757901-supplement-5.xlsx]

## Sheet: univarite Cox results
			POG570	POG570	POG570	POG570	POG570	POG570
			survival	survival	survival	survival	SV-expression	SV-expression
			breakpoints+total SV+copy	breakpoints+total SV+copy	expression	expression	CNA+cancer type (t-statistic)	CNA+cancer type (p-value))
Ensembl id	Gene name	Entrez id	beta	p	beta	p	t	p	80-gene worse prognosis signature
ENSG00000000003	TSPAN6	7105	0.363144	0.00177532	0.119999	0.00123982	-0.974278	0.330465	FALSE
ENSG00000000005	TNMD	64102	0.35117	0.0210172	-0.0318417	0.540385	-0.308124	0.758137	FALSE
ENSG00000000419	DPM1	8813	0.00489919	0.93148	0.22714	0.000163515	1.24416	0.214117	FALSE
ENSG00000000457	SCYL3	57147	-0.0539713	0.329563	-0.123752	0.0519465	-0.0914181	0.927203	FALSE
ENSG00000000460	C1orf112	55732	-0.0204415	0.79324	0.308677	5.0365e-06	-1.03328	0.302052	FALSE
ENSG00000000938	FGR	2268	0.0410913	0.346114	0.0494287	0.181782	-0.0975663	0.922322	FALSE
ENSG00000000971	CFH	3075	0.375327	4.96722e-06	0.0966901	0.000173849	0.706219	0.480434	FALSE
ENSG00000001036	FUCA2	2519	-0.0302859	0.673761	0.146915	0.00788247	-0.364814	0.715429	FALSE
ENSG00000001084	GCLC	2729	0.0676801	0.358874	-0.00841537	0.854866	-0.237886	0.812082	FALSE
ENSG00000001167	NFYA	4800	-0.0367524	0.592175	-0.14347	0.0112555	1.19907	0.231159	FALSE
ENSG00000001461	NIPAL3	57185	0.0635593	0.583783	-0.16121	0.00271809	-0.226176	0.821171	FALSE
ENSG00000001497	LAS1L	81887	-0.0236943	0.827723	-0.0309101	0.626337	-0.323575	0.746417	FALSE
ENSG00000001561	ENPP4	22875	0.0406614	0.538442	-0.271434	5.82053e-10	0.766673	0.443696	FALSE
ENSG00000001617	SEMA3F	6405	0.14543	0.00533791	-0.172551	1.51004e-07	-0.184891	0.853401	FALSE
ENSG00000001626	CFTR	1080	0.168232	0.000193653	-0.11967	5.75738e-06	-0.530162	0.596272	FALSE
ENSG00000001629	ANKIB1	54467	0.16371	0.00547844	-0.0570906	0.427539	0.805849	0.420774	FALSE
ENSG00000001630	CYP51A1	1595	0.174298	0.00828559	-0.00672497	0.904488	2.09156	0.0370623	FALSE
ENSG00000001631	KRIT1	889	0.163112	0.00551116	-0.259038	0.000578393	1.54115	0.124015	FALSE
ENSG00000002016	RAD52	5893	0.265627	0.000271371	-0.00190999	0.97662	0.554259	0.579689	FALSE
ENSG00000002330	BAD	572	-0.058027	0.300297	-0.0809767	0.17846	-0.0366817	0.970756	FALSE
ENSG00000002549	LAP3	51056	0.0883891	0.362076	0.0555055	0.300771	1.41709	0.157178	FALSE
ENSG00000002586	CD99	4267	0.344467	0.00128471	0.144057	0.00305389	-0.0691565	0.944897	FALSE
ENSG00000002587	HS3ST1	9957	0.0201832	0.79663	-0.0103506	0.770789	0.488738	0.625276	FALSE
ENSG00000002726	AOC1	26	0.0497625	0.456777	-0.0261097	0.167453	-0.905038	0.365951	FALSE
ENSG00000002745	WNT16	51384	-0.00808444	0.913966	0.348033	2.30957e-05	0.547419	0.584374	FALSE
ENSG00000002746	HECW1	23072	-0.0419759	0.815464	0.25349	0.000101977	-1.4339	0.152326	FALSE
ENSG00000002822	MAD1L1	8379	0.103656	0.135546	0.0268835	0.563435	-1.75362	0.0802067	FALSE
ENSG00000002834	LASP1	3927	0.213139	2.45399e-06	-0.129499	0.0190595	1.24835	0.212582	FALSE
ENSG00000002919	SNX11	29916	-0.0930726	0.104238	0.0396493	0.574469	-0.712148	0.476758	FALSE
ENSG00000002933	TMEM176A	55365	0.09065	0.211026	0.113726	4.80427e-06	0.473686	0.635964	FALSE
ENSG00000003056	M6PR	4074	0.142044	0.113336	0.135434	0.0201547	0.404012	0.686404	FALSE
ENSG00000003096	KLHL13	90293	0.0665045	0.590091	0.117117	0.00240036	1.94505	0.0524192	FALSE
ENSG00000003137	CYP26B1	56603	0.339876	0.0117059	0.0513746	0.194375	2.23558	0.025891	FALSE
ENSG00000003147	ICA1	3382	-0.0518436	0.461277	-0.116942	0.000450249	0.266362	0.790088	FALSE
ENSG00000003249	DBNDD1	79007	0.114093	0.161017	0.00938544	0.785626	1.08029	0.280619	FALSE
ENSG00000003393	ALS2	57679	0.0443295	0.697129	0.0140031	0.860238	0.467862	0.640119	FALSE
ENSG00000003400	CASP10	843	-0.0805893	0.107633	0.000755591	0.987779	0.52693	0.598513	FALSE
ENSG00000003402	CFLAR	8837	-0.118726	0.118539	0.22898	1.49427e-05	-0.236541	0.813125	FALSE
ENSG00000003436	TFPI	7035	-0.0281061	0.634316	0.106629	0.000429562	-0.68277	0.495119	FALSE
ENSG00000003756	RBM5	10181	0.106577	0.0468138	-0.110373	0.0428645	0.299595	0.764631	FALSE
ENSG00000003987	MTMR7	9108	-0.105939	0.341126	0.037775	0.557027	-0.952657	0.341298	FALSE
ENSG00000003989	SLC7A2	6542	-0.0981755	0.327909	-0.0359707	0.232698	-0.791933	0.428835	FALSE
ENSG00000004059	ARF5	381	0.136495	0.208437	0.0343945	0.655366	-1.63371	0.10305	FALSE
ENSG00000004139	SARM1	23098	0.180699	0.00118879	-0.234879	2.67084e-08	0.332839	0.739418	FALSE
ENSG00000004142	POLDIP2	26073	0.196005	0.000710397	0.0638473	0.388973	0.732031	0.464547	FALSE
ENSG00000004399	PLXND1	23129	0.073705	0.341009	-0.00402667	0.91747	-0.281587	0.778395	FALSE
ENSG00000004468	CD38	952	-0.184447	0.027282	0.0231733	0.555262	0.833431	0.405063	FALSE
ENSG00000004478	FKBP4	2288	0.254852	9.67371e-06	0.0393074	0.398648	-0.0716164	0.94294	FALSE
ENSG00000004487	KDM1A	23028	-0.0396083	0.650962	0.0785863	0.203921	0.336238	0.736855	FALSE
ENSG00000004534	RBM6	10180	0.29763	7.62721e-13	-0.0626374	0.208446	1.00635	0.314811	FALSE
ENSG00000004660	CAMKK1	84254	0.321983	2.71228e-06	-0.107786	0.0639683	-0.0963596	0.92328	FALSE
ENSG00000004700	RECQL	5965	0.14697	0.0451586	0.28885	2.37991e-06	0.623359	0.533378	FALSE
ENSG00000004776	HSPB6	126393	-0.100977	0.2121	0.00824861	0.724825	-0.749039	0.454242	FALSE
ENSG00000004777	ARHGAP33	115703	-0.0980159	0.234661	-0.0698605	0.0408662	-0.401324	0.688381	FALSE
ENSG00000004779	NDUFAB1	4706	0.0284576	0.729885	0.126454	0.0367662	-1.13201	0.258258	FALSE
ENSG00000004799	PDK4	5166	0.26366	7.97777e-06	-0.0614344	0.0670717	-1.79484	0.0733805	FALSE
ENSG00000004809	SLC22A16	85413	0.0519117	0.617082	0.351093	1.79982e-05	0.20152	0.840387	FALSE
ENSG00000004838	ZMYND10	51364	0.166599	0.0257462	-0.213145	3.98448e-09	-0.805329	0.421074	FALSE
ENSG00000004846	ABCB5	340273	0.114132	0.13007	0.064072	0.163239	2.02721	0.0432564	FALSE
ENSG00000004848	ARX	170302	0.117257	0.251846	-0.0905159	0.0670891	-0.0592505	0.95278	FALSE
ENSG00000004864	SLC25A13	10165	0.00384355	0.969184	0.128215	0.0313691	1.10075	0.271621	FALSE
ENSG00000004866	ST7	102466616	0.0691596	0.392296	-0.036935	0.599578	2.63108	0.00881658	FALSE
ENSG00000004897	CDC27	996	0.149315	0.0895912	0.0724097	0.317071	-0.706643	0.48017	FALSE
ENSG00000004939	SLC4A1	6521	0.0831601	0.289109	0.10425	0.102809	-0.55197	0.581255	FALSE
ENSG00000004948	CALCR	799	-0.118518	0.0350907	0.0912498	0.431702	-0.839513	0.401647	FALSE
ENSG00000004961	HCCS	3052	0.175072	0.14178	0.184933	0.00495965	0.158749	0.873941	FALSE
ENSG00000004975	DVL2	1856	0.0433213	0.55694	0.000931317	0.985494	1.44273	0.149822	FALSE
ENSG00000005001	PRSS22	64063	0.142014	0.0289041	0.00585287	0.799093	1.45454	0.146525	FALSE
ENSG00000005007	UPF1	5976	-0.0292824	0.654442	-0.152521	0.00528219	1.19946	0.231006	FALSE
ENSG00000005020	SKAP2	8935	0.03882	0.605167	0.0444723	0.340386	0.41383	0.679204	FALSE
ENSG00000005022	SLC25A5	292	0.139438	0.289692	0.145609	0.0100597	-1.40164	0.161742	FALSE
ENSG00000005073	HOXA11	3207	0.0127898	0.833832	0.158084	1.94907e-05	2.48837	0.0132098	FALSE
ENSG00000005075	POLR2J	5439	0.000538188	0.996197	0.00667059	0.921035	1.41166	0.158772	FALSE
ENSG00000005100	DHX33	56919	0.397758	3.87825e-07	-0.0624677	0.354612	-2.12777	0.033923	FALSE
ENSG00000005102	MEOX1	4222	0.0310418	0.626285	-0.00990816	0.823754	0.0672387	0.946423	FALSE
ENSG00000005108	THSD7A	221981	0.0761393	0.233158	-0.0459846	0.511584	-1.72944	0.0844459	FALSE
ENSG00000005156	LIG3	3980	-0.0377566	0.625361	-0.120026	0.0404538	1.14658	0.25219	FALSE
ENSG00000005175	RPAP3	79657	0.231839	3.00526e-09	-0.0412497	0.552615	0.621208	0.534791	FALSE
ENSG00000005187	ACSM3	6296	0.0962322	0.109692	-0.0281169	0.395584	1.25991	0.208382	FALSE
ENSG00000005194	CIAPIN1	57019	0.188123	0.000505165	0.361881	3.19186e-06	0.820208	0.412551	FALSE
ENSG00000005243	COPZ2	51226	-0.0648577	0.152931	0.0687668	0.0465704	0.179096	0.857946	FALSE
ENSG00000005249	PRKAR2B	5577	-0.00468938	0.949585	-0.0822894	0.00962404	-0.97351	0.330846	FALSE
ENSG00000005302	MSL3	10943	0.0947614	0.0338749	0.227363	0.000750684	1.05388	0.292527	FALSE
ENSG00000005339	CREBBP	1387	0.0269094	0.672046	-0.176102	0.00196412	1.03958	0.299118	FALSE
ENSG00000005381	MPO	4353	-0.0658602	0.308919	0.412281	0.00368236	0.304256	0.76108	FALSE
ENSG00000005421	PON1	5444	0.454476	1.02007e-07	0.0360419	0.0655194	1.3306	0.184023	FALSE
ENSG00000005448	WDR54	84058	0.213792	0.00567123	-0.072467	0.150146	0.541267	0.588603	FALSE
ENSG00000005469	CROT	54677	0.384676	1.16217e-07	-0.172722	0.0020433	-0.152041	0.879226	FALSE
ENSG00000005471	ABCB4	5244	0.25642	9.37953e-08	0.06404	0.103287	0.246914	0.805092	FALSE
ENSG00000005483	KMT2E	55904	0.00307712	0.943173	-0.269354	1.43709e-05	-1.6617	0.0973008	FALSE
ENSG00000005486	RHBDD2	57414	0.0601532	0.582004	-0.207906	0.000219365	0.152209	0.879094	FALSE
ENSG00000005513	SOX8	30812	0.132022	0.108859	-0.0471449	0.107845	0.133929	0.893521	FALSE
ENSG00000005700	IBTK	25998	-0.139516	0.170794	-0.181255	0.013395	0.0270326	0.978446	FALSE
ENSG00000005801	ZNF195	7748	0.359373	0.000800387	-0.00432867	0.955588	-0.48266	0.629582	FALSE
ENSG00000005810	MYCBP2	23077	-0.0713127	0.366034	-0.0362204	0.532634	0.433736	0.664697	FALSE
ENSG00000005812	FBXL3	26224	-0.0992325	0.256006	-0.146238	0.0483868	0.742366	0.45827	FALSE
ENSG00000005844	ITGAL	3683	0.0914115	0.135014	-0.0790655	0.0283034	-0.448516	0.654006	FALSE
ENSG00000005882	PDK2	5164	0.0200592	0.620064	-0.170712	0.000101472	0.63484	0.52587	FALSE
ENSG00000005884	ITGA3	3675	0.0608277	0.178377	-0.0709759	0.00905151	0.921048	0.35754	FALSE
ENSG00000005889	ZFX	7543	0.341794	0.000366929	-0.199177	0.00114495	0.917144	0.35958	FALSE
ENSG00000005893	LAMP2	3920	-0.0178925	0.814585	0.142729	0.0194585	3.6258	0.00032251	FALSE
ENSG00000005961	ITGA2B	3674	0.0569094	0.437156	0.0156037	0.740115	1.01824	0.309135	FALSE
ENSG00000005981	ASB4	51666	0.35124	2.05779e-09	-0.26389	1.38744e-05	2.4812	0.0134743	FALSE
ENSG00000006007	GDE1	51573	0.086062	0.220946	-0.175965	0.00396329	-1.11875	0.263872	FALSE
ENSG00000006015	C19orf60	55049	-0.025983	0.747901	-0.040472	0.505031	0.122243	0.902764	FALSE
ENSG00000006016	CRLF1	9244	-0.0234034	0.764958	0.00955987	0.729794	2.04143	0.0418164	FALSE
ENSG00000006025	OSBPL7	114881	-0.0421266	0.554128	-0.057315	0.160649	-1.21582	0.224718	FALSE
ENSG00000006042	TMEM98	26022	-0.0102131	0.880751	-0.0120116	0.710884	-1.66801	0.0960404	FALSE
ENSG00000006047	YBX2	51087	0.0348828	0.54327	0.00215164	0.944551	0.820611	0.412322	FALSE
ENSG00000006059	KRT33A	3883	-0.0289676	0.548751	-0.119003	0.331756	6.35193	5.40775e-10	FALSE
ENSG00000006071	ABCC8	6833	0.0320923	0.692909	-0.153583	8.89123e-07	-0.802722	0.422578	FALSE
ENSG00000006116	CACNG3	10368	0.0181279	0.891949	-0.744166	9.9832e-09	-0.0906552	0.927809	FALSE
ENSG00000006118	TMEM132A	54972	-0.0377104	0.490932	0.041032	0.20481	-1.28666	0.198904	FALSE
ENSG00000006125	AP2B1	163	0.231086	0.00530466	-0.0723085	0.171592	1.123	0.262062	FALSE
ENSG00000006128	TAC1	6863	0.228242	0.00155335	-0.0722867	0.105414	-0.247779	0.804423	FALSE
ENSG00000006194	ZNF263	283876	0.0892184	0.188949	-0.23678	0.000263699	0.763729	0.445447	FALSE
ENSG00000006210	CX3CL1	6376	0.0918704	0.0352445	0.0420975	0.153358	0.89843	0.369458	FALSE
ENSG00000006282	SPATA20	64847	0.0312083	0.521513	-0.153564	0.00049021	0.0998002	0.920549	FALSE
ENSG00000006283	CACNA1G	8913	-0.0191475	0.656368	0.00543227	0.927469	-0.79	0.429962	FALSE
ENSG00000006327	TNFRSF12A	51330	0.136495	0.0461605	0.127807	3.69022e-05	0.700919	0.483732	FALSE
ENSG00000006377	DLX6	1750	0.211117	0.0234938	0.0195075	0.649639	2.34092	0.0196911	FALSE
ENSG00000006432	MAP3K9	4293	-0.161363	0.210795	0.0641435	0.299093	-0.0545058	0.956557	FALSE
ENSG00000006451	RALA	5898	0.285921	0.0647176	0.13432	0.0719977	-3.29233	0.00107543	FALSE
ENSG00000006453	BAIAP2L1	55971	-0.0838214	0.135763	-0.011696	0.747743	1.50348	0.133447	FALSE
ENSG00000006459	KDM7A	80853	0.067006	0.338598	-0.103266	0.0618379	0.282415	0.777761	FALSE
ENSG00000006468	ETV1	2115	-0.166316	0.120837	-0.0111828	0.711164	1.53022	0.126696	FALSE
ENSG00000006530	AGK	55750	-0.04274	0.634795	0.0221503	0.764489	-0.073772	0.941226	FALSE
ENSG00000006534	ALDH3B1	221	-0.0787491	0.110548	0.0315223	0.374137	-0.0688342	0.945154	FALSE
ENSG00000006555	TTC22	55001	0.0936595	0.138508	0.0820157	0.0160857	1.44132	0.15022	FALSE
ENSG00000006576	PHTF2	57157	0.056349	0.629664	-0.0658499	0.253513	-1.61562	0.106908	FALSE
ENSG00000006606	CCL26	10344	0.031605	0.758216	0.16373	5.49878e-05	0.650311	0.515838	FALSE
ENSG00000006607	FARP2	9855	0.0602286	0.265668	-0.216405	0.00046722	-0.535498	0.592582	FALSE
ENSG00000006611	USH1C	10083	0.0214846	0.761392	-0.121419	4.54052e-10	0.328212	0.742911	FALSE
ENSG00000006625	GGCT	79017	0.0497226	0.294625	0.146878	0.00558543	0.902603	0.367241	FALSE
ENSG00000006634	DBF4	10926	0.0594619	0.0770355	0.16311	0.00307483	0.0744221	0.940709	FALSE
ENSG00000006638	TBXA2R	6915	-0.160922	0.0772294	0.123771	0.0380874	1.76242	0.0787063	FALSE
ENSG00000006652	IFRD1	3475	0.244114	0.00149341	0.237529	5.85744e-05	2.13213	0.0335612	TRUE
ENSG00000006659	LGALS14	56891	-0.0626013	0.39074	0.0350918	0.713579	1.27643	0.20249	FALSE
ENSG00000006695	COX10	1352	0.0401474	0.648415	-0.105373	0.171337	1.13399	0.25743	FALSE
ENSG00000006704	GTF2IRD1	9569	0.0783906	0.363986	-0.0848588	0.107867	-0.181819	0.85581	FALSE
ENSG00000006712	PAF1	54623	0.0654774	0.237694	-0.238094	0.000469297	0.71508	0.474947	FALSE
ENSG00000006715	VPS41	27072	0.313854	1.31746e-06	-0.163874	0.026336	-1.79913	0.0726972	FALSE
ENSG00000006744	ELAC2	60528	0.125114	0.0381179	-0.0691635	0.318378	0.977417	0.328911	FALSE
ENSG00000006747	SCIN	85477	0.09447	0.154026	-0.0350119	0.282599	0.821593	0.411763	FALSE
ENSG00000006756	ARSD	414	0.258622	0.000210517	-0.206217	4.99069e-07	-0.454376	0.649787	FALSE
ENSG00000006757	PNPLA4	8228	0.164693	0.0134473	-0.0931078	0.039922	-0.181012	0.856443	FALSE
ENSG00000006788	MYH13	8735	0.171922	0.000646379	-0.00975309	0.963596	4.26515	2.45707e-05	FALSE
ENSG00000006831	ADIPOR2	79602	0.0677319	0.217047	0.0689875	0.225306	-1.93256	0.0539452	FALSE
ENSG00000006837	CDKL3	51265	-0.142696	0.0335762	0.0327741	0.613905	0.876404	0.381299	FALSE
ENSG00000007001	UPP2	151531	0.00637757	0.929583	0.0828082	0.282994	-0.450932	0.652266	FALSE
ENSG00000007038	PRSS21	10942	0.0894651	0.0770604	0.036985	0.127246	1.5943	0.111603	FALSE
ENSG00000007047	MARK4	57787	-0.183858	0.0211525	-0.181089	0.00256985	0.9494	0.342949	FALSE
ENSG00000007062	PROM1	8842	-0.286121	0.00201994	0.0815417	0.000125278	1.84726	0.0653942	FALSE
ENSG00000007080	CCDC124	115098	0.104998	0.17748	0.0522405	0.435658	0.994055	0.320754	FALSE
ENSG00000007129	CEACAM21	90273	-0.13543	0.0930187	-0.0297725	0.592371	0.642933	0.520609	FALSE
ENSG00000007168	PAFAH1B1	5048	0.226013	0.00747673	0.0646392	0.38365	-1.32883	0.184609	FALSE
ENSG00000007171	NOS2	4843	0.118409	0.101046	-0.0403597	0.483201	-0.59845	0.549854	FALSE
ENSG00000007174	DNAH9	1770	0.0932622	0.0861718	-0.131579	0.0210001	0.864356	0.387873	FALSE
ENSG00000007202	KIAA0100	9703	0.201668	0.000290739	-0.0889253	0.1356	-0.846106	0.397963	FALSE
ENSG00000007216	SLC13A2	9058	0.163632	0.00188973	-0.112902	0.00846398	-0.514307	0.607301	FALSE
ENSG00000007237	GAS7	8522	0.101217	0.0393391	0.0456151	0.189026	-1.47152	0.14188	FALSE
ENSG00000007255	TRAPPC6A	79090	-0.187245	0.0219816	-0.117206	0.0253599	2.12896	0.0338238	FALSE
ENSG00000007264	MATK	4145	-0.0539926	0.48826	0.0841524	0.0634002	2.35348	0.019047	FALSE
ENSG00000007306	CEACAM7	1087	-0.0847952	0.248205	-0.0762642	0.00302966	-0.861907	0.389218	FALSE
ENSG00000007312	CD79B	974	-0.0367211	0.53026	-0.0140309	0.686319	0.657565	0.511169	FALSE
ENSG00000007314	SCN4A	6329	-0.0425753	0.405033	-0.0457728	0.575839	-0.345928	0.729566	FALSE
ENSG00000007341	ST7L	54879	-0.0392095	0.602003	0.110519	0.170382	1.62659	0.104556	FALSE
ENSG00000007350	TKTL1	8277	0.265205	0.0508519	0.118372	0.0316092	0.460785	0.645186	FALSE
ENSG00000007372	PAX6	5080	0.0861425	0.191998	0.242733	3.08384e-12	1.35167	0.177191	FALSE
ENSG00000007376	RPUSD1	113000	0.0340741	0.562638	-0.05577	0.330699	1.2822	0.200462	FALSE
ENSG00000007384	RHBDF1	64285	0.112266	0.0591885	-0.0154511	0.690799	0.843374	0.399487	FALSE
ENSG00000007392	LUC7L	55692	-0.0340487	0.571372	-0.109286	0.051987	1.24284	0.214602	FALSE
ENSG00000007402	CACNA2D2	9254	0.236839	0.000734225	-0.281361	1.41787e-13	-1.43699	0.151447	FALSE
ENSG00000007516	BAIAP3	8938	0.0670592	0.281082	-0.0875385	0.0210354	-0.994169	0.320698	FALSE
ENSG00000007541	PIGQ	9091	0.128347	0.00671086	-0.158251	0.000638019	0.282671	0.777565	FALSE
ENSG00000007866	TEAD3	7005	0.0379307	0.522332	0.0297463	0.486172	1.09715	0.273189	FALSE
ENSG00000007908	SELE	6401	-0.0242415	0.716246	-0.0227588	0.704653	-1.56608	0.118064	FALSE
ENSG00000007923	DNAJC11	55735	0.0705597	0.42005	-0.0529056	0.418208	1.81985	0.0694751	FALSE
ENSG00000007933	FMO3	2328	0.013246	0.89242	0.0383045	0.0982561	0.821146	0.412017	FALSE
ENSG00000007944	MYLIP	29116	0.133535	0.00471485	-0.322734	6.34925e-12	-1.69844	0.0901458	FALSE
ENSG00000007952	NOX1	27035	0.183057	0.0450071	-0.140835	4.543e-07	-0.462959	0.643627	FALSE
ENSG00000007968	E2F2	1870	-0.0654374	0.393543	0.24194	1.73153e-05	1.44699	0.148626	FALSE
ENSG00000008018	PSMB1	5689	0.0276905	0.751934	0.0229702	0.691878	-1.31631	0.18877	FALSE
ENSG00000008056	SYN1	6853	0.0294986	0.700054	0.00166873	0.964465	0.156732	0.875529	FALSE
ENSG00000008083	JARID2	3720	0.193249	0.00558565	-0.122519	0.0264478	-1.3376	0.181734	FALSE
ENSG00000008086	CDKL5	6792	0.0605482	0.544669	-0.0869783	0.192691	1.18879	0.235179	FALSE
ENSG00000008118	CAMK1G	57172	0.272491	0.000218056	-0.113876	0.0885271	-0.233467	0.81551	FALSE
ENSG00000008130	NADK	65220	-0.00194488	0.974676	0.00505268	0.919957	1.12293	0.262092	FALSE
ENSG00000008196	TFAP2B	7021	-0.128838	0.0345587	-0.0298436	0.325602	-2.01856	0.0441515	FALSE
ENSG00000008197	TFAP2D	83741	-0.145951	0.0495489	0.00113317	0.996452	-0.142735	0.886566	FALSE
ENSG00000008226	DLEC1	9940	0.111159	0.202281	-0.162785	0.0278116	-0.194302	0.846031	FALSE
ENSG00000008256	CYTH3	9265	0.160477	0.000201757	0.0539859	0.196313	0.578865	0.562983	FALSE
ENSG00000008277	ADAM22	53616	0.20745	0.000372132	-0.0141468	0.788745	-0.959059	0.338067	FALSE
ENSG00000008282	SYPL1	6856	0.268817	0.00615818	0.0237908	0.703725	-0.733222	0.463821	FALSE
ENSG00000008283	CYB561	1534	-0.0569323	0.333821	-0.188319	5.1719e-07	2.45196	0.0146037	FALSE
ENSG00000008294	SPAG9	9043	0.0757832	0.130252	-0.0991115	0.088703	-1.56521	0.118267	FALSE
ENSG00000008300	CELSR3	1951	0.00969974	0.88997	0.02885	0.515107	1.57096	0.116925	FALSE
ENSG00000008311	AASS	10157	0.304975	0.000108152	-0.070082	0.137376	-0.842345	0.400062	FALSE
ENSG00000008323	PLEKHG6	55200	0.118666	0.0340657	0.00261397	0.926858	2.62221	0.00904563	FALSE
ENSG00000008324	SS18L2	51188	-0.0713817	0.423422	0.0541031	0.367538	0.0453072	0.963883	FALSE
ENSG00000008382	MPND	84954	-0.0650034	0.386532	-0.139729	0.0258162	0.38851	0.697831	FALSE
ENSG00000008394	MGST1	4257	0.116321	0.0566934	0.110378	7.03214e-07	-0.838667	0.402121	FALSE
ENSG00000008405	CRY1	1407	0.102664	0.399329	0.0273133	0.690175	1.66767	0.0961086	FALSE
ENSG00000008438	PGLYRP1	8993	0.128991	0.0246001	0.189678	0.00523696	2.10163	0.0361658	TRUE
ENSG00000008441	NFIX	4784	0.0132351	0.77384	-0.00757566	0.802818	1.6411	0.101506	FALSE
ENSG00000008513	ST3GAL1	6482	0.0130103	0.860413	0.0775285	0.0370094	0.321911	0.747677	FALSE
ENSG00000008516	MMP25	64386	0.159846	0.0161845	-0.0183458	0.666611	1.45554	0.146248	FALSE
ENSG00000008517	IL32	9235	0.117858	0.0797609	0.107579	0.000165922	1.58307	0.114139	FALSE
ENSG00000008710	PKD1	101930075	0.0141355	0.802538	-0.0182153	0.602808	1.08722	0.277546	FALSE
ENSG00000008735	MAPK8IP2	23542	0.0149052	0.831181	-0.179981	2.47272e-07	-0.639776	0.522658	FALSE
ENSG00000008838	MED24	102466757	0.0526128	0.190656	-0.0714104	0.205813	3.09505	0.00209605	FALSE
ENSG00000008853	RHOBTB2	23221	-0.0457628	0.606638	-0.217912	4.67278e-06	-1.06499	0.287478	FALSE
ENSG00000008869	HEATR5B	54497	0.0159752	0.849495	-0.301863	5.52123e-05	-0.0967346	0.922982	FALSE
ENSG00000008952	SEC62	7095	0.272044	9.03843e-05	-0.110766	0.0347961	0.267858	0.788937	FALSE
ENSG00000008988	RPS20	26795	-0.00743459	0.841764	0.0859869	0.143504	0.955065	0.34008	FALSE
ENSG00000009307	CSDE1	7812	-0.114116	0.034093	0.131059	0.0371153	0.377859	0.705721	FALSE
ENSG00000009335	UBE3C	9690	0.110294	0.0914905	0.00460266	0.948311	0.0102382	0.991836	FALSE
ENSG00000009413	REV3L	5980	0.158856	0.0364036	-0.126794	0.0403979	-0.740751	0.459248	FALSE
ENSG00000009709	PAX7	5081	-0.116248	0.185941	0.07975	0.0765249	0.634452	0.526122	FALSE
ENSG00000009724	MASP2	10747	0.231247	0.0302488	0.0657178	0.00410585	-0.238071	0.811939	FALSE
ENSG00000009765	IYD	389434	-0.106863	0.137218	-0.0655554	0.0699209	0.31942	0.749563	FALSE
ENSG00000009780	FAM76A	199870	0.146967	0.00718401	-0.0586033	0.447508	0.946966	0.344187	FALSE
ENSG00000009790	TRAF3IP3	80342	0.18494	0.0141311	0.0217731	0.5723	-1.1834	0.237305	FALSE
ENSG00000009830	POMT2	29954	0.137126	0.0643377	0.0262617	0.62893	-1.56042	0.119395	FALSE
ENSG00000009844	VTA1	51534	-0.149814	0.188677	0.15273	0.0170947	1.91591	0.0560379	FALSE
ENSG00000009950	MLXIPL	51085	0.077184	0.305524	-0.00299233	0.901593	-0.00744319	0.994065	FALSE
ENSG00000009954	BAZ1B	9031	-0.0736306	0.230239	-0.0902143	0.212123	-0.110691	0.911913	FALSE
ENSG00000010017	RANBP9	10048	0.14685	0.0621126	-0.0440759	0.538222	-0.385521	0.700042	FALSE
ENSG00000010030	ETV7	51513	0.190822	0.07437	-0.0315237	0.410526	-1.38235	0.167579	FALSE
ENSG00000010165	METTL13	51603	-0.0291941	0.640062	0.0361135	0.594785	2.50317	0.0126777	FALSE
ENSG00000010219	DYRK4	8798	0.16678	0.0154094	0.108322	0.0465573	1.14425	0.253154	FALSE
ENSG00000010244	ZNF207	7756	0.0639988	0.424487	0.0553277	0.515128	-0.341737	0.732715	FALSE
ENSG00000010256	UQCRC1	7384	0.045385	0.588773	0.087545	0.14717	-0.398416	0.690521	FALSE
ENSG00000010270	STARD3NL	83930	0.0912505	0.137917	0.153701	0.0112633	1.13472	0.257121	FALSE
ENSG00000010278	CD9	928	0.135214	0.00816893	0.0568834	0.0693269	0.810941	0.417847	FALSE
ENSG00000010282	HHATL	57467	-0.147208	0.0686865	-0.0208635	0.597806	-0.308454	0.757886	FALSE
ENSG00000010292	NCAPD2	9918	0.233347	1.45005e-06	0.223861	3.96517e-06	2.03335	0.0426292	TRUE
ENSG00000010295	IFFO1	25900	0.22878	1.23195e-05	0.0595207	0.141574	-0.705646	0.480789	FALSE
ENSG00000010310	GIPR	2696	-0.0144046	0.804959	-0.108302	0.0230759	2.03259	0.0427064	FALSE
ENSG00000010318	PHF7	51533	-0.0403711	0.395001	0.00864033	0.89143	-1.05203	0.293374	FALSE
ENSG00000010319	SEMA3G	56920	-0.0433365	0.437702	-0.171509	0.00130817	-2.17554	0.0301323	FALSE
ENSG00000010322	NISCH	11188	-0.0267065	0.619666	-0.0442267	0.3116	-2.99486	0.00290394	FALSE
ENSG00000010327	STAB1	23166	-0.0404681	0.502446	0.149315	0.000199116	-2.23638	0.0258381	FALSE
ENSG00000010361	FUZ	80199	-0.00617638	0.954458	-0.182406	3.0734e-05	-0.318186	0.750498	FALSE
ENSG00000010379	SLC6A13	6540	0.116577	0.104098	-0.0247127	0.6559	-0.899414	0.368934	FALSE
ENSG00000010404	IDS	3423	0.248306	0.0137057	-0.168077	0.00228743	0.371443	0.71049	FALSE
ENSG00000010438	PRSS3	5646	0.297436	1.04424e-05	0.0728177	0.000142542	2.6429	0.00851946	TRUE
ENSG00000010539	ZNF200	7752	0.0529657	0.466481	0.00979317	0.911763	1.2841	0.199795	FALSE
ENSG00000010610	CD4	920	0.137427	0.0197812	-0.000895148	0.982336	-0.88191	0.378317	FALSE
ENSG00000010626	LRRC23	10233	0.084123	0.076448	-0.0671938	0.24219	0.889338	0.374317	FALSE
ENSG00000010671	BTK	695	0.364217	0.0130391	0.0260618	0.555204	0.331354	0.740538	FALSE
ENSG00000010704	HFE	3077	0.0058072	0.898708	0.0484327	0.309138	-2.27054	0.0236676	FALSE
ENSG00000010803	SCMH1	22955	0.242885	0.000185164	0.0137523	0.813375	-0.901671	0.367735	FALSE
ENSG00000010810	FYN	2534	0.0327496	0.564429	0.0275792	0.475522	-1.40815	0.159809	FALSE
ENSG00000010818	HIVEP2	3097	-0.0612434	0.47036	0.110427	0.0419358	-0.551768	0.581394	FALSE
ENSG00000010932	FMO1	2326	-0.0618896	0.484521	0.077613	0.0272073	-1.31785	0.188254	FALSE
ENSG00000011009	LYPLA2	11313	-0.0228433	0.865934	0.0509405	0.381826	-0.503751	0.614694	FALSE
ENSG00000011021	CLCN6	1185	-0.0211505	0.848504	-0.0843048	0.149538	0.440539	0.659768	FALSE
ENSG00000011028	MRC2	9902	-0.119346	0.0218133	0.0365124	0.227712	-0.0787614	0.937259	FALSE
ENSG00000011083	SLC6A7	6534	0.0448204	0.568367	0.0244841	0.830826	0.285904	0.775089	FALSE
ENSG00000011105	TSPAN9	10867	0.217806	0.00285575	-0.000124653	0.997614	-0.440196	0.660016	FALSE
ENSG00000011114	BTBD7	55727	-0.0273713	0.785586	-0.115985	0.12026	-1.24024	0.215562	FALSE
ENSG00000011132	APBA3	9546	-0.131754	0.182771	-0.112081	0.0655337	2.34684	0.0193853	FALSE
ENSG00000011143	MKS1	54903	-0.0416761	0.578415	-0.0905763	0.128935	0.910888	0.362864	FALSE
ENSG00000011198	ABHD5	51099	0.297018	0.00164405	0.0975268	0.116754	-1.8313	0.0677463	FALSE
ENSG00000011243	AKAP8L	26993	-0.0862414	0.343532	-0.0739001	0.096262	1.4377	0.151244	FALSE
ENSG00000011258	MBTD1	54799	0.0574337	0.233014	-0.230837	0.00223204	-1.54297	0.123572	FALSE
ENSG00000011260	UTP18	51096	0.0568628	0.233658	-0.00192543	0.979993	0.420061	0.67465	FALSE
ENSG00000011275	RNF216	54476	0.0726976	0.197938	-0.123323	0.0729695	0.403019	0.687134	FALSE
ENSG00000011295	TTC19	54902	-0.0198753	0.784847	-0.23988	0.00113684	-0.404296	0.686196	FALSE
ENSG00000011304	PTBP1	100616459	0.0984995	0.1698	-0.140372	0.0117999	-0.557697	0.577341	FALSE
ENSG00000011332	DPF1	8193	-0.0358537	0.638282	0.302817	9.78043e-11	1.1506	0.250534	FALSE
ENSG00000011347	SYT7	9066	-0.096972	0.154295	-0.0165189	0.525288	1.39556	0.163565	FALSE
ENSG00000011376	LARS2	23395	-0.392	0.0173959	-0.0119455	0.86577	0.325292	0.745118	FALSE
ENSG00000011405	PIK3C2A	5286	-0.0458707	0.522727	-0.243934	0.00266197	-1.11038	0.267455	FALSE
ENSG00000011422	PLAUR	5329	-0.0715793	0.266643	0.113954	0.000195409	1.58114	0.11458	FALSE
ENSG00000011426	ANLN	54443	0.00706163	0.919897	0.204849	6.53706e-08	0.150123	0.880738	FALSE
ENSG00000011451	WIZ	58525	-0.0762679	0.41366	-0.0947542	0.0842066	1.82089	0.0693168	FALSE
ENSG00000011454	RABGAP1	23637	0.273436	0.00878883	0.031664	0.647123	-2.06372	0.0396426	FALSE
ENSG00000011465	DCN	1634	-0.141334	0.274378	0.0385395	0.113265	-1.08817	0.277127	FALSE
ENSG00000011478	QPCTL	54814	-0.0440181	0.43015	-0.0440698	0.460855	0.772142	0.440454	FALSE
ENSG00000011485	PPP5C	5536	0.0595562	0.415734	-0.0657238	0.271969	0.123	0.902164	FALSE
ENSG00000011523	CEP68	23177	0.307915	0.0139462	-0.282032	0.000117898	0.248667	0.803737	FALSE
ENSG00000011566	MAP4K3	8491	-0.120782	0.0254148	-0.106385	0.107959	-3.06472	0.00231559	FALSE
ENSG00000011590	ZBTB32	27033	-0.0737117	0.375966	0.056377	0.522108	-0.0478	0.961898	FALSE
ENSG00000011600	TYROBP	7305	-0.209687	0.00504231	0.108833	0.00357735	-2.00786	0.0452818	FALSE
ENSG00000011638	TMEM159	57146	0.157888	0.0163404	0.0566216	0.222925	0.644999	0.519271	FALSE
ENSG00000011677	GABRA3	2556	0.0682872	0.512553	0.0758283	0.0790356	0.125112	0.900493	FALSE
ENSG00000012048	BRCA1	672	0.173083	0.00569825	0.0973089	0.0598032	-0.103888	0.917306	FALSE
ENSG00000012061	ERCC1	2067	-0.141539	0.00236596	-0.0749485	0.28901	1.85511	0.0642628	FALSE
ENSG00000012124	CD22	933	0.149414	0.0374611	-0.11076	0.000380776	-1.48341	0.138697	FALSE
ENSG00000012171	SEMA3B	102465526	0.0878811	0.140894	-0.0823492	0.00297573	0.248719	0.803697	FALSE
ENSG00000012174	MBTPS2	51360	-0.0722694	0.413455	-0.171973	0.0155528	1.63155	0.103505	FALSE
ENSG00000012211	PRICKLE3	4007	-0.129881	0.34665	-0.087508	0.159844	0.505696	0.613328	FALSE
ENSG00000012223	LTF	4057	0.127547	0.107665	0.00328814	0.861646	-1.40699	0.160151	FALSE
ENSG00000012232	EXTL3	2137	-0.0995706	0.079985	0.0610592	0.270401	-1.04096	0.298478	FALSE
ENSG00000012504	NR1H4	9971	0.0765134	0.265599	0.134517	2.62594e-05	-0.378444	0.705287	FALSE
ENSG00000012660	ELOVL5	60481	0.106365	0.135782	-0.111986	0.010377	-0.313414	0.754118	FALSE
ENSG00000012779	ALOX5	240	0.064887	0.656999	0.061127	0.0452477	1.74705	0.0813414	FALSE
ENSG00000012822	CALCOCO1	57658	0.0984491	0.22239	-0.150267	0.0120163	-0.033219	0.973515	FALSE
ENSG00000012963	UBR7	55148	0.0276815	0.777401	-0.155115	0.0150157	-1.2969	0.19536	FALSE
ENSG00000012983	MAP4K5	11183	-0.0570087	0.572843	-0.126111	0.0396518	1.16889	0.243092	FALSE
ENSG00000013016	EHD3	30845	0.159323	0.167675	-0.00099989	0.9843	-1.73439	0.0835638	FALSE
ENSG00000013275	PSMC4	5704	-0.160148	0.0333759	0.0966345	0.131019	1.32462	0.185999	FALSE
ENSG00000013288	MAN2B2	23324	0.221379	0.00401632	-0.190992	0.000191143	-0.53373	0.593803	FALSE
ENSG00000013293	SLC7A14	57709	0.0892547	0.373022	0.232288	0.0015489	0.330778	0.740973	FALSE
ENSG00000013297	CLDN11	5010	0.0927506	0.109544	0.0824663	0.0172537	2.74303	0.00634138	FALSE
ENSG00000013306	SLC25A39	51629	0.023956	0.68707	0.067365	0.292008	0.352285	0.724797	FALSE
ENSG00000013364	MVP	9961	0.0678431	0.311693	-0.114137	0.00284808	0.662971	0.507703	FALSE
ENSG00000013374	NUB1	51667	0.00131245	0.983955	-0.178727	0.00927433	-0.345445	0.729928	FALSE
ENSG00000013375	PGM3	5238	0.00268175	0.97054	0.132228	0.0363199	-0.550677	0.58214	FALSE
ENSG00000013392	RWDD2A	112611	0.00360274	0.960141	-0.107558	0.150797	-1.61394	0.107272	FALSE
ENSG00000013441	CLK1	1195	0.0882897	0.186171	-0.0595584	0.318428	-1.94903	0.0519402	FALSE
ENSG00000013503	POLR3B	55703	0.0137454	0.919153	-0.0794674	0.318837	1.37436	0.170045	FALSE
ENSG00000013523	ANGEL1	23357	0.167234	0.0144408	-0.0958361	0.157299	-0.333042	0.739265	FALSE
ENSG00000013561	RNF14	9604	-0.492465	1.0978e-07	-0.020283	0.723534	-1.35021	0.177656	FALSE
ENSG00000013563	DNASE1L1	1774	0.0885526	0.262466	-0.0382531	0.483757	2.68497	0.00753353	FALSE
ENSG00000013573	DDX11	1663	-0.0399415	0.533658	0.16983	5.38496e-05	2.28978	0.0225166	FALSE
ENSG00000013583	HEBP1	50865	-0.108215	0.115207	0.0129655	0.774944	0.836962	0.403078	FALSE
ENSG00000013588	GPRC5A	9052	-0.0459016	0.373469	0.0151094	0.411386	-0.43065	0.666938	FALSE
ENSG00000013619	MAMLD1	10046	-0.0272065	0.828189	0.0616607	0.171214	1.37041	0.171273	FALSE
ENSG00000013725	CD6	923	-0.0118704	0.872978	-0.0302942	0.490311	-0.531107	0.595619	FALSE
ENSG00000013810	TACC3	10460	0.0454522	0.360932	0.119082	0.0080108	3.07547	0.00223549	FALSE
ENSG00000014138	POLA2	23649	-0.0230347	0.620617	0.110319	0.063344	1.16562	0.244414	FALSE
ENSG00000014164	ZC3H3	23144	0.239922	1.27912e-05	-0.0754091	0.26214	-1.87516	0.0614469	FALSE
ENSG00000014216	CAPN1	823	0.00961936	0.848889	-0.0740827	0.184244	0.172345	0.863247	FALSE
ENSG00000014257	ACPP	55	0.0447947	0.619758	0.0695793	0.0941409	1.13783	0.255823	FALSE
ENSG00000014641	MDH1	4190	0.122026	0.0622209	0.308424	0.000111132	-1.2173	0.224156	FALSE
ENSG00000014824	SLC30A9	10463	0.0823794	0.311987	-0.192096	0.00732981	-1.40422	0.160975	FALSE
ENSG00000014914	MTMR11	10903	0.0327565	0.55769	0.0191901	0.550447	-1.94468	0.0524634	FALSE
ENSG00000014919	COX15	1355	0.270214	0.0059965	-0.168407	0.0328894	0.643619	0.520165	FALSE
ENSG00000015133	CCDC88C	440193	-0.0395294	0.605049	-0.125919	0.00377035	-0.207387	0.835806	FALSE
ENSG00000015153	YAF2	10138	-0.155537	0.129259	-0.0628605	0.360567	-0.588332	0.556618	FALSE
ENSG00000015285	WAS	7454	-0.0851079	0.568665	0.0177124	0.658884	0.512908	0.608279	FALSE
ENSG00000015413	DPEP1	1800	0.08198	0.0688751	-0.122829	5.26976e-08	-2.49204	0.0130758	FALSE
ENSG00000015475	BID	637	-0.287361	1.58661e-05	0.191447	3.73895e-05	-1.35324	0.17669	FALSE
ENSG00000015479	MATR3	724102	0.0731637	0.268179	-0.235466	0.000456199	-0.145633	0.884279	FALSE
ENSG00000015520	NPC1L1	29881	-0.0385995	0.565852	0.0403401	0.279801	-2.38462	0.0175282	FALSE
ENSG00000015532	XYLT2	64132	0.06967	0.245091	-0.321254	1.57511e-08	2.07633	0.0384552	FALSE
ENSG00000015568	RGPD5	729540	0.0934628	0.527941	76.3062	0.0113519	1.64666	0.100358	FALSE
ENSG00000015592	STMN4	81551	0.0100215	0.919616	-0.0273334	0.596272	-1.88319	0.0603481	FALSE
ENSG00000015676	NUDCD3	23386	-0.0316001	0.694057	-0.109319	0.106456	0.510903	0.60968	FALSE
ENSG00000016082	ISL1	3670	-0.0223473	0.867275	0.110191	0.0393962	0.167371	0.867157	FALSE
ENSG00000016391	CHDH	55349	-0.0153077	0.858377	-0.167865	1.84344e-06	-0.671182	0.502464	FALSE
ENSG00000016402	IL20RA	53832	-0.017744	0.807303	-0.00671572	0.832678	-0.179845	0.857358	FALSE
ENSG00000016490	CLCA1	1179	-0.154367	0.188265	0.0374249	0.486461	-0.454997	0.64934	FALSE
ENSG00000016602	CLCA4	22802	-0.151848	0.129734	0.251307	1.24615e-07	-0.402757	0.687326	FALSE
ENSG00000016864	GLT8D1	55830	-0.0250611	0.768382	-0.0895487	0.197279	-2.3304	0.0202458	FALSE
ENSG00000017260	ATP2C1	27032	-0.0726146	0.479207	0.164026	0.0226452	-0.5589	0.57652	FALSE
ENSG00000017427	IGF1	3479	0.085794	0.458297	0.0453931	0.203732	-0.731707	0.464745	FALSE
ENSG00000017483	SLC38A5	92745	0.181678	0.107684	0.081928	0.0016681	0.929076	0.35337	FALSE
ENSG00000017797	RALBP1	10928	0.0231908	0.739392	-0.133281	0.0251219	-1.24236	0.214781	FALSE
ENSG00000018189	RUFY3	22902	-0.115446	0.216439	-0.12134	0.024372	1.05808	0.290613	FALSE
ENSG00000018236	CNTN1	1272	-0.00789109	0.887853	0.0387071	0.217472	2.19485	0.0287069	FALSE
ENSG00000018280	SLC11A1	6556	0.125275	0.0197546	0.0904737	0.00288588	1.39837	0.16272	FALSE
ENSG00000018408	WWTR1	25937	0.0266103	0.662155	0.193679	9.86196e-07	0.00335175	0.997327	FALSE
ENSG00000018510	AGPS	8540	0.280273	0.000888858	0.0222125	0.734738	0.68531	0.493517	FALSE
ENSG00000018610	CXorf56	63932	0.0710702	0.582898	-0.0558563	0.498968	1.04746	0.295475	FALSE
ENSG00000018625	ATP1A2	477	0.00589033	0.922484	-0.0768691	0.022492	1.89005	0.0594219	FALSE
ENSG00000018699	TTC27	55622	0.0795979	0.461545	-0.0476363	0.583932	0.852385	0.394474	FALSE
ENSG00000018869	ZNF582	147948	-0.0319526	0.67614	-0.0214529	0.722175	0.462514	0.643946	FALSE
ENSG00000019102	VSIG2	23584	-0.168549	0.213797	-0.0488003	0.0294511	1.4765	0.140541	FALSE
ENSG00000019144	PHLDB1	102466719	0.0317985	0.713271	-0.0607585	0.148082	-1.25165	0.211376	FALSE
ENSG00000019169	MARCO	8685	0.3816	9.96656e-09	0.115717	2.14443e-06	2.05965	0.0400321	TRUE
ENSG00000019186	CYP24A1	1591	-0.101692	0.0705392	0.080005	0.00351124	0.895804	0.370857	FALSE
ENSG00000019485	PRDM11	101060179	0.254132	0.00438039	-0.102788	0.090048	1.25099	0.211617	FALSE
ENSG00000019505	SYT13	57586	0.231856	0.0898314	-0.0623235	0.00771719	-0.696148	0.486711	FALSE
ENSG00000019549	SNAI2	6591	-0.00546552	0.936891	0.114274	0.00021962	-0.463539	0.643212	FALSE
ENSG00000019582	CD74	972	-0.011885	0.867686	-0.0706349	0.0377431	2.3194	0.02084	FALSE
ENSG00000019991	HGF	3082	-0.0131599	0.854015	-0.00507916	0.90483	0.520488	0.60299	FALSE
ENSG00000019995	ZRANB1	54764	0.0714948	0.323801	-0.0880943	0.232377	-0.981209	0.32704	FALSE
ENSG00000020129	NCDN	23154	0.0453286	0.550447	-0.24416	5.881e-07	0.654362	0.513228	FALSE
ENSG00000020256	ZFP64	55734	-0.0964215	0.214338	-0.0724649	0.328376	-0.234747	0.814517	FALSE
ENSG00000020426	MNAT1	4331	-0.0502764	0.681325	0.022151	0.729996	-1.11568	0.265183	FALSE
ENSG00000020577	SAMD4A	23034	-0.138462	0.107969	0.0762552	0.0932952	1.09652	0.273464	FALSE
ENSG00000020633	RUNX3	864	-0.0317722	0.695649	0.0441842	0.204484	0.472656	0.636698	FALSE
ENSG00000020922	MRE11A	4361	0.0248513	0.729935	0.0265748	0.71557	-0.0579111	0.953846	FALSE
ENSG00000021300	PLEKHB1	58473	0.0689322	0.184889	-0.0868586	0.000607267	-1.10318	0.270564	FALSE
ENSG00000021355	SERPINB1	1992	0.0690604	0.37275	0.107955	0.0039091	-1.16778	0.243542	FALSE
ENSG00000021461	CYP3A43	64816	-0.00527682	0.939583	0.0407798	0.683716	-0.191692	0.848074	FALSE
ENSG00000021488	SLC7A9	11136	0.0217346	0.788025	0.0450467	0.397935	1.33057	0.184033	FALSE
ENSG00000021574	SPAST	6683	0.356766	0.000964604	0.0338783	0.624223	-0.906625	0.365111	FALSE
ENSG00000021645	NRXN3	9369	0.0580489	0.494987	-0.184329	0.000605536	0.766473	0.443815	FALSE
ENSG00000021762	OSBPL5	114879	0.331915	0.000273827	-0.0881958	0.0358946	-1.37561	0.169657	FALSE
ENSG00000021776	AQR	9716	-0.0463048	0.631118	-0.052419	0.483009	-1.37781	0.168977	FALSE
ENSG00000021826	CPS1	1373	-0.0551231	0.533342	0.0404095	0.0485895	1.75889	0.0793052	FALSE
ENSG00000021852	C8B	732	0.245608	0.0166121	0.0686093	0.000263431	1.54685	0.122634	FALSE
ENSG00000022267	FHL1	2273	-0.19597	0.120399	-0.0160239	0.556225	-0.260217	0.79482	FALSE
ENSG00000022355	GABRA1	2554	0.0287404	0.717893	0.225881	0.0603986	-0.151963	0.879287	FALSE
ENSG00000022556	NLRP2	55655	0.00947696	0.920078	-0.0210563	0.452253	1.55412	0.120889	FALSE
ENSG00000022567	SLC45A4	57210	0.0713018	0.0872016	0.00191787	0.968314	0.94842	0.343447	FALSE
ENSG00000022840	RNF10	9921	0.0127606	0.899432	-0.124458	0.10266	2.24005	0.0255969	FALSE
ENSG00000022976	ZNF839	55778	0.198405	0.000239644	-0.00462953	0.942732	-0.201899	0.840091	FALSE
ENSG00000023041	ZDHHC6	64429	-0.00583124	0.966965	0.139848	0.100404	1.63261	0.103282	FALSE
ENSG00000023171	GRAMD1B	57476	-0.112528	0.185703	0.0782577	0.0313445	0.737787	0.461045	FALSE
ENSG00000023191	RNH1	6050	0.0100145	0.832217	-0.0581245	0.366286	0.182288	0.855442	FALSE
ENSG00000023228	NDUFS1	4719	-0.0840328	0.27081	0.0694987	0.323247	0.181697	0.855906	FALSE
ENSG00000023287	RB1CC1	9821	0.0703012	0.355521	-0.0763213	0.299262	-0.194283	0.846046	FALSE
ENSG00000023318	ERP44	23071	-0.132789	0.22785	0.289758	0.000192804	1.63748	0.10226	FALSE
ENSG00000023330	ALAS1	211	-0.0482268	0.519855	0.0837509	0.203003	2.18778	0.0292217	FALSE
ENSG00000023445	BIRC3	330	0.0287888	0.664601	0.0546615	0.0862881	-0.0821299	0.934582	FALSE
ENSG00000023516	AKAP11	11215	0.120994	0.120803	-0.0873016	0.185327	-0.500713	0.616829	FALSE
ENSG00000023572	GLRX2	51022	0.194471	0.00136194	0.277531	1.01636e-05	0.0415946	0.966841	FALSE
ENSG00000023608	SNAPC1	6617	0.101951	0.313264	0.216067	0.000266464	0.0925343	0.926317	FALSE
ENSG00000023697	DERA	51071	0.218069	0.022897	0.329088	1.61604e-08	0.813208	0.416548	FALSE
ENSG00000023734	STRAP	11171	0.226185	0.0242947	0.331645	8.1898e-06	-0.198414	0.842814	FALSE
ENSG00000023839	ABCC2	1244	0.249344	0.0082659	0.148633	4.59072e-05	0.484036	0.628606	FALSE
ENSG00000023892	DEF6	50619	0.0521021	0.368302	-0.0451659	0.295237	-2.3558	0.0189298	FALSE
ENSG00000023902	PLEKHO1	51177	0.0939217	0.151229	0.0507575	0.215001	-0.317864	0.750742	FALSE
ENSG00000023909	GCLM	2730	0.0419976	0.510328	0.275491	7.96241e-08	0.8235	0.410679	FALSE
ENSG00000024048	UBR2	23304	-0.0842423	0.280318	-0.220221	0.00693864	0.451566	0.651809	FALSE
ENSG00000024422	EHD2	30846	0.0654114	0.397914	-0.0266352	0.413892	-1.74597	0.081529	FALSE
ENSG00000024526	DEPDC1	55635	0.486079	1.56528e-05	0.261092	3.04618e-09	1.10379	0.270298	FALSE
ENSG00000024862	CCDC28A	25901	0.142395	0.0456277	-0.118677	0.0565442	-0.316937	0.751445	FALSE
ENSG00000025039	RRAGD	58528	0.0864404	0.147842	0.0892057	0.0373976	0.377735	0.705813	FALSE
ENSG00000025156	HSF2	3298	0.0188765	0.847029	-0.0214897	0.695929	2.68885	0.007448	FALSE
ENSG00000025293	PHF20	51230	-0.110586	0.0995726	-0.111388	0.152448	0.26687	0.789697	FALSE
ENSG00000025423	HSD17B6	8630	-0.139151	0.0479179	0.0383438	0.089264	0.854581	0.393258	FALSE
ENSG00000025434	NR1H3	10062	0.0691446	0.431681	-0.0476363	0.373829	0.251933	0.801213	FALSE
ENSG00000025708	TYMP	1890	-0.0163551	0.734958	0.0984584	0.00214465	0.294102	0.768822	FALSE
ENSG00000025770	NCAPH2	29781	-0.02658	0.619281	0.110409	0.0528714	1.52237	0.12865	FALSE
ENSG00000025772	TOMM34	10953	-0.114215	0.159837	0.100137	0.0437644	-0.220616	0.825496	FALSE
ENSG00000025796	SEC63	11231	0.160279	0.0247571	-0.110929	0.0926937	1.92999	0.0542638	FALSE
ENSG00000025800	KPNA6	23633	0.0201653	0.698288	-0.0635223	0.37348	0.389553	0.69706	FALSE
ENSG00000026025	VIM	7431	0.0107678	0.926541	-0.00215172	0.946756	2.80548	0.00525167	FALSE
ENSG00000026103	FAS	355	-0.047206	0.555722	0.0594024	0.173782	-1.90191	0.0578498	FALSE
ENSG00000026297	RNASET2	8635	-0.259661	0.00359075	-0.120741	0.0069534	1.19652	0.23215	FALSE
ENSG00000026508	CD44	960	-0.0137683	0.829838	0.00822994	0.78855	0.218202	0.827375	FALSE
ENSG00000026559	KCNG1	3755	-0.0304712	0.595294	0.113592	7.45981e-05	2.471	0.0138594	FALSE
ENSG00000026652	AGPAT4	56895	0.0473602	0.660612	0.318337	1.00065e-09	0.0467051	0.96277	FALSE
ENSG00000026751	SLAMF7	57823	-0.016828	0.805025	-0.0149803	0.634972	-0.168335	0.866399	FALSE
ENSG00000026950	BTN3A1	11119	0.0259364	0.68826	-0.0414224	0.377783	-0.0707231	0.943651	FALSE
ENSG00000027001	MIPEP	4285	0.0770277	0.245716	-0.051569	0.396086	0.629875	0.52911	FALSE
ENSG00000027075	PRKCH	5583	0.0226347	0.829091	-0.211165	2.50751e-05	-1.14784	0.251671	FALSE
ENSG00000027644	INSRR	3645	0.0327206	0.644952	0.146916	0.163018	-1.11762	0.264352	FALSE
ENSG00000027697	IFNGR1	3459	0.00286849	0.958278	0.294549	1.63566e-08	-0.388897	0.697545	FALSE
ENSG00000027847	B4GALT7	11285	0.0369379	0.57634	-0.0381281	0.58711	2.06606	0.0394201	FALSE
ENSG00000027869	SH2D2A	9047	0.0160756	0.79811	0.0418225	0.339643	0.909527	0.36358	FALSE
ENSG00000028116	VRK2	101927261	0.0357944	0.61553	0.0932848	0.126297	0.0254664	0.979695	FALSE
ENSG00000028137	TNFRSF1B	7133	-0.0686975	0.48169	-0.0438458	0.269258	0.914772	0.360823	FALSE
ENSG00000028203	VEZT	55591	0.150628	0.0383227	-0.24415	0.000226116	0.23117	0.817292	FALSE
ENSG00000028277	POU2F2	5452	-0.0705476	0.368382	0.0468556	0.301639	-0.902698	0.36719	FALSE
ENSG00000028310	BRD9	65980	-0.0416203	0.424645	-0.123874	0.0506711	2.19543	0.0286651	FALSE
ENSG00000028528	SNX1	6642	0.156289	0.0399676	-0.0907277	0.206593	-0.461841	0.644428	FALSE
ENSG00000028839	TBPL1	9519	-0.0388244	0.51273	0.102326	0.106555	-0.252462	0.800804	FALSE
ENSG00000029153	ARNTL2	56938	0.151615	0.0207793	0.377809	1.32794e-26	0.985929	0.324721	FALSE
ENSG00000029363	BCLAF1	9774	0.014874	0.701826	-0.253175	7.7841e-05	1.53394	0.125779	FALSE
ENSG00000029364	SLC39A9	55334	-0.00762984	0.924579	-0.0748839	0.245913	1.49632	0.135302	FALSE
ENSG00000029534	ANK1	286	0.0042591	0.943669	-0.0497977	0.259331	1.15221	0.249873	FALSE
ENSG00000029559	IBSP	3381	0.0359209	0.686257	-0.0383651	0.209199	0.186523	0.852122	FALSE
ENSG00000029639	TFB1M	51106	-0.0679263	0.475996	0.10626	0.150404	0.050369	0.959852	FALSE
ENSG00000029725	RABEP1	9135	0.258305	0.000220841	-0.280588	1.44713e-06	-1.90149	0.0579041	FALSE
ENSG00000029993	HMGB3	3149	-0.0315406	0.761794	0.115421	0.00396024	-0.900866	0.368163	FALSE
ENSG00000030066	NUP160	23279	-0.0512902	0.552886	0.0299505	0.692492	0.823938	0.410431	FALSE
ENSG00000030304	MUSK	4593	-0.129822	0.343998	0.142471	0.378021	-0.286364	0.774737	FALSE
ENSG00000030419	IKZF2	22807	0.078989	0.332669	0.0318127	0.531367	0.733217	0.463825	FALSE
ENSG00000030582	GRN	2896	0.107576	0.205121	-0.00246773	0.966101	0.54215	0.587995	FALSE
ENSG00000031003	FAM13B	51306	0.0490344	0.672722	-0.121154	0.0492517	-1.52912	0.126969	FALSE
ENSG00000031081	ARHGAP31	57514	0.173667	0.0532948	-0.01419	0.786932	0.294404	0.768591	FALSE
ENSG00000031691	CENPQ	55166	-0.149503	0.0498989	0.0735112	0.272745	0.755351	0.450451	FALSE
ENSG00000031698	SARS	6301	-0.0399211	0.652085	0.0735699	0.33202	0.42641	0.670022	FALSE
ENSG00000031823	RANBP3	8498	0.372084	1.52343e-05	-0.310481	1.41471e-05	0.815606	0.415176	FALSE
ENSG00000032219	ARID4A	5926	0.00554911	0.935506	-0.237432	0.000398327	-1.0448	0.296702	FALSE
ENSG00000032389	TSSC1	7260	0.00251538	0.978286	0.206113	0.00141434	1.26031	0.20824	FALSE
ENSG00000032444	PNPLA6	10908	-0.0331544	0.655904	-0.0193191	0.775031	2.019	0.0441056	FALSE
ENSG00000032742	IFT88	8100	0.132302	0.01768	-0.343016	1.49698e-06	0.180581	0.856781	FALSE
ENSG00000033011	ALG1	100507589	0.0536245	0.373691	-0.0421519	0.507639	0.401231	0.688449	FALSE
ENSG00000033030	ZCCHC8	55596	0.0499826	0.517616	0.0537724	0.544889	-0.365139	0.715187	FALSE
ENSG00000033050	ABCF2	10061	0.0345424	0.615174	0.108514	0.136672	-0.897763	0.369813	FALSE
ENSG00000033100	CHPF2	54480	0.0280883	0.663721	0.00285276	0.963049	0.578324	0.563348	FALSE
ENSG00000033122	LRRC7	57554	0.03931	0.455822	-0.0120475	0.904707	0.273319	0.784739	FALSE
ENSG00000033170	FUT8	2530	0.0384401	0.663276	-0.0501968	0.262632	-0.577525	0.563887	FALSE
ENSG00000033178	UBA6	55236	-0.0686196	0.485815	0.0395222	0.511913	1.14044	0.254735	FALSE
ENSG00000033327	GAB2	9846	0.078431	0.1231	-0.008677	0.850863	1.90712	0.0571701	FALSE
ENSG00000033627	ATP6V0A1	535	0.182757	0.00190978	-0.14041	0.0137787	-0.759162	0.448171	FALSE
ENSG00000033800	PIAS1	8554	-0.0173379	0.838158	-0.108417	0.165866	1.03374	0.301836	FALSE
ENSG00000033867	SLC4A7	9497	-0.104955	0.436208	-0.104827	0.0387616	-0.852901	0.394188	FALSE
ENSG00000034053	APBA2	321	0.197641	0.00695907	-0.0177579	0.614145	-0.0532468	0.95756	FALSE
ENSG00000034152	MAP2K3	100996792	-0.0602517	0.298978	0.044441	0.453084	2.01655	0.0443623	FALSE
ENSG00000034239	EFCAB1	79645	0.0594944	0.36326	0.0266547	0.549112	-0.99477	0.320406	FALSE
ENSG00000034510	TMSB10	9168	0.0512843	0.373664	0.190263	2.2616e-05	0.349922	0.726568	FALSE
ENSG00000034533	ASTE1	28990	-0.0695218	0.35316	-0.0807993	0.305703	-0.342772	0.731937	FALSE
ENSG00000034677	RNF19A	25897	0.085999	0.110866	-0.106156	0.0407972	1.53002	0.126746	FALSE
ENSG00000034693	PEX3	8504	-0.0270047	0.726356	0.116988	0.0994554	-0.219876	0.826072	FALSE
ENSG00000034713	GABARAPL2	11345	0.0335076	0.750791	0.200897	0.00105596	-0.162159	0.871256	FALSE
ENSG00000034971	MYOC	4653	-0.0136222	0.847575	0.106875	0.11688	-0.363545	0.716376	FALSE
ENSG00000035115	SH3YL1	26751	-0.0563938	0.403726	-0.039771	0.379288	0.807689	0.419715	FALSE
ENSG00000035141	FAM136A	100287852	0.233685	0.00206331	0.277477	0.000282576	-0.348914	0.727324	FALSE
ENSG00000035403	VCL	7414	-0.0698637	0.356531	0.121239	0.0171839	-0.14626	0.883784	FALSE
ENSG00000035499	DEPDC1B	55789	0.0890582	0.303125	0.203647	8.85312e-06	1.57103	0.11691	FALSE
ENSG00000035664	DAPK2	23604	0.121585	0.0863836	-0.168898	0.000213413	0.451269	0.652023	FALSE
ENSG00000035681	NSMAF	8439	-0.0457871	0.541267	0.0605637	0.362997	0.831949	0.405898	FALSE
ENSG00000035687	ADSS	159	-0.0834	0.188911	-0.0344588	0.630502	-0.656125	0.512094	FALSE
ENSG00000035720	STAP1	26228	0.012509	0.91185	-0.063149	0.319437	-0.427278	0.66939	FALSE
ENSG00000035862	TIMP2	7077	-0.213923	0.0125736	0.0595656	0.0878632	1.19892	0.231218	FALSE
ENSG00000035928	RFC1	5981	0.152284	0.130336	-0.182948	0.00461139	-0.273265	0.78478	FALSE
ENSG00000036054	TBC1D23	55773	0.150189	0.122433	0.188771	0.0228546	0.110099	0.912382	FALSE
ENSG00000036257	CUL3	8452	-0.0116853	0.917737	-0.181706	0.0226589	-2.9254	0.0036218	FALSE
ENSG00000036473	OTC	5009	0.0589006	0.643738	0.0541017	0.042281	-0.902079	0.367519	FALSE
ENSG00000036530	CYP46A1	10858	0.255911	0.00253954	0.0209753	0.738767	1.88465	0.06015	FALSE
ENSG00000036549	ZZZ3	26009	0.277697	0.0482168	0.0548751	0.434744	-1.19198	0.233927	FALSE
ENSG00000036565	SLC18A1	6570	0.228398	1.51899e-06	-0.158948	0.000516344	-0.565151	0.572265	FALSE
ENSG00000036672	USP2	9099	0.0219218	0.776681	0.0287229	0.546404	0.815985	0.41496	FALSE
ENSG00000036828	CASR	846	-0.146508	0.0154741	0.00246851	0.977211	0.15274	0.878675	FALSE
ENSG00000037042	TUBG2	27175	0.290919	2.72487e-08	-0.00373084	0.935187	1.22693	0.22052	FALSE
ENSG00000037241	RPL26L1	51121	0.102354	0.070558	0.154722	0.00709591	0.86801	0.385872	FALSE
ENSG00000037280	FLT4	2324	-0.0618094	0.444408	0.0179678	0.725106	0.844793	0.398695	FALSE
ENSG00000037474	NSUN2	54888	0.288575	6.29133e-06	0.0302731	0.672773	1.71599	0.0868821	FALSE
ENSG00000037637	FBXO42	54455	0.288957	4.09758e-12	-0.0331489	0.672966	1.85358	0.0644825	FALSE
ENSG00000037749	MFAP3	4238	-0.0818384	0.389427	-0.0385896	0.459363	0.339795	0.734177	FALSE
ENSG00000037757	MRI1	84245	0.0636281	0.434039	-0.159272	0.00516578	0.949906	0.342692	FALSE
ENSG00000037897	METTL1	4234	-0.0811067	0.0830953	0.0613183	0.262729	2.3149	0.0210876	FALSE
ENSG00000037965	HOXC8	3224	0.063638	0.408085	0.00508897	0.905155	-0.540698	0.588995	FALSE
ENSG00000038002	AGA	175	-0.0944363	0.356556	0.0725712	0.184972	-0.412156	0.68043	FALSE
ENSG00000038210	PI4K2B	285540	0.154921	0.109327	-0.0113621	0.870706	0.71248	0.476553	FALSE
ENSG00000038274	MAT2B	27430	-0.0934327	0.0694121	-0.0988079	0.145058	-0.857382	0.39171	FALSE
ENSG00000038295	TLL1	7092	-0.0715803	0.575929	0.140721	0.043258	-0.901361	0.3679	FALSE
ENSG00000038358	EDC4	23644	0.34911	7.67041e-08	0.00456266	0.931441	0.828268	0.407977	FALSE
ENSG00000038382	TRIO	7204	0.0435171	0.538874	0.0418145	0.360533	1.29687	0.195368	FALSE
ENSG00000038427	VCAN	1462	0.126179	0.149923	0.110911	0.000129796	0.318138	0.750535	FALSE
ENSG00000038532	CLEC16A	23274	0.0672017	0.329724	-0.141967	0.0174864	-0.19096	0.848647	FALSE
ENSG00000038945	MSR1	4481	-0.0313355	0.67301	0.0231683	0.554909	-0.549364	0.58304	FALSE
ENSG00000039068	CDH1	999	-0.0275034	0.691696	-0.0420816	0.0382129	0.171396	0.863993	FALSE
ENSG00000039123	SKIV2L2	23517	-0.0644999	0.535616	-0.0893686	0.202226	1.14619	0.252354	FALSE
ENSG00000039139	DNAH5	1767	-0.027635	0.760933	-0.148116	0.0195422	-0.260088	0.79492	FALSE
ENSG00000039319	ZFYVE16	9765	-0.062598	0.599311	-0.106131	0.108116	0.0156566	0.987516	FALSE
ENSG00000039537	C6	729	-0.142664	0.0106965	0.0476967	0.0316867	-1.16392	0.245099	FALSE
ENSG00000039560	RAI14	26064	-0.0981515	0.0690031	0.0942907	0.0369637	0.789354	0.430339	FALSE
ENSG00000039600	SOX30	11063	0.397402	0.178513	0.479502	2.98973e-07	-0.00978657	0.992196	FALSE
ENSG00000039650	PNKP	11284	0.0252452	0.736213	-0.140363	0.0151985	-0.465856	0.641554	FALSE
ENSG00000039987	BEST2	54831	0.184121	0.000414872	-0.184148	0.257701	0.040294	0.967877	FALSE
ENSG00000040199	PHLPP2	23035	0.0384183	0.546087	0.0546614	0.466801	-0.0012013	0.999042	FALSE
ENSG00000040341	STAU2	27067	-0.00318498	0.95717	-0.14854	0.0109479	0.859478	0.390555	FALSE
ENSG00000040487	PQLC2	54896	-0.175758	0.051891	-0.0585373	0.365736	1.89235	0.0591141	FALSE
ENSG00000040531	CTNS	1497	0.0955501	0.236198	-0.0125444	0.87099	-0.615099	0.538814	FALSE
ENSG00000040608	RTN4R	65078	-0.0548387	0.507024	-0.0668229	0.114156	-0.129098	0.89734	FALSE
ENSG00000040633	PHF23	79142	0.0382508	0.60074	0.0378599	0.623587	0.188613	0.850485	FALSE
ENSG00000040731	CDH10	1008	-0.0543812	0.45217	-0.208237	0.000265128	0.0611975	0.95123	FALSE
ENSG00000040933	INPP4A	3631	-0.0519355	0.462205	-0.154854	0.016632	1.09725	0.273143	FALSE
ENSG00000041353	RAB27B	5874	0.0639874	0.349937	-0.00366585	0.911659	0.0555386	0.955735	FALSE
ENSG00000041357	PSMA4	5685	0.0106156	0.906833	0.294412	6.87592e-06	1.35576	0.175884	FALSE
ENSG00000041515	MYO16	23026	0.0948192	0.0844968	-0.199515	0.0297436	-1.40377	0.161107	FALSE
ENSG00000041802	LSG1	55341	0.0948884	0.288751	-0.0936985	0.158273	0.051273	0.959132	FALSE
ENSG00000041880	PARP3	10039	-0.00650982	0.909695	-0.139801	0.00449836	-1.28054	0.201045	FALSE
ENSG00000041982	TNC	3371	0.0227501	0.846686	0.0244117	0.280218	0.861927	0.389207	FALSE
ENSG00000041988	THAP3	90326	0.116698	0.175008	-0.051657	0.44944	0.152422	0.878925	FALSE
ENSG00000042088	TDP1	55775	-0.172777	0.0321495	0.0735615	0.222939	0.246405	0.805486	FALSE
ENSG00000042286	AIFM2	84883	-0.0776093	0.398274	0.0124054	0.820809	-1.69791	0.0902467	FALSE
ENSG00000042304	C2orf83	56918	-0.129198	0.0801218	1.3315	0.283422	-0.372958	0.709363	FALSE
ENSG00000042317	SPATA7	55812	-0.232825	0.0297205	-0.0273008	0.688878	-0.761733	0.446636	FALSE
ENSG00000042429	MED17	9440	0.0659347	0.584121	0.00694703	0.927559	1.0901	0.276278	FALSE
ENSG00000042445	RETSAT	54884	0.22574	0.00525347	-0.00564205	0.912305	-1.89505	0.0587546	FALSE
ENSG00000042493	CAPG	822	0.347878	0.00011537	0.170361	6.18107e-07	-0.696802	0.486302	FALSE
ENSG00000042753	AP2S1	1175	0.21869	0.00246813	0.166174	0.0178553	-1.09516	0.274057	FALSE
ENSG00000042781	USH2A	7399	0.143762	0.23844	-0.0454583	0.716035	0.575251	0.565422	FALSE
ENSG00000042813	ZPBP	11055	0.407327	0.00246183	-0.207545	0.608389	0.275101	0.783371	FALSE
ENSG00000042832	TG	7038	0.185644	0.00596048	-0.0281987	0.603336	0.632695	0.527268	FALSE
ENSG00000042980	ADAM28	10863	-0.127098	0.160818	-0.00774902	0.811273	-1.11906	0.263737	FALSE
ENSG00000043039	BARX2	8538	0.221593	0.00218189	0.0568436	0.0440841	4.41759	1.26395e-05	TRUE
ENSG00000043093	DCUN1D1	54165	0.0496184	0.459683	0.197583	0.0015697	-0.291003	0.771189	FALSE
ENSG00000043143	JADE2	23338	-0.144199	0.0611173	-0.233491	4.10177e-06	-0.946109	0.344623	FALSE
ENSG00000043355	ZIC2	7546	0.0921274	0.280235	0.0699985	0.054239	-0.280043	0.779579	FALSE
ENSG00000043462	LCP2	3937	-0.000406888	0.995732	0.0493613	0.187999	1.58651	0.113356	FALSE
ENSG00000043514	TRIT1	54802	0.130592	0.0657681	0.295662	1.56378e-05	1.47634	0.140584	FALSE
ENSG00000043591	ADRB1	153	0.10994	0.10466	-0.135513	0.0114102	0.686064	0.493042	FALSE
ENSG00000044012	GUCA2B	2981	0.086768	0.176086	0.0384551	0.481129	0.783929	0.433512	FALSE
ENSG00000044090	CUL7	9820	0.0205028	0.764364	-0.0831358	0.0944568	2.50641	0.0125638	FALSE
ENSG00000044115	CTNNA1	1495	0.296841	4.17817e-07	-0.208629	0.000768867	-1.83385	0.0673657	FALSE
ENSG00000044446	PHKA2	5256	0.0521723	0.713529	-0.079783	0.148138	-0.640889	0.521936	FALSE
ENSG00000044459	CNTLN	54875	0.0130121	0.861862	-0.0350443	0.590108	1.03331	0.302038	FALSE
ENSG00000044524	EPHA3	2042	0	NA	-0.0275154	0.499201	NA	NA	FALSE
ENSG00000044574	HSPA5	3309	0.310422	0.000510321	0.200318	0.00208415	0.15436	0.877398	FALSE
ENSG00000046604	DSG2	1829	0.066329	0.187655	0.0330361	0.241403	-0.314889	0.752999	FALSE
ENSG00000046647	GEMIN8	54960	0.261567	0.00120365	-0.0804204	0.138741	-0.106983	0.914852	FALSE
ENSG00000046651	OFD1	8481	0.248558	1.37926e-05	-0.132577	0.0281456	0.491115	0.623595	FALSE
ENSG00000046653	GPM6B	2824	0.29364	6.91374e-05	0.135376	9.32972e-08	3.74925	0.000201559	TRUE
ENSG00000046774	MAGEC2	51438	-0.0995129	0.266304	-0.0730342	0.111732	2.66921	0.00789008	FALSE
ENSG00000046889	PREX2	80243	-0.0586558	0.328916	-0.0454278	0.417774	-2.31357	0.0211609	FALSE
ENSG00000047056	WDR37	22884	-0.0727918	0.299481	0.00342553	0.962736	0.63124	0.528218	FALSE
ENSG00000047188	YTHDC2	64848	0.0265561	0.772276	-0.349932	2.86377e-06	1.28594	0.199155	FALSE
ENSG00000047230	CTPS2	56474	0.200413	0.00115457	-0.104983	0.0859391	0.239691	0.810684	FALSE
ENSG00000047249	ATP6V1H	51606	0.116729	0.0673663	0.0019807	0.976814	0.185602	0.852844	FALSE
ENSG00000047315	POLR2B	5431	-0.0475433	0.52592	0.0213328	0.782394	-0.497767	0.618902	FALSE
ENSG00000047365	ARAP2	101928667	0.370674	0.000213289	0.0221411	0.632341	-1.53979	0.124346	FALSE
ENSG00000047410	TPR	7175	-0.0244279	0.711982	0.0342383	0.602403	0.339707	0.734242	FALSE
ENSG00000047457	CP	1356	0.0249665	0.822024	0.0522601	0.00110634	-0.913983	0.361237	FALSE
ENSG00000047578	KIAA0556	23247	-0.0259812	0.758318	-0.119529	0.0211619	-0.437708	0.661817	FALSE
ENSG00000047579	DTNBP1	84062	0.0607336	0.316693	0.0130388	0.843413	-1.50876	0.132092	FALSE
ENSG00000047597	XK	7504	0.587014	0.000784783	0.13695	0.00518169	-0.446601	0.655387	FALSE
ENSG00000047617	ANO2	57101	0.0658905	0.352041	-0.01841	0.799279	0.433006	0.665227	FALSE
ENSG00000047621	C12orf4	57102	0.123792	0.0551986	0.35059	8.01589e-07	0.290195	0.771807	FALSE
ENSG00000047634	SCML1	6322	-0.0190042	0.758378	-0.010168	0.829201	-0.935084	0.350268	FALSE
ENSG00000047644	WWC3	55841	0.0482024	0.514209	-0.0746659	0.197807	0.305946	0.759794	FALSE
ENSG00000047648	ARHGAP6	395	0.0859057	0.0471788	-0.185914	0.000378897	-0.818624	0.413453	FALSE
ENSG00000047662	FAM184B	27146	0.0859978	0.395755	-0.0389689	0.715391	-0.863656	0.388257	FALSE
ENSG00000047849	MAP4	4134	0.110132	0.0792086	-0.013925	0.801313	-0.932652	0.351522	FALSE
ENSG00000047932	GOPC	57120	-0.0968817	0.177226	0.00158358	0.983806	0.0349877	0.972106	FALSE
ENSG00000047936	ROS1	6098	-0.051943	0.456241	-0.188001	5.64668e-05	2.93062	0.00356268	FALSE
ENSG00000048028	USP28	57646	0.30355	4.23568e-06	0.0408004	0.50218	-0.868827	0.385425	FALSE
ENSG00000048052	HDAC9	9734	0.108231	0.411053	0.085438	0.0326906	0.440919	0.659493	FALSE
ENSG00000048140	TSPAN17	26262	0.112449	0.185723	0.00303105	0.953023	-0.750439	0.4534	FALSE
ENSG00000048162	NOP16	51491	0.050388	0.36443	0.161694	0.0320634	1.15095	0.25039	FALSE
ENSG00000048342	CC2D2A	57545	-0.254527	0.0310579	-0.0176837	0.755119	0.944612	0.345386	FALSE
ENSG00000048392	RRM2B	50484	-0.0231172	0.711078	-0.183731	0.0017263	-1.387	0.166159	FALSE
ENSG00000048405	ZNF800	168850	0.0904009	0.246066	-0.381063	4.0451e-06	-1.65868	0.0979068	FALSE
ENSG00000048462	TNFRSF17	608	0.122229	0.0757837	-0.0440338	0.402971	-1.08118	0.280222	FALSE
ENSG00000048471	SNX29	101929304	0.113351	0.0940175	-0.0628448	0.318733	0.0115496	0.99079	FALSE
ENSG00000048540	LMO3	55885	0.0387485	0.565973	-0.0419883	0.146598	0.892789	0.372469	FALSE
ENSG00000048544	MRPS10	55173	-0.184198	0.0161203	0.239683	0.000681247	1.22717	0.220427	FALSE
ENSG00000048545	GUCA1A	2978	-0.240078	0.00362159	0.616354	4.2105e-05	0.881767	0.378394	FALSE
ENSG00000048649	RSF1	51773	-0.0244322	0.591691	-0.0631124	0.261471	1.91426	0.0562493	FALSE
ENSG00000048707	VPS13D	55187	-0.124257	0.252773	-0.0870087	0.164634	-0.063191	0.949644	FALSE
ENSG00000048740	CELF2	10659	-0.0869454	0.506086	-0.0286173	0.457182	1.27211	0.20402	FALSE
ENSG00000048828	FAM120A	23196	0.0244089	0.843174	-0.177168	0.00793223	-0.484818	0.628052	FALSE
ENSG00000048991	R3HDM1	23518	0.442363	0.00121284	0.0204263	0.761362	-0.922605	0.356729	FALSE
ENSG00000049089	COL9A2	1298	0.162549	0.0834398	-0.0986454	0.000691667	1.06897	0.285682	FALSE
ENSG00000049130	KITLG	4254	-0.0599536	0.502695	-0.0177711	0.618382	-1.40708	0.160125	FALSE
ENSG00000049167	ERCC8	1161	0.184247	0.0540705	0.289623	0.000398527	0.570959	0.568325	FALSE
ENSG00000049192	ADAMTS6	11174	0.0132936	0.859706	0.0747274	0.278617	-1.27328	0.203606	FALSE
ENSG00000049239	H6PD	9563	0.104929	0.15943	-0.0256581	0.629895	0.185853	0.852648	FALSE
ENSG00000049245	VAMP3	9341	0.00977639	0.913006	-0.0549456	0.468306	1.36833	0.171922	FALSE
ENSG00000049246	PER3	8863	0.00543607	0.951503	-0.176408	0.000168805	0.0742642	0.940835	FALSE
ENSG00000049247	UTS2	10911	-0.00840007	0.911482	0.0962245	0.102772	0.299677	0.764568	FALSE
ENSG00000049249	TNFRSF9	3604	0.0414613	0.69786	-0.101088	0.0817663	1.23333	0.218125	FALSE
ENSG00000049283	EPN3	55040	0.0280311	0.58809	-0.105055	2.22204e-05	0.371325	0.710578	FALSE
ENSG00000049323	LTBP1	4052	-0.0796763	0.31659	0.112936	0.00191459	0.733929	0.463391	FALSE
ENSG00000049449	RCN1	440034	0.0852764	0.172874	0.0250023	0.596437	0.00402299	0.996792	FALSE
ENSG00000049540	ELN	2006	-0.0616131	0.283485	0.0492737	0.0515082	0.321154	0.748249	FALSE
ENSG00000049541	RFC2	5982	-0.0542414	0.494411	0.32421	3.63048e-06	1.62657	0.104559	FALSE
ENSG00000049618	ARID1B	57492	0.0109353	0.880707	-0.13326	0.0267928	-0.24775	0.804446	FALSE
ENSG00000049656	CLPTM1L	81037	0.0233524	0.642576	-0.0877408	0.0880711	-0.480831	0.630881	FALSE
ENSG00000049759	NEDD4L	23327	-0.130584	0.356367	-0.0895763	0.0298542	1.12406	0.261611	FALSE
ENSG00000049768	FOXP3	50943	-0.129671	0.43942	-0.0391915	0.464955	-0.0632352	0.949609	FALSE
ENSG00000049769	PPP1R3F	89801	-0.128605	0.450111	0.0341029	0.520665	-0.219818	0.826117	FALSE
ENSG00000049860	HEXB	3074	0.0297259	0.775264	0.0436	0.520385	0.706209	0.48044	FALSE
ENSG00000049883	PTCD2	79810	0.115315	0.393268	0.147504	0.0781266	-0.713566	0.475882	FALSE
ENSG00000050030	KIAA2022	340533	0.140171	0.346279	0.0358548	0.741179	1.22692	0.220523	FALSE
ENSG00000050130	JKAMP	51528	0.0118267	0.922206	0.0153208	0.824491	0.746756	0.455618	FALSE
ENSG00000050165	DKK3	27122	-0.106733	0.303323	-0.0706608	0.0142704	1.49471	0.135721	FALSE
ENSG00000050327	ARHGEF5	7984	0.160732	0.104288	-0.136865	0.0039543	-0.94821	0.343554	FALSE
ENSG00000050344	NFE2L3	9603	-0.00430125	0.928376	-0.0756582	0.0259361	1.72453	0.0853285	FALSE
ENSG00000050405	LIMA1	51474	-0.0880729	0.39069	-0.0866513	0.0573991	0.478884	0.632264	FALSE
ENSG00000050426	LETMD1	25875	0.270452	0.000560491	-0.177438	0.0067134	-0.710177	0.477978	FALSE
ENSG00000050438	SLC4A8	9498	0.269896	0.000823183	-0.186979	3.97901e-05	-1.84253	0.0660839	FALSE
ENSG00000050555	LAMC3	10319	0.436723	2.23963e-08	0.0372329	0.35084	0.175186	0.861015	FALSE
ENSG00000050628	PTGER3	5733	0.159237	0.0903208	-0.0129992	0.708279	-0.786235	0.432162	FALSE
ENSG00000050730	TNIP3	79931	0.229771	0.0079566	-0.0464279	0.415509	0.137132	0.890991	FALSE
ENSG00000050748	MAPK9	5601	0.0469062	0.477205	-0.164671	0.0140324	-0.930188	0.352795	FALSE
ENSG00000050767	COL23A1	91522	-0.00157389	0.985835	0.0562736	0.156116	0.422526	0.672852	FALSE
ENSG00000050820	BCAR1	9564	0.0561322	0.306022	0.0609881	0.172809	-0.735068	0.462698	FALSE
ENSG00000051009	FAM160A2	84067	0.157597	0.0171611	-0.101398	0.0766271	-0.603849	0.546262	FALSE
ENSG00000051108	HERPUD1	9709	0.0201291	0.71311	-0.018212	0.730516	0.638969	0.523183	FALSE
ENSG00000051128	HOMER3	9454	-0.0212059	0.746394	0.140302	0.000781867	-0.848321	0.39673	FALSE
ENSG00000051180	RAD51	5888	0.418562	5.68915e-05	0.263656	1.28378e-08	1.92446	0.054955	FALSE
ENSG00000051341	POLQ	10721	-0.0149311	0.828599	0.291922	1.35954e-06	-0.483636	0.62889	FALSE
ENSG00000051382	PIK3CB	5291	0.323381	0.00150477	-0.0913088	0.152277	2.6722	0.00782124	FALSE
ENSG00000051523	CYBA	1535	0.00338723	0.958218	0.224246	2.63174e-08	1.93143	0.0540851	FALSE
ENSG00000051596	THOC3	84321	0.0132408	0.856561	0.23356	0.000195476	1.28055	0.20104	FALSE
ENSG00000051620	HEBP2	23593	-0.0366224	0.585345	0.0879148	0.0721184	-0.0345028	0.972492	FALSE
ENSG00000051825	MPHOSPH9	10198	0.219354	0.00608418	0.0783998	0.210339	1.49826	0.134798	FALSE
ENSG00000052126	PLEKHA5	54477	0.167436	0.000841965	-0.013384	0.7953	-1.18392	0.237098	FALSE
ENSG00000052344	PRSS8	5652	-0.00368342	0.949916	-0.0502611	0.00309905	1.76508	0.078258	FALSE
ENSG00000052723	SIKE1	80143	-0.0999434	0.100313	0.229785	0.000472148	0.334498	0.738166	FALSE
ENSG00000052749	RRP12	23223	0.278893	0.0410487	-0.0650947	0.347346	1.64507	0.100684	FALSE
ENSG00000052795	FNIP2	57600	0.0770174	0.384302	-0.13195	0.0104654	0.262519	0.793047	FALSE
ENSG00000052841	TTC17	55761	-0.0259217	0.624054	-0.157724	0.0165234	0.595611	0.551748	FALSE
ENSG00000052850	ALX4	60529	0.053925	0.628531	0.103875	0.0404399	2.65603	0.00819988	FALSE
ENSG00000053108	FSTL4	23105	0.0488987	0.661574	-0.0798311	0.0344223	-1.95447	0.0512924	FALSE
ENSG00000053254	FOXN3	1112	0.122549	0.424196	-0.0283079	0.6057	-0.191384	0.848315	FALSE
ENSG00000053371	AKR7A2	8574	-0.175836	0.0517493	0.00639671	0.911715	1.8383	0.0667065	FALSE
ENSG00000053372	MRTO4	51154	-0.157069	0.0444342	0.160801	0.0120948	0.32458	0.745656	FALSE
ENSG00000053438	NNAT	4826	-0.157313	0.140791	0.0636643	0.0349157	-0.4988	0.618175	FALSE
ENSG00000053501	USE1	55850	-0.0299581	0.721126	-0.0520791	0.456399	0.197031	0.843896	FALSE
ENSG00000053524	MCF2L2	23101	0.0435169	0.584675	0.404071	3.9748e-07	3.52875	0.000462423	FALSE
ENSG00000053702	NRIP2	83714	0.245529	1.06213e-06	-0.0712297	0.347497	0.78473	0.433043	FALSE
ENSG00000053747	LAMA3	3909	0.040199	0.541308	0.0404725	0.120708	-0.912601	0.361963	FALSE
ENSG00000053900	ANAPC4	29945	0.0783796	0.0479876	-0.0558697	0.465997	-1.07335	0.283714	FALSE
ENSG00000053918	KCNQ1	3784	0.0939124	0.166962	-0.170002	3.31992e-07	-0.488588	0.625382	FALSE
ENSG00000054116	TRAPPC3	27095	0.411824	1.99198e-07	0.244867	0.00131315	0.0528395	0.957884	FALSE
ENSG00000054118	THRAP3	9967	0.376962	3.35913e-05	-0.146353	0.0204922	0.562391	0.574142	FALSE
ENSG00000054148	PHPT1	29085	0.191085	0.000210455	-0.0292565	0.625709	-1.60441	0.109355	FALSE
ENSG00000054179	ENTPD2	954	0.121428	0.0342297	-0.0738759	0.00979342	-0.683876	0.494421	FALSE
ENSG00000054219	LY75	100526664	-0.00463403	0.953598	0.0107937	0.744411	1.46003	0.14501	FALSE
ENSG00000054267	ARID4B	51742	0.115475	0.305544	-0.171167	0.0036674	0.0600709	0.952127	FALSE
ENSG00000054277	OPN3	23596	0.00842982	0.935884	0.154309	0.000271741	-0.387322	0.698709	FALSE
ENSG00000054282	SDCCAG8	10806	-0.135419	0.273163	-0.0637661	0.305503	-0.211017	0.832973	FALSE
ENSG00000054356	PTPRN	5798	0.0249679	0.80179	0.0625473	0.0417652	-0.338799	0.734926	FALSE
ENSG00000054392	HHAT	55733	0.149007	0.132963	-0.27562	6.43332e-08	-1.60934	0.108273	FALSE
ENSG00000054523	KIF1B	23095	-0.0406518	0.542233	0.0296496	0.596938	1.86232	0.0632378	FALSE
ENSG00000054598	FOXC1	2296	0.090104	0.145022	0.195504	2.06552e-09	2.17023	0.0305349	FALSE
ENSG00000054611	TBC1D22A	25771	-0.0299151	0.63846	-0.0457625	0.539057	-0.426377	0.670046	FALSE
ENSG00000054654	SYNE2	23224	-0.166545	0.16864	-0.037056	0.38328	1.40559	0.160567	FALSE
ENSG00000054690	PLEKHH1	57475	0.103101	0.218938	0.0159593	0.656034	1.30441	0.19279	FALSE
ENSG00000054793	ATP9A	10079	-0.180625	0.0543039	-0.0609345	0.162793	-0.174168	0.861815	FALSE
ENSG00000054796	SPO11	23626	-0.0448668	0.379245	1.71329	0.336906	0.628716	0.529868	FALSE
ENSG00000054803	CBLN4	140689	-0.104056	0.0893149	0.190623	0.0290852	0.770492	0.44143	FALSE
ENSG00000054938	CHRDL2	25884	-0.0785539	0.152295	0.120236	0.000282923	2.02119	0.0438773	FALSE
ENSG00000054965	FAM168A	23201	0.0900059	0.0571591	-0.150806	0.0121243	-1.90009	0.0580889	FALSE
ENSG00000054967	RELT	84957	0.142404	0.0176044	0.1962	0.000148612	-0.443332	0.657748	FALSE
ENSG00000054983	GALC	2581	0.00364537	0.960141	-0.14159	0.00853527	1.26372	0.207015	FALSE
ENSG00000055044	NOP58	51602	-0.00215198	0.978484	0.0752993	0.228404	0.667845	0.50459	FALSE
ENSG00000055118	KCNH2	3757	0.0788756	0.246975	-0.0516855	0.0776569	-0.877833	0.380523	FALSE
ENSG00000055130	CUL1	8454	0.00726574	0.919758	0.1087	0.151838	-0.971454	0.331867	FALSE
ENSG00000055147	FAM114A2	10827	-0.0818677	0.389227	-0.141443	0.0391409	-0.75582	0.45017	FALSE
ENSG00000055163	CYFIP2	26999	-0.0127465	0.890835	-0.212772	1.30853e-09	-0.83569	0.403792	FALSE
ENSG00000055208	TAB2	23118	0.0212212	0.798792	-0.0212464	0.745049	-0.0882981	0.929681	FALSE
ENSG00000055332	EIF2AK2	5610	0.0345699	0.683492	0.0549463	0.326731	-0.518908	0.604091	FALSE
ENSG00000055483	USP36	57602	-0.213718	0.00334152	-0.0985456	0.0733225	1.18028	0.238541	FALSE
ENSG00000055609	KMT2C	58508	-0.0368312	0.505071	-0.119383	0.042909	-2.16026	0.0313032	FALSE
ENSG00000055732	MCOLN3	55283	-0.0272221	0.813885	0.0236988	0.550235	-0.238224	0.81182	FALSE
ENSG00000055813	CCDC85A	114800	-0.0413228	0.738989	-0.128596	0.158444	2.23311	0.026054	FALSE
ENSG00000055917	PUM2	23369	0.343808	3.39829e-10	-0.0909131	0.200432	0.399651	0.689612	FALSE
ENSG00000055950	MRPL43	84545	0.221898	0.000480446	-0.002309	0.972836	-0.0904621	0.927962	FALSE
ENSG00000055955	ITIH4	3700	-0.0454723	0.533186	0.0617368	0.000304603	-2.38853	0.0173452	FALSE
ENSG00000055957	ITIH1	3697	-0.0315111	0.585203	0.0586852	0.000453448	-0.93234	0.351683	FALSE
ENSG00000056097	ZFR	51663	-0.0712062	0.565531	-0.00869199	0.909116	0.0673757	0.946314	FALSE
ENSG00000056277	ZNF280C	55609	-0.140153	0.00801146	-0.101472	0.189446	0.573605	0.566534	FALSE
ENSG00000056291	NPFFR2	10886	-0.172893	0.129772	-0.0616779	0.391069	1.21351	0.2256	FALSE
ENSG00000056487	PHF21B	112885	-0.0595572	0.576968	-0.127522	0.023943	0.625462	0.531999	FALSE
ENSG00000056558	TRAF1	7185	0.0123948	0.81813	-0.029523	0.494458	-0.0347326	0.972309	FALSE
ENSG00000056586	RC3H2	54542	0.304055	0.0053069	0.114213	0.103374	-0.783678	0.433659	FALSE
ENSG00000056736	IL17RB	55540	-0.015436	0.857064	-0.113215	0.000662392	-0.774774	0.438898	FALSE
ENSG00000056972	TRAF3IP2	10758	0.0928977	0.250263	-0.0913795	0.0777679	0.282255	0.777884	FALSE
ENSG00000056998	GYG2	8908	0.227038	0.00356853	0.0355929	0.351312	1.93775	0.0533061	FALSE
ENSG00000057019	DCBLD2	131566	-0.0785664	0.371245	0.19662	2.57204e-08	0.360469	0.718673	FALSE
ENSG00000057149	SERPINB3	6317	0.15006	0.0126582	0.0986513	1.55881e-05	-0.429852	0.667518	FALSE
ENSG00000057252	SOAT1	6646	-0.0831558	0.475674	0.0123186	0.809468	0.266746	0.789792	FALSE
ENSG00000057294	PKP2	5318	0.421284	2.30499e-08	0.0638527	0.0350752	-0.733634	0.463571	FALSE
ENSG00000057468	MSH4	4438	-0.232674	0.0909727	-0.264069	0.368333	-0.805165	0.421168	FALSE
ENSG00000057593	F7	2155	0.225039	0.023361	-0.0164674	0.560495	0.549557	0.582908	FALSE
ENSG00000057608	GDI2	2665	0.00656189	0.938234	0.294338	8.5388e-05	-0.213459	0.83107	FALSE
ENSG00000057657	PRDM1	639	-0.0341582	0.682836	-0.0595662	0.195382	1.64054	0.101623	FALSE
ENSG00000057663	ATG5	9474	0.0297847	0.686499	0.108766	0.0990165	-0.698586	0.485188	FALSE
ENSG00000057704	TMCC3	57458	0.0258953	0.822563	0.0985131	0.030088	-0.528935	0.597123	FALSE
ENSG00000057935	MTA3	57504	0.158972	0.0838635	0.0593384	0.359872	0.256455	0.797722	FALSE
ENSG00000058056	USP13	8975	0.0577656	0.574805	0.0540067	0.295863	0.855387	0.392812	FALSE
ENSG00000058063	ATP11B	23200	0.031434	0.615048	0.137006	0.00524324	-0.416109	0.677537	FALSE
ENSG00000058085	LAMC2	3918	0.072108	0.296734	0.0952994	1.45064e-06	-0.0524522	0.958193	FALSE
ENSG00000058091	CDK14	5218	0.165212	0.00128362	0.0888831	0.0380589	-0.568658	0.569884	FALSE
ENSG00000058262	SEC61A1	29927	0.103571	0.392329	0.0639894	0.318428	-0.0670547	0.946569	FALSE
ENSG00000058272	PPP1R12A	4659	0.00559529	0.943852	-0.0917992	0.0754012	0.774427	0.439103	FALSE
ENSG00000058335	RASGRF1	5923	-0.0444817	0.54565	0.0771274	0.0472443	1.34647	0.17886	FALSE
ENSG00000058404	CAMK2B	816	-0.0485269	0.622365	0.0298952	0.425294	-1.16871	0.243168	FALSE
ENSG00000058453	CROCC	9696	0.207062	0.000197241	-0.0784365	0.0468577	-0.0796566	0.936547	FALSE
ENSG00000058600	POLR3E	101060521	0.0512586	0.378754	-0.178812	0.00303658	1.38663	0.16627	FALSE
ENSG00000058668	ATP2B4	493	0.0626621	0.372138	-0.0310422	0.469925	-4.09414	5.06065e-05	FALSE
ENSG00000058673	ZC3H11A	441155	0.0399168	0.617343	-0.143355	0.0129807	-1.17967	0.238781	FALSE
ENSG00000058729	RIOK2	55781	0.0748759	0.458299	-0.00479056	0.948495	-0.063001	0.949795	FALSE
ENSG00000058799	YIPF1	54432	-0.0493252	0.579801	0.0718463	0.223524	0.848979	0.396364	FALSE
ENSG00000058804	NDC1	55706	-0.0589243	0.386204	0.179383	0.00279156	1.11744	0.26443	FALSE
ENSG00000058866	DGKG	1608	0.0398247	0.707426	0.197123	5.61252e-05	0.413945	0.67912	FALSE
ENSG00000059122	FLYWCH1	84256	0.128437	0.0400263	-0.133032	0.0149886	0.781372	0.435013	FALSE
ENSG00000059145	UNKL	64718	0.0453637	0.527252	-0.0509743	0.261806	1.91706	0.0558911	FALSE
ENSG00000059377	TBXAS1	6916	0.407066	1.8215e-05	0.0345026	0.431441	0.42997	0.667432	FALSE
ENSG00000059378	PARP12	64761	0.176737	0.0123292	0.010375	0.832661	-1.34112	0.180588	FALSE
ENSG00000059573	ALDH18A1	5832	-0.0751212	0.615067	-3.56966e-05	0.999557	0.518835	0.604142	FALSE
ENSG00000059588	TARBP1	6894	-0.0505874	0.339698	-0.0516094	0.3267	1.07421	0.283328	FALSE
ENSG00000059728	MXD1	4084	0.205758	0.000867153	0.20134	4.00909e-06	0.419567	0.675011	FALSE
ENSG00000059758	CDK17	5128	-0.0356805	0.69151	-0.184718	0.00311882	0.439385	0.660603	FALSE
ENSG00000059769	DNAJC25	552891	-0.102508	0.114369	-0.0910292	0.325177	-0.946475	0.344437	FALSE
ENSG00000059804	SLC2A3	6515	-0.103052	0.0814475	0.0359252	0.251594	-1.10725	0.268803	FALSE
ENSG00000059915	PSD	5662	0.0366354	0.509175	-0.0485371	0.206439	-0.483359	0.629086	FALSE
ENSG00000060069	CTDP1	9150	-0.0946694	0.097476	-0.0590853	0.374234	3.14428	0.00178012	FALSE
ENSG00000060140	STYK1	55359	0.0403752	0.602796	0.233047	2.23372e-07	1.08525	0.278418	FALSE
ENSG00000060237	WNK1	65125	0.215681	0.00173412	-0.00557812	0.912685	-0.484328	0.628399	FALSE
ENSG00000060339	CCAR1	55749	-0.0177982	0.795673	-0.114052	0.0821077	-1.38912	0.165512	FALSE
ENSG00000060491	OGFR	11054	-0.0762844	0.112795	-0.116999	0.0317066	1.40498	0.160749	FALSE
ENSG00000060558	GNA15	2769	-0.0558043	0.463317	0.154729	2.65391e-05	1.3098	0.190963	FALSE
ENSG00000060566	CREB3L3	84699	-0.0434921	0.582755	0.0823781	0.00208915	-0.601603	0.547755	FALSE
ENSG00000060642	PIGV	55650	0.0569281	0.188012	0.0455856	0.514441	-0.496685	0.619664	FALSE
ENSG00000060656	PTPRU	10076	0.161327	0.0784545	0.0723085	0.0331909	1.31258	0.190023	FALSE
ENSG00000060688	SNRNP40	9410	0.0332502	0.653765	0.143366	0.0436349	1.2596	0.208494	FALSE
ENSG00000060709	RIMBP2	23504	0.0160548	0.842781	0.00661209	0.886308	-0.648942	0.516722	FALSE
ENSG00000060718	COL11A1	1301	-0.0478929	0.609277	0.01704	0.451574	-1.15727	0.247803	FALSE
ENSG00000060749	QSER1	79832	0.208981	0.0519149	0.0689441	0.228467	-0.725773	0.468372	FALSE
ENSG00000060971	ACAA1	30	0.125182	0.182296	0.00558735	0.908887	0.798757	0.424872	FALSE
ENSG00000060982	BCAT1	586	0.0615726	0.299622	0.105789	0.000922662	0.357745	0.720709	FALSE
ENSG00000061273	HDAC7	51564	0.295312	7.05726e-07	-0.162632	0.000561542	-0.476657	0.633848	FALSE
ENSG00000061337	LZTS1	11178	0.278777	1.35995e-06	0.0429484	0.315167	-0.188594	0.8505	FALSE
ENSG00000061455	PRDM6	93166	-0.0463667	0.451751	-0.0755959	0.256365	1.23021	0.219289	FALSE
ENSG00000061492	WNT8A	7478	0.027411	0.797341	0.139887	0.743479	-1.50731	0.132465	FALSE
ENSG00000061656	SPAG4	6676	-0.105089	0.0850887	0.0299123	0.426356	-0.80453	0.421535	FALSE
ENSG00000061676	NCKAP1	10787	0.153741	0.00128948	0.0679432	0.250094	2.25168	0.0248451	FALSE
ENSG00000061794	MRPS35	60488	0.27031	0.0015289	0.221318	2.87314e-05	0.715143	0.474908	FALSE
ENSG00000061918	GUCY1B3	2983	0.143511	0.145219	-0.00319778	0.942038	-1.16439	0.24491	FALSE
ENSG00000061938	TNK2	10188	0.00686811	0.891127	-0.00403429	0.909616	2.01577	0.0444443	FALSE
ENSG00000061987	MON2	23041	-0.0724888	0.23417	-0.112542	0.0944205	-1.78126	0.0755739	FALSE
ENSG00000062038	CDH3	1001	-0.0731825	0.30877	0.10817	5.8333e-07	-0.282336	0.777821	FALSE
ENSG00000062096	ARSF	416	0.20583	0.0401235	0.123503	0.155178	0.936733	0.34942	FALSE
ENSG00000062194	GPBP1	65056	0.174629	0.0399628	-0.0228641	0.724374	0.297934	0.765897	FALSE
ENSG00000062282	DGAT2	84649	-0.0436462	0.449203	0.11873	0.000240928	-0.395186	0.692901	FALSE
ENSG00000062485	CS	1431	-0.0768282	0.335303	-0.222137	0.00107379	1.04719	0.295598	FALSE
ENSG00000062524	LTK	4058	0.38271	3.90789e-09	-0.0348483	0.452881	0.71248	0.476553	FALSE
ENSG00000062582	MRPS24	64951	0.033093	0.829231	0.159253	0.0464916	1.21204	0.22616	FALSE
ENSG00000062598	ELMO2	63916	-0.0949372	0.0564448	-0.0880745	0.155114	1.41959	0.15645	FALSE
ENSG00000062650	WAPAL	23063	-0.0240513	0.794964	-0.0231117	0.758731	-0.0541726	0.956823	FALSE
ENSG00000062716	VMP1	406991	-0.0981397	0.0170345	0.0864499	0.127704	-0.139294	0.889283	FALSE
ENSG00000062725	APPBP2	10513	-0.04734	0.419985	-0.150613	0.00886396	1.87357	0.0616659	FALSE
ENSG00000062822	POLD1	5424	-0.200634	0.00590826	0.0961642	0.0512687	-0.690795	0.490066	FALSE
ENSG00000063015	SEZ6	124925	0.0941942	0.0440197	-0.0292239	0.462317	-1.5037	0.133391	FALSE
ENSG00000063046	EIF4B	1975	-0.00387832	0.956182	-0.19847	0.00110684	-0.781399	0.434997	FALSE
ENSG00000063127	SLC6A16	28968	-0.0317065	0.682244	0.0497833	0.48456	2.93918	0.00346773	FALSE
ENSG00000063169	GLTSCR1	29998	0.150299	0.0970799	-0.228249	0.000310621	-0.0514367	0.959001	FALSE
ENSG00000063176	SPHK2	56848	-0.0783885	0.387191	-0.179751	0.00186933	1.1746	0.240805	FALSE
ENSG00000063177	RPL18	6141	-0.0787375	0.385332	-0.0400342	0.495915	-1.45637	0.146019	FALSE
ENSG00000063180	CA11	770	-0.0864833	0.336379	-0.00176841	0.963893	0.392763	0.694689	FALSE
ENSG00000063241	ISOC2	79763	-0.0749492	0.24649	-0.0360324	0.473131	0.422897	0.672581	FALSE
ENSG00000063244	U2AF2	11338	-0.0378195	0.623494	-0.0621204	0.197393	0.533224	0.594153	FALSE
ENSG00000063245	EPN1	29924	-0.0244071	0.745622	-0.123642	0.0150973	1.30795	0.191586	FALSE
ENSG00000063322	MED29	55588	0.06767	0.230055	-0.250126	0.000529349	1.38937	0.165437	FALSE
ENSG00000063438	AHRR	57491	-0.0778293	0.275566	-0.0116036	0.853256	2.19924	0.0283913	FALSE
ENSG00000063515	GSC2	2928	0.0406616	0.61107	0.315681	0.318452	-0.150629	0.880339	FALSE
ENSG00000063587	ZNF275	10838	-0.0173781	0.898642	-0.0612781	0.298631	-1.31731	0.188434	FALSE
ENSG00000063601	MTMR1	8776	-0.014007	0.880905	-0.0604068	0.346852	0.694565	0.487702	FALSE
ENSG00000063660	GPC1	2817	0.250419	0.000417246	-0.0302578	0.367556	-0.863414	0.38839	FALSE
ENSG00000063761	ADCK1	57143	0.165654	0.00697222	0.0393359	0.593621	0.53181	0.595132	FALSE
ENSG00000063854	HAGH	3029	0.065453	0.40187	-0.1207	0.0260064	0.966322	0.334425	FALSE
ENSG00000063978	RNF4	6047	-0.0129519	0.828953	-0.183427	0.0068703	-0.0265569	0.978825	FALSE
ENSG00000064012	CASP8	841	-0.0428871	0.424084	-0.107126	0.0417343	-0.469105	0.639231	FALSE
ENSG00000064042	LIMCH1	22998	0.0897105	0.195592	-0.0492154	0.153254	-2.47409	0.0137416	FALSE
ENSG00000064115	TM7SF3	51768	0.104295	0.0532359	0.218414	2.37531e-05	-1.63551	0.102672	FALSE
ENSG00000064195	DLX3	1747	0.0561258	0.253428	-0.13267	0.000845559	-0.000108439	0.999914	FALSE
ENSG00000064199	SPA17	53340	-0.169913	0.204364	-0.0555858	0.284237	0.601111	0.548082	FALSE
ENSG00000064201	TSPAN32	10077	-0.0209846	0.728646	-0.023226	0.683333	2.11048	0.0353927	FALSE
ENSG00000064205	WISP2	8839	-0.0641874	0.384724	-0.023758	0.348847	0.922761	0.356648	FALSE
ENSG00000064218	DMRT3	58524	-0.00190535	0.978583	-0.0177822	0.819299	-0.915611	0.360383	FALSE
ENSG00000064225	ST3GAL6	10402	-6.61851e-05	0.999446	0.206117	5.14334e-07	-0.0780357	0.937836	FALSE
ENSG00000064270	ATP2C2	9914	-0.0206916	0.783052	-0.035415	0.218909	-0.552449	0.580927	FALSE
ENSG00000064300	NGFR	4804	-0.0336589	0.622471	0.0223843	0.446738	0.304826	0.760646	FALSE
ENSG00000064309	CDON	50937	0.0524541	0.629099	-0.207957	3.78225e-07	0.284262	0.776346	FALSE
ENSG00000064313	TAF2	6873	0.0792213	0.207495	0.0604417	0.410553	1.98793	0.0474518	FALSE
ENSG00000064393	HIPK2	28996	0.406622	1.89541e-05	-0.108564	0.0325945	-1.121	0.262913	FALSE
ENSG00000064419	TNPO3	23534	0.103325	0.234492	-0.0141085	0.843043	-1.32012	0.187496	FALSE
ENSG00000064490	RFXANK	8625	0.0354749	0.638847	-0.0117471	0.85756	-0.545367	0.585783	FALSE
ENSG00000064545	TMEM161A	54929	-0.000679697	0.992049	-0.0463933	0.489923	-0.360845	0.718392	FALSE
ENSG00000064547	LPAR2	9170	0.105854	0.0980803	0.0115707	0.785266	-0.640477	0.522203	FALSE
ENSG00000064601	CTSA	5476	-0.13515	0.0940867	0.0349867	0.562621	1.04757	0.295422	FALSE
ENSG00000064651	SLC12A2	6558	0.125525	0.0221307	-0.183901	1.73982e-08	-0.759097	0.44821	FALSE
ENSG00000064652	SNX24	28966	-0.00881793	0.952811	0.0343689	0.523497	0.0478826	0.961832	FALSE
ENSG00000064655	EYA2	2139	-0.0660595	0.29012	0.0508275	0.0635259	0.366132	0.714447	FALSE
ENSG00000064666	CNN2	1265	0.0518522	0.245506	0.0895876	0.0237338	0.548615	0.583554	FALSE
ENSG00000064687	ABCA7	10347	0.0756761	0.14109	-0.00860824	0.82658	-0.0278067	0.977829	FALSE
ENSG00000064692	SNCAIP	9627	0.130646	0.238794	0.14557	0.000191719	1.55976	0.119551	FALSE
ENSG00000064703	DDX20	11218	0.0390723	0.548535	0.0647916	0.452263	-0.159716	0.87318	FALSE
ENSG00000064726	BTBD1	53339	0.374299	0.00806552	-0.0363869	0.628976	0.972968	0.331115	FALSE
ENSG00000064763	FAR2	55711	-0.0487279	0.426185	-0.0607059	0.140273	-1.1648	0.244743	FALSE
ENSG00000064787	BCAS1	8537	-0.107345	0.0261801	-0.111513	1.60597e-05	0.405216	0.68552	FALSE
ENSG00000064835	POU1F1	5449	-0.028837	0.75982	0.0759261	0.831863	4.60875	5.34398e-06	FALSE
ENSG00000064886	CHI3L2	1117	-0.0722718	0.31321	0.105688	4.26749e-05	-1.58693	0.113261	FALSE
ENSG00000064932	SBNO2	22904	-0.0267381	0.552486	-0.0737879	0.0903855	-1.43297	0.152592	FALSE
ENSG00000064933	PMS1	5378	0.00692913	0.911028	0.0396439	0.619244	0.157769	0.874713	FALSE
ENSG00000064961	HMG20B	10362	-0.142536	0.0812748	-0.19913	0.000217893	1.76364	0.0785012	FALSE
ENSG00000064989	CALCRL	10203	0.0210076	0.788837	-0.114577	0.0112411	-0.433703	0.664721	FALSE
ENSG00000064995	TAF11	6882	0.0747318	0.290009	0.171075	0.017317	2.81331	0.00512766	FALSE
ENSG00000064999	ANKS1A	23294	0.0736874	0.292529	-0.124069	0.0266425	0.801595	0.423229	FALSE
ENSG00000065000	AP3D1	8943	0.0119821	0.849268	-0.15845	0.00899489	0.666552	0.505415	FALSE
ENSG00000065029	ZNF76	7629	0.0475693	0.336326	-0.090674	0.123574	-1.02022	0.308197	FALSE
ENSG00000065054	SLC9A3R2	9351	0.0550896	0.389223	-0.0862312	0.0236337	-2.09745	0.0365359	FALSE
ENSG00000065057	NTHL1	4913	0.0132972	0.794938	-0.014827	0.764283	0.992716	0.321405	FALSE
ENSG00000065060	UHRF1BP1	54887	0.0524037	0.380235	-0.126012	0.0808816	1.53969	0.124369	FALSE
ENSG00000065135	GNAI3	2773	0.0165941	0.821415	0.328456	0.000482873	0.448005	0.654375	FALSE
ENSG00000065150	IPO5	3843	-0.0237466	0.783049	0.108806	0.0648879	-0.544246	0.586554	FALSE
ENSG00000065154	OAT	4942	0.121694	0.0891956	0.0633546	0.142688	2.39552	0.0170227	FALSE
ENSG00000065183	WDR3	10885	-0.0456775	0.507481	-0.0409251	0.426591	2.22893	0.0263333	FALSE
ENSG00000065243	PKN2	5586	-0.00138994	0.991914	0.0712199	0.320441	-1.38008	0.168277	FALSE
ENSG00000065268	WDR18	57418	0.101762	0.0486056	-0.158321	0.013448	1.36651	0.172492	FALSE
ENSG00000065308	TRAM2	9697	-0.160185	0.106942	-0.0372897	0.482084	1.10528	0.269654	FALSE
ENSG00000065320	NTN1	9423	0.355619	0.00138743	0.0532164	0.135461	0.783413	0.433815	FALSE
ENSG00000065325	GLP2R	9340	0.290114	0.00247684	0.0924805	0.210679	0.583662	0.559753	FALSE
ENSG00000065328	MCM10	55388	-0.0597245	0.432366	0.284892	5.69982e-09	2.14671	0.0323739	FALSE
ENSG00000065357	DGKA	1606	0.0177101	0.785967	-0.0688885	0.096711	-0.12361	0.901682	FALSE
ENSG00000065361	ERBB3	2065	0.0670646	0.399665	-0.116256	9.04877e-08	0.554502	0.579523	FALSE
ENSG00000065371	ROPN1	54763	-0.0274857	0.646635	0.381389	3.81133e-22	0.992001	0.321754	FALSE
ENSG00000065413	ANKRD44	91526	-0.0186448	0.775539	-0.15102	0.00273065	-0.121868	0.903061	FALSE
ENSG00000065427	KARS	3735	-0.048985	0.699036	0.316881	1.57665e-05	-1.04769	0.295367	FALSE
ENSG00000065457	ADAT1	23536	-0.0248086	0.83076	0.0193285	0.805546	0.00924429	0.992629	FALSE
ENSG00000065485	PDIA5	102465667	-0.0148997	0.872433	0.164501	0.00205178	-0.497752	0.618913	FALSE
ENSG00000065491	TBC1D22B	55633	0.26028	0.00208899	-0.0637056	0.411021	-0.448985	0.653668	FALSE
ENSG00000065518	NDUFB4	4710	0.280446	0.000462055	0.00539142	0.90542	1.1787	0.239167	FALSE
ENSG00000065526	SPEN	23013	0.215246	5.58794e-06	-0.0166216	0.76991	0.043102	0.96564	FALSE
ENSG00000065534	MYLK	4638	0.00564552	0.88397	0.0471157	0.154345	-0.952957	0.341146	FALSE
ENSG00000065548	ZC3H15	55854	-7.5652e-05	0.998585	0.205879	0.0059917	-2.14426	0.0325711	FALSE
ENSG00000065559	MAP2K4	6416	0.0523223	0.39018	-0.255229	6.8028e-05	-2.98519	0.00299535	FALSE
ENSG00000065600	TMEM206	55248	0.0388569	0.55887	0.222105	9.65748e-05	0.784707	0.433056	FALSE
ENSG00000065609	SNAP91	9892	0.0263891	0.735661	-0.112192	0.015805	1.66677	0.0962875	FALSE
ENSG00000065613	SLK	9748	-0.0924082	0.298708	-0.132345	0.0490924	-0.639755	0.522672	FALSE
ENSG00000065615	CYB5R4	51167	0.0936923	0.134315	0.0338846	0.563601	0.490672	0.623908	FALSE
ENSG00000065618	COL17A1	1308	-0.00468129	0.95859	0.0936833	8.63172e-07	-0.069527	0.944602	FALSE
ENSG00000065621	GSTO2	119391	0.0592867	0.555929	0.00434602	0.886169	-2.28035	0.0230745	FALSE
ENSG00000065665	SEC61A2	55176	-0.00233823	0.978545	0.170801	0.00643848	2.35838	0.0188007	FALSE
ENSG00000065675	PRKCQ	5588	-0.0703985	0.37505	-0.0281654	0.577412	0.010304	0.991784	FALSE
ENSG00000065717	TLE2	7089	0.0299394	0.726044	-0.19402	2.15752e-08	1.23477	0.21759	FALSE
ENSG00000065802	ASB1	51665	0.210329	0.000812156	0.0531287	0.505417	0.290757	0.771377	FALSE
ENSG00000065809	FAM107B	83641	-0.0433463	0.414639	-0.0576093	0.151709	2.33414	0.0200472	FALSE
ENSG00000065833	ME1	4199	-0.0409882	0.636911	0.152831	0.000159761	0.91461	0.360908	FALSE
ENSG00000065882	TBC1D1	23216	0.243232	0.055494	0.207032	0.000165911	1.45814	0.145531	FALSE
ENSG00000065883	CDK13	8621	0.153233	0.0254991	-0.139474	0.0728098	-1.69967	0.0899141	FALSE
ENSG00000065911	MTHFD2	10797	0.289436	0.0064501	0.285149	4.56197e-10	0.108448	0.913691	FALSE
ENSG00000065923	SLC9A7	84679	-0.0252298	0.780179	0.00237749	0.95922	1.29576	0.195752	FALSE
ENSG00000065970	FOXJ2	55810	-0.155342	0.0305722	0.0594989	0.403798	-1.52237	0.128651	FALSE
ENSG00000065978	YBX1	4904	0.122089	0.033241	0.349324	9.84653e-09	0.865365	0.38732	FALSE
ENSG00000065989	PDE4A	5141	0.0752321	0.256209	-0.20851	1.30048e-05	0.36606	0.7145	FALSE
ENSG00000066027	PPP2R5A	5525	0.238126	0.0154466	-0.178042	0.00231773	-0.876275	0.381368	FALSE
ENSG00000066032	CTNNA2	1496	0.13973	0.0827612	-0.0402684	0.39311	-0.0320972	0.974409	FALSE
ENSG00000066044	ELAVL1	1994	-0.0410577	0.548862	-0.03735	0.606502	-0.307004	0.758988	FALSE
ENSG00000066056	TIE1	7075	0.0133086	0.836081	-0.0562584	0.201668	-1.18542	0.236503	FALSE
ENSG00000066084	DIP2B	57609	-0.0588084	0.454847	-0.00876894	0.887978	0.700118	0.484231	FALSE
ENSG00000066117	SMARCD1	6602	-0.0643199	0.362645	-0.0736528	0.155703	0.38444	0.700842	FALSE
ENSG00000066135	KDM4A	9682	0.126445	0.0221018	-0.00255653	0.965108	-0.174345	0.861676	FALSE
ENSG00000066136	NFYC	4802	0.100452	0.0109578	-0.00902594	0.883269	0.889846	0.374045	FALSE
ENSG00000066185	ZMYND12	84217	0.17793	4.31045e-06	-0.0714911	0.209943	0.105564	0.915977	FALSE
ENSG00000066230	SLC9A3	6550	-0.0936976	0.136142	-0.136376	0.000184378	1.92221	0.0552386	FALSE
ENSG00000066248	NGEF	25791	-0.0369542	0.641347	-0.0258843	0.489768	-0.340206	0.733867	FALSE
ENSG00000066279	ASPM	259266	0.155828	0.0468619	0.248743	7.84063e-07	0.714974	0.475012	FALSE
ENSG00000066294	CD84	8832	-0.0140368	0.840619	0.00874074	0.848287	-0.589035	0.556146	FALSE
ENSG00000066322	ELOVL1	102466723	-0.0426629	0.468989	0.177363	0.00283389	1.90411	0.0575609	FALSE
ENSG00000066336	SPI1	6688	-0.00908373	0.894389	0.0349283	0.371208	-0.815805	0.415062	FALSE
ENSG00000066382	MPPED2	744	0.0748877	0.425613	-0.00762298	0.841607	0.255135	0.798741	FALSE
ENSG00000066405	CLDN18	51208	-0.00520816	0.943941	-0.075325	0.00375425	-0.25397	0.79964	FALSE
ENSG00000066422	ZBTB11	27107	-0.0929603	0.146527	-0.121588	0.168225	-0.0942771	0.924933	FALSE
ENSG00000066455	GOLGA5	9950	-0.0348588	0.630273	0.0183451	0.794489	-0.646925	0.518025	FALSE
ENSG00000066468	FGFR2	2263	-0.025875	0.748817	-0.0810266	0.00463931	0.22718	0.820392	FALSE
ENSG00000066557	LRRC40	55631	0.169905	0.00567486	0.153149	0.0275252	-0.559366	0.576203	FALSE
ENSG00000066583	ISOC1	51015	-0.0181875	0.853771	-0.0577483	0.244721	-0.400006	0.689351	FALSE
ENSG00000066629	EML1	2009	0.301802	0.000389153	-0.0255318	0.562401	1.37661	0.169348	FALSE
ENSG00000066651	TRMT11	60487	0.0149175	0.799737	0.0770752	0.236635	-0.147528	0.882784	FALSE
ENSG00000066654	THUMPD1	55623	0.0440612	0.479357	-0.330292	7.14544e-06	-1.52366	0.128328	FALSE
ENSG00000066735	KIF26A	26153	-0.0725968	0.387932	-0.0416912	0.421198	-0.309728	0.756918	FALSE
ENSG00000066739	ATG2B	55102	0.12821	0.180197	-0.116001	0.0638675	1.05469	0.292157	FALSE
ENSG00000066777	ARFGEF1	10565	0.0112039	0.859239	-0.186647	0.00454616	-2.16968	0.0305766	FALSE
ENSG00000066813	ACSM2B	348158	0.0850408	0.313111	0.0624902	0.00732311	0.032558	0.974042	FALSE
ENSG00000066827	ZFAT	57623	-0.223606	0.0017319	0.0257475	0.663816	-0.221564	0.824758	FALSE
ENSG00000066855	MTFR1	9650	-0.0299916	0.668819	0.226418	9.11411e-05	1.07811	0.281586	FALSE
ENSG00000066923	STAG3	10734	0.0754974	0.219875	0.0382008	0.400951	1.3995	0.162382	FALSE
ENSG00000066926	FECH	2235	0.0102008	0.921966	0.0530519	0.365661	0.235354	0.814046	FALSE
ENSG00000066933	MYO9A	4649	0.228567	0.0116306	-0.177422	0.00749445	-0.816427	0.414707	FALSE
ENSG00000067057	PFKP	5214	0.016567	0.775887	0.153462	5.14787e-05	-0.072291	0.942404	FALSE
ENSG00000067064	IDI1	3422	-0.0730042	0.299249	0.22388	8.15173e-05	2.49806	0.0128593	FALSE
ENSG00000067066	SP100	6672	-0.0779081	0.556291	-0.0189259	0.69892	-0.88841	0.374816	FALSE
ENSG00000067082	KLF6	1316	0.0340037	0.667839	0.0474997	0.348171	0.960681	0.337251	FALSE
ENSG00000067141	NEO1	4756	0.0122434	0.913847	-0.119072	0.00150317	-2.03331	0.0426331	FALSE
ENSG00000067167	TRAM1	23471	-0.0260159	0.698491	-0.00872829	0.865851	-2.32498	0.0205364	FALSE
ENSG00000067177	PHKA1	5255	0.188037	0.2119	-0.131035	0.0144688	-0.0649962	0.948207	FALSE
ENSG00000067182	TNFRSF1A	7132	0.135276	0.0167326	0.233501	1.33444e-05	-0.0468088	0.962687	FALSE
ENSG00000067191	CACNB1	782	0.157231	0.00080676	-0.0574892	0.15346	1.96882	0.0496141	FALSE
ENSG00000067208	EVI5	7813	0.151196	0.108443	0.0281678	0.675689	0.997342	0.319158	FALSE
ENSG00000067221	STOML1	9399	-0.0363494	0.573046	0.0623642	0.284448	-0.0249157	0.980134	FALSE
ENSG00000067225	PKM	5315	0.174968	0.0217795	0.139055	0.00750148	-0.226825	0.820668	FALSE
ENSG00000067248	DHX29	54505	-0.0645436	0.535351	-0.0448822	0.518701	0.688883	0.491268	FALSE
ENSG00000067334	DNTTIP2	30836	0.0598226	0.257905	0.220836	0.00351006	0.496793	0.619588	FALSE
ENSG00000067369	TP53BP1	7158	-0.0222163	0.852051	-0.10754	0.0922537	-1.80334	0.0720329	FALSE
ENSG00000067445	TRO	7216	-0.104921	0.423412	0.0136648	0.649269	-0.975944	0.32964	FALSE
ENSG00000067533	RRP15	51018	0.0829975	0.200818	0.0622768	0.387397	0.423964	0.671804	FALSE
ENSG00000067560	RHOA	387	-0.0597677	0.265658	-0.0165397	0.820143	0.479176	0.632057	FALSE
ENSG00000067596	DHX8	1659	0.0217518	0.786712	-0.162899	0.0302234	-1.47568	0.140761	FALSE
ENSG00000067606	PRKCZ	5590	-0.049744	0.513766	-0.107662	0.0138509	0.0527306	0.957971	FALSE
ENSG00000067704	IARS2	55699	0.161347	0.143962	-0.0122712	0.845194	-0.155177	0.876754	FALSE
ENSG00000067715	SYT1	6857	-0.141455	0.179219	-0.105326	0.00037605	0.767002	0.4435	FALSE
ENSG00000067798	NAV3	89795	-0.186553	0.00706829	-0.0613317	0.205244	0.718492	0.472843	FALSE
ENSG00000067829	IDH3G	3421	0.162212	0.00607652	0.0643858	0.306862	0.875368	0.381861	FALSE
ENSG00000067836	ROGDI	79641	-0.0770011	0.109606	-0.133839	0.00177443	0.939338	0.348083	FALSE
ENSG00000067840	PDZD4	57595	0.368068	1.72315e-05	-0.00500884	0.895732	-0.0833436	0.933617	FALSE
ENSG00000067842	ATP2B3	492	0.270316	0.0203131	-0.00451032	0.956148	-3.21516	0.00140181	FALSE
ENSG00000067900	ROCK1	6093	0.526465	0.0428213	-0.0579362	0.358621	1.09811	0.27277	FALSE
ENSG00000067955	CBFB	865	0.269289	1.00614e-05	0.255037	9.65493e-05	-0.131902	0.895124	FALSE
ENSG00000067992	PDK3	5165	-0.0441778	0.750871	0.0437526	0.395749	1.17601	0.24024	FALSE
ENSG00000068024	HDAC4	9759	-0.123001	0.188143	-0.0315376	0.591938	0.377145	0.706251	FALSE
ENSG00000068078	FGFR3	2261	-0.00334184	0.946984	-0.107789	5.68717e-05	1.93061	0.0541873	FALSE
ENSG00000068079	IFI35	3430	0.164568	0.000447174	-0.00153422	0.972217	-0.432308	0.665733	FALSE
ENSG00000068097	HEATR6	63897	-0.0620417	0.253264	-0.170758	0.00432193	1.39549	0.163585	FALSE
ENSG00000068120	COASY	80347	0.233105	1.76054e-09	-0.0375941	0.549894	1.19374	0.233236	FALSE
ENSG00000068137	PLEKHH3	79990	0.268915	1.1245e-06	-0.048695	0.306338	1.30821	0.191501	FALSE
ENSG00000068305	MEF2A	4205	-0.121382	0.212436	-0.0474822	0.431573	1.28011	0.201196	FALSE
ENSG00000068308	OTUD5	55593	-0.106573	0.356779	-0.210841	0.00263705	0.114862	0.908608	FALSE
ENSG00000068323	TFE3	7030	-0.0611535	0.405803	-0.0453052	0.465674	-0.513427	0.607916	FALSE
ENSG00000068354	TBC1D25	4943	0.0610413	0.672394	-0.134419	0.0648589	2.31669	0.0209885	FALSE
ENSG00000068366	ACSL4	2182	-0.056444	0.574804	0.213785	2.39343e-06	0.105446	0.916071	FALSE
ENSG00000068383	INPP5A	3632	0.0944351	0.177073	-0.162844	0.026	-0.132257	0.894842	FALSE
ENSG00000068394	GPKOW	27238	-0.109115	0.348163	-0.117486	0.102238	0.551167	0.581805	FALSE
ENSG00000068400	GRIPAP1	56850	-0.0892793	0.34341	-0.0410575	0.398017	-0.245462	0.806216	FALSE
ENSG00000068438	FTSJ1	24140	0.174134	0.14341	0.139805	0.0499671	2.04733	0.0412317	FALSE
ENSG00000068489	PRR11	55771	-0.239583	0.000264751	0.198157	2.81059e-06	1.4871	0.137719	FALSE
ENSG00000068615	REEP1	65055	0.100742	0.00488837	-0.140751	3.22051e-05	0.509799	0.610453	FALSE
ENSG00000068650	ATP11A	23250	0.058307	0.369802	0.00888932	0.810963	0.880113	0.379289	FALSE
ENSG00000068654	POLR1A	25885	0.243046	0.00650591	0.00976425	0.856725	0.0900748	0.92827	FALSE
ENSG00000068697	LAPTM4A	9741	0.131821	0.0249106	0.13395	0.0192676	0.991274	0.322108	FALSE
ENSG00000068724	TTC7A	57217	-0.179588	0.0349596	0.207653	6.75174e-05	2.76004	0.00602598	FALSE
ENSG00000068745	IP6K2	51447	-0.00285116	0.972089	-0.0522734	0.435158	-0.229179	0.818839	FALSE
ENSG00000068781	STON1-GTF2A1L	286749	-0.108956	0.313127	-0.106257	0.420483	1.19753	0.231758	FALSE
ENSG00000068784	SRBD1	55133	-0.0913874	0.278236	-0.0699717	0.380034	0.0111823	0.991083	FALSE
ENSG00000068796	KIF2A	3796	-0.0493936	0.75019	0.061749	0.290872	1.33586	0.182299	FALSE
ENSG00000068831	RASGRP2	10235	0.044843	0.529385	0.0180325	0.652723	0.509985	0.610323	FALSE
ENSG00000068878	PSME4	23198	-0.0315772	0.748068	0.21583	0.00248813	1.60629	0.108942	FALSE
ENSG00000068903	SIRT2	22933	0.251968	1.15091e-07	-0.0148846	0.801043	-0.300913	0.763626	FALSE
ENSG00000068912	ERLEC1	27248	0.20555	0.0355034	-0.0350569	0.617137	0.53874	0.590344	FALSE
ENSG00000068971	PPP2R5B	5526	-0.00930424	0.862844	0.00151572	0.980223	-0.50152	0.616261	FALSE
ENSG00000068976	PYGM	5837	0.038072	0.587169	-0.00306001	0.923893	0.287966	0.773511	FALSE
ENSG00000068985	PAGE1	8712	0.173783	0.283189	0.164578	0.0606972	-0.150967	0.880072	FALSE
ENSG00000069011	PITX1	5307	-0.17025	0.351854	0.112554	2.60662e-06	-0.109162	0.913125	FALSE
ENSG00000069018	TRPC7	57113	0.0079049	0.927395	0.015867	0.919746	0.780446	0.435557	FALSE
ENSG00000069020	MAST4	375449	-0.0746237	0.491671	-0.25207	1.27896e-08	-1.39557	0.163564	FALSE
ENSG00000069188	SDK2	54549	-0.0227233	0.771614	0.016381	0.679341	1.52275	0.128555	FALSE
ENSG00000069206	ADAM7	8756	-0.0967081	0.373339	0.569238	0.379651	-0.186571	0.852085	FALSE
ENSG00000069248	NUP133	55746	0.0479898	0.560909	-0.0467387	0.552571	-1.24984	0.212037	FALSE
ENSG00000069275	NUCKS1	64710	0.0469971	0.469617	-0.0562356	0.277518	0.0212888	0.983025	FALSE
ENSG00000069329	VPS35	55737	0.0546243	0.360103	0.157014	0.0260095	0.326902	0.743901	FALSE
ENSG00000069345	DNAJA2	10294	0.0517592	0.407279	0.0190071	0.800893	0.0960992	0.923486	FALSE
ENSG00000069399	BCL3	102465879	-0.0962298	0.0697937	-0.124413	0.00276135	-0.105948	0.915673	FALSE
ENSG00000069424	KCNAB2	8514	-0.131023	0.144984	-0.0887092	0.0468918	1.83629	0.067004	FALSE
ENSG00000069431	ABCC9	10060	0.154133	0.00313006	0.0256572	0.609544	0.0329776	0.973708	FALSE
ENSG00000069482	GAL	51083	-0.0724114	0.16249	0.156637	1.96679e-08	-0.0185879	0.985178	FALSE
ENSG00000069493	CLEC2D	29121	0.00219391	0.980206	-0.00139393	0.973208	1.62122	0.105702	FALSE
ENSG00000069509	FUNDC1	139341	0.0481431	0.643733	-0.0491535	0.462634	0.28477	0.775957	FALSE
ENSG00000069535	MAOB	4129	0.058751	0.503789	0.018677	0.415509	0.115453	0.90814	FALSE
ENSG00000069667	RORA	6095	-0.225924	0.024992	0.00769831	0.886376	0.773851	0.439443	FALSE
ENSG00000069696	DRD4	1815	-0.0177064	0.797018	0.00360656	0.956528	0.59091	0.55489	FALSE
ENSG00000069702	TGFBR3	7049	-0.0162343	0.860301	0.000493199	0.989255	-0.566053	0.571652	FALSE
ENSG00000069712	KIAA1107	23285	-0.0231088	0.790735	-0.234256	0.029009	-0.412645	0.680072	FALSE
ENSG00000069764	PLA2G10	100652777	0.12809	0.264963	-0.175974	0.00290795	-0.388238	0.698032	FALSE
ENSG00000069812	HES2	54626	0.0486874	0.447997	-0.067277	0.0799728	-0.44012	0.660071	FALSE
ENSG00000069849	ATP1B3	483	-0.0533729	0.462517	0.337562	5.2692e-11	0.53921	0.59002	FALSE
ENSG00000069869	NEDD4	4734	-0.0347789	0.506443	-0.0376485	0.520703	0.173382	0.862432	FALSE
ENSG00000069943	PIGB	9488	0.0582579	0.61526	-0.0537823	0.480534	-2.15968	0.0313487	FALSE
ENSG00000069956	MAPK6	5597	-0.0509287	0.612352	0.177045	0.00206986	-0.821262	0.411951	FALSE
ENSG00000069966	GNB5	10681	-0.0100691	0.897402	-0.0550756	0.251384	-1.70806	0.0883449	FALSE
ENSG00000069974	RAB27A	5873	0.0582078	0.615642	0.122679	0.0102113	-1.22705	0.220474	FALSE
ENSG00000070010	UFD1L	7353	0.0877471	0.226059	0.190697	0.0059233	0.723294	0.469891	FALSE
ENSG00000070018	LRP6	4040	-0.025391	0.76337	0.0285082	0.602813	0.45536	0.64908	FALSE
ENSG00000070019	GUCY2C	2984	0.230484	0.00127247	-0.0509907	0.0778352	0.820444	0.412417	FALSE
ENSG00000070031	SCT	6343	-0.0183076	0.779992	0.0326608	0.527615	-0.0632709	0.94958	FALSE
ENSG00000070047	PHRF1	57661	-0.0240765	0.707722	-0.124404	0.030584	0.556097	0.578433	FALSE
ENSG00000070061	IKBKAP	8518	-0.0483671	0.755251	-0.105553	0.116819	-0.220121	0.825881	FALSE
ENSG00000070081	NUCB2	4925	-0.0460911	0.521244	-0.118651	0.00254491	0.313504	0.75405	FALSE
ENSG00000070087	PFN2	5217	-0.0461427	0.567778	0.0821498	0.00883775	-0.512853	0.608317	FALSE
ENSG00000070159	PTPN3	5774	-0.0861831	0.323942	-0.0108699	0.8045	-0.660934	0.509008	FALSE
ENSG00000070182	SPTB	6710	-0.00293029	0.973344	0.0241002	0.59687	-0.129599	0.896944	FALSE
ENSG00000070190	DAPP1	27071	0.172483	0.0975251	0.143903	9.92035e-05	1.3095	0.191064	FALSE
ENSG00000070193	FGF10	2255	-0.0957958	0.169494	-0.0974756	0.00984119	1.37374	0.170235	FALSE
ENSG00000070214	SLC44A1	23446	0.0410688	0.74604	-0.0240261	0.652556	-1.32312	0.186496	FALSE
ENSG00000070366	SMG6	23293	0.358022	3.15247e-05	-0.110093	0.0615997	0.546226	0.585193	FALSE
ENSG00000070367	EXOC5	10640	0.360446	0.00123923	0.041418	0.520881	0.271361	0.786243	FALSE
ENSG00000070371	CLTCL1	8218	0.00199454	0.983864	0.0301692	0.517442	1.60461	0.109312	FALSE
ENSG00000070388	FGF22	27006	0.0868397	0.194911	-0.199008	0.0832608	-0.305376	0.760227	FALSE
ENSG00000070404	FSTL3	10272	0.122423	0.085639	0.0630759	0.0648736	0.76888	0.442386	FALSE
ENSG00000070413	DGCR2	9993	0.0301653	0.763743	-0.135364	0.0140804	-0.0754509	0.939891	FALSE
ENSG00000070423	RNF126	55658	0.107317	0.147191	-0.0494776	0.421533	0.262485	0.793073	FALSE
ENSG00000070444	MNT	4335	0.308014	1.32018e-05	-0.150768	0.0142781	0.118199	0.905965	FALSE
ENSG00000070476	ZXDC	79364	-0.08762	0.171752	-0.125589	0.0601943	0.418407	0.675858	FALSE
ENSG00000070495	JMJD6	23210	-0.0253973	0.642576	0.0769174	0.263064	0.866941	0.386457	FALSE
ENSG00000070501	POLB	5423	0.0732248	0.118434	0.0901773	0.100397	2.91766	0.00371111	FALSE
ENSG00000070526	ST6GALNAC1	55808	0.0236008	0.725609	-0.121113	2.45883e-07	1.81412	0.0703543	FALSE
ENSG00000070540	WIPI1	55062	-0.0516852	0.401565	-0.0317899	0.538868	0.105672	0.915892	FALSE
ENSG00000070601	FRMPD1	22844	0.244187	0.00087671	-0.149573	0.0314579	1.32629	0.185447	FALSE
ENSG00000070610	GBA2	57704	0.0898871	0.0669293	-0.17717	0.00107191	-0.259814	0.795132	FALSE
ENSG00000070614	NDST1	3340	0.00373584	0.963899	-0.0390185	0.400653	0.415377	0.678073	FALSE
ENSG00000070669	ASNS	440	0.217044	0.00539892	0.125927	0.00799118	0.383438	0.701584	FALSE
ENSG00000070718	AP3M2	10947	0.0449712	0.480725	0.105201	0.0637816	-0.0868143	0.930859	FALSE
ENSG00000070729	CNGB1	1258	-0.0272967	0.825226	0.293721	1.83587e-06	-1.30374	0.193018	FALSE
ENSG00000070731	ST6GALNAC2	10610	0.0168259	0.7464	-0.0499713	0.0568226	1.2014	0.230258	FALSE
ENSG00000070748	CHAT	1103	0.0908884	0.224902	-0.0674416	0.540058	-0.215969	0.829114	FALSE
ENSG00000070756	PABPC1	26986	-0.0213611	0.688895	-0.00675155	0.897522	1.35297	0.176775	FALSE
ENSG00000070759	TESK2	10420	-0.0309732	0.744094	-0.0637613	0.264454	-2.48262	0.0134216	FALSE
ENSG00000070770	CSNK2A2	1459	-0.115595	0.258923	0.112083	0.146178	0.32106	0.748321	FALSE
ENSG00000070778	PTPN21	11099	-0.114613	0.142466	0.00933573	0.873563	0.722617	0.470307	FALSE
ENSG00000070785	EIF2B3	8891	-0.0153657	0.878761	0.389957	2.04426e-07	-0.684701	0.493901	FALSE
ENSG00000070808	CAMK2A	815	-0.0162508	0.84092	0.0382838	0.576643	-0.29728	0.766396	FALSE
ENSG00000070814	TCOF1	6949	-0.0410447	0.584787	-0.0429651	0.447483	0.310898	0.756028	FALSE
ENSG00000070831	CDC42	998	0.0965027	0.179299	0.0836777	0.189526	0.651526	0.515054	FALSE
ENSG00000070882	OSBPL3	26031	-0.0948149	0.269935	0.134231	0.00176975	1.60777	0.108619	FALSE
ENSG00000070886	EPHA8	2046	0.0281858	0.817846	-0.18656	0.0111464	0.906182	0.365346	FALSE
ENSG00000070915	SLC12A3	6559	0.0758634	0.310161	0.226242	0.0324913	2.35715	0.0188621	FALSE
ENSG00000070950	RAD18	56852	0.100974	0.285876	0.0694244	0.324164	1.79276	0.0737118	FALSE
ENSG00000070961	ATP2B1	490	-0.0253873	0.800431	0.0404595	0.423794	0.767395	0.443267	FALSE
ENSG00000070985	TRPM5	29850	0.0885719	0.213166	-0.00238228	0.978663	1.99517	0.046653	FALSE
ENSG00000071051	NCK2	8440	0.051941	0.575757	0.0643253	0.251264	-0.194538	0.845847	FALSE
ENSG00000071054	MAP4K4	9448	0.30226	0.000118926	0.162723	0.000314407	0.418175	0.676027	FALSE
ENSG00000071073	MGAT4A	11320	0.0241661	0.717341	-0.174937	0.000242503	1.03982	0.299008	FALSE
ENSG00000071082	RPL31	6160	0.269604	0.00496059	0.0555773	0.282474	-1.14807	0.251578	FALSE
ENSG00000071127	WDR1	9948	-0.0240273	0.806721	-0.0541609	0.316814	1.95567	0.0511502	FALSE
ENSG00000071189	SNX13	23161	0.0751237	0.349085	-0.118427	0.0977182	0.185108	0.853231	FALSE
ENSG00000071203	MS4A12	54860	-0.0508262	0.48821	-0.14164	0.293023	1.99619	0.0465422	FALSE
ENSG00000071205	ARHGAP10	79658	0.114888	0.240133	0.209643	3.1585e-05	-1.1985	0.231379	FALSE
ENSG00000071242	RPS6KA2	6196	-0.295477	0.00517118	-0.0567374	0.189046	-0.390577	0.696303	FALSE
ENSG00000071243	ING3	54556	-0.0618973	0.459012	0.00684152	0.918105	0.177087	0.859523	FALSE
ENSG00000071246	VASH1	22846	0.164186	0.017614	0.0239378	0.600086	-1.42257	0.155585	FALSE
ENSG00000071282	LMCD1	29995	0.0516069	0.446276	0.000834258	0.981879	-2.35612	0.0189139	FALSE
ENSG00000071537	SEL1L	6400	-0.0978922	0.261496	-0.171043	0.00699415	-0.278235	0.780965	FALSE
ENSG00000071539	TRIP13	9319	-0.0410036	0.431484	0.197374	3.13236e-06	2.5506	0.0110986	FALSE
ENSG00000071553	ATP6AP1	537	0.0294623	0.772144	-0.130857	0.0131782	1.83112	0.0677729	FALSE
ENSG00000071564	TCF3	6929	0.0618955	0.299515	-0.0252938	0.622287	0.740738	0.459256	FALSE
ENSG00000071575	TRIB2	28951	0.210204	0.0477939	0.160473	1.19863e-05	-0.235324	0.814069	FALSE
ENSG00000071626	DAZAP1	26528	0.0165819	0.759533	-0.0593007	0.360885	-0.0575837	0.954107	FALSE
ENSG00000071655	MBD3	53615	0.00958442	0.86867	-0.00458138	0.929708	0.14526	0.884573	FALSE
ENSG00000071677	PRLH	51052	0.46058	2.52316e-06	-0.171074	0.502033	2.69483	0.00731783	FALSE
ENSG00000071794	HLTF	6596	0.104261	0.172721	-0.046732	0.346844	1.78582	0.0748313	FALSE
ENSG00000071859	FAM50A	9130	-0.0149863	0.879381	0.0600712	0.346738	2.25418	0.0246866	FALSE
ENSG00000071889	FAM3A	60343	0.00780576	0.946189	-0.00140182	0.982417	1.20632	0.228355	FALSE
ENSG00000071909	MYO3B	140469	-0.0785442	0.384484	0.0172094	0.782922	0.465144	0.642064	FALSE
ENSG00000071967	CYBRD1	79901	-0.0321067	0.708507	-0.0302172	0.335386	-0.880145	0.379271	FALSE
ENSG00000071991	CDH19	28513	0.0762618	0.340207	0.087064	0.0274042	0.0904708	0.927955	FALSE
ENSG00000071994	PDCD2	5134	0.0150077	0.880642	-0.04184	0.527427	0.858192	0.391263	FALSE
ENSG00000072041	SLC6A15	55117	-0.0950331	0.397929	0.26736	1.19959e-12	1.93782	0.0532983	FALSE
ENSG00000072042	RDH11	51109	0.0241357	0.689359	0.136726	0.021837	-0.842786	0.399815	FALSE
ENSG00000072062	PRKACA	5566	0.163176	0.0347811	-0.154043	0.00737498	0.460806	0.64517	FALSE
ENSG00000072080	SPP2	6694	-0.0458726	0.516488	0.0453784	0.0513424	-1.43841	0.151043	FALSE
ENSG00000072110	ACTN1	87	-0.0249732	0.659581	0.157932	0.00025058	-0.881482	0.378548	FALSE
ENSG00000072121	ZFYVE26	23503	0.0958036	0.19937	0.0560164	0.386046	0.853537	0.393836	FALSE
ENSG00000072133	RPS6KA6	27330	0.126499	0.283676	-0.21441	0.000608124	-0.221757	0.824608	FALSE
ENSG00000072134	EPN2	100874309	0.0785802	0.528075	-0.175859	0.00104663	0.915064	0.36067	FALSE
ENSG00000072135	PTPN18	26469	0.19692	0.0435441	-0.0780467	0.172278	0.595594	0.551759	FALSE
ENSG00000072163	LIMS2	55679	-0.0861777	0.300299	0.00147877	0.968139	0.185459	0.852956	FALSE
ENSG00000072182	ASIC4	55515	0.0965508	0.264652	-0.0723551	0.332531	-0.619048	0.536211	FALSE
ENSG00000072195	SPEG	100996693	0.112264	0.285791	0.037977	0.238802	-0.46472	0.642367	FALSE
ENSG00000072201	LNX1	84708	-0.0662247	0.556994	-0.0792941	0.106851	0.15372	0.877903	FALSE
ENSG00000072210	ALDH3A2	224	-0.12465	0.14808	-0.0948212	0.0615297	0.194794	0.845646	FALSE
ENSG00000072274	TFRC	7037	0.00117199	0.982612	0.149489	0.000495938	0.875997	0.381519	FALSE
ENSG00000072310	SREBF1	6720	0.0178837	0.833309	-0.0315682	0.398952	2.17176	0.0304187	FALSE
ENSG00000072315	TRPC5	7224	0.0611248	0.57943	-0.0929995	0.642284	-0.00132729	0.998942	FALSE
ENSG00000072364	AFF4	27125	-0.0896426	0.589746	-0.246248	4.19908e-05	-1.13177	0.258362	FALSE
ENSG00000072401	UBE2D1	7321	0.0348414	0.789552	0.22795	0.000590345	-0.200171	0.841441	FALSE
ENSG00000072415	MPP5	64398	0.0596544	0.308144	-0.071241	0.337849	-1.21872	0.223617	FALSE
ENSG00000072422	RHOBTB1	9886	0.0179717	0.841221	0.0503099	0.299395	-2.82857	0.00489378	FALSE
ENSG00000072501	SMC1A	8243	-0.00191773	0.980246	-0.0415112	0.370269	0.0696588	0.944498	FALSE
ENSG00000072506	HSD17B10	3028	-0.017497	0.819955	0.152528	0.0203703	2.58592	0.0100392	FALSE
ENSG00000072518	MARK2	2011	0.0603734	0.357122	-0.114348	0.0455136	0.665059	0.506368	FALSE
ENSG00000072571	HMMR	3161	-0.0776145	0.179401	0.217642	9.76032e-08	0.0836606	0.933365	FALSE
ENSG00000072609	CHFR	55743	-0.127721	0.30936	-0.0328653	0.557385	1.2421	0.214875	FALSE
ENSG00000072657	TRHDE	29953	-0.0713122	0.292791	-0.0180256	0.823326	3.15671	0.0017076	FALSE
ENSG00000072682	P4HA2	101927705	-0.00204775	0.981833	0.135098	0.00233661	1.637	0.10236	FALSE
ENSG00000072694	FCGR2B	2213	0.590119	1.81419e-16	0.0697729	0.0616168	-0.654294	0.513271	FALSE
ENSG00000072736	NFATC3	4775	0.206996	2.29902e-05	0.000678526	0.991584	-1.82882	0.0681169	FALSE
ENSG00000072756	TRNT1	51095	-0.107707	0.176772	0.0961327	0.274772	1.53813	0.124751	FALSE
ENSG00000072778	ACADVL	37	0.0702157	0.334895	0.0292091	0.520505	1.62964	0.103908	FALSE
ENSG00000072786	STK10	6793	-0.0392482	0.565486	0.01687	0.711563	-1.04808	0.295189	FALSE
ENSG00000072803	FBXW11	23291	0.179144	0.0981477	-0.151003	0.00840118	-0.11719	0.906764	FALSE
ENSG00000072818	ACAP1	9744	0.0587008	0.437637	0.0609733	0.150092	1.74974	0.0808755	FALSE
ENSG00000072832	CRMP1	1400	0.14572	0.160681	0.0218129	0.475058	1.68178	0.0933354	FALSE
ENSG00000072840	EVC	2121	0.0772835	0.397216	-0.0639745	0.117213	0.968792	0.333192	FALSE
ENSG00000072849	DERL2	51009	0.420625	5.80985e-07	0.315787	2.84114e-05	0.592395	0.553897	FALSE
ENSG00000072858	SIDT1	54847	0.0107577	0.91401	-0.143022	8.77221e-05	0.424526	0.671394	FALSE
ENSG00000072864	NDE1	54820	-0.0402981	0.630671	0.148365	0.00517883	0.156566	0.87566	FALSE
ENSG00000072952	MRVI1	10335	0.0950307	0.464788	0.0831025	0.0499591	1.6668	0.0962798	FALSE
ENSG00000072954	TMEM38A	79041	-0.0427753	0.64885	0.00120237	0.980447	0.178402	0.858491	FALSE
ENSG00000072958	AP1M1	8907	-0.120115	0.120283	0.0130136	0.822312	2.87086	0.00429528	FALSE
ENSG00000073008	PVR	5817	-0.105719	0.0747753	0.169099	0.000147789	-0.394731	0.693237	FALSE
ENSG00000073050	XRCC1	7515	-0.132327	0.123889	-0.189366	0.00413939	1.59412	0.111642	FALSE
ENSG00000073060	SCARB1	949	0.0226809	0.750174	0.0458248	0.263105	-0.207835	0.835456	FALSE
ENSG00000073067	CYP2W1	54905	0.055837	0.272517	-0.0991063	0.000940112	0.713114	0.476161	FALSE
ENSG00000073111	MCM2	4171	0.122333	0.174102	0.12733	0.00181974	0.436767	0.662499	FALSE
ENSG00000073146	MOV10L1	54456	-0.0535179	0.574035	-0.0169901	0.847738	0.473113	0.636372	FALSE
ENSG00000073150	PANX2	56666	-0.0941478	0.292141	0.0118458	0.776556	0.394142	0.693671	FALSE
ENSG00000073282	TP63	8626	-0.075009	0.296436	0.0717388	0.00512195	0.0349576	0.97213	FALSE
ENSG00000073331	ALPK1	80216	0.0120864	0.839525	-0.00895705	0.881374	0.610099	0.542118	FALSE
ENSG00000073350	LLGL2	3993	0.146025	0.0129561	-0.133489	2.79295e-06	0.401104	0.688542	FALSE
ENSG00000073417	PDE8A	5151	0.264515	0.0191366	0.000417406	0.9945	-0.177605	0.859116	FALSE
ENSG00000073464	CLCN4	1183	0.153548	0.132304	0.197059	0.000113806	1.12697	0.260381	FALSE
ENSG00000073536	NLE1	54475	-0.0561826	0.469163	0.0296222	0.641557	0.464629	0.642431	FALSE
ENSG00000073578	SDHA	6389	-0.0680753	0.279479	-0.0902227	0.158106	0.756489	0.449769	FALSE
ENSG00000073584	SMARCE1	6605	0.148839	0.0134586	-0.16559	0.0136431	1.87222	0.0618536	FALSE
ENSG00000073598	FNDC8	54752	-0.0537458	0.492298	1.48712	0.0217814	0.908224	0.364267	FALSE
ENSG00000073605	GSDMB	55876	0.0366315	0.370373	0.0558249	0.0714547	3.8609	0.000130286	FALSE
ENSG00000073614	KDM5A	5927	0.0767608	0.242095	0.0190612	0.761056	-0.692864	0.488768	FALSE
ENSG00000073670	ADAM11	4185	0.0861437	0.130786	-0.00186538	0.980139	3.82824	0.000148187	FALSE
ENSG00000073711	PPP2R3A	5523	-0.0734306	0.398968	0.177773	0.000528043	-1.43847	0.151027	FALSE
ENSG00000073712	FERMT2	10979	0.285675	3.17241e-05	0.0492356	0.258989	-0.443816	0.657398	FALSE
ENSG00000073737	DHRS9	10170	-0.207189	0.0516132	0.0993395	0.000305058	1.36545	0.172822	FALSE
ENSG00000073754	CD5L	922	-0.0379073	0.646885	0.0361765	0.331435	0.187648	0.851241	FALSE
ENSG00000073756	PTGS2	5743	0.0538472	0.535206	0.0533598	0.0662797	-1.07339	0.283697	FALSE
ENSG00000073792	IGF2BP2	10644	-0.0803475	0.206326	0.13025	2.4079e-07	2.45289	0.0145666	FALSE
ENSG00000073803	MAP3K13	9175	0.0721631	0.3006	-0.0661744	0.269903	0.958957	0.338118	FALSE
ENSG00000073849	ST6GAL1	6480	-0.00390983	0.96023	-0.0190342	0.577826	0.337305	0.736052	FALSE
ENSG00000073861	TBX21	30009	-0.00247796	0.966313	-0.139967	0.0684605	-0.416656	0.677138	FALSE
ENSG00000073905	VDAC1P1	7416	-0.0259348	0.813922	-0.0748736	0.714736	-0.119355	0.90505	FALSE
ENSG00000073910	FRY	10129	0.0356588	0.535759	-0.0382513	0.404172	0.645204	0.519138	FALSE
ENSG00000073921	PICALM	8301	0.244322	0.000102836	0.0197182	0.780712	-0.625585	0.531918	FALSE
ENSG00000073969	NSF	101930324	-0.0396889	0.726479	-0.195188	0.00147739	1.54028	0.124226	FALSE
ENSG00000074047	GLI2	2736	0.196076	0.0192151	0.17334	3.21515e-05	0.393542	0.694114	FALSE
ENSG00000074054	CLASP1	23332	0.173363	0.00784762	-0.0477671	0.428198	0.335059	0.737744	FALSE
ENSG00000074071	MRPS34	65993	0.0671504	0.346941	-0.0771584	0.217037	2.1104	0.0353991	FALSE
ENSG00000074181	NOTCH3	4854	-0.0191706	0.824529	0.0199267	0.573739	1.39706	0.163116	FALSE
ENSG00000074201	CLNS1A	1207	-0.0227035	0.588677	0.143194	0.0157353	4.08199	5.32215e-05	FALSE
ENSG00000074211	PPP2R2C	5522	0.187727	0.00312834	-0.0574915	0.0412423	0.776905	0.437641	FALSE
ENSG00000074219	TEAD2	8463	-0.0757658	0.305144	0.0712626	0.0655097	0.73658	0.461778	FALSE
ENSG00000074266	EED	8726	0.265495	0.000257329	0.210742	0.00341829	-0.170797	0.864464	FALSE
ENSG00000074276	CDHR2	54825	0.106614	0.235195	0.0717764	0.00785805	-0.0645472	0.948564	FALSE
ENSG00000074317	SNCB	6620	0.122221	0.165497	0.0576242	0.174559	2.05025	0.0409445	FALSE
ENSG00000074319	TSG101	7251	-0.00076201	0.990908	-0.0447919	0.488933	0.694466	0.487764	FALSE
ENSG00000074370	ATP2A3	489	0.204676	0.00180304	-0.114907	5.36248e-05	-1.18564	0.236419	FALSE
ENSG00000074410	CA12	771	-0.0205612	0.777454	-0.0434876	0.0459908	-3.33506	0.00092659	FALSE
ENSG00000074416	MGLL	11343	0.369595	0.00200428	-0.11196	0.0010769	0.462943	0.643639	FALSE
ENSG00000074527	NTN4	59277	0.180131	0.113967	-0.0992116	0.00193102	0.509223	0.610857	FALSE
ENSG00000074582	BCS1L	617	-0.0158874	0.838685	0.0504596	0.424488	1.25484	0.210218	FALSE
ENSG00000074590	NUAK1	9891	-0.149237	0.144538	0.0594536	0.246835	1.74561	0.0815919	FALSE
ENSG00000074603	DPP8	54878	-0.0101612	0.915358	-0.10029	0.213623	0.328604	0.742615	FALSE
ENSG00000074621	SLC24A1	9187	-0.0280919	0.727201	-0.263953	0.000316886	-0.0453601	0.963841	FALSE
ENSG00000074657	ZNF532	55205	-0.152753	0.0614929	0.136781	0.00157007	-0.101742	0.919009	FALSE
ENSG00000074660	SCARF1	8578	0.0388951	0.570126	-0.0975033	0.0550988	0.362752	0.716968	FALSE
ENSG00000074695	LMAN1	3998	-0.0647844	0.50582	0.109601	0.0732517	0.777188	0.437474	FALSE
ENSG00000074706	IPCEF1	26034	-0.0268694	0.728367	-0.111466	0.104455	0.514888	0.606895	FALSE
ENSG00000074755	ZZEF1	23140	0.191898	4.60571e-05	-0.148935	0.0152084	-2.52757	0.011842	FALSE
ENSG00000074771	NOX3	50508	-0.100876	0.20639	-1.27068	0.092804	0.38333	0.701664	FALSE
ENSG00000074800	ENO1	2023	0.209229	0.0092993	0.169043	0.000530167	1.85061	0.0649105	FALSE
ENSG00000074803	SLC12A1	6557	0.113515	0.283849	0.203148	0.0180288	0.851265	0.395095	FALSE
ENSG00000074855	ANO8	57719	-0.0742054	0.228968	-0.0504576	0.258085	1.47512	0.140912	FALSE
ENSG00000074935	TUBE1	51175	0.119688	0.133783	-0.0531293	0.441687	-1.58668	0.113319	FALSE
ENSG00000074964	ARHGEF10L	55160	-0.0586664	0.629461	-0.00791288	0.860538	1.29195	0.197068	FALSE
ENSG00000074966	TXK	7294	0.0147336	0.928575	-0.0950033	0.234205	0.128131	0.898105	FALSE
ENSG00000075035	WSCD2	9671	-0.0437719	0.734578	-0.0588973	0.305123	-0.690699	0.490127	FALSE
ENSG00000075043	KCNQ2	3785	-0.0597765	0.20541	-0.00252401	0.938273	1.18875	0.235193	FALSE
ENSG00000075073	TACR2	6865	-0.0468359	0.560602	-0.118995	0.137718	-0.835838	0.403709	FALSE
ENSG00000075089	ACTR6	64431	0.0295115	0.66919	0.0659351	0.345034	1.7882	0.0744465	FALSE
ENSG00000075131	TIPIN	54962	0.0263211	0.735388	0.104427	0.167155	0.568618	0.569912	FALSE
ENSG00000075142	SRI	6717	0.134273	0.0707181	-0.0507432	0.312941	-0.637637	0.524048	FALSE
ENSG00000075151	EIF4G3	8672	0.0370865	0.619903	-0.22695	0.000754678	-0.594582	0.552435	FALSE
ENSG00000075188	NUP37	79023	0.0363638	0.772576	0.339342	5.40286e-07	1.65202	0.0992598	FALSE
ENSG00000075213	SEMA3A	10371	0.0328628	0.638909	0.109358	0.0024779	-0.978893	0.328182	FALSE
ENSG00000075218	GTSE1	51512	0.16037	0.0490381	0.166681	0.000163604	2.22459	0.0266262	TRUE
ENSG00000075223	SEMA3C	10512	0.113986	0.0910937	-0.0888129	0.0037909	-2.37737	0.0178719	FALSE
ENSG00000075234	TTC38	55020	0.1593	0.045027	-0.0254325	0.637197	-0.22449	0.822482	FALSE
ENSG00000075239	ACAT1	38	-0.118252	0.223393	0.0416711	0.365667	0.809418	0.418721	FALSE
ENSG00000075240	GRAMD4	23151	0.0546372	0.420225	-0.122775	0.0252242	-1.12083	0.262985	FALSE
ENSG00000075275	CELSR1	9620	0.0871574	0.274091	-0.067164	0.0285986	-1.27605	0.202625	FALSE
ENSG00000075290	WNT8B	7479	0.39841	2.11957e-11	0.325465	0.104611	-0.668343	0.504272	FALSE
ENSG00000075292	ZNF638	100507113	0.114497	0.25093	-0.0460938	0.50807	0.114873	0.908599	FALSE
ENSG00000075303	SLC25A40	55972	0.0740865	0.0358845	-0.106423	0.103062	-0.634676	0.525976	FALSE
ENSG00000075340	ADD2	119	0.168369	0.00660963	0.107999	0.0143134	0.568416	0.570049	FALSE
ENSG00000075388	FGF4	2249	0.0399271	0.40544	0.101012	0.417705	1.35936	0.174742	FALSE
ENSG00000075391	RASAL2	9462	0.111467	0.307743	0.144864	0.0134747	0.00275609	0.997802	FALSE
ENSG00000075407	ZNF37A	101929740	-0.347356	0.528267	-0.0877859	0.226916	-0.244512	0.806951	FALSE
ENSG00000075413	MARK3	4140	0.189972	0.00158677	0.055911	0.462651	0.737714	0.46109	FALSE
ENSG00000075415	SLC25A3	5250	0.0213748	0.587225	0.0840331	0.27831	0.260033	0.794963	FALSE
ENSG00000075420	FNDC3B	101928615	-0.103189	0.129913	0.10914	0.0242751	-0.0255422	0.979634	FALSE
ENSG00000075426	FOSL2	2355	-0.0577688	0.471307	0.0274249	0.520272	-0.381529	0.702999	FALSE
ENSG00000075429	CACNG5	27091	-0.0888877	0.194443	-0.358352	0.0235864	-0.365958	0.714576	FALSE
ENSG00000075461	CACNG4	101929306	-0.0920175	0.14021	-0.149668	4.05603e-09	2.3724	0.0181112	FALSE
ENSG00000075539	FRYL	285527	-0.728034	0.633083	-0.26358	3.75695e-05	-0.512521	0.608549	FALSE
ENSG00000075568	TMEM131	23505	0.430915	0.000987512	-0.158315	0.023283	-0.689013	0.491186	FALSE
ENSG00000075618	FSCN1	6624	0.227091	0.000424909	0.200046	9.88991e-12	0.61026	0.542012	FALSE
ENSG00000075643	MOCOS	55034	0.101716	0.0438877	0.273136	3.40506e-08	0.794795	0.42717	FALSE
ENSG00000075651	PLD1	5337	-0.0608288	0.348492	0.118247	0.00425973	1.14231	0.25396	FALSE
ENSG00000075673	ATP12A	479	-0.0863652	0.130452	-0.132052	0.0481299	0.171766	0.863702	FALSE
ENSG00000075702	WDR62	284403	-0.213375	0.00128597	0.105791	0.0302119	1.46021	0.14496	FALSE
ENSG00000075711	DLG1	1739	-0.00500996	0.916099	-0.0386425	0.531731	0.350411	0.726201	FALSE
ENSG00000075785	RAB7A	7879	-0.0962015	0.198618	0.0511082	0.430089	-0.624879	0.532381	FALSE
ENSG00000075790	BCAP29	55973	0.0489279	0.503608	0.0489781	0.424328	-0.943735	0.345834	FALSE
ENSG00000075826	SEC31B	25956	0.479474	1.45632e-10	-0.0238146	0.568644	0.0212177	0.983082	FALSE
ENSG00000075856	SART3	9733	-0.032608	0.795898	-0.178245	0.0124062	-0.505036	0.613792	FALSE
ENSG00000075884	ARHGAP15	101928361	-0.166175	0.115375	0.00242876	0.9559	-1.39633	0.163334	FALSE
ENSG00000075891	PAX2	5076	0.246302	6.66417e-05	-0.180873	0.000150695	-0.781769	0.43478	FALSE
ENSG00000075914	EXOSC7	23016	-0.170598	0.0655009	0.131079	0.0874658	-1.80987	0.0710129	FALSE
ENSG00000075945	KIFAP3	22920	0.0707415	0.256179	-0.0303791	0.588743	0.341571	0.732841	FALSE
ENSG00000075975	MKRN2	23609	-0.109318	0.228636	-0.0331156	0.594179	-0.354912	0.722829	FALSE
ENSG00000076003	MCM6	4175	0.262873	0.0109161	0.250548	3.98633e-06	0.674198	0.500547	FALSE
ENSG00000076043	REXO2	25996	0.72075	8.12226e-08	0.171361	0.00363211	-0.634425	0.52614	FALSE
ENSG00000076053	RBM7	10179	0.760936	8.74759e-22	0.0883511	0.15408	-1.82979	0.0679717	FALSE
ENSG00000076067	RBMS2	5939	-0.0953205	0.172027	-0.0679129	0.243757	-0.784413	0.433229	FALSE
ENSG00000076108	BAZ2A	11176	-0.0943297	0.116341	-0.238791	8.59454e-06	0.374418	0.708277	FALSE
ENSG00000076201	PTPN23	25930	0.306942	0.00229603	-0.161514	0.00266898	-0.883498	0.37746	FALSE
ENSG00000076242	MLH1	4292	0.00495306	0.936389	0.0743184	0.30219	0.394497	0.693409	FALSE
ENSG00000076248	UNG	7374	-0.0784728	0.49946	0.0599602	0.308153	2.0791	0.0381992	FALSE
ENSG00000076258	FMO4	2329	-0.0247114	0.796673	-0.00231244	0.967277	0.282545	0.777661	FALSE
ENSG00000076321	KLHL20	27252	0.130286	0.0709729	-0.0611411	0.440915	0.493985	0.621568	FALSE
ENSG00000076344	RGS11	8786	-0.0199585	0.788021	-0.109273	0.00292258	0.935994	0.3498	FALSE
ENSG00000076351	SLC46A1	113235	0.107802	0.0182245	-0.249498	8.06789e-07	-0.0266857	0.978723	FALSE
ENSG00000076356	PLXNA2	5362	-0.141011	0.106227	-0.0975092	0.0259978	0.792339	0.428599	FALSE
ENSG00000076382	SPAG5	10615	0.18389	0.000294152	0.140417	0.00350737	0.634946	0.5258	FALSE
ENSG00000076513	ANKRD13A	88455	-0.0990626	0.284186	-0.185785	0.00404992	-0.512034	0.608889	FALSE
ENSG00000076554	TPD52	7163	-0.0643843	0.316417	-0.144227	1.59287e-05	1.42195	0.155763	FALSE
ENSG00000076555	ACACB	32	-0.0716456	0.498064	-0.0764401	0.0875646	-2.72709	0.00665033	FALSE
ENSG00000076604	TRAF4	9618	0.202832	0.000225537	0.0576143	0.187347	-0.142367	0.886857	FALSE
ENSG00000076641	PAG1	55824	-0.0633426	0.304444	-0.162193	0.000279672	1.47907	0.139852	FALSE
ENSG00000076650	GPATCH1	55094	0.083269	0.315731	-0.0695912	0.365431	1.44441	0.149349	FALSE
ENSG00000076662	ICAM3	3385	0.0199866	0.759316	-0.0332788	0.4849	1.17579	0.240327	FALSE
ENSG00000076685	NT5C2	22978	0.607006	1.97637e-11	0.145618	0.035238	0.852323	0.394508	FALSE
ENSG00000076706	MCAM	102465453	0.0892381	0.25103	-0.00337883	0.921922	-1.1593	0.246975	FALSE
ENSG00000076716	GPC4	2239	0.0179843	0.848421	-0.0614811	0.0710386	-2.30406	0.0216944	FALSE
ENSG00000076770	MBNL3	55796	0.0485749	0.605918	0.0648272	0.129134	0.422307	0.673011	FALSE
ENSG00000076864	RAP1GAP	5909	0.19106	0.0421988	-0.145653	1.62008e-06	2.1706	0.0305071	FALSE
ENSG00000076924	XAB2	56949	-0.00839606	0.891277	-0.195228	0.00114534	1.34947	0.177896	FALSE
ENSG00000076928	ARHGEF1	100505585	-0.140326	0.0820412	-0.0559544	0.182889	1.36151	0.174065	FALSE
ENSG00000076944	STXBP2	6813	-0.0281584	0.685894	-0.142275	0.000431009	1.77511	0.076585	FALSE
ENSG00000076984	MAP2K7	5609	-0.00478325	0.943193	-0.189862	0.00201736	1.24962	0.212115	FALSE
ENSG00000077044	DGKD	8527	0.0943199	0.236501	-0.179474	6.98236e-05	-0.359521	0.719381	FALSE
ENSG00000077063	CTTNBP2	83992	0.158908	0.00604916	-0.248359	1.37801e-07	1.61406	0.107247	FALSE
ENSG00000077080	ACTL6B	51412	0.18009	0.00228293	-0.0711975	0.123919	1.29821	0.194908	FALSE
ENSG00000077092	RARB	5915	0.0826526	0.50651	0.145982	0.00114456	1.56319	0.118741	FALSE
ENSG00000077097	TOP2B	7155	0.0603056	0.612302	-0.132906	0.0397353	0.63091	0.528434	FALSE
ENSG00000077147	TM9SF3	56889	0.106357	0.40422	-0.0885396	0.161131	-0.257666	0.796788	FALSE
ENSG00000077150	NFKB2	4791	0.0520139	0.443304	-0.00883386	0.835925	0.0478502	0.961858	FALSE
ENSG00000077152	UBE2T	29089	0.0484633	0.499509	0.284958	4.11899e-11	0.771235	0.44099	FALSE
ENSG00000077157	PPP1R12B	4660	0.045908	0.530753	-0.00543926	0.900689	0.654225	0.513316	FALSE
ENSG00000077232	DNAJC10	54431	-0.0259206	0.703788	-0.0450185	0.434886	0.496355	0.619897	FALSE
ENSG00000077235	GTF3C1	2975	-0.0262958	0.755241	-0.0619134	0.224398	0.625827	0.53176	FALSE
ENSG00000077238	IL4R	3566	-0.0410456	0.632862	0.142328	0.000384642	-0.550316	0.582388	FALSE
ENSG00000077254	USP33	23032	0.461089	0.00328354	-0.0524369	0.492168	-0.137129	0.890993	FALSE
ENSG00000077264	PAK3	5063	-0.0246321	0.728953	0.0251262	0.658188	-0.391627	0.695527	FALSE
ENSG00000077274	CAPN6	827	0.0996317	0.138117	-0.046189	0.0847505	-0.184574	0.85365	FALSE
ENSG00000077279	DCX	1641	0.137182	0.108522	0.0300101	0.645861	-0.465298	0.641953	FALSE
ENSG00000077312	SNRPA	6626	0.00533442	0.928424	0.0851355	0.147732	2.58149	0.0101666	FALSE
ENSG00000077327	SPAG6	9576	-0.0589034	0.653611	-0.147179	0.00156448	-0.176813	0.859739	FALSE
ENSG00000077348	EXOSC5	56915	-0.0871131	0.215183	-0.0478447	0.408902	2.05664	0.0403219	FALSE
ENSG00000077380	DYNC1I2	1781	-0.076535	0.220483	-0.0914166	0.0672345	-3.79218	0.000170637	FALSE
ENSG00000077420	APBB1IP	54518	-0.0472173	0.603747	0.0215874	0.57761	-0.400444	0.689028	FALSE
ENSG00000077454	LRCH4	4034	0.167808	0.00710244	-0.0973451	0.0489497	-0.191224	0.84844	FALSE
ENSG00000077458	FAM76B	143684	0.225849	0.00557019	-0.0984785	0.165094	0.67097	0.502599	FALSE
ENSG00000077463	SIRT6	51548	-0.0450314	0.530282	-0.137786	0.0526436	0.717974	0.473162	FALSE
ENSG00000077498	TYR	7299	0.00412223	0.956645	-0.0271113	0.507352	1.21388	0.22546	FALSE
ENSG00000077514	POLD3	10714	-0.0915613	0.149796	-0.0285986	0.65951	0.786784	0.43184	FALSE
ENSG00000077522	ACTN2	88	-0.0318922	0.762491	0.0102573	0.709141	0.184231	0.853919	FALSE
ENSG00000077549	CAPZB	832	-0.100232	0.174477	0.103262	0.134496	-0.0600156	0.952171	FALSE
ENSG00000077585	GPR137B	7107	-0.286902	0.0149439	0.0673258	0.14985	-0.963038	0.336068	FALSE
ENSG00000077616	NAALAD2	10003	-0.00038131	0.996033	-0.0171835	0.812078	1.36334	0.173489	FALSE
ENSG00000077684	JADE1	79960	-0.152485	0.237529	-0.311055	1.92455e-06	0.172587	0.863057	FALSE
ENSG00000077713	SLC25A43	203427	0.089069	0.402831	0.0638458	0.26864	1.01268	0.31178	FALSE
ENSG00000077721	UBE2A	7319	0.0330063	0.774219	0.283744	0.000402001	-1.69466	0.0908614	FALSE
ENSG00000077782	FGFR1	2260	-0.0269732	0.620409	-0.0522657	0.0339695	1.2952	0.195944	FALSE
ENSG00000077800	FKBP6	8468	-0.119189	0.0968777	-0.342348	0.271265	-0.386667	0.699194	FALSE
ENSG00000077935	SMC1B	27127	0.131809	0.10949	0.260177	0.000924053	0.872937	0.383183	FALSE
ENSG00000077942	FBLN1	2192	0.161898	0.0131124	0.0393731	0.085065	0.0496149	0.960452	FALSE
ENSG00000077943	ITGA8	8516	-0.00238201	0.983093	0.0204434	0.705368	-0.579833	0.56233	FALSE
ENSG00000077984	CST7	8530	0.145878	0.0658669	-0.0128251	0.698282	0.54255	0.58772	FALSE
ENSG00000078018	MAP2	4133	-0.0580154	0.3904	0.0326726	0.329538	1.92298	0.0551409	FALSE
ENSG00000078043	PIAS2	9063	0.0384152	0.70626	-0.0189512	0.755601	-1.23106	0.21897	FALSE
ENSG00000078053	AMPH	273	0.327117	0.000560612	0.00819597	0.829562	0.362333	0.717281	FALSE
ENSG00000078061	ARAF	369	0.053216	0.529638	-0.145361	0.0652735	0.97043	0.332377	FALSE
ENSG00000078070	MCCC1	56922	0.0368554	0.617898	0.0534111	0.336796	1.29245	0.196895	FALSE
ENSG00000078081	LAMP3	27074	0.117934	0.0796197	-0.0428485	0.164651	-0.211242	0.832798	FALSE
ENSG00000078098	FAP	2191	-0.31485	0.00501498	0.116188	0.000246262	-1.21374	0.225512	FALSE
ENSG00000078114	NEBL	10529	0.000617648	0.995431	-0.0902397	0.00201593	-0.43301	0.665224	FALSE
ENSG00000078140	UBE2K	3093	0.118974	0.0476449	0.0327481	0.618515	0.390453	0.696394	FALSE
ENSG00000078142	PIK3C3	5289	0.0927986	0.259723	0.101274	0.148446	-1.27178	0.204138	FALSE
ENSG00000078177	N4BP2	55728	0.452071	1.60293e-07	-0.151242	0.0233142	-0.72215	0.470594	FALSE
ENSG00000078237	C12orf5	57103	0.133861	0.0265106	0.139486	0.046498	-1.32275	0.186621	FALSE
ENSG00000078246	TULP3	7289	0.178232	0.000256669	0.133897	0.027673	-0.0279333	0.977728	FALSE
ENSG00000078269	SYNJ2	8871	0.0020821	0.980479	0.0340545	0.549065	0.175058	0.861117	FALSE
ENSG00000078295	ADCY2	108	0.251266	0.00210962	0.0645848	0.069322	-0.456151	0.648511	FALSE
ENSG00000078304	PPP2R5C	5527	0.0913786	0.247171	0.058994	0.427256	1.50886	0.132066	FALSE
ENSG00000078369	GNB1	2782	0.0426118	0.381806	-0.0988385	0.106785	-0.019589	0.98438	FALSE
ENSG00000078399	HOXA9	442920	0.00201264	0.973059	0.116108	1.35844e-05	2.19332	0.0288177	FALSE
ENSG00000078401	EDN1	1906	0.0463723	0.478087	0.0431401	0.230605	-1.06577	0.287123	FALSE
ENSG00000078403	MLLT10	8028	-0.104801	0.237269	0.19582	0.016465	0.537988	0.590863	FALSE
ENSG00000078487	ZCWPW1	55063	0.0766794	0.147534	0.0416105	0.535268	0.309214	0.757308	FALSE
ENSG00000078549	ADCYAP1R1	117	0.196679	0.0373905	0.0541597	0.293797	-0.131001	0.895835	FALSE
ENSG00000078579	FGF20	26281	0.0085667	0.924648	-0.152124	0.0844974	-0.253692	0.799854	FALSE
ENSG00000078589	P2RY10	27334	0.0955968	0.269366	-0.128534	0.00825273	-1.31997	0.187546	FALSE
ENSG00000078596	ITM2A	9452	0.16858	0.101721	-0.0835855	0.00231319	1.72762	0.0847719	FALSE
ENSG00000078668	VDAC3	7419	0.169629	0.00110064	0.207475	0.00193371	0.804773	0.421394	FALSE
ENSG00000078674	PCM1	5108	-0.0331629	0.61781	-0.0985698	0.0924956	0.916696	0.359815	FALSE
ENSG00000078687	TNRC6C	57690	-0.0838086	0.254159	-0.287809	9.58449e-09	0.205288	0.837444	FALSE
ENSG00000078699	CBFA2T2	9139	-0.0109403	0.852628	-0.144039	0.0117917	1.34637	0.178891	FALSE
ENSG00000078747	ITCH	83737	-0.114912	0.0895339	-0.0517906	0.495617	-1.21439	0.225266	FALSE
ENSG00000078795	PKD2L2	27039	0.144347	0.135588	-0.452694	0.0450255	-0.0599701	0.952207	FALSE
ENSG00000078804	TP53INP2	58476	-0.00657218	0.934911	-0.0886498	0.0585675	0.24568	0.806047	FALSE
ENSG00000078808	SDF4	51150	0.0668646	0.146939	-0.099923	0.0623299	-0.726431	0.467969	FALSE
ENSG00000078814	MYH7B	57644	0.19526	0.0197971	-0.126687	0.0555747	-0.319416	0.749566	FALSE
ENSG00000078900	TP73	7161	-0.0124529	0.872222	-0.0861006	0.0541679	0.253346	0.800122	FALSE
ENSG00000078902	TOLLIP	54472	-0.112612	0.186486	-0.0292274	0.654426	-0.785289	0.432716	FALSE
ENSG00000078967	UBE2D4	51619	0.0812969	0.520463	-0.0668032	0.330579	0.683792	0.494474	FALSE
ENSG00000079101	CLUL1	27098	0.0403283	0.269515	-0.0911001	0.0164097	1.26097	0.208001	FALSE
ENSG00000079102	RUNX1T1	862	-0.234331	0.00573499	-0.0293413	0.509388	-1.39245	0.164505	FALSE
ENSG00000079112	CDH17	1015	0.0222803	0.73734	0.0119449	0.509274	-0.81597	0.414968	FALSE
ENSG00000079134	THOC1	9984	0.0396299	0.645256	0.077925	0.150314	1.986	0.0476662	FALSE
ENSG00000079150	FKBP7	51661	0.0989219	0.393268	0.0978382	0.0186048	-0.95275	0.341251	FALSE
ENSG00000079156	OSBPL6	114880	-0.0731297	0.455582	0.0441111	0.344544	-0.605202	0.545364	FALSE
ENSG00000079215	SLC1A3	6507	0.155819	0.0294355	0.182653	4.99757e-08	0.868711	0.385489	FALSE
ENSG00000079246	XRCC5	7520	-0.00708007	0.931694	-0.0388114	0.506411	0.196875	0.844018	FALSE
ENSG00000079257	LXN	56925	0.0801997	0.361724	0.0870482	0.0381007	0.168251	0.866465	FALSE
ENSG00000079263	SP140	101928789	-0.11253	0.479431	0.0144961	0.74994	-0.592219	0.554015	FALSE
ENSG00000079277	MKNK1	8569	0.164223	0.0124424	0.0680637	0.295284	-1.11326	0.266218	FALSE
ENSG00000079308	TNS1	7145	-0.110054	0.32584	-0.0858138	0.0299903	0.12253	0.902536	FALSE
ENSG00000079313	REXO1	100302210	0.243475	0.000100903	-0.109372	0.0352105	0.600239	0.548663	FALSE
ENSG00000079332	SAR1A	56681	-0.0626524	0.552555	0.2652	0.000273177	-0.693158	0.488584	FALSE
ENSG00000079335	CDC14A	8556	0.0447356	0.597558	-0.106678	0.10551	0.839985	0.401382	FALSE
ENSG00000079337	RAPGEF3	10411	0.340772	9.68499e-09	-0.061876	0.0945676	0.777937	0.437033	FALSE
ENSG00000079385	CEACAM1	634	-0.0596763	0.376398	-0.041182	0.0939032	-1.01391	0.311194	FALSE
ENSG00000079387	SENP1	29843	0.294925	0.000694918	-0.112378	0.0721764	0.0261768	0.979128	FALSE
ENSG00000079393	DUSP13	51207	-0.0896754	0.126455	0.0485956	0.271277	0.0787151	0.937296	FALSE
ENSG00000079432	CIC	23152	-0.0985982	0.163829	-0.201	2.64716e-05	0.590489	0.555172	FALSE
ENSG00000079435	LIPE	3991	-0.0542889	0.398232	-0.157532	3.26359e-05	-0.367297	0.713578	FALSE
ENSG00000079459	FDFT1	2222	0.101538	0.180008	0.107337	0.0500012	1.23818	0.216325	FALSE
ENSG00000079462	PAFAH1B3	5050	-0.103893	0.13955	-0.123806	0.00654702	-0.292059	0.770382	FALSE
ENSG00000079482	OPHN1	4983	0.138515	0.0739273	-0.0176605	0.761393	0.395328	0.692796	FALSE
ENSG00000079557	AFM	173	-0.272407	0.025797	0.063564	0.0100762	-0.524744	0.600031	FALSE
ENSG00000079616	KIF22	3835	0.0960825	0.149172	0.0530546	0.357458	1.31188	0.190259	FALSE
ENSG00000079689	SCGN	10590	-0.0451774	0.585009	-0.104629	0.000795992	-1.75665	0.0796876	FALSE
ENSG00000079739	PGM1	5236	-0.0290952	0.67139	0.151932	0.00615659	-0.398303	0.690604	FALSE
ENSG00000079785	DDX1	1653	0.117445	0.136859	0.386605	2.27324e-06	0.829835	0.407091	FALSE
ENSG00000079805	DNM2	1785	0.0468671	0.567021	-0.0761936	0.204983	0.413661	0.679328	FALSE
ENSG00000079819	EPB41L2	2037	0.00427675	0.973287	0.0703397	0.0819051	0.122585	0.902493	FALSE
ENSG00000079841	RIMS1	22999	-0.130471	0.0541683	-0.0293413	0.605908	-1.93366	0.0538095	FALSE
ENSG00000079931	MOXD1	26002	0.0140596	0.905776	0.0490973	0.135211	-1.03963	0.299096	FALSE
ENSG00000079950	STX7	8417	-0.0256165	0.786935	0.0720155	0.253659	0.108692	0.913497	FALSE
ENSG00000079974	RABL2B	11159	-0.0271957	0.793314	-0.112887	0.0990391	-0.877914	0.380479	FALSE
ENSG00000079999	KEAP1	9817	0.0469273	0.19652	-0.0831111	0.176383	-0.0680613	0.945768	FALSE
ENSG00000080007	DDX43	55510	-0.194714	0.012409	0.018212	0.75557	0.653712	0.513646	FALSE
ENSG00000080031	PTPRH	5794	0.010092	0.896896	0.05995	0.0517776	0.342344	0.732259	FALSE
ENSG00000080166	DCT	1638	-0.00862524	0.913522	0.0592386	0.129487	-0.896592	0.370437	FALSE
ENSG00000080189	SLC35C2	51006	-0.10186	0.0988606	0.00229769	0.972417	0.352045	0.724977	FALSE
ENSG00000080224	EPHA6	285220	0.0017578	0.978579	-0.0327775	0.673243	0.0819389	0.934733	FALSE
ENSG00000080293	SCTR	6344	0.183215	0.000265723	-0.187902	2.01955e-08	-0.790103	0.429902	FALSE
ENSG00000080298	RFX3	5991	-0.0570341	0.607388	-0.0850123	0.188644	0.327246	0.743641	FALSE
ENSG00000080345	RIF1	101929336	-0.217698	0.0373031	0.0230985	0.708696	-0.971639	0.331775	FALSE
ENSG00000080371	RAB21	23011	-0.0868734	0.120023	-0.096401	0.203812	0.736486	0.461836	FALSE
ENSG00000080493	SLC4A4	8671	-0.131646	0.405528	-0.147685	4.90136e-05	1.53702	0.125022	FALSE
ENSG00000080503	SMARCA2	6595	0.0681666	0.388562	-0.176099	0.000298647	0.598226	0.550003	FALSE
ENSG00000080511	RDH8	50700	0.104112	0.180784	0.221284	0.111171	0.632393	0.527466	FALSE
ENSG00000080546	SESN1	27244	-0.0103165	0.891612	-0.201554	3.53284e-05	-0.954555	0.340338	FALSE
ENSG00000080561	MID2	11043	-0.0619697	0.578849	-0.152973	0.0034774	0.905886	0.365502	FALSE
ENSG00000080573	COL5A3	50509	0.102118	0.193963	0.011384	0.744549	1.84313	0.0659959	FALSE
ENSG00000080603	SRCAP	10847	0.0174914	0.730322	-0.125769	0.00522724	1.12708	0.260337	FALSE
ENSG00000080618	CPB2	1361	0.0447998	0.428527	0.0732203	0.000115942	-0.862091	0.389117	FALSE
ENSG00000080644	CHRNA3	1136	-0.08487	0.52445	-0.0347738	0.471076	1.23156	0.218786	FALSE
ENSG00000080709	KCNN2	3781	0.28236	0.000277057	-0.0617682	0.307034	1.32846	0.184729	FALSE
ENSG00000080802	CNOT4	4850	0.223316	0.00173172	-0.29832	0.000381346	1.04265	0.297693	FALSE
ENSG00000080815	PSEN1	5663	-0.0480745	0.568332	0.0548908	0.451201	-0.694571	0.487698	FALSE
ENSG00000080819	CPOX	1371	-0.10504	0.309109	0.0552112	0.438791	-0.386136	0.699587	FALSE
ENSG00000080822	CLDND1	56650	-0.0638594	0.559498	0.313089	9.56249e-06	-0.441962	0.658739	FALSE
ENSG00000080823	MOK	5891	0.105668	0.0420784	-0.158514	0.00040711	1.69514	0.0907713	FALSE
ENSG00000080824	HSP90AA1	3320	0.187344	0.00593916	0.141236	0.0224459	1.07917	0.281115	FALSE
ENSG00000080839	RBL1	5933	-0.0398648	0.575148	0.144571	0.0223174	0.657033	0.51151	FALSE
ENSG00000080845	DLGAP4	22839	-0.134495	0.239908	-0.103641	0.119369	-0.143765	0.885753	FALSE
ENSG00000080854	IGSF9B	22997	-0.195112	0.0679222	-0.160508	0.000555529	0.941307	0.347075	FALSE
ENSG00000080910	CFHR2	3080	0.432915	2.4234e-08	0.0827069	1.68888e-05	1.21584	0.224711	FALSE
ENSG00000080986	NDC80	10403	0.0312051	0.601984	0.240707	3.94198e-08	2.07551	0.0385315	FALSE
ENSG00000081014	AP4E1	23431	-0.0154397	0.899781	0.0542322	0.513706	0.91078	0.36292	FALSE
ENSG00000081019	RSBN1	54665	-0.118391	0.0521729	-0.232759	0.00284537	0.605141	0.545404	FALSE
ENSG00000081026	MAGI3	260425	-0.0960225	0.260449	-0.120958	0.0300357	1.53563	0.125362	FALSE
ENSG00000081041	CXCL2	2920	-0.0602092	0.360123	0.11407	0.000109525	-0.895027	0.371272	FALSE
ENSG00000081051	AFP	174	-0.259956	0.0227502	0.24478	8.73382e-07	-1.38149	0.167844	FALSE
ENSG00000081052	COL4A4	1286	-0.0662473	0.50492	-0.202301	0.000619073	1.13796	0.255769	FALSE
ENSG00000081059	TCF7	6932	-0.0370356	0.720043	-0.0410683	0.250559	0.243215	0.807955	FALSE
ENSG00000081087	OSTM1	28962	0.13242	0.103324	-0.019589	0.745714	0.614906	0.538941	FALSE
ENSG00000081138	CDH7	1005	0.21138	0.00195838	-0.0908491	0.271837	-0.390876	0.696082	FALSE
ENSG00000081148	IMPG2	50939	-0.122332	0.198071	-0.353285	0.0550809	8.05147	8.0568e-15	FALSE
ENSG00000081154	PCNP	57092	-0.107537	0.112112	0.130676	0.0566191	-1.84943	0.0650807	FALSE
ENSG00000081177	EXD2	55218	-0.0454166	0.548769	-0.0785137	0.243405	-1.32824	0.184803	FALSE
ENSG00000081181	ARG2	384	0.126879	0.115165	0.0503424	0.250991	1.3771	0.169196	FALSE
ENSG00000081189	MEF2C	4208	0.189039	0.225056	-0.148144	0.000283847	-1.07639	0.282353	FALSE
ENSG00000081248	CACNA1S	779	0.0129085	0.849376	0.0442139	0.554304	-0.683806	0.494465	FALSE
ENSG00000081277	PKP1	5317	0.0665545	0.293779	0.112498	3.90244e-07	0.685029	0.493694	FALSE
ENSG00000081307	UBA5	79876	-0.00851995	0.935637	-0.0810938	0.350886	-2.49928	0.0128156	FALSE
ENSG00000081320	STK17B	9262	-0.0838669	0.149884	0.104711	0.0192628	0.516069	0.606071	FALSE
ENSG00000081377	CDC14B	8555	0.00870101	0.918178	0.180207	0.00138809	1.37439	0.170036	FALSE
ENSG00000081386	ZNF510	22869	-0.127119	0.215405	-0.078529	0.2881	-1.13145	0.258496	FALSE
ENSG00000081479	LRP2	4036	-0.14291	0.119178	-0.0806448	0.0140893	1.0432	0.297441	FALSE
ENSG00000081665	ZNF506	440515	0.161444	0.00947309	-0.119361	0.0338054	-0.927155	0.354365	FALSE
ENSG00000081692	JMJD4	65094	0.153993	0.121811	0.0100481	0.859847	-1.81053	0.0709092	FALSE
ENSG00000081721	DUSP12	11266	0.315776	2.72198e-14	0.133892	0.0527957	1.06884	0.285741	FALSE
ENSG00000081760	AACS	65985	0.0484493	0.565979	0.139348	0.0194771	0.648321	0.517123	FALSE
ENSG00000081791	KIAA0141	9812	-0.564875	1.66189e-07	-0.226984	0.000575074	0.438545	0.661211	FALSE
ENSG00000081800	SLC13A1	6561	0.175812	0.0757292	-0.943744	0.140555	-0.105038	0.916395	FALSE
ENSG00000081803	CADPS2	93664	0.180052	0.0602544	-0.259665	6.73529e-10	-0.265881	0.790458	FALSE
ENSG00000081818	PCDHB4	56131	0.141403	0.351948	-0.0602819	0.240952	0.559351	0.576213	FALSE
ENSG00000081842	PCDHA6	56142	0.174283	0.102903	-0.131852	0.0234947	-1.10077	0.271611	FALSE
ENSG00000081853	PCDHGA2	56113	-0.145639	0.432906	-0.168411	0.00213686	1.39008	0.165223	FALSE
ENSG00000081870	HSPB11	51668	-0.0557014	0.552292	0.267573	9.17896e-05	-1.3123	0.190116	FALSE
ENSG00000081913	PHLPP1	23239	0.0976166	0.193977	-0.0035055	0.946155	-1.59118	0.112303	FALSE
ENSG00000081923	ATP8B1	5205	-0.114192	0.344594	-0.194666	4.10787e-07	1.08461	0.278703	FALSE
ENSG00000081985	IL12RB2	3595	0.184967	0.0782628	0.240373	1.73284e-07	-0.447266	0.654908	FALSE
ENSG00000082014	SMARCD3	6604	0.0224963	0.730901	-0.0202603	0.578242	0.532945	0.594346	FALSE
ENSG00000082068	WDR70	55100	0.0561089	0.399624	0.128938	0.105032	-1.24457	0.213965	FALSE
ENSG00000082074	FYB	2533	-0.134484	0.186638	0.079694	0.0292971	0.853994	0.393583	FALSE
ENSG00000082126	MPP4	58538	-0.0280374	0.762491	0.297707	0.0429577	0.530406	0.596104	FALSE
ENSG00000082146	STRADB	55437	-0.014147	0.868585	0.015198	0.794803	0.152649	0.878746	FALSE
ENSG00000082153	BZW1	9689	0.0265283	0.743764	0.0479508	0.347359	-0.0564021	0.955048	FALSE
ENSG00000082175	PGR	5241	-0.0382351	0.726659	-0.135256	0.00457333	-0.974464	0.330373	FALSE
ENSG00000082196	C1QTNF3	114899	-0.0388425	0.62629	0.0364909	0.209259	0.293143	0.769554	FALSE
ENSG00000082212	ME2	4200	0.0585021	0.364149	0.11746	0.0681482	0.920179	0.357994	FALSE
ENSG00000082213	C5orf22	55322	-0.213261	0.000531556	0.0527755	0.452181	-0.628273	0.530158	FALSE
ENSG00000082258	CCNT2	905	0.46129	2.50738e-05	-0.0638581	0.337439	-0.394062	0.69373	FALSE
ENSG00000082269	FAM135A	57579	-0.169051	0.130856	0.128855	0.00786048	-0.350877	0.725852	FALSE
ENSG00000082293	COL19A1	1310	-0.0460267	0.491691	0.106324	0.244332	-0.272388	0.785454	FALSE
ENSG00000082397	EPB41L3	23136	-0.0741573	0.362405	-0.0470653	0.19073	1.79972	0.0726043	FALSE
ENSG00000082438	COBLL1	22837	-0.0772889	0.316926	-0.0484161	0.279178	1.11944	0.263575	FALSE
ENSG00000082458	DLG3	1741	-0.0437878	0.736128	0.00866322	0.840784	0.567123	0.570926	FALSE
ENSG00000082482	KCNK2	3776	0.0877217	0.239247	0.0679835	0.0529814	0.0962001	0.923406	FALSE
ENSG00000082497	SERTAD4	56256	0.0882674	0.325885	-0.00146468	0.962697	2.2986	0.0220053	FALSE
ENSG00000082512	TRAF5	7188	0.039195	0.622119	-0.0868039	0.0476326	-1.02251	0.307112	FALSE
ENSG00000082515	MRPL22	29093	-0.0561584	0.552137	0.143345	0.0291213	0.551112	0.581842	FALSE
ENSG00000082516	GEMIN5	25929	-0.0542464	0.562055	-0.0600723	0.45865	1.28894	0.198111	FALSE
ENSG00000082556	OPRK1	4986	0.00463912	0.940797	-0.0458022	0.566095	-0.255648	0.798345	FALSE
ENSG00000082641	NFE2L1	4779	-0.0680822	0.173178	-0.117224	0.0110052	-1.07114	0.284706	FALSE
ENSG00000082684	SEMA5B	54437	-0.0214015	0.821478	-0.0354243	0.436614	-0.310457	0.756363	FALSE
ENSG00000082701	GSK3B	2932	0.0329177	0.555557	-0.0068755	0.915911	0.944716	0.345333	FALSE
ENSG00000082781	ITGB5	3693	0.0491797	0.406015	-0.00724942	0.832248	-1.79186	0.073856	FALSE
ENSG00000082805	ERC1	23085	0.266299	0.000263223	0.0501468	0.380942	-0.433951	0.664541	FALSE
ENSG00000082898	XPO1	7514	0.0544389	0.3924	0.174197	0.0188374	0.0669643	0.946641	FALSE
ENSG00000082996	RNF13	11342	0.0665613	0.465114	-0.0290435	0.614886	0.794893	0.427113	FALSE
ENSG00000083067	TRPM3	80036	-0.164282	0.170629	0.0294963	0.742416	-0.3612	0.718127	FALSE
ENSG00000083093	PALB2	79728	0.00418181	0.955963	0.0658567	0.468903	-1.16241	0.245713	FALSE
ENSG00000083097	DOPEY1	23033	-0.0514257	0.643345	-0.175568	0.00746453	-0.0983004	0.921739	FALSE
ENSG00000083099	LYRM2	57226	0.262462	0.00267842	0.0396538	0.559419	1.19242	0.233754	FALSE
ENSG00000083123	BCKDHB	594	-0.120853	0.122404	0.020926	0.740997	-1.44366	0.149561	FALSE
ENSG00000083168	KAT6A	7994	0.0670038	0.266248	-0.0942234	0.12123	-0.828879	0.407632	FALSE
ENSG00000083223	ZCCHC6	79670	0.00367186	0.958234	0.0205216	0.769448	0.0850514	0.93226	FALSE
ENSG00000083290	ULK2	9706	-0.119089	0.233759	-0.222123	1.56396e-05	0.919213	0.358498	FALSE
ENSG00000083307	GRHL2	79977	0.0777629	0.247532	-0.102932	0.000183972	1.0711	0.284722	FALSE
ENSG00000083312	TNPO1	3842	0.0435517	0.728785	0.036933	0.552144	-0.831788	0.405989	FALSE
ENSG00000083444	PLOD1	5351	0.023486	0.80476	0.190812	3.99573e-05	1.04695	0.295709	FALSE
ENSG00000083457	ITGAE	3682	0.225943	0.000832726	0.186482	0.00225247	0.918111	0.359074	FALSE
ENSG00000083520	DIS3	22894	0.0910602	0.221094	-0.0972068	0.220383	0.0751351	0.940142	FALSE
ENSG00000083535	PIBF1	10464	0.0910508	0.221122	-0.110768	0.130428	2.37847	0.0178194	FALSE
ENSG00000083544	TDRD3	81550	0.137951	0.166252	-0.171788	0.0134299	-0.280332	0.779358	FALSE
ENSG00000083635	NUFIP1	26747	-0.00393911	0.958369	0.0308757	0.734115	2.4893	0.0131756	FALSE
ENSG00000083642	PDS5B	23047	0.0750057	0.215126	-0.229096	0.000116597	-0.410877	0.681367	FALSE
ENSG00000083720	OXCT1	5019	0.115051	0.190953	0.166552	3.79828e-05	1.2647	0.206663	FALSE
ENSG00000083750	RRAGB	10325	0.160961	0.0779707	-0.0511288	0.387511	0.521845	0.602046	FALSE
ENSG00000083782	EPYC	1833	0.0157252	0.875922	0.0867137	0.00963864	0.821094	0.412046	FALSE
ENSG00000083799	CYLD	1540	-0.10052	0.0704748	0.0652812	0.266261	0.28485	0.775896	FALSE
ENSG00000083807	SLC27A5	10998	0.0598845	0.223242	0.0595648	0.0502364	0.657757	0.511045	FALSE
ENSG00000083812	ZNF324	25799	0.108218	0.024819	-0.287595	0.000350414	0.615537	0.538525	FALSE
ENSG00000083814	ZNF671	79891	-0.0577096	0.460458	-0.17937	0.00225958	-0.356462	0.721669	FALSE
ENSG00000083817	ZNF416	55659	-0.107221	0.162547	0.0946699	0.242598	-1.27302	0.203699	FALSE
ENSG00000083828	ZNF586	54807	-0.0404378	0.599385	-0.234637	0.000436873	-1.74372	0.0819205	FALSE
ENSG00000083838	ZNF446	55663	0.104097	0.0186328	-0.405275	7.52976e-11	0.478672	0.632414	FALSE
ENSG00000083844	ZNF264	9422	-0.0624938	0.414667	-0.125569	0.0457731	-1.12184	0.262556	FALSE
ENSG00000083845	RPS5	6193	0.112923	0.0360096	-0.0128237	0.803313	-0.425697	0.670541	FALSE
ENSG00000083857	FAT1	2195	-0.0779901	0.226757	0.0988844	0.00316907	-0.535856	0.592334	FALSE
ENSG00000083937	CHMP2B	25978	-0.0358473	0.685179	0.0799849	0.216614	1.36641	0.172521	FALSE
ENSG00000084070	SMAP2	64744	0.14682	0.103684	-0.0905614	0.106133	0.445033	0.656519	FALSE
ENSG00000084072	PPIE	10450	-0.0090898	0.919319	0.199658	0.00802455	3.37145	0.000815173	FALSE
ENSG00000084073	ZMPSTE24	10269	0.174406	0.0552338	0.00812098	0.894181	1.6864	0.0924416	FALSE
ENSG00000084090	STARD7	56910	0.160219	0.227868	-0.0519115	0.50329	-0.383848	0.70128	FALSE
ENSG00000084093	REST	5978	-0.038184	0.647063	-0.180552	0.00359429	2.10034	0.0362794	FALSE
ENSG00000084110	HAL	3034	-0.00443991	0.968196	0.128316	0.000206805	0.225098	0.82201	FALSE
ENSG00000084112	SSH1	54434	0.0616769	0.626128	-0.087563	0.197721	0.0041668	0.996677	FALSE
ENSG00000084207	GSTP1	2950	0.064665	0.243982	0.162598	4.954e-07	-0.805931	0.420727	FALSE
ENSG00000084234	APLP2	334	0.368179	0.00064	0.0434621	0.419884	0.122353	0.902677	FALSE
ENSG00000084453	SLCO1A2	6579	0.198409	0.00590096	0.199992	0.000208357	0.438097	0.661535	FALSE
ENSG00000084463	WBP11	51729	0.132806	0.093466	-0.0680344	0.251649	-0.0298761	0.97618	FALSE
ENSG00000084623	EIF3I	8668	0.0835579	0.0749434	0.111437	0.144022	1.5425	0.123685	FALSE
ENSG00000084628	NKAIN1	79570	0.0270475	0.681144	-0.0743074	0.0213393	-1.72338	0.0855364	FALSE
ENSG00000084636	COL16A1	1307	0.0286173	0.658325	0.0610431	0.0284847	0.413847	0.679192	FALSE
ENSG00000084652	TXLNA	200081	0.100045	0.0392554	-0.00344745	0.951749	0.786535	0.431987	FALSE
ENSG00000084674	APOB	338	-0.0340821	0.810819	0.0588839	0.00117582	1.148	0.251604	FALSE
ENSG00000084676	NCOA1	8648	0.167107	0.00943775	-0.0714833	0.272722	-0.323685	0.746333	FALSE
ENSG00000084693	AGBL5	60509	0.121856	0.0532874	0.0604135	0.326964	-0.0195554	0.984407	FALSE
ENSG00000084710	EFR3B	22979	0.186122	0.0269781	-0.0393565	0.469069	0.286403	0.774707	FALSE
ENSG00000084731	KIF3C	3797	0.231358	0.00108487	0.0982457	0.0429802	-0.0459997	0.963332	FALSE
ENSG00000084733	RAB10	10890	0.239844	0.000358321	0.222551	0.000930378	-0.130658	0.896107	FALSE
ENSG00000084734	GCKR	2646	0.053088	0.498408	0.150438	1.05928e-06	0.0462894	0.963101	FALSE
ENSG00000084754	HADHA	3030	0.138818	0.0486785	0.236433	0.00581871	-1.8865	0.0598998	FALSE
ENSG00000084764	MAPRE3	22924	0.138925	0.108368	-0.0903798	0.0356578	-1.50624	0.132737	FALSE
ENSG00000084774	CAD	790	0.03045	0.703826	0.134787	0.0117105	-0.640844	0.521964	FALSE
ENSG00000085063	CD59	966	0.236993	2.95141e-05	0.171278	6.53807e-05	1.08344	0.279219	FALSE
ENSG00000085117	CD82	3732	0.194433	0.0257955	0.133636	4.17016e-05	0.100077	0.92033	FALSE
ENSG00000085185	BCORL1	63035	-0.126107	0.252601	-0.243572	0.000148343	2.52068	0.0120727	FALSE
ENSG00000085224	ATRX	546	0.133873	0.106139	-0.118981	0.0334917	-0.941322	0.347067	FALSE
ENSG00000085265	FCN1	2219	0.109413	0.258647	0.123123	0.000170745	1.53955	0.124403	FALSE
ENSG00000085274	MYNN	55892	0.105206	0.328292	0.0922476	0.197794	0.509041	0.610984	FALSE
ENSG00000085276	MECOM	2122	0.00985498	0.901082	-0.137849	3.13962e-05	0.992037	0.321736	FALSE
ENSG00000085365	SCAMP1	9522	0.244702	0.00365614	-0.184085	0.00200006	-1.76495	0.0782805	FALSE
ENSG00000085377	PREP	5550	0.175371	0.042024	-0.0130978	0.819723	0.277624	0.781434	FALSE
ENSG00000085382	HACE1	57531	-0.0638071	0.392405	-0.000681424	0.992053	-0.803704	0.422011	FALSE
ENSG00000085415	SEH1L	81929	0.147537	0.0219929	0.18295	0.00711849	-0.135333	0.892412	FALSE
ENSG00000085433	WDR47	22911	0.0964863	0.265412	-0.102061	0.130893	1.06044	0.289537	FALSE
ENSG00000085449	WDFY1	57590	-0.0256742	0.80048	-0.0956955	0.142848	-0.555537	0.578816	FALSE
ENSG00000085465	OVGP1	5016	-0.095816	0.398254	-0.188595	0.00121145	0.16167	0.871641	FALSE
ENSG00000085491	SLC25A24	29957	-0.0797804	0.3499	0.05544	0.325418	0.950334	0.342475	FALSE
ENSG00000085511	MAP3K4	4216	-0.0834304	0.475076	0.117304	0.0484653	-0.419256	0.675238	FALSE
ENSG00000085514	PILRA	29992	0.120869	0.0634275	0.0225501	0.60406	-0.334175	0.73841	FALSE
ENSG00000085552	IGSF9	57549	-0.0197878	0.726967	-0.0349536	0.245037	0.23778	0.812165	FALSE
ENSG00000085563	ABCB1	5243	0.285645	0.000280065	-0.0411881	0.214164	1.68212	0.0932694	FALSE
ENSG00000085644	ZNF213	7760	0.0840907	0.303893	-0.260224	1.52206e-05	-0.404829	0.685804	FALSE
ENSG00000085662	AKR1B1	231	-0.0886989	0.263651	0.103613	0.00637843	-1.24978	0.21206	FALSE
ENSG00000085719	CPNE3	8895	-0.0104094	0.8916	-0.0991225	0.0904436	2.0074	0.0453313	FALSE
ENSG00000085721	RRN3	54700	-0.048401	0.595918	-0.222371	0.00126937	0.14045	0.88837	FALSE
ENSG00000085733	CTTN	2017	-0.00382987	0.926786	0.036115	0.427754	2.69165	0.00738673	FALSE
ENSG00000085741	WNT11	7481	0.0569439	0.356254	-0.0371766	0.227556	-0.23298	0.815888	FALSE
ENSG00000085760	MTIF2	4528	0.368745	5.35254e-08	-0.129842	0.102108	0.534834	0.593041	FALSE
ENSG00000085788	DDHD2	23259	0.0447326	0.336453	-0.0906876	0.065308	1.53488	0.125547	FALSE
ENSG00000085831	TTC39A	22996	0.166849	0.0327815	-0.143849	4.61761e-08	-0.384914	0.700491	FALSE
ENSG00000085832	EPS15	2060	-0.031652	0.592997	-0.102176	0.159549	0.139131	0.889411	FALSE
ENSG00000085840	ORC1	4998	-0.21322	0.0592759	0.230781	7.24864e-06	-0.3967	0.691785	FALSE
ENSG00000085871	MGST2	4258	-0.0287252	0.764724	0.0976725	0.0509204	-0.327578	0.74339	FALSE
ENSG00000085872	CHERP	10523	-0.120065	0.186274	-0.122255	0.0373877	1.76244	0.0787034	FALSE
ENSG00000085978	ATG16L1	55054	0.0548764	0.652884	-0.11722	0.0972788	0.58271	0.560393	FALSE
ENSG00000085982	USP40	55230	0.0763168	0.499522	-0.113397	0.0607785	-0.08867	0.929385	FALSE
ENSG00000085998	POMGNT1	55624	0.279805	1.85495e-05	-0.0315934	0.594822	-2.11208	0.0352542	FALSE
ENSG00000085999	RAD54L	8438	0.217826	0.000796242	0.232593	1.68009e-06	1.54655	0.122706	FALSE
ENSG00000086015	MAST2	23139	0.0486626	0.529602	0.00211391	0.965916	1.04408	0.297035	FALSE
ENSG00000086061	DNAJA1	3301	0.0603411	0.279563	0.072873	0.233651	-0.0894079	0.928799	FALSE
ENSG00000086062	B4GALT1	2683	0.0324037	0.545829	0.00274172	0.952203	-0.117274	0.906697	FALSE
ENSG00000086065	CHMP5	51510	0.105114	0.0501993	-0.0580129	0.347891	-0.366251	0.714358	FALSE
ENSG00000086102	NFX1	4799	0.161143	0.0028044	-0.256942	0.000693953	-1.478	0.140139	FALSE
ENSG00000086159	AQP6	363	-0.0822603	0.302336	-0.186333	0.0639403	1.69467	0.0908601	FALSE
ENSG00000086189	DIMT1	27292	-0.0265434	0.774351	0.15877	0.0335446	-1.04323	0.297429	FALSE
ENSG00000086200	IPO11	51194	-0.0264765	0.775054	0.222666	0.00478393	-0.159082	0.873679	FALSE
ENSG00000086205	FOLH1	219595	-0.0955241	0.176118	0.0447981	0.332502	0.59891	0.549548	FALSE
ENSG00000086232	EIF2AK1	27102	0.106393	0.0298747	-0.140225	0.0267956	1.71637	0.086812	FALSE
ENSG00000086288	NME8	51314	0.0302159	0.669168	0.0961298	0.417322	0.690872	0.490018	FALSE
ENSG00000086289	EPDR1	54749	-0.0509893	0.541889	-0.0717799	0.0419752	1.60775	0.108623	FALSE
ENSG00000086300	SNX10	29887	0.0125592	0.802617	-0.000667266	0.985722	-1.04191	0.298037	FALSE
ENSG00000086475	SEPHS1	22929	-0.0686259	0.494222	0.177811	0.00409302	0.679575	0.497139	FALSE
ENSG00000086504	MRPL28	10573	0.0502546	0.487691	-0.0175836	0.788958	0.136285	0.891659	FALSE
ENSG00000086506	HBQ1	3049	0.0575847	0.445782	0.052906	0.323784	0.148444	0.882062	FALSE
ENSG00000086544	ITPKC	80271	0.00998369	0.852811	0.00611856	0.917398	0.719948	0.471947	FALSE
ENSG00000086548	CEACAM6	4680	-0.0931827	0.209269	-0.0543985	2.98636e-05	-0.475834	0.634433	FALSE
ENSG00000086570	FAT2	2196	0.00128585	0.991993	0.268771	5.18737e-18	-0.920042	0.358066	FALSE
ENSG00000086589	RBM22	55696	0.146008	0.134341	-0.182675	0.0136159	0.929534	0.353133	FALSE
ENSG00000086598	TMED2	10959	-0.0053819	0.954263	0.236306	0.000634472	-0.774485	0.439068	FALSE
ENSG00000086666	ZFAND6	54469	0.012829	0.905674	0.0103061	0.859183	0.0980575	0.921932	FALSE
ENSG00000086696	HSD17B2	3294	0.309841	6.57472e-05	0.174942	2.15162e-16	-0.621518	0.534587	FALSE
ENSG00000086712	TXLNG	55787	0.331923	1.93645e-05	-0.148381	0.0393162	0.395495	0.692673	FALSE
ENSG00000086717	PPEF1	5475	0.0197477	0.836234	-0.0276691	0.654631	0.308596	0.757778	FALSE
ENSG00000086730	LAT2	7462	-0.0428167	0.565768	0.0856327	0.0405118	1.0515	0.293618	FALSE
ENSG00000086758	HUWE1	10075	-0.175021	0.0184632	0.00445478	0.942475	0.399299	0.689871	FALSE
ENSG00000086827	ZW10	9183	0.0106829	0.889617	0.0524228	0.459347	-2.22156	0.0268321	FALSE
ENSG00000086848	ALG9	79796	-0.120399	0.245046	-0.0553436	0.476197	2.92817	0.00359032	FALSE
ENSG00000086967	MYBPC2	4606	-0.220893	0.00712843	-0.0118495	0.749779	0.51369	0.607732	FALSE
ENSG00000086991	NOX4	50507	0.193586	0.0223461	0.036493	0.454787	0.522403	0.601658	FALSE
ENSG00000087008	ACOX3	8310	-0.166641	0.188855	-0.0870044	0.151294	1.68343	0.0930165	FALSE
ENSG00000087053	MTMR2	8898	0.208243	0.0114333	0.234679	0.000129729	1.70694	0.0885534	FALSE
ENSG00000087074	PPP1R15A	23645	-0.0217831	0.800066	0.0087526	0.857208	-0.312849	0.754547	FALSE
ENSG00000087076	HSD17B14	51171	-0.0523914	0.578127	-0.0760887	0.0432066	-1.14616	0.252367	FALSE
ENSG00000087077	TRIP6	102466755	0.0700317	0.292018	0.113892	0.00294547	0.433566	0.664821	FALSE
ENSG00000087085	ACHE	43	0.0562544	0.456244	-0.0462402	0.148167	0.0588304	0.953114	FALSE
ENSG00000087086	FTL	2512	-0.00461249	0.92515	0.155408	0.00159624	0.199761	0.841761	FALSE
ENSG00000087087	SRRT	51593	0.0706205	0.314971	-0.0533033	0.381279	-0.878826	0.379985	FALSE
ENSG00000087088	BAX	581	-0.0203655	0.737556	0.00723604	0.907999	-1.19513	0.232693	FALSE
ENSG00000087095	NLK	51701	0.143356	0.0398057	-0.107319	0.102338	-0.904791	0.366082	FALSE
ENSG00000087111	PIGS	94005	0.1778	0.00091248	-0.0612719	0.344659	-1.57179	0.116733	FALSE
ENSG00000087116	ADAMTS2	9509	0.0664561	0.403588	0.0631195	0.0602864	-1.13975	0.255024	FALSE
ENSG00000087128	TMPRSS11E	28983	0.229659	0.00344409	0.101952	0.00275998	-1.51037	0.131681	FALSE
ENSG00000087152	ATXN7L3	56970	0.0368898	0.590574	-0.101011	0.0793858	0.463045	0.643566	FALSE
ENSG00000087157	PGS1	9489	-0.0907698	0.163204	-0.0676323	0.232468	1.4464	0.148792	FALSE
ENSG00000087191	PSMC5	5705	-0.05819	0.303358	-0.0169351	0.782207	4.1191	4.56125e-05	FALSE
ENSG00000087206	UIMC1	51720	0.153541	0.0423251	0.0558291	0.503285	0.963908	0.335632	FALSE
ENSG00000087237	CETP	1071	0.0710881	0.206681	0.0461489	0.315206	1.93309	0.0538792	FALSE
ENSG00000087245	MMP2	4313	0.0603166	0.357664	0.00649704	0.790343	0.829805	0.407109	FALSE
ENSG00000087250	MT3	4504	0.0343211	0.576309	0.0154777	0.555827	-0.0582049	0.953612	FALSE
ENSG00000087253	LPCAT2	54947	0.00805883	0.936285	0.0533574	0.217014	0.843732	0.399287	FALSE
ENSG00000087258	GNAO1	2775	0.0845737	0.374168	-0.00852497	0.779013	1.34126	0.180542	FALSE
ENSG00000087263	OGFOD1	55239	0.0253167	0.760024	-0.0117773	0.866083	-0.896444	0.370516	FALSE
ENSG00000087266	SH3BP2	6452	0.036449	0.751688	0.0229213	0.647542	-0.765026	0.444675	FALSE
ENSG00000087269	NOP14	8602	0.187581	0.0332775	-0.164754	0.0151734	0.492418	0.622675	FALSE
ENSG00000087274	ADD1	118	0.0775691	0.472161	-0.330356	9.64513e-07	-0.371523	0.710431	FALSE
ENSG00000087299	L2HGDH	79944	-0.0789795	0.238174	0.0802068	0.30175	-0.0100478	0.991988	FALSE
ENSG00000087301	TXNDC16	57544	0.0261708	0.736278	-0.246751	3.98812e-05	-0.767284	0.443333	FALSE
ENSG00000087302	C14orf166	51637	0.0462943	0.685765	0.131283	0.0445071	-1.53319	0.125963	FALSE
ENSG00000087303	NID2	22795	0.0143682	0.881896	0.0588405	0.0881174	-1.13494	0.25703	FALSE
ENSG00000087338	GMCL1	64395	0.178784	0.00324368	-0.255572	0.00173051	-0.998734	0.318484	FALSE
ENSG00000087365	SF3B2	10992	-0.0570373	0.311076	-0.169031	0.0295896	0.444622	0.656816	FALSE
ENSG00000087460	GNAS	2778	-0.0393598	0.595531	0.0299996	0.575745	2.26099	0.0242579	FALSE
ENSG00000087470	DNM1L	10059	0.230853	4.88362e-06	0.227062	0.00225726	0.503759	0.614688	FALSE
ENSG00000087494	PTHLH	5744	0.122294	0.0906401	0.0534983	0.0407717	0.717419	0.473504	FALSE
ENSG00000087495	PHACTR3	116154	-0.0327602	0.522033	0.0800358	0.0181139	-0.655935	0.512216	FALSE
ENSG00000087502	ERGIC2	51290	0.0664854	0.388427	0.309789	6.01519e-08	0.649538	0.516336	FALSE
ENSG00000087510	TFAP2C	7022	-0.100849	0.0931641	-0.0210168	0.462504	0.264254	0.791711	FALSE
ENSG00000087586	AURKA	6790	-0.0159139	0.777927	0.176697	2.87743e-05	1.04351	0.297297	FALSE
ENSG00000087589	CASS4	57091	-0.053894	0.386944	-0.0786649	0.224383	2.76204	0.00598985	FALSE
ENSG00000087842	PIR	8544	0.380712	0.00291237	0.166293	5.23574e-05	2.38426	0.0175451	TRUE
ENSG00000087903	RFX2	101928900	0.199676	0.00501229	-0.209149	0.000137724	1.36502	0.17296	FALSE
ENSG00000087995	METTL2A	339175	-0.0498022	0.473651	0.0433376	0.526736	1.69508	0.0907833	FALSE
ENSG00000088002	SULT2B1	6820	-0.0678004	0.373791	0.00546304	0.832356	0.152385	0.878954	FALSE
ENSG00000088035	ALG6	29929	-0.130161	0.306814	0.120439	0.0924172	0.646214	0.518485	FALSE
ENSG00000088038	CNOT3	4849	-0.0278865	0.547017	-0.100283	0.0792952	1.13232	0.258131	FALSE
ENSG00000088053	GP6	51206	-0.0303208	0.746156	-0.0484061	0.662098	-0.884144	0.377112	FALSE
ENSG00000088179	PTPN4	5775	0.275405	7.73129e-05	0.0975634	0.140064	-0.285517	0.775386	FALSE
ENSG00000088205	DDX18	8886	0.0347757	0.715107	0.0333132	0.602476	2.18199	0.0296494	FALSE
ENSG00000088247	KHSRP	8570	0.0185228	0.690153	-0.127461	0.0141648	1.97497	0.0489091	FALSE
ENSG00000088256	GNA11	2767	-0.0437006	0.555949	-0.248033	3.44409e-05	-0.469442	0.638991	FALSE
ENSG00000088280	ASAP3	55616	-0.158085	0.154529	-0.0155517	0.686185	1.03823	0.299744	FALSE
ENSG00000088298	EDEM2	55741	-0.049411	0.566009	0.16076	0.0259102	0.0825199	0.934272	FALSE
ENSG00000088305	DNMT3B	1789	-0.128788	0.105791	0.241304	6.15476e-05	2.78912	0.00551934	FALSE
ENSG00000088320	REM1	28954	0.0211812	0.691363	-0.173779	0.000615212	-0.35543	0.722442	FALSE
ENSG00000088325	TPX2	22974	0.0305335	0.550608	0.175697	2.22161e-06	2.11067	0.035376	FALSE
ENSG00000088356	PDRG1	81572	0.112824	0.123094	0.144024	0.0165534	1.52488	0.128023	FALSE
ENSG00000088367	EPB41L1	2036	-0.0810335	0.386127	-0.13454	0.00365134	-1.7703	0.0773842	FALSE
ENSG00000088386	SLC15A1	6564	0.246126	0.00152502	0.161437	1.72069e-05	-0.259986	0.794999	FALSE
ENSG00000088387	DOCK9	23348	-0.0479357	0.38747	-0.103563	0.0279422	-2.03949	0.0420107	FALSE
ENSG00000088448	ANKRD10	55608	0.16911	0.0115563	0.00715522	0.890284	2.07386	0.0386858	FALSE
ENSG00000088451	TGDS	23483	-0.0196923	0.800634	0.0941322	0.190003	0.199512	0.841956	FALSE
ENSG00000088543	C3orf18	51161	0.283616	1.41152e-05	-0.147806	0.000842987	-0.657598	0.511148	FALSE
ENSG00000088682	COQ9	57017	0.187374	0.000518389	0.129252	0.0402545	0.423835	0.671898	FALSE
ENSG00000088726	TMEM40	55287	-0.130768	0.0636757	0.200776	1.24607e-12	-0.674898	0.500102	FALSE
ENSG00000088727	KIF9	64147	0.226627	0.0135798	-0.0793717	0.172042	0.974433	0.330388	FALSE
ENSG00000088756	ARHGAP28	79822	0.10149	0.317969	0.0958016	0.0212372	0.0541452	0.956845	FALSE
ENSG00000088766	CRLS1	54675	0.00912097	0.914278	0.017522	0.815586	0.837935	0.402531	FALSE
ENSG00000088782	DEFB127	140850	-0.133328	0.163714	5.75063	0.407305	-0.34259	0.732074	FALSE
ENSG00000088808	PPP1R13B	23368	0.0519481	0.598351	-0.116147	0.0383479	1.16128	0.24617	FALSE
ENSG00000088812	ATRN	8455	0.0273774	0.667147	-0.105387	0.0437471	-1.08354	0.279173	FALSE
ENSG00000088826	SMOX	54498	0.0172557	0.869872	0.172058	3.76029e-05	0.359223	0.719604	FALSE
ENSG00000088827	SIGLEC1	6614	0.113321	0.104746	0.0983995	0.0142812	-0.788966	0.430566	FALSE
ENSG00000088832	FKBP1A	101929368	0.00952524	0.9097	0.177033	0.0150228	1.61177	0.107744	FALSE
ENSG00000088833	NSFL1C	55968	0.0515881	0.50143	0.161589	0.0320244	-0.786768	0.43185	FALSE
ENSG00000088836	SLC4A11	83959	-0.000315339	0.996965	0.0892242	0.00368155	1.11044	0.26743	FALSE
ENSG00000088854	C20orf194	25943	0.0510441	0.477497	-0.032356	0.567546	-1.79141	0.0739292	FALSE
ENSG00000088876	ZNF343	79175	-0.00848361	0.916326	0.0563137	0.478035	0.389277	0.697264	FALSE
ENSG00000088881	EBF4	57593	-0.0281104	0.75368	-0.0880644	0.0167709	-0.238654	0.811488	FALSE
ENSG00000088882	CPXM1	56265	-0.0292649	0.750344	0.0429632	0.0767595	-0.0158092	0.987394	FALSE
ENSG00000088888	MAVS	57506	0.18304	0.00604326	-0.129932	0.0523274	-0.86828	0.385724	FALSE
ENSG00000088926	F11	2160	0.271517	0.00385239	0.0563003	0.0800008	1.30885	0.191282	FALSE
ENSG00000088930	XRN2	22803	-0.0763135	0.381417	-0.0167641	0.798288	1.35627	0.175723	FALSE
ENSG00000088986	DYNLL1	8655	-0.00830483	0.930717	0.270452	7.24884e-05	1.98171	0.0481464	FALSE
ENSG00000088992	TESC	54997	0.113803	0.308675	-0.0244728	0.262053	0.208502	0.834935	FALSE
ENSG00000089006	SNX5	27131	-0.127981	0.0918428	0.156976	0.0584757	1.14555	0.252617	FALSE
ENSG00000089009	RPL6	6128	0.136279	0.125832	0.065621	0.253223	-0.930231	0.352772	FALSE
ENSG00000089012	SIRPG	55423	0.0337178	0.757855	-0.0953906	0.0382143	1.14864	0.25134	FALSE
ENSG00000089022	MAPKAPK5	8550	0.0526157	0.458723	-0.110169	0.179495	2.5083	0.0124978	FALSE
ENSG00000089041	P2RX7	5027	0.287783	0.000317761	-0.0113644	0.804317	-0.441275	0.659235	FALSE
ENSG00000089048	ESF1	51575	0.00736585	0.908144	0.0202063	0.700318	1.46473	0.143724	FALSE
ENSG00000089050	RBBP9	10741	0.0732466	0.414788	0.00108028	0.985469	0.679077	0.497453	FALSE
ENSG00000089053	ANAPC5	51433	0.211681	0.00359574	0.0523944	0.489897	0.630936	0.528417	FALSE
ENSG00000089057	SLC23A2	9962	0.151358	0.161931	0.0390575	0.45714	0.636468	0.524809	FALSE
ENSG00000089094	KDM2B	84678	0.0893945	0.169999	-0.00854379	0.891388	0.731648	0.464781	FALSE
ENSG00000089116	LHX5	64211	0.0500589	0.640889	0.582861	1.07451e-05	0.937487	0.349033	FALSE
ENSG00000089123	TASP1	55617	-0.0031325	0.970696	-0.0876468	0.25248	1.25466	0.210282	FALSE
ENSG00000089127	OAS1	4938	0.371575	0.0003019	0.113703	0.000334584	0.0858296	0.931642	FALSE
ENSG00000089154	GCN1L1	10985	-0.0747331	0.305599	0.00469078	0.930884	-0.428148	0.668757	FALSE
ENSG00000089157	RPLP0	6175	-0.0760434	0.331331	0.086938	0.14565	0.0530044	0.957753	FALSE
ENSG00000089159	PXN	5829	-0.0586471	0.539222	0.00362198	0.949408	-0.621117	0.534851	FALSE
ENSG00000089163	SIRT4	23409	0.0343583	0.681678	0.417737	4.31274e-05	3.63771	0.000308387	FALSE
ENSG00000089169	RPH3A	22895	0.216486	0.00518607	0.101459	0.0957427	1.32925	0.18447	FALSE
ENSG00000089177	KIF16B	55614	0.00950985	0.884898	-0.21275	0.000614982	0.459675	0.645981	FALSE
ENSG00000089195	TRMT6	51605	-0.0136228	0.829636	0.0056972	0.934355	1.22728	0.220386	FALSE
ENSG00000089199	CHGB	1114	0.021531	0.792372	-0.0507363	0.0264398	-0.702885	0.482507	FALSE
ENSG00000089220	PEBP1	5037	0.0394196	0.682077	-0.114945	0.0196863	0.687447	0.492171	FALSE
ENSG00000089225	TBX5	6910	0.167905	0.0966306	-0.0500261	0.328484	0.692738	0.488847	FALSE
ENSG00000089234	BRAP	8315	0.00838766	0.890393	-0.0936968	0.213483	0.913037	0.361733	FALSE
ENSG00000089248	ERP29	10961	0.0418152	0.664764	0.130103	0.0884273	1.12159	0.262661	FALSE
ENSG00000089250	NOS1	4842	-0.0363207	0.67677	0.186322	0.0290805	-0.817562	0.414059	FALSE
ENSG00000089280	FUS	2521	-0.0445973	0.388311	-0.178564	0.00608103	0.930494	0.352636	FALSE
ENSG00000089289	IGBP1	3476	0.0996336	0.499869	-0.253485	3.29132e-05	0.293573	0.769225	FALSE
ENSG00000089327	FXYD5	53827	0.0324836	0.655686	0.0356955	0.327041	0.990209	0.322628	FALSE
ENSG00000089335	ZNF302	55900	0.0509038	0.488964	-0.0460305	0.434102	-0.551585	0.581519	FALSE
ENSG00000089351	GRAMD1A	57655	0.160602	0.0991324	-0.244009	2.02627e-05	1.01004	0.313041	FALSE
ENSG00000089356	FXYD3	5349	0.0267463	0.687688	-0.0157351	0.300111	-0.789423	0.430299	FALSE
ENSG00000089472	HEPH	9843	0.0609199	0.4462	-0.00260323	0.927448	1.69294	0.0911898	FALSE
ENSG00000089505	CMTM1	113540	-0.0180069	0.776621	0.158949	0.0219021	0.714397	0.475368	FALSE
ENSG00000089558	KCNH4	23415	0.237697	2.55232e-05	-0.291835	0.0754753	-0.218757	0.826943	FALSE
ENSG00000089597	GANAB	23193	0.0202669	0.695613	-0.0135497	0.814795	0.307771	0.758406	FALSE
ENSG00000089639	GMIP	51291	0.0985093	0.112706	-0.112959	0.0296091	-0.695589	0.487061	FALSE
ENSG00000089682	RBM41	55285	-0.0573746	0.486258	-0.0819589	0.298865	0.544689	0.586249	FALSE
ENSG00000089685	BIRC5	332	-0.000399551	0.995009	0.205965	2.60693e-08	1.47352	0.14134	FALSE
ENSG00000089692	LAG3	3902	0.132205	0.0159685	-0.038525	0.316312	-0.336668	0.736531	FALSE
ENSG00000089693	MLF2	8079	0.13464	0.0217286	0.17465	0.00882992	1.49655	0.135242	FALSE
ENSG00000089723	OTUB2	78990	0.0146915	0.841153	0.0717367	0.352682	-2.33106	0.0202104	FALSE
ENSG00000089737	DDX24	57062	0.040748	0.568745	-0.213581	0.00125285	-0.590042	0.555472	FALSE
ENSG00000089775	ZBTB25	7597	-0.0307407	0.674838	0.0553432	0.466105	0.0205387	0.983623	FALSE
ENSG00000089818	NECAP1	25977	-0.0429144	0.619223	0.100972	0.126894	0.949455	0.342921	FALSE
ENSG00000089820	ARHGAP4	393	0.400657	1.82769e-09	0.0100962	0.769377	1.44888	0.148098	FALSE
ENSG00000089847	ANKRD24	170961	-0.0444672	0.532084	-0.211585	0.00345277	-0.371724	0.710281	FALSE
ENSG00000089876	DHX32	55760	0.35018	1.03042e-05	0.0553057	0.402719	0.813863	0.416173	FALSE
ENSG00000089902	RCOR1	23186	0.172979	0.00134887	0.0823479	0.218019	-0.343108	0.731685	FALSE
ENSG00000090006	LTBP4	8425	-0.0112557	0.868309	-0.0545182	0.104335	1.76831	0.077716	FALSE
ENSG00000090013	BLVRB	645	-0.034295	0.619858	0.0988834	0.0291514	0.166854	0.867563	FALSE
ENSG00000090020	SLC9A1	6548	0.0046004	0.93962	-0.0960708	0.0364213	-0.733425	0.463698	FALSE
ENSG00000090054	SPTLC1	10558	0.109763	0.040801	0.106513	0.140402	2.13072	0.0336774	FALSE
ENSG00000090060	PAPOLA	10914	0.049314	0.49214	-0.0482218	0.555853	-0.134171	0.89333	FALSE
ENSG00000090061	CCNK	8812	0.139343	0.00478031	-0.114376	0.0919283	1.64783	0.100116	FALSE
ENSG00000090097	PCBP4	57060	0.0386386	0.521084	-0.0570137	0.238246	-0.115797	0.907867	FALSE
ENSG00000090104	RGS1	5996	0.0984787	0.0905704	-0.0283124	0.372306	0.516884	0.605502	FALSE
ENSG00000090238	YPEL3	83719	0.0406478	0.543374	-0.165981	0.00258244	-1.1989	0.231224	FALSE
ENSG00000090263	MRPS33	51650	0.208714	0.0119287	-0.0485848	0.407604	0.161745	0.871582	FALSE
ENSG00000090266	NDUFB2	4708	0.0644954	0.239721	0.0996131	0.146325	-1.67277	0.0950984	FALSE
ENSG00000090273	NUDC	10726	0.0487858	0.463979	-0.0104168	0.878719	-0.21509	0.829799	FALSE
ENSG00000090316	MAEA	101928676	0.0866445	0.219193	-0.251011	0.000942782	0.0574356	0.954225	FALSE
ENSG00000090339	ICAM1	3383	0.0911005	0.157278	0.0272722	0.359775	-0.64976	0.516193	FALSE
ENSG00000090372	STRN4	29888	0.0481711	0.544911	-0.15173	0.0144485	0.730615	0.465411	FALSE
ENSG00000090376	IRAK3	11213	-0.0722479	0.213013	0.0789698	0.0851881	1.48983	0.137	FALSE
ENSG00000090382	LYZ	4069	-0.0508569	0.259901	0.0276033	0.213481	0.700843	0.483779	FALSE
ENSG00000090402	SI	6476	-0.00634051	0.903682	-0.0593755	0.234534	-0.14561	0.884298	FALSE
ENSG00000090432	MUL1	79594	-0.138634	0.0343081	-0.00244939	0.971067	-0.643137	0.520477	FALSE
ENSG00000090447	TFAP4	7023	-0.0197271	0.729103	-0.0598215	0.254599	2.00127	0.0459898	FALSE
ENSG00000090470	PDCD7	10081	0.163073	0.0559015	-0.0759608	0.246857	-0.076106	0.93937	FALSE
ENSG00000090487	SPG21	51324	0.38811	2.1629e-07	0.0671059	0.397315	1.92292	0.0551482	FALSE
ENSG00000090512	FETUB	26998	0.0296104	0.646323	0.0658293	0.0259579	-0.259784	0.795155	FALSE
ENSG00000090520	DNAJB11	51726	0.00887008	0.914365	0.201037	0.00102955	1.11672	0.264735	FALSE
ENSG00000090530	LEPREL1	55214	0.163677	0.020023	0.0539352	0.0927549	-0.367172	0.713671	FALSE
ENSG00000090534	THPO	7066	0.0531869	0.442403	0.0355705	0.416758	-0.433518	0.664855	FALSE
ENSG00000090539	CHRD	8646	0.0560624	0.422679	-0.0124157	0.691384	-0.592004	0.554159	FALSE
ENSG00000090554	FLT3LG	2323	-0.0760827	0.334078	-0.0637612	0.188505	-0.230874	0.817522	FALSE
ENSG00000090565	RAB11FIP3	9727	0.0780997	0.253253	-0.174338	0.000115507	0.551131	0.581829	FALSE
ENSG00000090581	GNPTG	84572	0.0762334	0.19777	-0.074627	0.306856	-0.527622	0.598033	FALSE
ENSG00000090612	ZNF268	10795	-0.171522	0.367827	0.0853464	0.208661	-1.439	0.150876	FALSE
ENSG00000090615	GOLGA3	2802	-0.0745005	0.293093	-0.00273813	0.962604	-1.32668	0.185316	FALSE
ENSG00000090621	PABPC4	100996696	-0.0127809	0.89312	0.00207886	0.972138	1.32619	0.18548	FALSE
ENSG00000090659	CD209	30835	-0.0475398	0.561124	0.0899469	0.0379735	0.474049	0.635705	FALSE
ENSG00000090661	CERS4	79603	0.019068	0.808207	-0.168024	4.65135e-09	0.362093	0.71746	FALSE
ENSG00000090674	MCOLN1	57192	-0.0259773	0.740363	-0.0720052	0.200953	2.46533	0.0140776	FALSE
ENSG00000090686	USP48	84196	0.0544019	0.401059	-0.053558	0.432262	-0.839837	0.401465	FALSE
ENSG00000090776	EFNB1	1947	0.22585	0.000621895	0.0859712	0.0140178	0.707298	0.479764	FALSE
ENSG00000090857	PDPR	55066	0.111838	0.0932267	0.041081	0.529882	1.69865	0.0901077	FALSE
ENSG00000090861	AARS	16	0.0975413	0.209991	0.221662	0.000532007	1.62297	0.105327	FALSE
ENSG00000090889	KIF4A	24137	-0.010251	0.936236	0.196389	4.29483e-05	1.6948	0.0908356	FALSE
ENSG00000090905	TNRC6A	27327	0.0293928	0.528623	-0.137011	0.016825	-0.837459	0.402799	FALSE
ENSG00000090924	PLEKHG2	64857	0.103361	0.122101	0.0617291	0.122413	3.6802	0.000262593	FALSE
ENSG00000090932	DLL3	10683	-0.00532837	0.938402	-0.00768216	0.811962	0.68728	0.492276	FALSE
ENSG00000090971	NAT14	57106	-0.0694889	0.315695	-0.0469166	0.243578	0.703004	0.482433	FALSE
ENSG00000090975	PITPNM2	57605	0.226381	0.00962184	0.103222	0.0660692	2.40881	0.0164232	FALSE
ENSG00000090989	EXOC1	55763	0.067078	0.384612	-0.0564337	0.478468	-0.388392	0.697918	FALSE
ENSG00000091009	RBM27	54439	-0.126557	0.101341	-0.169336	0.0262438	-0.00177554	0.998584	FALSE
ENSG00000091010	POU4F3	5459	-0.147905	0.105895	-0.0310512	0.87821	0.374168	0.708463	FALSE
ENSG00000091039	OSBPL8	114882	0.1021	0.194336	0.00569828	0.912585	-1.24297	0.214554	FALSE
ENSG00000091073	DTX2	113878	-0.0675178	0.490409	0.0171136	0.719356	-0.309616	0.757003	FALSE
ENSG00000091106	NLRC4	58484	0.215277	0.121534	0.254921	0.00167903	1.87614	0.0613115	FALSE
ENSG00000091127	PUS7	54517	0.0584126	0.389616	0.0479215	0.405923	1.32213	0.186826	FALSE
ENSG00000091128	LAMB4	22798	0.0817033	0.288565	0.286591	0.00125739	-1.06903	0.285653	FALSE
ENSG00000091129	NRCAM	4897	0.221652	0.00131577	0.0134519	0.665334	0.326478	0.744222	FALSE
ENSG00000091136	LAMB1	3912	0.102384	0.151428	0.115274	0.00112347	-0.914413	0.361011	FALSE
ENSG00000091137	SLC26A4	5172	0.0807132	0.3407	0.0365408	0.662473	-1.20356	0.229421	FALSE
ENSG00000091138	SLC26A3	1811	0.0322022	0.547504	-0.154544	8.86488e-05	-1.80594	0.0716253	FALSE
ENSG00000091140	DLD	1738	0.103115	0.168048	0.02469	0.712671	-1.31679	0.188609	FALSE
ENSG00000091157	WDR7	23335	0.0823911	0.380424	-0.127544	0.041378	-0.541383	0.588523	FALSE
ENSG00000091164	TXNL1	9352	0.082207	0.381451	0.265658	0.000158985	-0.316728	0.751603	FALSE
ENSG00000091181	IL5RA	3568	-0.107449	0.176477	-0.0602294	0.567307	0.365076	0.715234	FALSE
ENSG00000091262	ABCC6	101930322	-0.111169	0.468833	-0.000400443	0.991267	1.15231	0.249831	FALSE
ENSG00000091317	CMTM6	54918	-0.0486948	0.540326	-0.0692565	0.188325	-1.5048	0.133108	FALSE
ENSG00000091409	ITGA6	3655	-0.0127755	0.846796	0.0773925	0.0130893	0.232007	0.816643	FALSE
ENSG00000091428	RAPGEF4	11069	0.088527	0.349484	-0.124236	0.0142772	-1.35126	0.17732	FALSE
ENSG00000091482	SMPX	23676	-0.0644244	0.597064	-0.00982877	0.818046	0.0517379	0.958761	FALSE
ENSG00000091483	FH	2271	0.0129732	0.875425	0.11949	0.0608565	0.0128019	0.989792	FALSE
ENSG00000091490	SEL1L3	23231	-0.00680755	0.937673	-0.110365	0.000440011	1.26382	0.206977	FALSE
ENSG00000091513	TF	7018	0.194652	0.0106514	0.0711438	2.56941e-07	0.414522	0.678698	FALSE
ENSG00000091527	CDV3	55573	0.222444	0.0139346	-0.0506973	0.446501	0.0310209	0.975267	FALSE
ENSG00000091536	MYO15A	51168	0.083532	0.138566	-0.21976	0.00129664	-0.460697	0.645249	FALSE
ENSG00000091542	ALKBH5	54890	0.121881	0.0417327	-0.142097	0.0222879	2.05654	0.0403321	FALSE
ENSG00000091583	APOH	350	-0.124722	0.0644087	0.0434409	0.00055538	-0.435051	0.663743	FALSE
ENSG00000091592	NLRP1	22861	0.345181	5.01764e-05	-0.00500711	0.877964	-1.50166	0.133916	FALSE
ENSG00000091622	PITPNM3	83394	0.212037	0.00868757	-0.0723446	0.172497	0.0800991	0.936196	FALSE
ENSG00000091640	SPAG7	9552	0.351352	2.34281e-09	0.00124111	0.985849	-1.10894	0.268076	FALSE
ENSG00000091651	ORC6	23594	0.0551887	0.356946	0.395787	2.70101e-13	2.24831	0.0250607	FALSE
ENSG00000091656	ZFHX4	79776	0.0298118	0.573574	0.17002	0.000310542	-0.930072	0.352854	FALSE
ENSG00000091664	SLC17A6	57084	0.00699527	0.947118	-1.74081	2.61257e-13	0.113815	0.909438	FALSE
ENSG00000091732	ZC3HC1	51530	-0.0244454	0.677039	-0.0140737	0.858285	0.597126	0.550737	FALSE
ENSG00000091831	ESR1	2099	0.0629511	0.435466	-0.165075	5.28414e-10	0.922679	0.356691	FALSE
ENSG00000091844	RGS17	26575	0.0235712	0.710028	0.229736	3.53118e-05	0.121545	0.903316	FALSE
ENSG00000091879	ANGPT2	285	-0.157473	0.112084	-0.0965809	0.0217766	0.522597	0.601524	FALSE
ENSG00000091947	TMEM101	84336	-0.0133207	0.828378	-0.0753189	0.161316	-0.0646458	0.948486	FALSE
ENSG00000091972	CD200	4345	0.108121	0.0813945	-0.131584	0.000407099	-1.41041	0.15914	FALSE
ENSG00000091986	CCDC80	151887	0.323721	0.000137651	0.0533055	0.0753356	-0.918802	0.358713	FALSE
ENSG00000092009	CMA1	1215	0.417879	2.02607e-06	-0.0593106	0.469144	0.6636	0.507301	FALSE
ENSG00000092010	PSME1	5720	0.102364	0.0934486	-0.0808494	0.113052	-1.55447	0.120807	FALSE
ENSG00000092020	PPP2R3C	55012	0.0631811	0.324912	0.121151	0.0671688	1.34283	0.180035	FALSE
ENSG00000092036	HAUS4	100616424	-0.0430178	0.402771	-0.00866769	0.884406	-0.684181	0.494228	FALSE
ENSG00000092051	JPH4	84502	-0.0778828	0.205576	-0.0722448	0.134245	0.122105	0.902873	FALSE
ENSG00000092054	MYH7	4625	-0.0341766	0.574328	0.0062253	0.81915	-0.768207	0.442785	FALSE
ENSG00000092067	CEBPE	1053	-0.0867614	0.106589	0.488637	0.0187105	-1.13512	0.256956	FALSE
ENSG00000092068	SLC7A8	23428	-0.121009	0.107893	-0.197523	4.94332e-10	-1.01897	0.308788	FALSE
ENSG00000092094	OSGEP	55644	0.353416	1.64976e-05	0.0830062	0.243774	1.5627	0.118856	FALSE
ENSG00000092096	SLC22A17	51310	-0.0436657	0.508653	-0.0789184	0.00597102	-1.05326	0.292814	FALSE
ENSG00000092098	RNF31	55072	0.0918302	0.103426	-0.195531	0.000509047	-0.838221	0.402371	FALSE
ENSG00000092108	SCFD1	23256	0.22961	0.000539578	-0.00982683	0.907092	-0.78814	0.431048	FALSE
ENSG00000092140	G2E3	55632	0.23389	0.00237062	0.0694821	0.305553	-0.506369	0.612856	FALSE
ENSG00000092148	HECTD1	25831	0.20625	0.000513776	-0.083439	0.202382	0.039681	0.968366	FALSE
ENSG00000092199	HNRNPC	3183	0.077128	0.115385	0.0506925	0.490705	1.09529	0.274001	FALSE
ENSG00000092200	RPGRIP1	57096	0.0956542	0.099501	-0.131968	0.309912	-0.273053	0.784943	FALSE
ENSG00000092201	SUPT16H	11198	0.049435	0.390763	0.0157657	0.813328	0.460115	0.645666	FALSE
ENSG00000092203	TOX4	9878	-0.0187515	0.640072	-0.119567	0.0573083	1.68992	0.0917668	FALSE
ENSG00000092208	GEMIN2	8487	0.184071	0.03515	0.208001	0.00298532	1.64089	0.10155	FALSE
ENSG00000092295	TGM1	7051	0.124771	0.0293812	0.0383561	0.254397	0.851872	0.394758	FALSE
ENSG00000092330	TINF2	26277	0.157928	0.00438132	-0.0583497	0.429581	0.946891	0.344225	FALSE
ENSG00000092345	DAZL	1618	-0.186362	0.0537534	0.352992	0.0675613	-0.272589	0.7853	FALSE
ENSG00000092421	SEMA6A	57556	0.0972434	0.263303	0.0325097	0.335943	0.35537	0.722486	FALSE
ENSG00000092439	TRPM7	54822	-0.191168	0.0304536	-0.0278723	0.697459	1.38875	0.165627	FALSE
ENSG00000092445	TYRO3	7301	0.216164	2.08657e-07	0.10317	0.0174038	-0.933016	0.351334	FALSE
ENSG00000092470	WDR76	79968	-0.181955	0.00882436	0.103544	0.0395902	0.966948	0.334112	FALSE
ENSG00000092529	CAPN3	825	0.200557	0.0186643	0.0066377	0.849219	0.980061	0.327606	FALSE
ENSG00000092531	SNAP23	8773	0.0708675	0.340765	-0.116472	0.112052	-1.15943	0.246923	FALSE
ENSG00000092607	TBX15	6913	-0.106468	0.0871483	0.0947922	0.0237861	1.95256	0.0515185	FALSE
ENSG00000092621	PHGDH	26227	-0.0974241	0.154602	0.0848262	0.00250467	1.55014	0.121841	FALSE
ENSG00000092758	COL9A3	1299	-0.0802305	0.0707146	0.0738405	0.00169358	0.329771	0.741733	FALSE
ENSG00000092820	EZR	7430	-0.0998316	0.0605258	-0.0386776	0.339052	2.09436	0.0368116	FALSE
ENSG00000092841	MYL6	4637	0.0652503	0.353988	0.115031	0.0550999	1.00596	0.315001	FALSE
ENSG00000092847	AGO1	26523	0.203286	7.11686e-05	-0.0982649	0.138501	0.808926	0.419004	FALSE
ENSG00000092850	TEKT2	27285	0.455905	1.60889e-05	-0.211891	0.000300242	-0.982996	0.326161	FALSE
ENSG00000092853	CLSPN	63967	0.0926468	0.131343	0.180861	0.000181211	1.61524	0.10699	FALSE
ENSG00000092871	RFFL	117584	-0.0320877	0.64804	-0.133843	0.0366468	1.95149	0.0516467	FALSE
ENSG00000092929	UNC13D	201294	0.150859	0.00626278	0.114063	0.0007997	0.562431	0.574115	FALSE
ENSG00000092931	MFSD11	79157	-0.0251076	0.660825	-0.0183992	0.78517	-1.35893	0.17488	FALSE
ENSG00000092964	DPYSL2	1808	0.0419058	0.703554	-0.0513658	0.153865	-1.2018	0.230103	FALSE
ENSG00000092969	TGFB2	7042	0.13342	0.037538	0.0207925	0.527463	-0.883079	0.377686	FALSE
ENSG00000092978	GPATCH2	55105	-0.0264534	0.828624	-0.130475	0.0525078	0.183439	0.85454	FALSE
ENSG00000093000	NUP50	10762	0.00368148	0.960047	-0.00232017	0.972976	-1.20742	0.227934	FALSE
ENSG00000093009	CDC45	8318	0.0886293	0.222468	0.247823	1.3583e-08	1.78585	0.0748264	FALSE
ENSG00000093010	COMT	1312	-0.0575693	0.486743	0.0369938	0.489635	0.316286	0.751938	FALSE
ENSG00000093144	ECHDC1	55862	0.148171	0.164815	0.0710339	0.226864	-1.36011	0.174506	FALSE
ENSG00000093167	LRRFIP2	9209	-0.0315935	0.573132	0.00565296	0.935651	0.115835	0.907838	FALSE
ENSG00000093183	SEC22C	9117	-0.065778	0.337321	-0.225753	0.000655104	-0.0399933	0.968117	FALSE
ENSG00000093217	XYLB	9942	0.128346	0.0696328	0.0243148	0.692238	2.59794	0.0096997	FALSE
ENSG00000094631	HDAC6	10013	-0.0880208	0.470963	-0.031029	0.526958	1.04077	0.298565	FALSE
ENSG00000094661	OR1I1	126370	-0.0169356	0.83672	-12.5011	0.0826978	0.686751	0.492609	FALSE
ENSG00000094755	GABRP	2568	0.189783	0.000158965	0.189003	4.31883e-26	3.16906	0.00163825	TRUE
ENSG00000094796	KRT31	3881	-0.0306619	0.522784	-0.105745	0.0510281	1.51927	0.129429	FALSE
ENSG00000094804	CDC6	990	0.0623942	0.124412	0.179927	5.57061e-05	5.82053	1.14659e-08	FALSE
ENSG00000094841	UPRT	139596	0.0494838	0.640448	-0.111907	0.133034	-0.345837	0.729634	FALSE
ENSG00000094880	CDC23	8697	-0.0637716	0.425984	-0.0816598	0.274386	-1.54951	0.121993	FALSE
ENSG00000094914	AAAS	8086	0.181332	0.0185095	-0.0919529	0.160581	0.992456	0.321532	FALSE
ENSG00000094916	CBX5	23468	0.0737492	0.31019	0.0297495	0.560298	-0.938942	0.348286	FALSE
ENSG00000094963	FMO2	2327	-0.0644959	0.427744	0.0235858	0.574286	1.47248	0.141622	FALSE
ENSG00000095002	MSH2	4436	-0.0392399	0.701401	0.181127	0.00350164	-1.04145	0.298252	FALSE
ENSG00000095015	MAP3K1	4214	0.101411	0.0320275	-0.0663309	0.190754	0.531482	0.595359	FALSE
ENSG00000095059	DHPS	1725	0.123132	0.0145625	-0.119716	0.0498098	-0.564701	0.572571	FALSE
ENSG00000095066	HOOK2	29911	0.168447	0.00469759	-0.0411084	0.275245	-0.243649	0.807619	FALSE
ENSG00000095139	ARCN1	372	-0.0152391	0.859356	0.0109494	0.873098	0.170596	0.864622	FALSE
ENSG00000095203	EPB41L4B	54566	-0.146565	0.234218	-0.111325	0.0027118	-1.45207	0.14721	FALSE
ENSG00000095209	TMEM38B	55151	0.341166	0.000715054	0.122247	0.0153191	0.469794	0.63874	FALSE
ENSG00000095261	PSMD5	5711	0.00454983	0.936251	-0.011344	0.867368	-0.276958	0.781945	FALSE
ENSG00000095303	PTGS1	5742	0.0723534	0.426234	0.0657973	0.093216	-1.04448	0.296848	FALSE
ENSG00000095319	NUP188	23511	0.138719	0.240333	0.0708599	0.209562	1.38522	0.166701	FALSE
ENSG00000095321	CRAT	1384	0.0616321	0.525152	-0.00291625	0.940389	0.220913	0.825264	FALSE
ENSG00000095370	SH2D3C	10044	0.224437	0.000168817	-0.0692834	0.135332	1.56414	0.118518	FALSE
ENSG00000095380	NANS	54187	0.145417	0.2407	-0.00528844	0.925872	-0.801805	0.423108	FALSE
ENSG00000095383	TBC1D2	55357	0.377343	0.0129744	0.0698843	0.11026	1.05253	0.293144	FALSE
ENSG00000095397	DFNB31	25861	-0.110082	0.209625	-0.120052	0.00300499	-0.62171	0.534461	FALSE
ENSG00000095464	PDE6C	5146	-0.0270969	0.845418	0.0447494	0.89981	0.699161	0.484829	FALSE
ENSG00000095485	CWF19L1	55280	0.221065	0.00044003	0.231335	0.00691283	-2.68625	0.00750506	FALSE
ENSG00000095539	SEMA4G	57715	0.223311	0.00113709	-0.0939792	0.00554467	-0.335802	0.737184	FALSE
ENSG00000095564	BTAF1	9044	-0.121574	0.533444	-0.0446555	0.49263	1.38068	0.168092	FALSE
ENSG00000095574	IKZF5	64376	-0.0282698	0.762156	-0.108979	0.12345	0.943899	0.34575	FALSE
ENSG00000095587	TLL2	7093	0.0797767	0.48851	0.148707	0.0931339	1.02859	0.304249	FALSE
ENSG00000095596	CYP26A1	1592	-0.0788059	0.569013	0.0569432	0.226127	-1.63432	0.102921	FALSE
ENSG00000095627	TDRD1	56165	0.160534	0.0258149	0.0595798	0.336172	-0.171441	0.863958	FALSE
ENSG00000095637	SORBS1	10580	-0.0376736	0.728108	-0.0215809	0.549456	-0.428616	0.668417	FALSE
ENSG00000095713	CRTAC1	55118	0.0877551	0.327622	-0.0918948	0.00187948	2.54842	0.0111671	FALSE
ENSG00000095739	BAMBI	25805	0.00308727	0.971875	-0.00436064	0.867991	0.233921	0.815157	FALSE
ENSG00000095752	IL11	3589	-0.038346	0.618812	0.0547469	0.277403	0.469595	0.638882	FALSE
ENSG00000095777	MYO3A	53904	0.122674	0.188882	0.0824363	0.205659	-1.78457	0.075035	FALSE
ENSG00000095787	WAC	51322	0.0235539	0.73989	-0.0668606	0.374796	-0.810801	0.417927	FALSE
ENSG00000095794	CREM	1390	-0.0182766	0.80638	0.250586	3.24362e-05	0.768255	0.442756	FALSE
ENSG00000095906	NUBP2	10101	0.0748939	0.278835	-0.0865167	0.195242	2.29609	0.0221501	FALSE
ENSG00000095917	TPSD1	23430	0.0328497	0.485646	-0.0442705	0.395338	1.82197	0.0691518	FALSE
ENSG00000095951	HIVEP1	3096	-0.0342145	0.584274	0.00216252	0.974192	0.530026	0.596367	FALSE
ENSG00000095970	TREM2	54209	-0.0747154	0.219152	0.0575427	0.103955	0.334592	0.738096	FALSE
ENSG00000095981	KCNK16	83795	-0.0713735	0.355563	0.4487	4.50145e-09	0.14795	0.882451	FALSE
ENSG00000096006	CRISP3	10321	-0.0205469	0.764965	-0.000539956	0.984214	0.0336454	0.973176	FALSE
ENSG00000096060	FKBP5	2289	0.062732	0.293645	0.14339	6.79439e-05	-1.4987	0.134682	FALSE
ENSG00000096063	SRPK1	6732	0.146238	0.0303268	0.092237	0.109137	1.77621	0.0764043	FALSE
ENSG00000096070	BRPF3	27154	0.0674777	0.279304	-0.30413	4.01933e-07	-1.27124	0.204329	FALSE
ENSG00000096080	MRPS18A	55168	0.0581755	0.423437	0.10593	0.0829296	2.44588	0.0148487	FALSE
ENSG00000096088	PGC	5225	-0.059552	0.346924	-0.0123399	0.590992	2.78699	0.00555505	FALSE
ENSG00000096092	TMEM14A	28978	-0.106286	0.253663	0.0133693	0.800588	-1.38875	0.165627	FALSE
ENSG00000096093	EFHC1	114327	-0.137403	0.0689942	-0.19418	0.000379346	-0.282722	0.777526	FALSE
ENSG00000096264	NCR2	9436	-0.0336312	0.648563	-0.582772	0.00302061	0.145196	0.884624	FALSE
ENSG00000096384	HSP90AB1	3326	0.220421	0.000129833	-0.0381948	0.4896	0.178442	0.858459	FALSE
ENSG00000096395	MLN	4295	0.0718732	0.350758	-0.0997642	0.500679	-0.455641	0.648877	FALSE
ENSG00000096401	CDC5L	988	0.203462	0.000442731	0.0278922	0.725922	0.18462	0.853614	FALSE
ENSG00000096433	ITPR3	3710	0.313517	0.000996721	-0.034017	0.293761	0.341273	0.733065	FALSE
ENSG00000096654	ZNF184	7738	0.0360155	0.572601	0.0381992	0.608965	0.0727691	0.942024	FALSE
ENSG00000096696	DSP	1832	-0.270086	0.00997502	0.0582259	0.0121953	-1.20032	0.230674	FALSE
ENSG00000096717	SIRT1	23411	-0.0513276	0.544105	-0.159632	0.0615112	-0.40262	0.687427	FALSE
ENSG00000096746	HNRNPH3	3189	-0.00253205	0.977215	-0.00201135	0.972634	-0.479572	0.631775	FALSE
ENSG00000096872	IFT74	80173	0.0817672	0.25327	-0.343525	1.17979e-07	0.752188	0.452349	FALSE
ENSG00000096968	JAK2	3717	-0.0453793	0.581739	-0.0237812	0.684594	-0.514913	0.606877	FALSE
ENSG00000096996	IL12RB1	3594	0.0130112	0.84354	0.0142048	0.779888	2.40272	0.0166954	FALSE
ENSG00000097007	ABL1	25	0.191053	0.000139955	-0.0518016	0.326858	-0.823331	0.410775	FALSE
ENSG00000097021	ACOT7	11332	0.0160277	0.790473	0.102681	0.0181438	0.341959	0.732549	FALSE
ENSG00000097033	SH3GLB1	51100	-0.0801951	0.257667	0.384387	7.62345e-08	-1.28946	0.197928	FALSE
ENSG00000097046	CDC7	8317	-0.00515935	0.960141	0.317952	1.08613e-08	0.458183	0.647052	FALSE
ENSG00000097096	SYDE2	84144	-0.0644871	0.440317	-0.181148	0.0112751	1.32376	0.186285	FALSE
ENSG00000099139	PCSK5	5125	-0.0279271	0.780296	0.233331	1.62594e-06	1.86647	0.0626538	FALSE
ENSG00000099194	SCD	6319	0.204802	0.000185616	0.0301098	0.383119	0.271265	0.786317	FALSE
ENSG00000099203	TMED1	11018	-0.0337287	0.632706	0.0291892	0.661004	1.19365	0.233273	FALSE
ENSG00000099204	ABLIM1	3983	0.183234	0.204223	-0.018445	0.604351	0.257736	0.796734	FALSE
ENSG00000099219	ERMP1	79956	-0.118099	0.146545	-0.0549787	0.233847	-0.0992329	0.920999	FALSE
ENSG00000099246	RAB18	22931	0.0670908	0.300686	0.144219	0.0200181	-2.13907	0.0329917	FALSE
ENSG00000099250	NRP1	8829	0.021927	0.754792	0.0602278	0.101776	0.395709	0.692516	FALSE
ENSG00000099256	PRTFDC1	56952	-0.0832407	0.456286	0.181807	2.07467e-06	0.182907	0.854957	FALSE
ENSG00000099260	PALMD	54873	-0.0936113	0.292815	0.0345304	0.381087	0.882167	0.378178	FALSE
ENSG00000099282	TSPAN15	23555	-0.0527207	0.557735	-0.0553099	0.0774022	-0.824253	0.410252	FALSE
ENSG00000099284	H2AFY2	55506	-0.118641	0.317744	0.00857624	0.811155	1.56117	0.119218	FALSE
ENSG00000099308	MAST3	23031	0.0275998	0.664545	-0.214741	0.000513481	1.33199	0.183567	FALSE
ENSG00000099326	MZF1	7593	0.0183653	0.656084	-0.174258	0.00011718	1.05525	0.2919	FALSE
ENSG00000099330	OCEL1	79629	-0.0284939	0.728733	-0.185083	0.00348289	0.0142593	0.98863	FALSE
ENSG00000099331	MYO9B	4650	-0.0555622	0.474669	0.00479139	0.922625	1.41013	0.159222	FALSE
ENSG00000099337	KCNK6	9424	0.00698227	0.914599	-0.0869023	0.0288312	-1.00402	0.315935	FALSE
ENSG00000099338	CATSPERG	57828	-0.00375169	0.95163	-0.180711	0.000243056	0.947151	0.344093	FALSE
ENSG00000099341	PSMD8	5714	-0.00698088	0.901473	0.0374217	0.54515	0.0426817	0.965975	FALSE
ENSG00000099364	FBXL19	54620	0.109383	0.0283681	-0.00507094	0.913278	0.422754	0.672686	FALSE
ENSG00000099365	STX1B	112755	0.0560351	0.399092	-0.00120752	0.982126	2.3712	0.0181692	FALSE
ENSG00000099377	HSD3B7	80270	0.0617336	0.366013	-0.00959556	0.828347	-1.03684	0.300394	FALSE
ENSG00000099381	SETD1A	9739	0.0382004	0.547788	-0.215935	0.00075518	1.2004	0.230643	FALSE
ENSG00000099385	BCL7C	9274	0.110957	0.0794118	0.0269216	0.674427	-0.0339061	0.972968	FALSE
ENSG00000099399	MAGEB2	4113	-0.177302	0.0183793	0.112104	0.0155253	0.39318	0.694381	FALSE
ENSG00000099617	EFNA2	1943	0.0269166	0.590766	-0.153871	7.41477e-05	0.700859	0.483769	FALSE
ENSG00000099622	CIRBP	1153	0.0438783	0.35462	-0.408802	1.63608e-13	1.28649	0.198963	FALSE
ENSG00000099624	ATP5D	513	0.0373419	0.393588	-0.125841	0.0470887	2.10784	0.035622	FALSE
ENSG00000099715	PCDH11Y	83259	0.0703664	0.745379	0.0715073	0.784317	-0.134821	0.892816	FALSE
ENSG00000099769	IGFALS	3483	0.068457	0.352314	-0.0321439	0.280884	-0.616218	0.538076	FALSE
ENSG00000099783	HNRNPM	4670	-0.00447243	0.945589	-0.0767743	0.184819	0.0183407	0.985376	FALSE
ENSG00000099785	MARCH2	51257	0.0061229	0.923959	-0.0361858	0.509093	-0.199952	0.841612	FALSE
ENSG00000099795	NDUFB7	4713	0.0221077	0.746991	0.0462055	0.391158	1.13518	0.25693	FALSE
ENSG00000099797	TECR	9524	0.130983	0.0466456	-0.0807355	0.211502	0.545876	0.585434	FALSE
ENSG00000099800	TIMM13	26517	0.0786309	0.164843	-0.102055	0.135587	0.80855	0.41922	FALSE
ENSG00000099804	CDC34	997	-0.0502888	0.342911	-0.0548366	0.492955	1.26505	0.206537	FALSE
ENSG00000099810	MTAP	4507	0.00452056	0.883498	-0.0322233	0.472756	-0.644006	0.519914	FALSE
ENSG00000099817	POLR2E	5434	0.0291223	0.45671	-0.125583	0.0750375	-1.59829	0.110711	FALSE
ENSG00000099821	POLRMT	5442	0.0788902	0.220676	-0.20012	0.000852099	0.621679	0.534482	FALSE
ENSG00000099822	HCN2	610	0.0245308	0.685823	-0.0226661	0.563446	-0.36419	0.715895	FALSE
ENSG00000099834	CDHR5	53841	-0.0183753	0.776445	0.0440677	0.0187026	-1.12873	0.259639	FALSE
ENSG00000099849	RASSF7	8045	-0.0259933	0.660235	-0.057758	0.0717542	-0.843495	0.39942	FALSE
ENSG00000099860	GADD45B	4616	0.0706321	0.265488	0.0107487	0.816951	0.546603	0.584935	FALSE
ENSG00000099864	PALM	5064	0.14039	0.0732921	-0.128888	2.64362e-05	-0.770774	0.441263	FALSE
ENSG00000099866	MADCAM1	8174	-0.033214	0.624355	-0.118277	0.231647	0.188628	0.850474	FALSE
ENSG00000099875	MKNK2	2872	0.0163126	0.781735	-0.212788	0.00012174	-0.668747	0.504015	FALSE
[truncated: 14,724 more rows]
