# Supplementary material for: Rearrangement-mediated cis-regulatory alterations in advanced patient tumors reveal interactions with therapy
Source: Cell Rep. Author manuscript; Available in PMC 2021 Nov 30. (PMC8630779; doi:10.1016/j.celrep.2021.110023)
Supplement: 7 [file NIHMS1757901-supplement-7.xlsx]

## Sheet: total SV correlates
			POG570	POG570	POG570
			SV+COPY+cancer type	SV+COPY+cancer type	SV+COPY+cancer type
Ensembl id	Gene name	Entrez id	t	p	FDR
ENSG00000000003	TSPAN6	7105	1.11101	0.267183	0.523777
ENSG00000000005	TNMD	64102	0.333043	0.739264	0.878313
ENSG00000000419	DPM1	8813	2.66275	0.00804053	0.0679665
ENSG00000000457	SCYL3	57147	-1.81637	0.0700077	0.241895
ENSG00000000460	C1orf112	55732	2.41815	0.0160132	0.101378
ENSG00000000938	FGR	2268	0.38381	0.701309	0.857343
ENSG00000000971	CFH	3075	-1.90397	0.0575793	0.216052
ENSG00000001036	FUCA2	2519	2.11443	0.0350524	0.161098
ENSG00000001084	GCLC	2729	0.593505	0.553155	0.762029
ENSG00000001167	NFYA	4800	-0.672595	0.501566	0.727336
ENSG00000001461	NIPAL3	57185	0.364028	0.716015	0.865513
ENSG00000001497	LAS1L	81887	1.92592	0.054772	0.209515
ENSG00000001561	ENPP4	22875	-1.62064	0.105827	0.307672
ENSG00000001617	SEMA3F	6405	-1.74626	0.0814781	0.263351
ENSG00000001626	CFTR	1080	-0.457255	0.647718	0.823688
ENSG00000001629	ANKIB1	54467	0.488724	0.625285	0.810071
ENSG00000001630	CYP51A1	1595	-0.0271437	0.978358	0.991162
ENSG00000001631	KRIT1	889	-0.35713	0.72117	0.868666
ENSG00000002016	RAD52	5893	2.13085	0.0336673	0.156889
ENSG00000002330	BAD	572	-0.34312	0.731676	0.873643
ENSG00000002549	LAP3	51056	-0.322787	0.747013	0.882877
ENSG00000002586	CD99	4267	1.11782	0.264266	0.520071
ENSG00000002587	HS3ST1	9957	1.66768	0.0961064	0.292004
ENSG00000002726	AOC1	26	0.774742	0.438917	0.681654
ENSG00000002745	WNT16	51384	1.15199	0.249962	0.504937
ENSG00000002746	HECW1	23072	1.13818	0.255677	0.511477
ENSG00000002822	MAD1L1	8379	1.3034	0.193134	0.440305
ENSG00000002834	LASP1	3927	0.048321	0.961483	0.984867
ENSG00000002919	SNX11	29916	-0.104557	0.916776	0.96521
ENSG00000002933	TMEM176A	55365	-0.422838	0.672624	0.838336
ENSG00000003056	M6PR	4074	-0.0657713	0.94759	0.978732
ENSG00000003096	KLHL13	90293	1.25381	0.210592	0.462208
ENSG00000003137	CYP26B1	56603	2.12458	0.0341903	0.158663
ENSG00000003147	ICA1	3382	-0.583999	0.559527	0.767015
ENSG00000003249	DBNDD1	79007	2.64627	0.00843646	0.0700038
ENSG00000003393	ALS2	57679	-0.207074	0.83605	0.9295
ENSG00000003400	CASP10	843	-1.53445	0.125653	0.340948
ENSG00000003402	CFLAR	8837	-0.0965173	0.923155	0.967721
ENSG00000003436	TFPI	7035	-0.782724	0.434219	0.678201
ENSG00000003756	RBM5	10181	1.1977	0.231691	0.486545
ENSG00000003987	MTMR7	9108	0.29852	0.76545	0.893675
ENSG00000003989	SLC7A2	6542	-1.51684	0.130041	0.348498
ENSG00000004059	ARF5	381	1.38064	0.168104	0.404476
ENSG00000004139	SARM1	23098	0.725546	0.468511	0.705912
ENSG00000004142	POLDIP2	26073	1.839	0.0666027	0.234738
ENSG00000004399	PLXND1	23129	0.292813	0.769806	0.895634
ENSG00000004468	CD38	952	-1.0216	0.307542	0.563827
ENSG00000004478	FKBP4	2288	-0.739145	0.460221	0.699155
ENSG00000004487	KDM1A	23028	2.13823	0.0330599	0.155357
ENSG00000004534	RBM6	10180	2.34538	0.0194604	0.11353
ENSG00000004660	CAMKK1	84254	2.34109	0.0196822	0.114187
ENSG00000004700	RECQL	5965	-0.359239	0.719593	0.867704
ENSG00000004776	HSPB6	126393	-2.11844	0.0347094	0.160094
ENSG00000004777	ARHGAP33	115703	3.30749	0.00102026	0.0185018
ENSG00000004779	NDUFAB1	4706	-0.224026	0.822843	0.922608
ENSG00000004799	PDK4	5166	-0.7061	0.480507	0.71376
ENSG00000004809	SLC22A16	85413	0.309239	0.757289	0.889739
ENSG00000004838	ZMYND10	51364	-2.38011	0.0177416	0.1074
ENSG00000004846	ABCB5	340273	1.96449	0.0501156	0.198468
ENSG00000004848	ARX	170302	0.573894	0.566339	0.772113
ENSG00000004864	SLC25A13	10165	2.75111	0.00618976	0.0580442
ENSG00000004866	ST7	102466616	-0.710524	0.477763	0.711961
ENSG00000004897	CDC27	996	-0.675659	0.49962	0.726341
ENSG00000004939	SLC4A1	6521	0.861972	0.389182	0.642109
ENSG00000004948	CALCR	799	0.253996	0.79962	0.911297
ENSG00000004961	HCCS	3052	1.51347	0.130893	0.350053
ENSG00000004975	DVL2	1856	2.55355	0.0110063	0.0816802
ENSG00000005001	PRSS22	64063	1.09805	0.272794	0.529009
ENSG00000005007	UPF1	5976	2.01224	0.0448164	0.185938
ENSG00000005020	SKAP2	8935	1.92131	0.0553524	0.211203
ENSG00000005022	SLC25A5	292	2.3327	0.0201234	0.115425
ENSG00000005073	HOXA11	3207	3.10052	0.00205854	0.0286346
ENSG00000005075	POLR2J	5439	1.30679	0.191981	0.438634
ENSG00000005100	DHX33	56919	2.6522	0.00829193	0.0693899
ENSG00000005102	MEOX1	4222	-1.55613	0.120412	0.33228
ENSG00000005108	THSD7A	221981	-0.908021	0.364375	0.619519
ENSG00000005156	LIG3	3980	1.40222	0.161568	0.395176
ENSG00000005175	RPAP3	79657	1.28433	0.199715	0.448942
ENSG00000005187	ACSM3	6296	1.91041	0.0567435	0.214262
ENSG00000005194	CIAPIN1	57019	3.21107	0.00142141	0.0229402
ENSG00000005243	COPZ2	51226	0.177536	0.85917	0.940139
ENSG00000005249	PRKAR2B	5577	-3.46001	0.000593974	0.0129651
ENSG00000005302	MSL3	10943	2.27456	0.0234233	0.126661
ENSG00000005339	CREBBP	1387	-0.256176	0.797937	0.910683
ENSG00000005381	MPO	4353	1.13483	0.257077	0.512866
ENSG00000005421	PON1	5444	0.703679	0.482012	0.714726
ENSG00000005448	WDR54	84058	0.656362	0.511941	0.734735
ENSG00000005469	CROT	54677	-5.16925	3.6039e-07	9.12988e-05
ENSG00000005471	ABCB4	5244	0.81611	0.414888	0.663123
ENSG00000005483	KMT2E	55904	-0.80047	0.423879	0.669747
ENSG00000005486	RHBDD2	57414	-0.510972	0.609633	0.80046
ENSG00000005513	SOX8	30812	1.86055	0.0634883	0.228089
ENSG00000005700	IBTK	25998	-1.15619	0.248244	0.503291
ENSG00000005801	ZNF195	7748	1.62172	0.105594	0.307422
ENSG00000005810	MYCBP2	23077	-1.58427	0.113866	0.321323
ENSG00000005812	FBXL3	26224	-2.66771	0.00792471	0.0674306
ENSG00000005844	ITGAL	3683	-2.13679	0.0331777	0.155561
ENSG00000005882	PDK2	5164	0.490986	0.623686	0.808939
ENSG00000005884	ITGA3	3675	-1.73813	0.0829019	0.266459
ENSG00000005889	ZFX	7543	-2.32666	0.0204462	0.116517
ENSG00000005893	LAMP2	3920	-1.11031	0.267485	0.523448
ENSG00000005961	ITGA2B	3674	1.44718	0.148574	0.377474
ENSG00000005981	ASB4	51666	-0.394165	0.693654	0.85285
ENSG00000006007	GDE1	51573	0.135068	0.892621	0.95591
ENSG00000006015	C19orf60	55049	2.42378	0.0157704	0.100796
ENSG00000006016	CRLF1	9244	2.82174	0.00499728	0.0506698
ENSG00000006025	OSBPL7	114881	1.97999	0.0483398	0.195039
ENSG00000006042	TMEM98	26022	-1.25266	0.211008	0.462877
ENSG00000006047	YBX2	51087	3.17093	0.00162802	0.0250881
ENSG00000006059	KRT33A	3883	0.337564	0.735856	0.876881
ENSG00000006071	ABCC8	6833	-2.33788	0.0198504	0.114566
ENSG00000006116	CACNG3	10368	-0.329444	0.74198	0.879665
ENSG00000006118	TMEM132A	54972	2.69755	0.0072593	0.0637811
ENSG00000006125	AP2B1	163	-0.594357	0.552585	0.761998
ENSG00000006128	TAC1	6863	0.378093	0.705548	0.859383
ENSG00000006194	ZNF263	283876	1.50903	0.132023	0.352005
ENSG00000006210	CX3CL1	6376	0.493683	0.621782	0.808476
ENSG00000006282	SPATA20	64847	0.663501	0.507365	0.731368
ENSG00000006283	CACNA1G	8913	-0.326869	0.743926	0.880847
ENSG00000006327	TNFRSF12A	51330	0.738987	0.460317	0.699173
ENSG00000006377	DLX6	1750	2.40589	0.0165534	0.103197
ENSG00000006432	MAP3K9	4293	0.94802	0.343651	0.600025
ENSG00000006451	RALA	5898	0.936131	0.34973	0.607152
ENSG00000006453	BAIAP2L1	55971	1.69829	0.0901754	0.280822
ENSG00000006459	KDM7A	80853	0.666189	0.505646	0.730213
ENSG00000006468	ETV1	2115	-0.200785	0.840961	0.930875
ENSG00000006530	AGK	55750	1.04737	0.295516	0.551392
ENSG00000006534	ALDH3B1	221	0.943227	0.346093	0.603282
ENSG00000006555	TTC22	55001	-1.27522	0.202919	0.453402
ENSG00000006576	PHTF2	57157	-0.493609	0.621834	0.80848
ENSG00000006606	CCL26	10344	-0.217997	0.827535	0.925325
ENSG00000006607	FARP2	9855	0.291819	0.770565	0.895957
ENSG00000006611	USH1C	10083	2.32567	0.0204992	0.1167
ENSG00000006625	GGCT	79017	1.65769	0.0981074	0.2954
ENSG00000006634	DBF4	10926	3.36942	0.000821018	0.0161309
ENSG00000006638	TBXA2R	6915	0.231021	0.817408	0.919845
ENSG00000006652	IFRD1	3475	4.34629	1.72903e-05	0.00127918
ENSG00000006659	LGALS14	56891	1.63593	0.102584	0.302666
ENSG00000006695	COX10	1352	1.77394	0.0767796	0.255423
ENSG00000006704	GTF2IRD1	9569	1.01061	0.312772	0.569544
ENSG00000006712	PAF1	54623	1.21937	0.223369	0.477099
ENSG00000006715	VPS41	27072	-1.06676	0.286676	0.542526
ENSG00000006744	ELAC2	60528	2.94752	0.00337736	0.0392421
ENSG00000006747	SCIN	85477	-0.247536	0.804612	0.91381
ENSG00000006756	ARSD	414	-0.483487	0.628995	0.812547
ENSG00000006757	PNPLA4	8228	-1.23895	0.216037	0.468501
ENSG00000006788	MYH13	8735	0.969739	0.332721	0.589685
ENSG00000006831	ADIPOR2	79602	0.67686	0.498858	0.725801
ENSG00000006837	CDKL3	51265	-1.46144	0.144623	0.37213
ENSG00000007001	UPP2	151531	0.985163	0.325097	0.582159
ENSG00000007038	PRSS21	10942	1.78715	0.0746158	0.251375
ENSG00000007047	MARK4	57787	1.33735	0.181814	0.425166
ENSG00000007062	PROM1	8842	2.60487	0.00950863	0.0748867
ENSG00000007080	CCDC124	115098	2.61401	0.00926197	0.0738484
ENSG00000007129	CEACAM21	90273	-1.00718	0.314414	0.570855
ENSG00000007168	PAFAH1B1	5048	1.25788	0.209116	0.460479
ENSG00000007171	NOS2	4843	1.25922	0.208631	0.460139
ENSG00000007174	DNAH9	1770	-2.0852	0.0376394	0.167956
ENSG00000007202	KIAA0100	9703	0.328791	0.742473	0.879937
ENSG00000007216	SLC13A2	9058	-0.33629	0.736816	0.877337
ENSG00000007237	GAS7	8522	-1.6258	0.104724	0.306062
ENSG00000007255	TRAPPC6A	79090	1.67964	0.0937516	0.287936
ENSG00000007264	MATK	4145	1.22158	0.222535	0.476352
ENSG00000007306	CEACAM7	1087	0.288115	0.773397	0.897377
ENSG00000007312	CD79B	974	-0.508149	0.611608	0.801921
ENSG00000007314	SCN4A	6329	0.157674	0.874788	0.947186
ENSG00000007341	ST7L	54879	0.71587	0.47446	0.709948
ENSG00000007350	TKTL1	8277	2.0049	0.0455986	0.188296
ENSG00000007372	PAX6	5080	1.04591	0.296187	0.55209
ENSG00000007376	RPUSD1	113000	3.16503	0.0016606	0.0252871
ENSG00000007384	RHBDF1	64285	3.13726	0.00182229	0.026727
ENSG00000007392	LUC7L	55692	1.62832	0.104188	0.305297
ENSG00000007402	CACNA2D2	9254	-1.32291	0.186566	0.431569
ENSG00000007516	BAIAP3	8938	-0.627275	0.530811	0.748264
ENSG00000007541	PIGQ	9091	0.594748	0.552324	0.762203
ENSG00000007866	TEAD3	7005	2.73393	0.00651606	0.0595998
ENSG00000007908	SELE	6401	-1.51696	0.130011	0.34853
ENSG00000007923	DNAJC11	55735	3.02513	0.002634	0.0337733
ENSG00000007933	FMO3	2328	0.773072	0.439904	0.6823
ENSG00000007944	MYLIP	29116	-1.67651	0.0943625	0.289017
ENSG00000007952	NOX1	27035	0.375756	0.707283	0.860369
ENSG00000007968	E2F2	1870	3.75695	0.00019565	0.00641426
ENSG00000008018	PSMB1	5689	0.758355	0.448653	0.689982
ENSG00000008056	SYN1	6853	0.14734	0.882932	0.9512
ENSG00000008083	JARID2	3720	0.886596	0.375791	0.63015
ENSG00000008086	CDKL5	6792	0.064101	0.948919	0.978774
ENSG00000008118	CAMK1G	57172	-1.23261	0.218393	0.471165
ENSG00000008130	NADK	65220	2.6012	0.00960934	0.0753957
ENSG00000008196	TFAP2B	7021	-1.98385	0.0479065	0.193946
ENSG00000008197	TFAP2D	83741	2.31355	0.0211621	0.119175
ENSG00000008226	DLEC1	9940	-0.232123	0.816553	0.919687
ENSG00000008256	CYTH3	9265	1.91848	0.0557106	0.211748
ENSG00000008277	ADAM22	53616	-2.58756	0.00999201	0.0770957
ENSG00000008282	SYPL1	6856	-2.06905	0.0391365	0.171659
ENSG00000008283	CYB561	1534	1.31227	0.190127	0.435887
ENSG00000008294	SPAG9	9043	1.61598	0.106831	0.309839
ENSG00000008300	CELSR3	1951	1.75343	0.0802383	0.261568
ENSG00000008311	AASS	10157	0.599544	0.549125	0.760362
ENSG00000008323	PLEKHG6	55200	1.78001	0.0757786	0.253556
ENSG00000008324	SS18L2	51188	-0.508476	0.61138	0.80181
ENSG00000008382	MPND	84954	1.03524	0.301135	0.558078
ENSG00000008394	MGST1	4257	-0.930296	0.352738	0.609401
ENSG00000008405	CRY1	1407	1.76859	0.0776696	0.257105
ENSG00000008438	PGLYRP1	8993	-0.283032	0.777288	0.898648
ENSG00000008441	NFIX	4784	-0.856072	0.392433	0.644294
ENSG00000008513	ST3GAL1	6482	-2.38758	0.0173897	0.105999
ENSG00000008516	MMP25	64386	1.26071	0.208096	0.459747
ENSG00000008517	IL32	9235	0.154064	0.877631	0.948606
ENSG00000008710	PKD1	101930075	3.7471	0.000203238	0.00650985
ENSG00000008735	MAPK8IP2	23542	0.804986	0.421271	0.668025
ENSG00000008838	MED24	102466757	2.04391	0.0415696	0.178079
ENSG00000008853	RHOBTB2	23221	-0.291624	0.770715	0.895881
ENSG00000008869	HEATR5B	54497	-0.479095	0.632114	0.813998
ENSG00000008952	SEC62	7095	-0.926927	0.354483	0.610586
ENSG00000008988	RPS20	26795	-0.95851	0.338343	0.594983
ENSG00000009307	CSDE1	7812	1.11287	0.266383	0.522823
ENSG00000009335	UBE3C	9690	-0.538867	0.590257	0.788644
ENSG00000009413	REV3L	5980	-0.815547	0.41521	0.663257
ENSG00000009709	PAX7	5081	1.56607	0.118066	0.3289
ENSG00000009724	MASP2	10747	0.875163	0.381973	0.63567
ENSG00000009765	IYD	389434	1.54592	0.122857	0.335978
ENSG00000009780	FAM76A	199870	1.61629	0.106763	0.309749
ENSG00000009790	TRAF3IP3	80342	-1.23719	0.216689	0.469366
ENSG00000009830	POMT2	29954	2.89895	0.00393538	0.0433462
ENSG00000009844	VTA1	51534	0.734823	0.462847	0.701232
ENSG00000009950	MLXIPL	51085	2.71623	0.00686863	0.061348
ENSG00000009954	BAZ1B	9031	0.651431	0.515115	0.737265
ENSG00000010017	RANBP9	10048	1.1898	0.23478	0.489771
ENSG00000010030	ETV7	51513	-0.500934	0.616674	0.805845
ENSG00000010165	METTL13	51603	2.2387	0.0256851	0.133288
ENSG00000010219	DYRK4	8798	-0.572563	0.567239	0.77271
ENSG00000010244	ZNF207	7756	1.56125	0.119198	0.330623
ENSG00000010256	UQCRC1	7384	2.2217	0.0268222	0.136937
ENSG00000010270	STARD3NL	83930	0.455077	0.649283	0.824862
ENSG00000010278	CD9	928	0.51362	0.607781	0.799096
ENSG00000010282	HHATL	57467	1.18998	0.234707	0.489804
ENSG00000010292	NCAPD2	9918	3.72307	0.000222927	0.00678933
ENSG00000010295	IFFO1	25900	0.845907	0.398074	0.647892
ENSG00000010310	GIPR	2696	-0.764872	0.444767	0.686847
ENSG00000010318	PHF7	51533	2.57015	0.0105004	0.0797669
ENSG00000010319	SEMA3G	56920	-1.86378	0.0630318	0.227132
ENSG00000010322	NISCH	11188	0.718299	0.472962	0.708913
ENSG00000010327	STAB1	23166	-1.1986	0.231344	0.486366
ENSG00000010361	FUZ	80199	-1.3459	0.179042	0.421809
ENSG00000010379	SLC6A13	6540	2.17758	0.0299787	0.146691
ENSG00000010404	IDS	3423	-2.33946	0.0197675	0.114404
ENSG00000010438	PRSS3	5646	1.20743	0.22793	0.482404
ENSG00000010539	ZNF200	7752	0.429256	0.667952	0.835939
ENSG00000010610	CD4	920	-1.43939	0.150766	0.37987
ENSG00000010626	LRRC23	10233	-1.37385	0.170203	0.408175
ENSG00000010671	BTK	695	-1.28907	0.198064	0.446552
ENSG00000010704	HFE	3077	-1.3304	0.18409	0.428272
ENSG00000010803	SCMH1	22955	2.04712	0.0412521	0.177355
ENSG00000010810	FYN	2534	0.310819	0.756088	0.888953
ENSG00000010818	HIVEP2	3097	0.647562	0.517613	0.739194
ENSG00000010932	FMO1	2326	-0.972743	0.331227	0.588035
ENSG00000011009	LYPLA2	11313	1.4452	0.14913	0.378311
ENSG00000011021	CLCN6	1185	2.83222	0.00483934	0.0496708
ENSG00000011028	MRC2	9902	0.370725	0.711025	0.863288
ENSG00000011083	SLC6A7	6534	2.33554	0.0199733	0.115117
ENSG00000011105	TSPAN9	10867	-0.519554	0.603642	0.796849
ENSG00000011114	BTBD7	55727	-1.86513	0.0628421	0.226693
ENSG00000011132	APBA3	9546	0.835021	0.404169	0.653739
ENSG00000011143	MKS1	54903	1.58479	0.113747	0.321203
ENSG00000011198	ABHD5	51099	-1.56326	0.118724	0.329855
ENSG00000011243	AKAP8L	26993	2.56842	0.0105522	0.0799789
ENSG00000011258	MBTD1	54799	0.592709	0.553686	0.762448
ENSG00000011260	UTP18	51096	1.87798	0.0610595	0.223395
ENSG00000011275	RNF216	54476	1.00353	0.31617	0.572923
ENSG00000011295	TTC19	54902	-0.566204	0.57155	0.776431
ENSG00000011304	PTBP1	100616459	1.38092	0.168019	0.404503
ENSG00000011332	DPF1	8193	3.75563	0.00019665	0.00640932
ENSG00000011347	SYT7	9066	0.78648	0.432019	0.676597
ENSG00000011376	LARS2	23395	0.443677	0.657498	0.830315
ENSG00000011405	PIK3C2A	5286	-2.62157	0.00906221	0.0729514
ENSG00000011422	PLAUR	5329	1.41337	0.15827	0.390363
ENSG00000011426	ANLN	54443	3.10595	0.00202192	0.0283373
ENSG00000011451	WIZ	58525	2.01807	0.0442033	0.184631
ENSG00000011454	RABGAP1	23637	0.19238	0.847535	0.933701
ENSG00000011465	DCN	1634	-1.33602	0.182248	0.425882
ENSG00000011478	QPCTL	54814	2.19736	0.0285258	0.142204
ENSG00000011485	PPP5C	5536	2.4	0.0168186	0.103958
ENSG00000011523	CEP68	23177	0.239506	0.810827	0.917007
ENSG00000011566	MAP4K3	8491	-1.33064	0.18401	0.428205
ENSG00000011590	ZBTB32	27033	-0.334057	0.738499	0.878277
ENSG00000011600	TYROBP	7305	-2.11403	0.0350869	0.161213
ENSG00000011638	TMEM159	57146	-0.244237	0.807163	0.915278
ENSG00000011677	GABRA3	2556	2.15075	0.0320516	0.152679
ENSG00000012048	BRCA1	672	1.45631	0.146036	0.373866
ENSG00000012061	ERCC1	2067	0.629903	0.529092	0.7471
ENSG00000012124	CD22	933	-2.10526	0.0358464	0.163356
ENSG00000012171	SEMA3B	102465526	-0.626795	0.531126	0.748518
ENSG00000012174	MBTPS2	51360	-0.839096	0.401881	0.651298
ENSG00000012211	PRICKLE3	4007	2.69919	0.0072242	0.0635395
ENSG00000012223	LTF	4057	-2.14003	0.0329133	0.155017
ENSG00000012232	EXTL3	2137	-0.299427	0.764758	0.893304
ENSG00000012504	NR1H4	9971	1.12276	0.262163	0.518313
ENSG00000012660	ELOVL5	60481	-3.51586	0.000484807	0.0114815
ENSG00000012779	ALOX5	240	0.404368	0.686143	0.848229
ENSG00000012822	CALCOCO1	57658	0.354209	0.723355	0.869545
ENSG00000012963	UBR7	55148	-0.603779	0.546308	0.758409
ENSG00000012983	MAP4K5	11183	0.60729	0.543978	0.756871
ENSG00000013016	EHD3	30845	-0.726007	0.468229	0.705741
ENSG00000013275	PSMC4	5704	2.1788	0.0298879	0.146418
ENSG00000013288	MAN2B2	23324	-0.476875	0.633693	0.814901
ENSG00000013293	SLC7A14	57709	-0.523654	0.600789	0.795532
ENSG00000013297	CLDN11	5010	-0.491562	0.623279	0.808725
ENSG00000013306	SLC25A39	51629	3.78883	0.000172882	0.00595996
ENSG00000013364	MVP	9961	0.103098	0.917933	0.965698
ENSG00000013374	NUB1	51667	-1.07196	0.284339	0.540306
ENSG00000013375	PGM3	5238	1.3858	0.166523	0.402235
ENSG00000013392	RWDD2A	112611	-1.92109	0.0553794	0.21121
ENSG00000013441	CLK1	1195	0.635	0.525765	0.744352
ENSG00000013503	POLR3B	55703	0.189439	0.849838	0.934945
ENSG00000013523	ANGEL1	23357	0.506648	0.612661	0.802482
ENSG00000013561	RNF14	9604	-1.24454	0.213979	0.466153
ENSG00000013563	DNASE1L1	1774	0.536511	0.591882	0.789302
ENSG00000013573	DDX11	1663	4.2539	2.5786e-05	0.00168415
ENSG00000013583	HEBP1	50865	-0.866385	0.386761	0.639375
ENSG00000013588	GPRC5A	9052	-0.466213	0.641298	0.819826
ENSG00000013619	MAMLD1	10046	0.33522	0.737622	0.877922
ENSG00000013725	CD6	923	-0.384083	0.701106	0.857158
ENSG00000013810	TACC3	10460	5.38224	1.21052e-07	3.89229e-05
ENSG00000014138	POLA2	23649	2.11161	0.0352952	0.161814
ENSG00000014164	ZC3H3	23144	1.60265	0.109745	0.314796
ENSG00000014216	CAPN1	823	0.737528	0.461203	0.699947
ENSG00000014257	ACPP	55	-0.997304	0.319177	0.575751
ENSG00000014641	MDH1	4190	1.40892	0.159581	0.392498
ENSG00000014824	SLC30A9	10463	-0.988267	0.323576	0.58068
ENSG00000014914	MTMR11	10903	-0.304844	0.760632	0.891662
ENSG00000014919	COX15	1355	-0.831676	0.406052	0.655012
ENSG00000015133	CCDC88C	440193	0.223262	0.823438	0.923027
ENSG00000015153	YAF2	10138	1.12975	0.25921	0.515338
ENSG00000015285	WAS	7454	-0.598387	0.549896	0.760925
ENSG00000015413	DPEP1	1800	0.575993	0.564921	0.7715
ENSG00000015475	BID	637	2.58286	0.0101271	0.0777081
ENSG00000015479	MATR3	724102	-1.11235	0.266606	0.522891
ENSG00000015520	NPC1L1	29881	0.732133	0.464485	0.70295
ENSG00000015532	XYLT2	64132	0.50735	0.612169	0.802278
ENSG00000015568	RGPD5	729540	-1.06634	0.286866	0.542701
ENSG00000015592	STMN4	81551	0.0807468	0.935681	0.973527
ENSG00000015676	NUDCD3	23386	-0.197939	0.843186	0.931549
ENSG00000016082	ISL1	3670	-0.28938	0.77243	0.896877
ENSG00000016391	CHDH	55349	0.505158	0.613706	0.803537
ENSG00000016402	IL20RA	53832	-1.1239	0.26168	0.517602
ENSG00000016490	CLCA1	1179	-0.754838	0.450758	0.691565
ENSG00000016602	CLCA4	22802	-2.31305	0.0211901	0.119252
ENSG00000016864	GLT8D1	55830	-0.228203	0.819597	0.921192
ENSG00000017260	ATP2C1	27032	1.47657	0.140521	0.365114
ENSG00000017427	IGF1	3479	-2.20554	0.0279434	0.140642
ENSG00000017483	SLC38A5	92745	0.149828	0.88097	0.949944
ENSG00000017797	RALBP1	10928	1.952	0.0515849	0.201849
ENSG00000018189	RUFY3	22902	0.13571	0.892114	0.955673
ENSG00000018236	CNTN1	1272	-1.76406	0.0784302	0.258497
ENSG00000018280	SLC11A1	6556	2.09649	0.036621	0.165577
ENSG00000018408	WWTR1	25937	-0.912013	0.362272	0.618206
ENSG00000018510	AGPS	8540	-1.74796	0.0811839	0.263061
ENSG00000018610	CXorf56	63932	2.36173	0.0186338	0.110677
ENSG00000018625	ATP1A2	477	-1.2135	0.225604	0.479728
ENSG00000018699	TTC27	55622	0.177423	0.859259	0.939991
ENSG00000018869	ZNF582	147948	-3.87811	0.0001217	0.00471022
ENSG00000019102	VSIG2	23584	-0.908762	0.363984	0.619484
ENSG00000019144	PHLDB1	102466719	0.536715	0.591741	0.789366
ENSG00000019169	MARCO	8685	2.61626	0.00920222	0.0737589
ENSG00000019186	CYP24A1	1591	-1.69467	0.0908599	0.282113
ENSG00000019485	PRDM11	101060179	2.2231	0.0267272	0.136535
ENSG00000019505	SYT13	57586	-1.63289	0.103221	0.303903
ENSG00000019549	SNAI2	6591	0.241652	0.809165	0.916118
ENSG00000019582	CD74	972	-2.25591	0.0245771	0.130247
ENSG00000019991	HGF	3082	-3.80239	0.000163975	0.00575979
ENSG00000019995	ZRANB1	54764	0.258817	0.7959	0.909662
ENSG00000020129	NCDN	23154	0.975362	0.329928	0.586725
ENSG00000020256	ZFP64	55734	1.65679	0.0982898	0.29547
ENSG00000020426	MNAT1	4331	1.26733	0.205722	0.456553
ENSG00000020577	SAMD4A	23034	0.723455	0.469793	0.706824
ENSG00000020633	RUNX3	864	2.05108	0.0408628	0.176316
ENSG00000020922	MRE11A	4361	1.40563	0.160553	0.393903
ENSG00000021300	PLEKHB1	58473	0.913273	0.361609	0.617391
ENSG00000021355	SERPINB1	1992	-2.66994	0.00787335	0.0671987
ENSG00000021461	CYP3A43	64816	1.08594	0.278115	0.53443
ENSG00000021488	SLC7A9	11136	1.83915	0.0665811	0.234711
ENSG00000021574	SPAST	6683	-1.47318	0.141432	0.366456
ENSG00000021645	NRXN3	9369	0.237442	0.812426	0.917512
ENSG00000021762	OSBPL5	114879	0.731954	0.464595	0.702925
ENSG00000021776	AQR	9716	-0.167258	0.867245	0.943787
ENSG00000021826	CPS1	1373	0.829192	0.407455	0.656261
ENSG00000021852	C8B	732	0.768718	0.442482	0.684647
ENSG00000022267	FHL1	2273	-0.972496	0.331349	0.588003
ENSG00000022355	GABRA1	2554	0.57855	0.563195	0.769961
ENSG00000022556	NLRP2	55655	2.06364	0.0396504	0.172824
ENSG00000022567	SLC45A4	57210	0.492894	0.622338	0.808571
ENSG00000022840	RNF10	9921	0.468945	0.639346	0.819084
ENSG00000022976	ZNF839	55778	1.07408	0.28339	0.539237
ENSG00000023041	ZDHHC6	64429	2.19729	0.0285312	0.142188
ENSG00000023171	GRAMD1B	57476	0.959996	0.337595	0.594606
ENSG00000023191	RNH1	6050	1.23542	0.217346	0.469937
ENSG00000023228	NDUFS1	4719	0.721963	0.470709	0.707438
ENSG00000023287	RB1CC1	9821	0.666215	0.50563	0.730253
ENSG00000023318	ERP44	23071	0.56264	0.573973	0.778205
ENSG00000023330	ALAS1	211	1.53472	0.125587	0.340823
ENSG00000023445	BIRC3	330	-2.24107	0.0255298	0.132688
ENSG00000023516	AKAP11	11215	-1.43164	0.152972	0.382774
ENSG00000023572	GLRX2	51022	0.653706	0.51365	0.735797
ENSG00000023608	SNAPC1	6617	0.358864	0.719873	0.867729
ENSG00000023697	DERA	51071	0.825227	0.409699	0.657975
ENSG00000023734	STRAP	11171	-0.629776	0.529175	0.746839
ENSG00000023839	ABCC2	1244	1.57124	0.116862	0.326798
ENSG00000023892	DEF6	50619	0.0952621	0.924151	0.967794
ENSG00000023902	PLEKHO1	51177	-0.186544	0.852106	0.936023
ENSG00000023909	GCLM	2730	1.39768	0.162927	0.397105
ENSG00000024048	UBR2	23304	-1.07693	0.282115	0.537913
ENSG00000024422	EHD2	30846	-1.60572	0.109067	0.31382
ENSG00000024526	DEPDC1	55635	4.61191	5.26731e-06	0.000543639
ENSG00000024862	CCDC28A	25901	-1.1966	0.232122	0.487022
ENSG00000025039	RRAGD	58528	2.10272	0.0360695	0.164015
ENSG00000025156	HSF2	3298	1.3718	0.17084	0.409174
ENSG00000025293	PHF20	51230	0.0577475	0.953977	0.981085
ENSG00000025423	HSD17B6	8630	0.926524	0.354692	0.610694
ENSG00000025434	NR1H3	10062	0.225954	0.821344	0.921917
ENSG00000025708	TYMP	1890	-0.0937984	0.925313	0.968344
ENSG00000025770	NCAPH2	29781	3.82733	0.000148717	0.00540554
ENSG00000025772	TOMM34	10953	1.0273	0.304856	0.561241
ENSG00000025796	SEC63	11231	1.29933	0.194524	0.442148
ENSG00000025800	KPNA6	23633	-0.747892	0.454933	0.694276
ENSG00000026025	VIM	7431	0.0756246	0.939753	0.975336
ENSG00000026103	FAS	355	-3.1275	0.00188249	0.0272277
ENSG00000026297	RNASET2	8635	0.484111	0.628553	0.812102
ENSG00000026508	CD44	960	-0.6838	0.494469	0.723001
ENSG00000026559	KCNG1	3755	3.13526	0.00183449	0.0268352
ENSG00000026652	AGPAT4	56895	2.09553	0.0367064	0.165739
ENSG00000026751	SLAMF7	57823	-1.46176	0.144536	0.372078
ENSG00000026950	BTN3A1	11119	-0.853409	0.393907	0.645129
ENSG00000027001	MIPEP	4285	0.243566	0.807682	0.915556
ENSG00000027075	PRKCH	5583	-1.18474	0.236775	0.491725
ENSG00000027644	INSRR	3645	1.04223	0.297888	0.554025
ENSG00000027697	IFNGR1	3459	-1.30246	0.193455	0.440736
ENSG00000027847	B4GALT7	11285	1.37212	0.170741	0.409112
ENSG00000027869	SH2D2A	9047	1.12523	0.261118	0.517286
ENSG00000028116	VRK2	101927261	-1.41303	0.158368	0.39049
ENSG00000028137	TNFRSF1B	7133	-1.07922	0.281092	0.536821
ENSG00000028203	VEZT	55591	-0.878684	0.380062	0.633626
ENSG00000028277	POU2F2	5452	0.300203	0.764167	0.893238
ENSG00000028310	BRD9	65980	2.67043	0.00786203	0.0671707
ENSG00000028528	SNX1	6642	-1.13699	0.256175	0.512043
ENSG00000028839	TBPL1	9519	1.16106	0.246261	0.501949
ENSG00000029153	ARNTL2	56938	-0.387498	0.698579	0.855445
ENSG00000029363	BCLAF1	9774	-0.251642	0.801438	0.912188
ENSG00000029364	SLC39A9	55334	-3.0608	0.00234546	0.0311239
ENSG00000029534	ANK1	286	-0.698103	0.485489	0.71645
ENSG00000029559	IBSP	3381	0.731689	0.464756	0.703042
ENSG00000029639	TFB1M	51106	1.55344	0.121052	0.333333
ENSG00000029725	RABEP1	9135	-2.03002	0.0429681	0.181788
ENSG00000029993	HMGB3	3149	1.80509	0.0717585	0.245459
ENSG00000030066	NUP160	23279	0.969194	0.332992	0.590041
ENSG00000030304	MUSK	4593	0.794851	0.427138	0.672101
ENSG00000030419	IKZF2	22807	-4.32263	1.91671e-05	0.00136372
ENSG00000030582	GRN	2896	1.16342	0.245301	0.50103
ENSG00000031003	FAM13B	51306	-2.08591	0.0375743	0.167755
ENSG00000031081	ARHGAP31	57514	-1.34726	0.178603	0.421072
ENSG00000031691	CENPQ	55166	1.49272	0.136243	0.358229
ENSG00000031698	SARS	6301	0.971128	0.332029	0.588647
ENSG00000031823	RANBP3	8498	2.43551	0.0152751	0.0990305
ENSG00000032219	ARID4A	5926	1.08439	0.2788	0.534825
ENSG00000032389	TSSC1	7260	2.28042	0.0230704	0.125811
ENSG00000032444	PNPLA6	10908	-0.0676824	0.94607	0.978068
ENSG00000032742	IFT88	8100	-2.12903	0.0338181	0.157416
ENSG00000033011	ALG1	100507589	-0.0307056	0.975519	0.990567
ENSG00000033030	ZCCHC8	55596	1.52212	0.128713	0.346552
ENSG00000033050	ABCF2	10061	0.156315	0.875858	0.947732
ENSG00000033100	CHPF2	54480	0.616338	0.537997	0.752997
ENSG00000033122	LRRC7	57554	-0.382232	0.702478	0.857831
ENSG00000033170	FUT8	2530	-2.01597	0.0444236	0.185274
ENSG00000033178	UBA6	55236	0.307019	0.758977	0.890408
ENSG00000033327	GAB2	9846	-0.767159	0.443407	0.685254
ENSG00000033627	ATP6V0A1	535	0.805117	0.421196	0.667969
ENSG00000033800	PIAS1	8554	0.0378598	0.969817	0.988981
ENSG00000033867	SLC4A7	9497	-2.66635	0.00795651	0.0675637
ENSG00000034053	APBA2	321	3.39644	0.000746006	0.0150825
ENSG00000034152	MAP2K3	100996792	1.98848	0.0473901	0.192602
ENSG00000034239	EFCAB1	79645	1.91622	0.0559984	0.212456
ENSG00000034510	TMSB10	9168	-0.500604	0.616905	0.805895
ENSG00000034533	ASTE1	28990	-0.218251	0.827337	0.925351
ENSG00000034677	RNF19A	25897	-0.0359775	0.971317	0.989606
ENSG00000034693	PEX3	8504	-0.34304	0.731736	0.87359
ENSG00000034713	GABARAPL2	11345	-0.744707	0.456855	0.695748
ENSG00000034971	MYOC	4653	0.893728	0.371966	0.626249
ENSG00000035115	SH3YL1	26751	-1.86896	0.0623058	0.225732
ENSG00000035141	FAM136A	100287852	4.30873	2.03585e-05	0.00143023
ENSG00000035403	VCL	7414	-0.273122	0.78489	0.903751
ENSG00000035499	DEPDC1B	55789	4.23207	2.83105e-05	0.00177285
ENSG00000035664	DAPK2	23604	0.233661	0.815359	0.919148
ENSG00000035681	NSMAF	8439	0.266424	0.79004	0.906683
ENSG00000035687	ADSS	159	-0.543269	0.587226	0.787173
ENSG00000035720	STAP1	26228	-1.35	0.177726	0.420249
ENSG00000035862	TIMP2	7077	-0.914075	0.361188	0.616924
ENSG00000035928	RFC1	5981	-0.128478	0.897831	0.958297
ENSG00000036054	TBC1D23	55773	-0.638678	0.523372	0.742724
ENSG00000036257	CUL3	8452	-0.702939	0.482473	0.714712
ENSG00000036473	OTC	5009	-0.145186	0.884632	0.951927
ENSG00000036530	CYP46A1	10858	0.463065	0.643552	0.821263
ENSG00000036549	ZZZ3	26009	-0.635146	0.52567	0.744469
ENSG00000036565	SLC18A1	6570	-0.636606	0.52472	0.743501
ENSG00000036672	USP2	9099	0.845955	0.398047	0.647912
ENSG00000036828	CASR	846	-0.333676	0.738786	0.878245
ENSG00000037042	TUBG2	27175	1.42484	0.154926	0.3857
ENSG00000037241	RPL26L1	51121	0.176487	0.859994	0.94018
ENSG00000037280	FLT4	2324	0.22855	0.819327	0.921075
ENSG00000037474	NSUN2	54888	2.93113	0.00355704	0.0406797
ENSG00000037637	FBXO42	54455	1.64041	0.101651	0.301294
ENSG00000037749	MFAP3	4238	-3.58972	0.000369095	0.00950889
ENSG00000037757	MRI1	84245	2.56496	0.0106563	0.0804035
ENSG00000037897	METTL1	4234	2.12075	0.0345137	0.159543
ENSG00000037965	HOXC8	3224	0.117237	0.906727	0.960801
ENSG00000038002	AGA	175	-0.917006	0.359652	0.615117
ENSG00000038210	PI4K2B	285540	0.270989	0.786529	0.904704
ENSG00000038274	MAT2B	27430	-1.07834	0.281483	0.537383
ENSG00000038295	TLL1	7092	-2.32763	0.020394	0.116378
ENSG00000038358	EDC4	23644	3.58342	0.00037785	0.00966003
ENSG00000038382	TRIO	7204	1.63368	0.103057	0.303739
ENSG00000038427	VCAN	1462	-0.38132	0.703154	0.857905
ENSG00000038532	CLEC16A	23274	-0.0773342	0.938394	0.975136
ENSG00000038945	MSR1	4481	-1.82105	0.0692928	0.240169
ENSG00000039068	CDH1	999	1.15111	0.250323	0.505178
ENSG00000039123	SKIV2L2	23517	-0.789999	0.429963	0.674705
ENSG00000039139	DNAH5	1767	0.0181451	0.985531	0.994813
ENSG00000039319	ZFYVE16	9765	-1.64113	0.1015	0.301327
ENSG00000039537	C6	729	-0.394533	0.693382	0.852578
ENSG00000039560	RAI14	26064	-1.25658	0.209586	0.460967
ENSG00000039600	SOX30	11063	1.31122	0.190483	0.436284
ENSG00000039650	PNKP	11284	1.91999	0.0555187	0.211355
ENSG00000039987	BEST2	54831	-0.0167334	0.986657	0.995288
ENSG00000040199	PHLPP2	23035	0.1112	0.91151	0.963122
ENSG00000040341	STAU2	27067	-1.24651	0.213255	0.465305
ENSG00000040487	PQLC2	54896	2.26747	0.0238559	0.128007
ENSG00000040531	CTNS	1497	0.201452	0.84044	0.930791
ENSG00000040608	RTN4R	65078	3.63557	0.000310871	0.00847923
ENSG00000040633	PHF23	79142	-0.588253	0.556671	0.764731
ENSG00000040731	CDH10	1008	-0.659856	0.509698	0.733278
ENSG00000040933	INPP4A	3631	1.08243	0.279665	0.535256
ENSG00000041353	RAB27B	5874	-3.95936	8.78962e-05	0.00376827
ENSG00000041357	PSMA4	5685	2.14798	0.0322719	0.153248
ENSG00000041515	MYO16	23026	-2.55453	0.0109758	0.0816353
ENSG00000041802	LSG1	55341	2.32764	0.0203932	0.116413
ENSG00000041880	PARP3	10039	-1.09353	0.274772	0.531182
ENSG00000041982	TNC	3371	-0.410109	0.68193	0.845209
ENSG00000041988	THAP3	90326	1.6457	0.100554	0.299317
ENSG00000042088	TDP1	55775	0.376099	0.707028	0.860309
ENSG00000042286	AIFM2	84883	3.47401	0.000564634	0.0125374
ENSG00000042304	C2orf83	56918	-0.493389	0.621989	0.808494
ENSG00000042317	SPATA7	55812	-1.87624	0.0612978	0.223728
ENSG00000042429	MED17	9440	1.1686	0.243213	0.49902
ENSG00000042445	RETSAT	54884	-1.06737	0.286401	0.542252
ENSG00000042493	CAPG	822	0.256671	0.797555	0.910434
ENSG00000042753	AP2S1	1175	0.323278	0.746641	0.882874
ENSG00000042781	USH2A	7399	0.50157	0.616226	0.805448
ENSG00000042813	ZPBP	11055	2.0928	0.0369514	0.166083
ENSG00000042832	TG	7038	-0.0327242	0.97391	0.990196
ENSG00000042980	ADAM28	10863	-2.49938	0.0128122	0.0894446
ENSG00000043039	BARX2	8538	0.761293	0.446899	0.68855
ENSG00000043093	DCUN1D1	54165	-0.496553	0.619758	0.807666
ENSG00000043143	JADE2	23338	-1.61306	0.107464	0.310973
ENSG00000043355	ZIC2	7546	1.74424	0.0818294	0.264129
ENSG00000043462	LCP2	3937	-0.757679	0.449057	0.690159
ENSG00000043514	TRIT1	54802	3.45839	0.000597454	0.0130071
ENSG00000043591	ADRB1	153	-1.07468	0.28312	0.539091
ENSG00000044012	GUCA2B	2981	-0.598533	0.549799	0.760917
ENSG00000044090	CUL7	9820	1.58349	0.114044	0.321661
ENSG00000044115	CTNNA1	1495	0.503851	0.614624	0.804234
ENSG00000044446	PHKA2	5256	3.74397	0.000205707	0.00651405
ENSG00000044459	CNTLN	54875	-0.976545	0.329342	0.585871
ENSG00000044524	EPHA3	2042	-1	NA	-3344
ENSG00000044574	HSPA5	3309	1.03056	0.303327	0.56003
ENSG00000046604	DSG2	1829	-0.270216	0.787123	0.904702
ENSG00000046647	GEMIN8	54960	0.305434	0.760183	0.891323
ENSG00000046651	OFD1	8481	3.29575	0.00106274	0.018984
ENSG00000046653	GPM6B	2824	1.9277	0.0545487	0.209043
ENSG00000046774	MAGEC2	51438	2.04577	0.0413859	0.177702
ENSG00000046889	PREX2	80243	-2.78009	0.00567233	0.0550762
ENSG00000047056	WDR37	22884	-0.751257	0.452908	0.692893
ENSG00000047188	YTHDC2	64848	-1.67976	0.0937278	0.287916
ENSG00000047230	CTPS2	56474	-0.352708	0.72448	0.869896
ENSG00000047249	ATP6V1H	51606	-1.50985	0.131814	0.351673
ENSG00000047315	POLR2B	5431	0.729233	0.466255	0.704163
ENSG00000047365	ARAP2	101928667	-2.06586	0.0394388	0.172307
ENSG00000047410	TPR	7175	1.71416	0.0872191	0.275464
ENSG00000047457	CP	1356	0.273273	0.784774	0.903741
ENSG00000047578	KIAA0556	23247	1.00064	0.317561	0.574075
ENSG00000047579	DTNBP1	84062	2.15262	0.0319027	0.152404
ENSG00000047597	XK	7504	1.57198	0.11669	0.32659
ENSG00000047617	ANO2	57101	0.267364	0.789317	0.906102
ENSG00000047621	C12orf4	57102	-1.52424	0.128183	0.345402
ENSG00000047634	SCML1	6322	2.7383	0.00643166	0.0593801
ENSG00000047644	WWC3	55841	-0.0364142	0.970969	0.989553
ENSG00000047648	ARHGAP6	395	-0.232757	0.81606	0.919319
ENSG00000047662	FAM184B	27146	-1.72341	0.0855317	0.27157
ENSG00000047849	MAP4	4134	0.996374	0.319628	0.576191
ENSG00000047932	GOPC	57120	-0.817626	0.414023	0.662246
ENSG00000047936	ROS1	6098	-0.7002	0.48418	0.715529
ENSG00000048028	USP28	57646	1.68994	0.0917629	0.284388
ENSG00000048052	HDAC9	9734	-0.564946	0.572404	0.777024
ENSG00000048140	TSPAN17	26262	2.11171	0.0352861	0.161817
ENSG00000048162	NOP16	51491	2.49714	0.0128919	0.0897017
ENSG00000048342	CC2D2A	57545	-1.86587	0.062738	0.226562
ENSG00000048392	RRM2B	50484	-4.80639	2.12612e-06	0.000298729
ENSG00000048405	ZNF800	168850	-3.10694	0.00201533	0.0283163
ENSG00000048462	TNFRSF17	608	-2.2529	0.0247674	0.130841
ENSG00000048471	SNX29	101929304	-1.6692	0.095804	0.291775
ENSG00000048540	LMO3	55885	-0.615472	0.538568	0.753103
ENSG00000048544	MRPS10	55173	-1.26312	0.207229	0.458681
ENSG00000048545	GUCA1A	2978	2.5155	0.0122491	0.0874485
ENSG00000048649	RSF1	51773	1.92929	0.0543513	0.208573
ENSG00000048707	VPS13D	55187	-0.227457	0.820176	0.92141
ENSG00000048740	CELF2	10659	-1.71129	0.0877462	0.276189
ENSG00000048828	FAM120A	23196	-0.87937	0.37969	0.633259
ENSG00000048991	R3HDM1	23518	-0.198057	0.843094	0.93157
ENSG00000049089	COL9A2	1298	0.985174	0.325091	0.582211
ENSG00000049130	KITLG	4254	-3.77853	0.00017995	0.00609061
ENSG00000049167	ERCC8	1161	-0.620731	0.535105	0.750898
ENSG00000049192	ADAMTS6	11174	-0.173897	0.862028	0.940926
ENSG00000049239	H6PD	9563	-1.02117	0.307748	0.563958
ENSG00000049245	VAMP3	9341	-0.573865	0.566358	0.772076
ENSG00000049246	PER3	8863	-2.03113	0.0428555	0.181404
ENSG00000049247	UTS2	10911	-1.09006	0.276298	0.533206
ENSG00000049249	TNFRSF9	3604	-0.575069	0.565545	0.771848
ENSG00000049283	EPN3	55040	-0.508749	0.611188	0.801622
ENSG00000049323	LTBP1	4052	1.56122	0.119205	0.330588
ENSG00000049449	RCN1	440034	-1.73963	0.0826377	0.265917
ENSG00000049540	ELN	2006	-0.416483	0.677264	0.841421
ENSG00000049541	RFC2	5982	1.91913	0.0556283	0.211628
ENSG00000049618	ARID1B	57492	-0.623649	0.533188	0.749908
ENSG00000049656	CLPTM1L	81037	1.98141	0.0481806	0.194632
ENSG00000049759	NEDD4L	23327	0.180251	0.85704	0.938668
ENSG00000049768	FOXP3	50943	-0.855255	0.392885	0.644339
ENSG00000049769	PPP1R3F	89801	0.907457	0.364672	0.619836
ENSG00000049860	HEXB	3074	-0.900089	0.368575	0.623301
ENSG00000049883	PTCD2	79810	-0.694459	0.487769	0.718292
ENSG00000050030	KIAA2022	340533	-1.69712	0.0903965	0.281144
ENSG00000050130	JKAMP	51528	-2.17191	0.0304069	0.148093
ENSG00000050165	DKK3	27122	0.1676	0.866976	0.943801
ENSG00000050327	ARHGEF5	7984	1.35631	0.175709	0.416599
ENSG00000050344	NFE2L3	9603	0.21412	0.830555	0.926842
ENSG00000050405	LIMA1	51474	-1.47462	0.141044	0.366074
ENSG00000050426	LETMD1	25875	1.08668	0.277785	0.534042
ENSG00000050438	SLC4A8	9498	-0.784422	0.433223	0.677278
ENSG00000050555	LAMC3	10319	0.717242	0.473614	0.709444
ENSG00000050628	PTGER3	5733	-3.72936	0.000217602	0.00668807
ENSG00000050730	TNIP3	79931	-0.534943	0.592965	0.789802
ENSG00000050748	MAPK9	5601	0.425759	0.670496	0.836931
ENSG00000050767	COL23A1	91522	2.7646	0.00594388	0.0568545
ENSG00000050820	BCAR1	9564	1.71375	0.0872931	0.275385
ENSG00000051009	FAM160A2	84067	2.38115	0.0176921	0.107412
ENSG00000051108	HERPUD1	9709	0.570012	0.568967	0.774621
ENSG00000051128	HOMER3	9454	0.89319	0.372254	0.626544
ENSG00000051180	RAD51	5888	4.41707	1.26686e-05	0.00103327
ENSG00000051341	POLQ	10721	4.3282	1.87085e-05	0.0013483
ENSG00000051382	PIK3CB	5291	-0.25965	0.795258	0.909612
ENSG00000051523	CYBA	1535	0.281013	0.778835	0.899753
ENSG00000051596	THOC3	84321	2.97246	0.00311978	0.0375002
ENSG00000051620	HEBP2	23593	1.41123	0.158897	0.391448
ENSG00000051825	MPHOSPH9	10198	1.01909	0.30873	0.565014
ENSG00000052126	PLEKHA5	54477	-0.855091	0.392976	0.644299
ENSG00000052344	PRSS8	5652	1.10933	0.267905	0.524148
ENSG00000052723	SIKE1	80143	1.26271	0.207374	0.45882
ENSG00000052749	RRP12	23223	2.23014	0.0262525	0.134769
ENSG00000052795	FNIP2	57600	-1.10821	0.268388	0.524113
ENSG00000052841	TTC17	55761	0.686827	0.492561	0.721853
ENSG00000052850	ALX4	60529	0.815757	0.41509	0.663129
ENSG00000053108	FSTL4	23105	-0.62629	0.531456	0.748606
ENSG00000053254	FOXN3	1112	-1.03938	0.299209	0.555679
ENSG00000053371	AKR7A2	8574	0.90317	0.36694	0.62192
ENSG00000053372	MRTO4	51154	2.78488	0.00559067	0.0544415
ENSG00000053438	NNAT	4826	1.15903	0.247085	0.502037
ENSG00000053501	USE1	55850	0.191053	0.848574	0.934107
ENSG00000053524	MCF2L2	23101	0.44288	0.658075	0.830478
ENSG00000053702	NRIP2	83714	-2.33943	0.0197688	0.114332
ENSG00000053747	LAMA3	3909	-1.45516	0.146354	0.374279
ENSG00000053900	ANAPC4	29945	1.18356	0.23724	0.492385
ENSG00000053918	KCNQ1	3784	0.211185	0.832843	0.928033
ENSG00000054116	TRAPPC3	27095	0.549447	0.582983	0.784569
ENSG00000054118	THRAP3	9967	-0.0805147	0.935865	0.973477
ENSG00000054148	PHPT1	29085	-1.2928	0.196773	0.444961
ENSG00000054179	ENTPD2	954	0.930414	0.352677	0.609359
ENSG00000054219	LY75	100526664	0.667674	0.504699	0.729791
ENSG00000054267	ARID4B	51742	-0.0679227	0.945879	0.978112
ENSG00000054277	OPN3	23596	-0.0953308	0.924096	0.967798
ENSG00000054282	SDCCAG8	10806	-1.78457	0.0750336	0.252275
ENSG00000054356	PTPRN	5798	0.209745	0.833966	0.928727
ENSG00000054392	HHAT	55733	-3.70307	0.000240672	0.00704735
ENSG00000054523	KIF1B	23095	0.359232	0.719597	0.867648
ENSG00000054598	FOXC1	2296	0.770962	0.441152	0.683538
ENSG00000054611	TBC1D22A	25771	1.60521	0.109179	0.314033
ENSG00000054654	SYNE2	23224	1.09475	0.274236	0.530513
ENSG00000054690	PLEKHH1	57475	2.2937	0.0222881	0.122989
ENSG00000054793	ATP9A	10079	-0.577535	0.56388	0.770582
ENSG00000054796	SPO11	23626	-0.483733	0.628821	0.812385
ENSG00000054803	CBLN4	140689	-1.74886	0.081027	0.263011
ENSG00000054938	CHRDL2	25884	-1.76051	0.079031	0.259352
ENSG00000054965	FAM168A	23201	-0.718633	0.472757	0.708732
ENSG00000054967	RELT	84957	2.55681	0.0109052	0.0814362
ENSG00000054983	GALC	2581	-1.50983	0.13182	0.351633
ENSG00000055044	NOP58	51602	3.7462	0.000203946	0.00649518
ENSG00000055118	KCNH2	3757	1.51381	0.130806	0.3501
ENSG00000055130	CUL1	8454	0.677224	0.498627	0.725844
ENSG00000055147	FAM114A2	10827	-3.06264	0.0023314	0.0309865
ENSG00000055163	CYFIP2	26999	-3.58059	0.000381836	0.00971736
ENSG00000055208	TAB2	23118	-0.535	0.592926	0.789875
ENSG00000055332	EIF2AK2	5610	-1.14389	0.253303	0.508796
ENSG00000055483	USP36	57602	2.8915	0.00402807	0.0441345
ENSG00000055609	KMT2C	58508	0.137817	0.89045	0.954685
ENSG00000055732	MCOLN3	55283	2.94059	0.00345227	0.0398082
ENSG00000055813	CCDC85A	114800	-1.28434	0.199714	0.449001
ENSG00000055917	PUM2	23369	-0.497929	0.618788	0.806716
ENSG00000055950	MRPL43	84545	0.279784	0.779777	0.900344
ENSG00000055955	ITIH4	3700	0.0568014	0.95473	0.981377
ENSG00000055957	ITIH1	3697	0.185657	0.852801	0.93648
ENSG00000056097	ZFR	51663	-0.623892	0.533028	0.749873
ENSG00000056277	ZNF280C	55609	-0.737115	0.461453	0.700263
ENSG00000056291	NPFFR2	10886	-0.295603	0.767675	0.894836
ENSG00000056487	PHF21B	112885	0.673555	0.500956	0.727397
ENSG00000056558	TRAF1	7185	-0.379296	0.704655	0.858859
ENSG00000056586	RC3H2	54542	-0.47621	0.634166	0.815322
ENSG00000056736	IL17RB	55540	0.38232	0.702412	0.857877
ENSG00000056972	TRAF3IP2	10758	-0.781157	0.435139	0.678941
ENSG00000056998	GYG2	8908	1.80049	0.0724828	0.247127
ENSG00000057019	DCBLD2	131566	-0.987037	0.324178	0.581636
ENSG00000057149	SERPINB3	6317	-1.20716	0.228034	0.482564
ENSG00000057252	SOAT1	6646	-1.17529	0.240528	0.495886
ENSG00000057294	PKP2	5318	0.174466	0.861582	0.940869
ENSG00000057468	MSH4	4438	-1.10527	0.269658	0.525427
ENSG00000057593	F7	2155	0.138956	0.88955	0.95421
ENSG00000057608	GDI2	2665	-0.595096	0.552092	0.76226
ENSG00000057657	PRDM1	639	-2.30455	0.0216662	0.120955
ENSG00000057663	ATG5	9474	0.129171	0.897282	0.958018
ENSG00000057704	TMCC3	57458	0.298138	0.765742	0.893766
ENSG00000057935	MTA3	57504	-0.229165	0.818849	0.9206
ENSG00000058056	USP13	8975	0.286015	0.775004	0.897933
ENSG00000058063	ATP11B	23200	1.63832	0.102084	0.301937
ENSG00000058085	LAMC2	3918	-0.709902	0.478149	0.712091
ENSG00000058091	CDK14	5218	-4.50169	8.6872e-06	0.000780914
ENSG00000058262	SEC61A1	29927	1.12336	0.261909	0.517993
ENSG00000058272	PPP1R12A	4659	1.99748	0.0464016	0.190435
ENSG00000058335	RASGRF1	5923	1.3143	0.189443	0.435035
ENSG00000058404	CAMK2B	816	-0.30166	0.763057	0.893001
ENSG00000058453	CROCC	9696	2.70857	0.00702648	0.0623581
ENSG00000058600	POLR3E	101060521	2.36748	0.0183503	0.109734
ENSG00000058668	ATP2B4	493	-0.925537	0.355205	0.611073
ENSG00000058673	ZC3H11A	441155	1.20965	0.227077	0.481573
ENSG00000058729	RIOK2	55781	0.563591	0.573326	0.777832
ENSG00000058799	YIPF1	54432	-2.6093	0.00938837	0.0742191
ENSG00000058804	NDC1	55706	1.17217	0.241775	0.497597
ENSG00000058866	DGKG	1608	0.161438	0.871824	0.94557
ENSG00000059122	FLYWCH1	84256	1.40077	0.162002	0.395658
ENSG00000059145	UNKL	64718	3.17557	0.00160279	0.0249289
ENSG00000059377	TBXAS1	6916	-1.82749	0.0683167	0.238317
ENSG00000059378	PARP12	64761	0.314308	0.753439	0.886649
ENSG00000059573	ALDH18A1	5832	1.07742	0.281895	0.537679
ENSG00000059588	TARBP1	6894	2.59484	0.00978613	0.0762461
ENSG00000059728	MXD1	4084	-0.643484	0.520252	0.740939
ENSG00000059758	CDK17	5128	-2.80033	0.00533459	0.0528403
ENSG00000059769	DNAJC25	552891	0.331038	0.740777	0.879048
ENSG00000059804	SLC2A3	6515	2.12041	0.0345424	0.159632
ENSG00000059915	PSD	5662	-1.02225	0.307237	0.563392
ENSG00000060069	CTDP1	9150	2.08725	0.0374525	0.167524
ENSG00000060140	STYK1	55359	1.88034	0.0607357	0.222698
ENSG00000060237	WNK1	65125	-1.02468	0.306088	0.562209
ENSG00000060339	CCAR1	55749	1.96231	0.0503698	0.199145
ENSG00000060491	OGFR	11054	1.90473	0.0574805	0.215729
ENSG00000060558	GNA15	2769	-0.59196	0.554188	0.762698
ENSG00000060566	CREB3L3	84699	0.906532	0.365161	0.620413
ENSG00000060642	PIGV	55650	-0.167566	0.867003	0.943769
ENSG00000060656	PTPRU	10076	1.51021	0.131721	0.351538
ENSG00000060688	SNRNP40	9410	0.756985	0.449472	0.690416
ENSG00000060709	RIMBP2	23504	-0.565099	0.5723	0.777072
ENSG00000060718	COL11A1	1301	0.482664	0.629579	0.812674
ENSG00000060749	QSER1	79832	-0.43095	0.66672	0.835148
ENSG00000060971	ACAA1	30	1.62839	0.104172	0.305304
ENSG00000060982	BCAT1	586	-0.949474	0.342912	0.599047
ENSG00000061273	HDAC7	51564	1.23428	0.21777	0.470368
ENSG00000061337	LZTS1	11178	1.16667	0.243987	0.499935
ENSG00000061455	PRDM6	93166	-0.618652	0.536472	0.751681
ENSG00000061492	WNT8A	7478	0.461594	0.644606	0.822043
ENSG00000061656	SPAG4	6676	1.27811	0.201898	0.451844
ENSG00000061676	NCKAP1	10787	0.0431535	0.965599	0.986425
ENSG00000061794	MRPS35	60488	-0.303797	0.761429	0.89197
ENSG00000061918	GUCY1B3	2983	-1.10882	0.268126	0.524213
ENSG00000061938	TNK2	10188	2.84226	0.00469222	0.0486988
ENSG00000061987	MON2	23041	-0.794526	0.427327	0.672272
ENSG00000062038	CDH3	1001	1.24371	0.214281	0.466507
ENSG00000062096	ARSF	416	-1.03629	0.300647	0.557483
ENSG00000062194	GPBP1	65056	0.458722	0.646665	0.823037
ENSG00000062282	DGAT2	84649	1.6216	0.10562	0.307446
ENSG00000062485	CS	1431	0.522844	0.601351	0.795836
ENSG00000062524	LTK	4058	3.10475	0.00202998	0.0284028
ENSG00000062582	MRPS24	64951	1.18598	0.236285	0.491195
ENSG00000062598	ELMO2	63916	0.747655	0.455076	0.694303
ENSG00000062650	WAPAL	23063	-0.325403	0.745034	0.881722
ENSG00000062716	VMP1	406991	1.73969	0.0826269	0.265984
ENSG00000062725	APPBP2	10513	-1.8449	0.0657378	0.233115
ENSG00000062822	POLD1	5424	4.12065	4.53165e-05	0.00238268
ENSG00000063015	SEZ6	124925	1.14001	0.254914	0.510806
ENSG00000063046	EIF4B	1975	-2.027	0.0432776	0.182451
ENSG00000063127	SLC6A16	28968	1.57637	0.115675	0.32462
ENSG00000063169	GLTSCR1	29998	1.58905	0.112782	0.319994
ENSG00000063176	SPHK2	56848	2.1085	0.0355644	0.162469
ENSG00000063177	RPL18	6141	-0.478257	0.632709	0.814325
ENSG00000063180	CA11	770	-2.23122	0.0261805	0.134689
ENSG00000063241	ISOC2	79763	1.50875	0.132094	0.352027
ENSG00000063244	U2AF2	11338	2.25622	0.0245574	0.130225
ENSG00000063245	EPN1	29924	2.51136	0.0123916	0.0879407
ENSG00000063322	MED29	55588	-0.780851	0.435319	0.678968
ENSG00000063438	AHRR	57491	3.22458	0.00135756	0.022496
ENSG00000063515	GSC2	2928	0.596561	0.551114	0.761539
ENSG00000063587	ZNF275	10838	0.000538657	0.99957	1.00149
ENSG00000063601	MTMR1	8776	-0.423277	0.672304	0.838062
ENSG00000063660	GPC1	2817	-1.33059	0.184028	0.428186
ENSG00000063761	ADCK1	57143	2.2603	0.0243012	0.129359
ENSG00000063854	HAGH	3029	1.82742	0.0683282	0.238308
ENSG00000063978	RNF4	6047	0.494359	0.621305	0.808547
ENSG00000064012	CASP8	841	-1.03163	0.302824	0.559656
ENSG00000064042	LIMCH1	22998	-2.07427	0.0386474	0.170587
ENSG00000064115	TM7SF3	51768	-2.16916	0.0306165	0.148724
ENSG00000064195	DLX3	1747	1.96341	0.0502413	0.198825
ENSG00000064199	SPA17	53340	-2.54628	0.0112348	0.0827511
ENSG00000064201	TSPAN32	10077	0.0734147	0.94151	0.976009
ENSG00000064205	WISP2	8839	-1.98882	0.0473525	0.192495
ENSG00000064218	DMRT3	58524	2.73622	0.00647179	0.0593898
ENSG00000064225	ST3GAL6	10402	0.593975	0.55284	0.761784
ENSG00000064270	ATP2C2	9914	1.26602	0.206188	0.457345
ENSG00000064300	NGFR	4804	-0.0821186	0.934591	0.972998
ENSG00000064309	CDON	50937	-3.39609	0.000746939	0.0150831
ENSG00000064313	TAF2	6873	1.0577	0.290783	0.54671
ENSG00000064393	HIPK2	28996	-4.04729	6.14197e-05	0.00297663
ENSG00000064419	TNPO3	23534	1.08159	0.28004	0.535361
ENSG00000064490	RFXANK	8625	1.42484	0.154927	0.385645
ENSG00000064545	TMEM161A	54929	2.95019	0.00334883	0.0390736
ENSG00000064547	LPAR2	9170	3.42363	0.000677002	0.0139747
ENSG00000064601	CTSA	5476	-0.176964	0.85962	0.939954
ENSG00000064651	SLC12A2	6558	-0.200665	0.841055	0.930794
ENSG00000064652	SNX24	28966	-1.36573	0.172737	0.412065
ENSG00000064655	EYA2	2139	1.57245	0.11658	0.326447
ENSG00000064666	CNN2	1265	0.837475	0.40279	0.652519
ENSG00000064687	ABCA7	10347	2.28387	0.0228649	0.125304
ENSG00000064692	SNCAIP	9627	-1.11036	0.267462	0.523528
ENSG00000064703	DDX20	11218	-0.0764507	0.939096	0.975078
ENSG00000064726	BTBD1	53339	-0.424781	0.671208	0.83732
ENSG00000064763	FAR2	55711	0.641287	0.521677	0.741767
ENSG00000064787	BCAS1	8537	-0.701645	0.483279	0.715145
ENSG00000064835	POU1F1	5449	-1.34362	0.179777	0.422826
ENSG00000064886	CHI3L2	1117	-0.368896	0.712386	0.863874
ENSG00000064932	SBNO2	22904	1.58234	0.114305	0.322128
ENSG00000064933	PMS1	5378	1.04379	0.297166	0.553298
ENSG00000064961	HMG20B	10362	3.73791	0.000210561	0.00661764
ENSG00000064989	CALCRL	10203	-3.24078	0.00128445	0.021693
ENSG00000064995	TAF11	6882	4.59274	5.75034e-06	0.000575723
ENSG00000064999	ANKS1A	23294	0.995301	0.320148	0.576757
ENSG00000065000	AP3D1	8943	2.84413	0.00466521	0.0485089
ENSG00000065029	ZNF76	7629	2.38637	0.0174463	0.106305
ENSG00000065054	SLC9A3R2	9351	0.157604	0.874842	0.947123
ENSG00000065057	NTHL1	4913	1.99116	0.0470942	0.191959
ENSG00000065060	UHRF1BP1	54887	-0.674596	0.500294	0.726815
ENSG00000065135	GNAI3	2773	-0.123951	0.901412	0.958571
ENSG00000065150	IPO5	3843	0.26819	0.788682	0.905746
ENSG00000065154	OAT	4942	0.860764	0.389847	0.642381
ENSG00000065183	WDR3	10885	1.04819	0.29514	0.550999
ENSG00000065243	PKN2	5586	-0.484164	0.628515	0.812116
ENSG00000065268	WDR18	57418	2.358	0.0188196	0.111346
ENSG00000065308	TRAM2	9697	0.834321	0.404563	0.654186
ENSG00000065320	NTN1	9423	0.0969575	0.922805	0.967597
ENSG00000065325	GLP2R	9340	-0.851559	0.394932	0.645543
ENSG00000065328	MCM10	55388	4.03709	6.40479e-05	0.00305966
ENSG00000065357	DGKA	1606	-1.56015	0.119458	0.331015
ENSG00000065361	ERBB3	2065	0.674221	0.500532	0.727035
ENSG00000065371	ROPN1	54763	3.87006	0.000125645	0.0048294
ENSG00000065413	ANKRD44	91526	-2.16819	0.0306907	0.148868
ENSG00000065427	KARS	3735	1.70845	0.0882733	0.277014
ENSG00000065457	ADAT1	23536	0.23086	0.817533	0.919924
ENSG00000065485	PDIA5	102465667	1.13664	0.256321	0.512274
ENSG00000065491	TBC1D22B	55633	1.01768	0.309401	0.565685
ENSG00000065518	NDUFB4	4710	-1.21498	0.225038	0.479134
ENSG00000065526	SPEN	23013	1.27003	0.20476	0.455325
ENSG00000065534	MYLK	4638	-0.982535	0.326388	0.583408
ENSG00000065548	ZC3H15	55854	2.67613	0.0077316	0.0662935
ENSG00000065559	MAP2K4	6416	-2.27117	0.023629	0.127239
ENSG00000065600	TMEM206	55248	1.32427	0.186116	0.430886
ENSG00000065609	SNAP91	9892	0.982827	0.326244	0.583401
ENSG00000065613	SLK	9748	-0.654372	0.513221	0.735624
ENSG00000065615	CYB5R4	51167	0.555782	0.578648	0.781881
ENSG00000065618	COL17A1	1308	-1.45659	0.145957	0.373894
ENSG00000065621	GSTO2	119391	-1.16778	0.243543	0.499514
ENSG00000065665	SEC61A2	55176	3.61841	0.000331571	0.00885601
ENSG00000065675	PRKCQ	5588	-1.55339	0.121064	0.333311
ENSG00000065717	TLE2	7089	0.301285	0.763343	0.893023
ENSG00000065802	ASB1	51665	2.99401	0.00291188	0.0359576
ENSG00000065809	FAM107B	83641	-2.51368	0.0123116	0.0875958
ENSG00000065833	ME1	4199	1.18219	0.237781	0.49314
ENSG00000065882	TBC1D1	23216	1.15583	0.24839	0.503282
ENSG00000065883	CDK13	8621	-0.184247	0.853906	0.937139
ENSG00000065911	MTHFD2	10797	3.07259	0.00225668	0.0303066
ENSG00000065923	SLC9A7	84679	-3.37524	0.000804295	0.015877
ENSG00000065970	FOXJ2	55810	-0.531044	0.595662	0.791564
ENSG00000065978	YBX1	4904	4.58217	6.03464e-06	0.00060059
ENSG00000065989	PDE4A	5141	-1.17163	0.241991	0.497858
ENSG00000066027	PPP2R5A	5525	-1.5822	0.114338	0.322058
ENSG00000066032	CTNNA2	1496	0.59964	0.549061	0.760336
ENSG00000066044	ELAVL1	1994	0.753912	0.451314	0.691846
ENSG00000066056	TIE1	7075	-1.06206	0.288802	0.5447
ENSG00000066084	DIP2B	57609	-0.702579	0.482697	0.714853
ENSG00000066117	SMARCD1	6602	1.01073	0.312715	0.569502
ENSG00000066135	KDM4A	9682	-0.240105	0.810363	0.916854
ENSG00000066136	NFYC	4802	2.20737	0.0278143	0.140204
ENSG00000066185	ZMYND12	84217	-2.36513	0.0184658	0.109992
ENSG00000066230	SLC9A3	6550	1.9699	0.0494899	0.197534
ENSG00000066248	NGEF	25791	1.75691	0.079643	0.260542
ENSG00000066279	ASPM	259266	4.0811	5.34201e-05	0.0026504
ENSG00000066294	CD84	8832	-1.87368	0.0616506	0.224477
ENSG00000066322	ELOVL1	102466723	0.953028	0.34111	0.597398
ENSG00000066336	SPI1	6688	-0.26825	0.788635	0.905755
ENSG00000066382	MPPED2	744	-0.129532	0.896997	0.957836
ENSG00000066405	CLDN18	51208	0.746282	0.455904	0.695059
ENSG00000066422	ZBTB11	27107	-0.446715	0.655305	0.82886
ENSG00000066455	GOLGA5	9950	-0.382291	0.702434	0.857841
ENSG00000066468	FGFR2	2263	-0.550612	0.582185	0.784188
ENSG00000066557	LRRC40	55631	0.418068	0.676106	0.840795
ENSG00000066583	ISOC1	51015	1.65994	0.0976543	0.294672
ENSG00000066629	EML1	2009	-0.51361	0.607788	0.799042
ENSG00000066651	TRMT11	60487	3.17062	0.00162973	0.0250912
ENSG00000066654	THUMPD1	55623	-1.77385	0.076794	0.255369
ENSG00000066735	KIF26A	26153	1.08885	0.276829	0.533493
ENSG00000066739	ATG2B	55102	-0.787428	0.431464	0.676109
ENSG00000066777	ARFGEF1	10565	-0.538258	0.590676	0.788827
ENSG00000066813	ACSM2B	348158	0.786827	0.431815	0.676406
ENSG00000066827	ZFAT	57623	0.642781	0.520708	0.740831
ENSG00000066855	MTFR1	9650	2.74057	0.00638808	0.0590756
ENSG00000066923	STAG3	10734	1.5846	0.11379	0.321217
ENSG00000066926	FECH	2235	-0.141972	0.887168	0.953184
ENSG00000066933	MYO9A	4649	0.161386	0.871865	0.945552
ENSG00000067057	PFKP	5214	2.61241	0.00930467	0.0740124
ENSG00000067064	IDI1	3422	2.02253	0.0437384	0.183607
ENSG00000067066	SP100	6672	-0.0280101	0.977667	0.991243
ENSG00000067082	KLF6	1316	2.66401	0.00801098	0.0678882
ENSG00000067141	NEO1	4756	0.824711	0.409992	0.658318
ENSG00000067167	TRAM1	23471	-1.73797	0.0829306	0.266449
ENSG00000067177	PHKA1	5255	-1.18727	0.235775	0.490806
ENSG00000067182	TNFRSF1A	7132	-0.835905	0.403672	0.653251
ENSG00000067191	CACNB1	782	3.16758	0.00164647	0.0252327
ENSG00000067208	EVI5	7813	-1.97613	0.0487767	0.196092
ENSG00000067221	STOML1	9399	1.36722	0.172269	0.4113
ENSG00000067225	PKM	5315	1.60003	0.110324	0.315858
ENSG00000067248	DHX29	54505	-1.11068	0.267325	0.523381
ENSG00000067334	DNTTIP2	30836	1.05635	0.291399	0.547129
ENSG00000067369	TP53BP1	7158	-0.183861	0.854209	0.937225
ENSG00000067445	TRO	7216	0.658174	0.510777	0.734009
ENSG00000067533	RRP15	51018	1.19947	0.231004	0.486018
ENSG00000067560	RHOA	387	-1.34025	0.180871	0.424028
ENSG00000067596	DHX8	1659	-0.720601	0.471546	0.70806
ENSG00000067606	PRKCZ	5590	2.40591	0.0165525	0.103229
ENSG00000067704	IARS2	55699	0.539686	0.589692	0.788394
ENSG00000067715	SYT1	6857	-1.54774	0.12242	0.33533
ENSG00000067798	NAV3	89795	-0.308374	0.757947	0.890199
ENSG00000067829	IDH3G	3421	2.50126	0.0127453	0.0891266
ENSG00000067836	ROGDI	79641	1.24026	0.215556	0.468003
ENSG00000067840	PDZD4	57595	0.0476863	0.961988	0.985084
ENSG00000067842	ATP2B3	492	1.60521	0.109181	0.313983
ENSG00000067900	ROCK1	6093	-0.515023	0.606801	0.798561
ENSG00000067955	CBFB	865	1.58921	0.112747	0.319947
ENSG00000067992	PDK3	5165	0.67734	0.498554	0.725801
ENSG00000068024	HDAC4	9759	0.0733618	0.941552	0.975992
ENSG00000068078	FGFR3	2261	1.81421	0.0703404	0.242343
ENSG00000068079	IFI35	3430	-1.38927	0.165469	0.40102
ENSG00000068097	HEATR6	63897	0.71082	0.47758	0.712132
ENSG00000068120	COASY	80347	1.76372	0.0784879	0.258636
ENSG00000068137	PLEKHH3	79990	1.09939	0.272214	0.528251
ENSG00000068305	MEF2A	4205	0.118384	0.905819	0.960447
ENSG00000068308	OTUD5	55593	1.95697	0.0509967	0.200438
ENSG00000068323	TFE3	7030	1.19879	0.231267	0.486327
ENSG00000068354	TBC1D25	4943	2.38031	0.0177318	0.107419
ENSG00000068366	ACSL4	2182	-0.0455325	0.963704	0.985754
ENSG00000068383	INPP5A	3632	1.09315	0.27494	0.531384
ENSG00000068394	GPKOW	27238	2.45077	0.0146514	0.0972492
ENSG00000068400	GRIPAP1	56850	2.81363	0.00512266	0.0514111
ENSG00000068438	FTSJ1	24140	3.21594	0.00139811	0.0227397
ENSG00000068489	PRR11	55771	4.74892	2.78881e-06	0.000358684
ENSG00000068615	REEP1	65055	-1.08387	0.279028	0.534833
ENSG00000068650	ATP11A	23250	1.88069	0.0606877	0.222668
ENSG00000068654	POLR1A	25885	1.54692	0.122617	0.335597
ENSG00000068697	LAPTM4A	9741	-1.31179	0.190289	0.43608
ENSG00000068724	TTC7A	57217	1.65762	0.0981211	0.295282
ENSG00000068745	IP6K2	51447	2.1449	0.0325192	0.153767
ENSG00000068781	STON1-GTF2A1L	286749	0.688757	0.491347	0.721021
ENSG00000068784	SRBD1	55133	-2.20472	0.0280013	0.140764
ENSG00000068796	KIF2A	3796	-1.02023	0.30819	0.564457
ENSG00000068831	RASGRP2	10235	-0.408665	0.682988	0.845768
ENSG00000068878	PSME4	23198	2.50513	0.0126087	0.0885787
ENSG00000068903	SIRT2	22933	1.88297	0.0603773	0.222065
ENSG00000068912	ERLEC1	27248	-1.56953	0.117259	0.327363
ENSG00000068971	PPP2R5B	5526	1.88641	0.0599118	0.221131
ENSG00000068976	PYGM	5837	-0.427679	0.669098	0.83631
ENSG00000068985	PAGE1	8712	0.0972143	0.922601	0.967565
ENSG00000069011	PITX1	5307	0.545996	0.585351	0.78611
ENSG00000069018	TRPC7	57113	0.150489	0.880449	0.949811
ENSG00000069020	MAST4	375449	-5.13457	4.2897e-07	0.000103948
ENSG00000069188	SDK2	54549	2.10967	0.0354631	0.162183
ENSG00000069206	ADAM7	8756	0.307942	0.758275	0.890397
ENSG00000069248	NUP133	55746	-1.3519	0.177115	0.419278
ENSG00000069275	NUCKS1	64710	0.742478	0.458202	0.696847
ENSG00000069329	VPS35	55737	1.4015	0.161784	0.395471
ENSG00000069345	DNAJA2	10294	1.62014	0.105934	0.307878
ENSG00000069399	BCL3	102465879	0.153798	0.877841	0.948649
ENSG00000069424	KCNAB2	8514	1.43857	0.150998	0.380225
ENSG00000069431	ABCC9	10060	-1.10461	0.269943	0.525615
ENSG00000069482	GAL	51083	3.26561	0.00117948	0.0204787
ENSG00000069493	CLEC2D	29121	-0.861531	0.389424	0.642128
ENSG00000069509	FUNDC1	139341	-0.893212	0.372242	0.626587
ENSG00000069535	MAOB	4129	-1.93115	0.0541201	0.20802
ENSG00000069667	RORA	6095	-0.779755	0.435963	0.679592
ENSG00000069696	DRD4	1815	2.34769	0.0193414	0.113034
ENSG00000069702	TGFBR3	7049	-3.20331	0.00145939	0.0233727
ENSG00000069712	KIAA1107	23285	-0.836798	0.40317	0.652818
ENSG00000069764	PLA2G10	100652777	-0.503319	0.614997	0.804534
ENSG00000069812	HES2	54626	-1.03024	0.303474	0.560053
ENSG00000069849	ATP1B3	483	2.74294	0.00634298	0.0589193
ENSG00000069869	NEDD4	4734	-0.968792	0.333192	0.590334
ENSG00000069943	PIGB	9488	-2.68618	0.00750665	0.0650654
ENSG00000069956	MAPK6	5597	0.556174	0.578381	0.781773
ENSG00000069966	GNB5	10681	-1.3326	0.183367	0.427422
ENSG00000069974	RAB27A	5873	-0.717349	0.473547	0.709472
ENSG00000070010	UFD1L	7353	1.3393	0.181179	0.424273
ENSG00000070018	LRP6	4040	-0.0392206	0.968733	0.98866
ENSG00000070019	GUCY2C	2984	1.95859	0.0508057	0.200206
ENSG00000070031	SCT	6343	-0.262493	0.793067	0.908474
ENSG00000070047	PHRF1	57661	1.69244	0.0912856	0.283224
ENSG00000070061	IKBKAP	8518	0.867327	0.386245	0.639092
ENSG00000070081	NUCB2	4925	-1.70554	0.0888135	0.278135
ENSG00000070087	PFN2	5217	2.66523	0.0079826	0.0676821
ENSG00000070159	PTPN3	5774	1.20241	0.229863	0.484715
ENSG00000070182	SPTB	6710	1.95796	0.0508795	0.200213
ENSG00000070190	DAPP1	27071	-1.16885	0.243108	0.49899
ENSG00000070193	FGF10	2255	-2.84186	0.00469805	0.0487292
ENSG00000070214	SLC44A1	23446	-3.00131	0.00284441	0.0354386
ENSG00000070366	SMG6	23293	0.211659	0.832473	0.927868
ENSG00000070367	EXOC5	10640	-1.191	0.234309	0.489218
ENSG00000070371	CLTCL1	8218	4.95828	1.02459e-06	0.000186207
ENSG00000070388	FGF22	27006	0.787354	0.431507	0.676113
ENSG00000070404	FSTL3	10272	0.515401	0.606537	0.798465
ENSG00000070413	DGCR2	9993	1.1979	0.231613	0.486503
ENSG00000070423	RNF126	55658	3.40581	0.000721529	0.0147121
ENSG00000070444	MNT	4335	2.07197	0.0388621	0.170993
ENSG00000070476	ZXDC	79364	3.15679	0.00170716	0.0257848
ENSG00000070495	JMJD6	23210	4.3638	1.60164e-05	0.00122842
ENSG00000070501	POLB	5423	-0.599847	0.548924	0.760209
ENSG00000070526	ST6GALNAC1	55808	-0.0881576	0.929792	0.970057
ENSG00000070540	WIPI1	55062	1.66723	0.0961958	0.292117
ENSG00000070601	FRMPD1	22844	1.96532	0.0500191	0.198321
ENSG00000070610	GBA2	57704	2.35896	0.0187717	0.111141
ENSG00000070614	NDST1	3340	-0.0298867	0.976171	0.990868
ENSG00000070669	ASNS	440	3.2925	0.00107479	0.0191582
ENSG00000070718	AP3M2	10947	1.47413	0.141175	0.366246
ENSG00000070729	CNGB1	1258	-0.0700694	0.944171	0.977434
ENSG00000070731	ST6GALNAC2	10610	-1.03372	0.301849	0.558719
ENSG00000070748	CHAT	1103	-0.703863	0.481898	0.714683
ENSG00000070756	PABPC1	26986	0.23753	0.812358	0.91756
ENSG00000070759	TESK2	10420	-0.85757	0.391607	0.643821
ENSG00000070770	CSNK2A2	1459	2.42235	0.0158319	0.101034
ENSG00000070778	PTPN21	11099	1.3668	0.172401	0.411498
ENSG00000070785	EIF2B3	8891	1.15452	0.248925	0.503877
ENSG00000070808	CAMK2A	815	1.42443	0.155044	0.38565
ENSG00000070814	TCOF1	6949	4.19346	3.33629e-05	0.00198515
ENSG00000070831	CDC42	998	-2.55177	0.0110618	0.0820189
ENSG00000070882	OSBPL3	26031	1.55292	0.121175	0.333286
ENSG00000070886	EPHA8	2046	0.517012	0.605413	0.797738
ENSG00000070915	SLC12A3	6559	0.103387	0.917704	0.965578
ENSG00000070950	RAD18	56852	0.979296	0.327983	0.584822
ENSG00000070961	ATP2B1	490	0.0275297	0.97805	0.991451
ENSG00000070985	TRPM5	29850	2.1744	0.0302183	0.147432
ENSG00000071051	NCK2	8440	2.71781	0.00683652	0.0611592
ENSG00000071054	MAP4K4	9448	0.968467	0.333354	0.590495
ENSG00000071073	MGAT4A	11320	-1.95165	0.0516267	0.201965
ENSG00000071082	RPL31	6160	-1.82244	0.0690803	0.23983
ENSG00000071127	WDR1	9948	1.47198	0.141757	0.367183
ENSG00000071189	SNX13	23161	-1.93462	0.053691	0.207133
ENSG00000071203	MS4A12	54860	0.274629	0.783733	0.903102
ENSG00000071205	ARHGAP10	79658	3.12308	0.00191038	0.0274176
ENSG00000071242	RPS6KA2	6196	0.25626	0.797873	0.910672
ENSG00000071243	ING3	54556	0.478222	0.632734	0.814295
ENSG00000071246	VASH1	22846	-0.818786	0.413361	0.661884
ENSG00000071282	LMCD1	29995	-0.561411	0.574809	0.77896
ENSG00000071537	SEL1L	6400	-2.52562	0.011907	0.0858494
ENSG00000071539	TRIP13	9319	4.481	9.53189e-06	0.00084773
ENSG00000071553	ATP6AP1	537	0.537245	0.591376	0.789256
ENSG00000071564	TCF3	6929	3.66967	0.000273303	0.00775828
ENSG00000071575	TRIB2	28951	-0.18201	0.85566	0.937894
ENSG00000071626	DAZAP1	26528	3.01598	0.00271304	0.0344434
ENSG00000071655	MBD3	53615	2.3298	0.0202777	0.115952
ENSG00000071677	PRLH	51052	-2.55082	0.0110915	0.0820572
ENSG00000071794	HLTF	6596	1.29887	0.194685	0.442273
ENSG00000071859	FAM50A	9130	3.44396	0.000629363	0.0134393
ENSG00000071889	FAM3A	60343	4.30865	2.03659e-05	0.00142476
ENSG00000071909	MYO3B	140469	-2.36534	0.0184556	0.109971
ENSG00000071967	CYBRD1	79901	-6.41762	3.65357e-10	6.10877e-07
ENSG00000071991	CDH19	28513	1.42061	0.156153	0.387371
ENSG00000071994	PDCD2	5134	2.25139	0.0248638	0.130977
ENSG00000072041	SLC6A15	55117	2.82591	0.00493381	0.0503315
ENSG00000072042	RDH11	51109	-0.303547	0.761619	0.891943
ENSG00000072062	PRKACA	5566	0.634905	0.525827	0.74425
ENSG00000072080	SPP2	6694	0.748118	0.454797	0.694321
ENSG00000072110	ACTN1	87	1.21956	0.223297	0.477067
ENSG00000072121	ZFYVE26	23503	-0.311369	0.755671	0.888649
ENSG00000072133	RPS6KA6	27330	-1.76218	0.0787473	0.259082
ENSG00000072134	EPN2	100874309	1.08163	0.280023	0.535389
ENSG00000072135	PTPN18	26469	2.17156	0.0304335	0.148179
ENSG00000072163	LIMS2	55679	0.442107	0.658634	0.83087
ENSG00000072182	ASIC4	55515	1.10749	0.268698	0.524473
ENSG00000072195	SPEG	100996693	2.78625	0.00556751	0.0543425
ENSG00000072201	LNX1	84708	0.461779	0.644472	0.821936
ENSG00000072210	ALDH3A2	224	-1.87651	0.061261	0.223692
ENSG00000072274	TFRC	7037	2.40176	0.016739	0.10385
ENSG00000072310	SREBF1	6720	0.976705	0.329263	0.585855
ENSG00000072315	TRPC5	7224	-0.129547	0.896985	0.957945
ENSG00000072364	AFF4	27125	-3.3046	0.00103054	0.0186478
ENSG00000072401	UBE2D1	7321	-0.708591	0.478961	0.71254
ENSG00000072415	MPP5	64398	-3.48525	0.000542073	0.0122479
ENSG00000072422	RHOBTB1	9886	-0.786725	0.431875	0.676436
ENSG00000072501	SMC1A	8243	2.11088	0.035358	0.161969
ENSG00000072506	HSD17B10	3028	2.20937	0.0276742	0.13975
ENSG00000072518	MARK2	2011	2.50788	0.0125125	0.0883857
ENSG00000072571	HMMR	3161	3.99085	7.73666e-05	0.00345874
ENSG00000072609	CHFR	55743	2.66701	0.00794104	0.0675009
ENSG00000072657	TRHDE	29953	1.5633	0.118716	0.329887
ENSG00000072682	P4HA2	101927705	2.13172	0.0335945	0.156637
ENSG00000072694	FCGR2B	2213	-1.12815	0.259884	0.515758
ENSG00000072736	NFATC3	4775	-0.268831	0.788188	0.905491
ENSG00000072756	TRNT1	51095	0.0608944	0.951472	0.979654
ENSG00000072778	ACADVL	37	3.10243	0.00204562	0.0285977
ENSG00000072786	STK10	6793	1.31778	0.188276	0.433666
ENSG00000072803	FBXW11	23291	-0.476666	0.633842	0.81503
ENSG00000072818	ACAP1	9744	-0.0540265	0.956939	0.98244
ENSG00000072832	CRMP1	1400	0.978171	0.328539	0.585126
ENSG00000072840	EVC	2121	-0.827777	0.408255	0.65679
ENSG00000072849	DERL2	51009	0.763299	0.445703	0.687278
ENSG00000072858	SIDT1	54847	-3.453	0.000609194	0.0131939
ENSG00000072864	NDE1	54820	1.92003	0.0555136	0.211384
ENSG00000072952	MRVI1	10335	-1.94058	0.0529606	0.205215
ENSG00000072954	TMEM38A	79041	1.96931	0.0495581	0.197523
ENSG00000072958	AP1M1	8907	1.32311	0.186501	0.431479
ENSG00000073008	PVR	5817	3.57948	0.000383417	0.00974275
ENSG00000073050	XRCC1	7515	1.59351	0.111779	0.318498
ENSG00000073060	SCARB1	949	2.68888	0.00744718	0.0646505
ENSG00000073067	CYP2W1	54905	1.2136	0.225566	0.479708
ENSG00000073111	MCM2	4171	3.98749	7.84293e-05	0.0034876
ENSG00000073146	MOV10L1	54456	1.01331	0.311481	0.567812
ENSG00000073150	PANX2	56666	2.81969	0.00502872	0.0508344
ENSG00000073282	TP63	8626	-1.51048	0.131653	0.35141
ENSG00000073331	ALPK1	80216	-1.66419	0.0968022	0.293106
ENSG00000073350	LLGL2	3993	2.41481	0.0161587	0.10176
ENSG00000073417	PDE8A	5151	1.94022	0.0530049	0.205339
ENSG00000073464	CLCN4	1183	2.11113	0.035336	0.161913
ENSG00000073536	NLE1	54475	2.01551	0.0444715	0.185289
ENSG00000073578	SDHA	6389	2.14009	0.0329085	0.155038
ENSG00000073584	SMARCE1	6605	1.11175	0.266866	0.523095
ENSG00000073598	FNDC8	54752	0.957937	0.338632	0.595177
ENSG00000073605	GSDMB	55876	2.97893	0.00305594	0.0370256
ENSG00000073614	KDM5A	5927	-0.117254	0.906714	0.960847
ENSG00000073670	ADAM11	4185	2.42478	0.015728	0.100755
ENSG00000073711	PPP2R3A	5523	-0.166188	0.868087	0.94415
ENSG00000073712	FERMT2	10979	-0.632085	0.527666	0.745717
ENSG00000073737	DHRS9	10170	-0.763566	0.445544	0.687286
ENSG00000073754	CD5L	922	-0.0766636	0.938927	0.975145
ENSG00000073756	PTGS2	5743	-1.50337	0.133477	0.354243
ENSG00000073792	IGF2BP2	10644	3.26719	0.00117308	0.0204099
ENSG00000073803	MAP3K13	9175	1.36825	0.171946	0.410706
ENSG00000073849	ST6GAL1	6480	-1.3004	0.19416	0.4418
ENSG00000073861	TBX21	30009	-0.658332	0.510676	0.733927
ENSG00000073905	VDAC1P1	7416	1.87534	0.0614215	0.224033
ENSG00000073910	FRY	10129	-2.76186	0.00599301	0.056966
ENSG00000073921	PICALM	8301	-0.192802	0.847205	0.933583
ENSG00000073969	NSF	101930324	-0.242486	0.808519	0.916008
ENSG00000074047	GLI2	2736	-0.483417	0.629045	0.812423
ENSG00000074054	CLASP1	23332	0.877039	0.380954	0.634734
ENSG00000074071	MRPS34	65993	0.880584	0.379034	0.632859
ENSG00000074181	NOTCH3	4854	0.54087	0.588876	0.78787
ENSG00000074201	CLNS1A	1207	0.92887	0.353477	0.609857
ENSG00000074211	PPP2R2C	5522	0.399599	0.68965	0.849926
ENSG00000074219	TEAD2	8463	0.357643	0.720786	0.868391
ENSG00000074266	EED	8726	1.017	0.309726	0.565969
ENSG00000074276	CDHR2	54825	1.67207	0.0952354	0.290838
ENSG00000074317	SNCB	6620	1.55654	0.120315	0.332287
ENSG00000074319	TSG101	7251	0.774361	0.439142	0.681687
ENSG00000074370	ATP2A3	489	-0.220122	0.82588	0.92465
ENSG00000074410	CA12	771	-3.11955	0.00193286	0.0276217
ENSG00000074416	MGLL	11343	1.36988	0.171437	0.4099
ENSG00000074527	NTN4	59277	-3.15276	0.00173033	0.0260406
ENSG00000074582	BCS1L	617	3.00231	0.00283525	0.0353771
ENSG00000074590	NUAK1	9891	-0.95025	0.342518	0.598672
ENSG00000074603	DPP8	54878	-1.76067	0.0790027	0.259412
ENSG00000074621	SLC24A1	9187	-1.08509	0.278488	0.534595
ENSG00000074657	ZNF532	55205	1.44207	0.15001	0.379451
ENSG00000074660	SCARF1	8578	0.433252	0.665048	0.834367
ENSG00000074695	LMAN1	3998	-1.1446	0.25301	0.508515
ENSG00000074706	IPCEF1	26034	-1.76691	0.0779502	0.257626
ENSG00000074755	ZZEF1	23140	1.19655	0.232138	0.486995
ENSG00000074771	NOX3	50508	-0.0256685	0.979534	0.991633
ENSG00000074800	ENO1	2023	3.74627	0.00020389	0.00651826
ENSG00000074803	SLC12A1	6557	2.27512	0.0233891	0.126558
ENSG00000074855	ANO8	57719	2.3973	0.0169414	0.104331
ENSG00000074935	TUBE1	51175	-0.516592	0.605706	0.798062
ENSG00000074964	ARHGEF10L	55160	1.9522	0.051562	0.201806
ENSG00000074966	TXK	7294	-0.554228	0.57971	0.782558
ENSG00000075035	WSCD2	9671	0.684217	0.494206	0.723122
ENSG00000075043	KCNQ2	3785	1.16973	0.242757	0.498943
ENSG00000075073	TACR2	6865	-0.600219	0.548676	0.760307
ENSG00000075089	ACTR6	64431	0.697421	0.485915	0.71651
ENSG00000075131	TIPIN	54962	1.29947	0.194479	0.442166
ENSG00000075142	SRI	6717	-1.31143	0.190409	0.436235
ENSG00000075151	EIF4G3	8672	-0.0533456	0.957481	0.982755
ENSG00000075188	NUP37	79023	1.3056	0.192386	0.439319
ENSG00000075213	SEMA3A	10371	-1.13833	0.255617	0.511417
ENSG00000075218	GTSE1	51512	6.30654	7.07745e-10	7.39594e-07
ENSG00000075223	SEMA3C	10512	-2.42124	0.0158796	0.101261
ENSG00000075234	TTC38	55020	0.953033	0.341108	0.597457
ENSG00000075239	ACAT1	38	0.965362	0.334905	0.591674
ENSG00000075240	GRAMD4	23151	0.0296381	0.976369	0.990769
ENSG00000075275	CELSR1	9620	-2.11198	0.0352626	0.161798
ENSG00000075290	WNT8B	7479	0.929727	0.353033	0.609469
ENSG00000075292	ZNF638	100507113	1.27144	0.204258	0.454934
ENSG00000075303	SLC25A40	55972	-0.693967	0.488077	0.71862
ENSG00000075340	ADD2	119	2.0224	0.0437517	0.183617
ENSG00000075388	FGF4	2249	-0.279231	0.780202	0.900585
ENSG00000075391	RASAL2	9462	-0.353749	0.7237	0.869522
ENSG00000075407	ZNF37A	101929740	-0.145239	0.88459	0.951943
ENSG00000075413	MARK3	4140	1.88622	0.059937	0.221176
ENSG00000075415	SLC25A3	5250	0.300939	0.763606	0.893019
ENSG00000075420	FNDC3B	101928615	-1.46776	0.142899	0.369341
ENSG00000075426	FOSL2	2355	0.409808	0.68215	0.845419
ENSG00000075429	CACNG5	27091	0.772602	0.440182	0.682604
ENSG00000075461	CACNG4	101929306	0.399722	0.689559	0.849939
ENSG00000075539	FRYL	285527	-0.43448	0.664157	0.833624
ENSG00000075568	TMEM131	23505	-0.879702	0.379511	0.63315
ENSG00000075618	FSCN1	6624	1.85423	0.0643896	0.230238
ENSG00000075643	MOCOS	55034	0.815785	0.415074	0.663166
ENSG00000075651	PLD1	5337	0.124739	0.900789	0.958517
ENSG00000075673	ATP12A	479	0.353999	0.723513	0.869672
ENSG00000075702	WDR62	284403	5.07198	5.86033e-07	0.000128927
ENSG00000075711	DLG1	1739	0.0739824	0.941059	0.975965
ENSG00000075785	RAB7A	7879	1.81357	0.0704396	0.242435
ENSG00000075790	BCAP29	55973	-2.88149	0.00415566	0.0450601
ENSG00000075826	SEC31B	25956	1.64321	0.101068	0.30042
ENSG00000075856	SART3	9733	1.77857	0.0760146	0.253837
ENSG00000075884	ARHGAP15	101928361	-2.68268	0.00758445	0.0654344
ENSG00000075891	PAX2	5076	-1.62635	0.104606	0.305825
ENSG00000075914	EXOSC7	23016	2.25226	0.0248082	0.130891
ENSG00000075945	KIFAP3	22920	-0.5158	0.606258	0.798349
ENSG00000075975	MKRN2	23609	2.0685	0.0391887	0.171572
ENSG00000076003	MCM6	4175	3.00723	0.00279068	0.0351886
ENSG00000076043	REXO2	25996	1.56018	0.11945	0.331048
ENSG00000076053	RBM7	10179	-0.00558998	0.995542	0.998888
ENSG00000076067	RBMS2	5939	-1.25516	0.210099	0.461672
ENSG00000076108	BAZ2A	11176	1.26807	0.205458	0.456209
ENSG00000076201	PTPN23	25930	1.84148	0.0662376	0.233895
ENSG00000076242	MLH1	4292	-0.131523	0.895423	0.957071
ENSG00000076248	UNG	7374	2.5424	0.0113583	0.0833307
ENSG00000076258	FMO4	2329	0.489297	0.62488	0.809671
ENSG00000076321	KLHL20	27252	0.608863	0.542936	0.755924
ENSG00000076344	RGS11	8786	-0.550927	0.581969	0.784151
ENSG00000076351	SLC46A1	113235	0.20045	0.841223	0.930734
ENSG00000076356	PLXNA2	5362	-0.136533	0.891463	0.955221
ENSG00000076382	SPAG5	10615	6.02168	3.69954e-09	2.57735e-06
ENSG00000076513	ANKRD13A	88455	0.566802	0.571144	0.776195
ENSG00000076554	TPD52	7163	0.0265226	0.978853	0.991363
ENSG00000076555	ACACB	32	1.02631	0.30532	0.56154
ENSG00000076604	TRAF4	9618	3.8312	0.000146471	0.00533551
ENSG00000076641	PAG1	55824	-1.08687	0.277703	0.53413
ENSG00000076650	GPATCH1	55094	1.81321	0.0704955	0.242578
ENSG00000076662	ICAM3	3385	-0.998891	0.318408	0.575047
ENSG00000076685	NT5C2	22978	0.20646	0.836529	0.929415
ENSG00000076706	MCAM	102465453	1.03898	0.299396	0.555903
ENSG00000076716	GPC4	2239	-1.50522	0.132999	0.353594
ENSG00000076770	MBNL3	55796	-0.545435	0.585737	0.786312
ENSG00000076864	RAP1GAP	5909	1.65371	0.0989144	0.296282
ENSG00000076924	XAB2	56949	2.06083	0.0399187	0.173722
ENSG00000076928	ARHGEF1	100505585	2.13368	0.0334327	0.156057
ENSG00000076944	STXBP2	6813	1.45136	0.147407	0.375765
ENSG00000076984	MAP2K7	5609	2.34207	0.0196314	0.114011
ENSG00000077044	DGKD	8527	0.874048	0.382579	0.6363
ENSG00000077063	CTTNBP2	83992	-0.621347	0.5347	0.750645
ENSG00000077080	ACTL6B	51412	0.676926	0.498816	0.725803
ENSG00000077092	RARB	5915	-0.911612	0.362483	0.618376
ENSG00000077097	TOP2B	7155	0.21099	0.832994	0.928016
ENSG00000077147	TM9SF3	56889	-0.36735	0.713539	0.864206
ENSG00000077150	NFKB2	4791	0.541465	0.588467	0.787701
ENSG00000077152	UBE2T	29089	3.85551	0.000133094	0.00501202
ENSG00000077157	PPP1R12B	4660	-1.18267	0.237594	0.492813
ENSG00000077232	DNAJC10	54431	-0.935532	0.350038	0.607183
ENSG00000077235	GTF3C1	2975	2.0203	0.0439698	0.184208
ENSG00000077238	IL4R	3566	0.966176	0.334498	0.591331
ENSG00000077254	USP33	23032	-1.68147	0.0933966	0.287427
ENSG00000077264	PAK3	5063	-1.2247	0.221357	0.474926
ENSG00000077274	CAPN6	827	0.207679	0.835578	0.929284
ENSG00000077279	DCX	1641	-0.119628	0.904834	0.959951
ENSG00000077312	SNRPA	6626	4.71843	3.21698e-06	0.000395499
ENSG00000077327	SPAG6	9576	-4.89627	1.38342e-06	0.000238462
ENSG00000077348	EXOSC5	56915	2.74882	0.00623229	0.058247
ENSG00000077380	DYNC1I2	1781	0.918445	0.3589	0.614522
ENSG00000077420	APBB1IP	54518	-0.626057	0.531609	0.748631
ENSG00000077454	LRCH4	4034	2.46975	0.013907	0.0941014
ENSG00000077458	FAM76B	143684	0.771431	0.440874	0.683235
ENSG00000077463	SIRT6	51548	3.03476	0.00255304	0.0329628
ENSG00000077498	TYR	7299	0.156608	0.875628	0.947666
ENSG00000077514	POLD3	10714	1.59236	0.112036	0.318904
ENSG00000077522	ACTN2	88	0.774551	0.439029	0.681703
ENSG00000077549	CAPZB	832	0.360462	0.718678	0.867102
ENSG00000077585	GPR137B	7107	0.0783314	0.937601	0.974736
ENSG00000077616	NAALAD2	10003	-0.647552	0.51762	0.739141
ENSG00000077684	JADE1	79960	-0.051898	0.958634	0.983516
ENSG00000077713	SLC25A43	203427	2.74063	0.00638698	0.0591308
ENSG00000077721	UBE2A	7319	0.07192	0.942699	0.976696
ENSG00000077782	FGFR1	2260	-0.128332	0.897946	0.958298
ENSG00000077800	FKBP6	8468	1.34621	0.178942	0.421692
ENSG00000077935	SMC1B	27127	4.50239	8.65977e-06	0.000782656
ENSG00000077942	FBLN1	2192	-0.138244	0.890112	0.954507
ENSG00000077943	ITGA8	8516	-3.31452	0.000995549	0.0181919
ENSG00000077984	CST7	8530	-1.9615	0.0504643	0.199189
ENSG00000078018	MAP2	4133	0.763437	0.44562	0.68734
ENSG00000078043	PIAS2	9063	0.267568	0.78916	0.906108
ENSG00000078053	AMPH	273	-2.90727	0.00383415	0.042795
ENSG00000078061	ARAF	369	0.21982	0.826115	0.924727
ENSG00000078070	MCCC1	56922	2.16194	0.0311728	0.150205
ENSG00000078081	LAMP3	27074	-0.360168	0.718898	0.867242
ENSG00000078098	FAP	2191	-1.05975	0.289853	0.545759
ENSG00000078114	NEBL	10529	-1.44564	0.149005	0.378167
ENSG00000078140	UBE2K	3093	-0.5607	0.575293	0.779048
ENSG00000078142	PIK3C3	5289	0.28455	0.776125	0.898423
ENSG00000078177	N4BP2	55728	-2.45313	0.014557	0.0968149
ENSG00000078237	C12orf5	57103	-1.9841	0.0478784	0.193879
ENSG00000078246	TULP3	7289	1.82601	0.068541	0.238453
ENSG00000078269	SYNJ2	8871	1.12668	0.260504	0.516559
ENSG00000078295	ADCY2	108	0.557693	0.577344	0.781002
ENSG00000078304	PPP2R5C	5527	0.118848	0.905452	0.960119
ENSG00000078369	GNB1	2782	2.11633	0.0348893	0.160658
ENSG00000078399	HOXA9	442920	2.82519	0.00494471	0.0503198
ENSG00000078401	EDN1	1906	1.12568	0.260928	0.517155
ENSG00000078403	MLLT10	8028	2.38861	0.0173418	0.105861
ENSG00000078487	ZCWPW1	55063	1.4537	0.146756	0.374907
ENSG00000078549	ADCYAP1R1	117	-0.194547	0.845839	0.933001
ENSG00000078579	FGF20	26281	-0.398886	0.690175	0.850134
ENSG00000078589	P2RY10	27334	-3.07665	0.00222679	0.0300258
ENSG00000078596	ITM2A	9452	-1.44516	0.149139	0.378277
ENSG00000078668	VDAC3	7419	1.99277	0.046917	0.191657
ENSG00000078674	PCM1	5108	-2.07092	0.0389609	0.171203
ENSG00000078687	TNRC6C	57690	-0.92361	0.356206	0.612166
ENSG00000078699	CBFA2T2	9139	1.95063	0.0517491	0.202255
ENSG00000078747	ITCH	83737	-1.70095	0.0896736	0.279937
ENSG00000078795	PKD2L2	27039	0.683759	0.494495	0.722976
ENSG00000078804	TP53INP2	58476	0.71407	0.475571	0.710466
ENSG00000078808	SDF4	51150	1.83379	0.067375	0.236265
ENSG00000078814	MYH7B	57644	2.54891	0.0111517	0.0823931
ENSG00000078900	TP73	7161	0.738885	0.460379	0.699204
ENSG00000078902	TOLLIP	54472	0.232535	0.816233	0.919451
ENSG00000078967	UBE2D4	51619	-0.850234	0.395667	0.64605
ENSG00000079101	CLUL1	27098	-1.76052	0.079029	0.259396
ENSG00000079102	RUNX1T1	862	-2.74442	0.00631507	0.0587579
ENSG00000079112	CDH17	1015	0.369016	0.712297	0.863829
ENSG00000079134	THOC1	9984	1.88828	0.0596593	0.220736
ENSG00000079150	FKBP7	51661	-1.87909	0.0609062	0.223029
ENSG00000079156	OSBPL6	114880	-0.42577	0.670488	0.836984
ENSG00000079215	SLC1A3	6507	-1.08564	0.278245	0.534435
ENSG00000079246	XRCC5	7520	0.75265	0.452071	0.692182
ENSG00000079257	LXN	56925	-2.26728	0.0238678	0.12803
ENSG00000079263	SP140	101928789	-0.611063	0.54148	0.755028
ENSG00000079277	MKNK1	8569	1.90582	0.0573389	0.215488
ENSG00000079308	TNS1	7145	-0.352543	0.724603	0.86992
ENSG00000079313	REXO1	100302210	3.08234	0.00218564	0.0296142
ENSG00000079332	SAR1A	56681	0.844496	0.398861	0.648352
ENSG00000079335	CDC14A	8556	-1.94433	0.0525065	0.20407
ENSG00000079337	RAPGEF3	10411	-0.197649	0.843413	0.931739
ENSG00000079385	CEACAM1	634	-0.644156	0.519817	0.740382
ENSG00000079387	SENP1	29843	-0.497947	0.618775	0.806763
ENSG00000079393	DUSP13	51207	0.921173	0.357476	0.613151
ENSG00000079432	CIC	23152	0.593552	0.553123	0.762048
ENSG00000079435	LIPE	3991	-0.484811	0.628056	0.811711
ENSG00000079459	FDFT1	2222	2.3588	0.0187797	0.111149
ENSG00000079462	PAFAH1B3	5050	-0.11009	0.912389	0.963503
ENSG00000079482	OPHN1	4983	-0.402358	0.68762	0.848738
ENSG00000079557	AFM	173	0.450001	0.652936	0.82724
ENSG00000079616	KIF22	3835	3.19072	0.00152291	0.0241128
ENSG00000079689	SCGN	10590	-1.2982	0.194913	0.44267
ENSG00000079739	PGM1	5236	1.07665	0.28224	0.537785
ENSG00000079785	DDX1	1653	0.987896	0.323758	0.580944
ENSG00000079805	DNM2	1785	2.65011	0.00834263	0.0695357
ENSG00000079819	EPB41L2	2037	0.0829857	0.933901	0.972887
ENSG00000079841	RIMS1	22999	-0.973293	0.330953	0.587862
ENSG00000079931	MOXD1	26002	-1.47011	0.142263	0.368152
ENSG00000079950	STX7	8417	0.83316	0.405216	0.654547
ENSG00000079974	RABL2B	11159	0.1409	0.888015	0.953297
ENSG00000079999	KEAP1	9817	1.24971	0.212085	0.464265
ENSG00000080007	DDX43	55510	1.15022	0.250691	0.505616
ENSG00000080031	PTPRH	5794	1.33637	0.182135	0.425736
ENSG00000080166	DCT	1638	0.604337	0.545938	0.758146
ENSG00000080189	SLC35C2	51006	3.11945	0.0019335	0.0276073
ENSG00000080224	EPHA6	285220	-0.25969	0.795227	0.909639
ENSG00000080293	SCTR	6344	-0.0939957	0.925156	0.968301
ENSG00000080298	RFX3	5991	-1.23998	0.215657	0.468102
ENSG00000080345	RIF1	101929336	0.216434	0.828752	0.926066
ENSG00000080371	RAB21	23011	-0.444309	0.657042	0.830052
ENSG00000080493	SLC4A4	8671	-1.15629	0.248202	0.503328
ENSG00000080503	SMARCA2	6595	-1.92943	0.0543338	0.208554
ENSG00000080511	RDH8	50700	1.11035	0.267469	0.523479
ENSG00000080546	SESN1	27244	-3.54355	0.00043792	0.0107047
ENSG00000080561	MID2	11043	-2.22113	0.026861	0.136967
ENSG00000080573	COL5A3	50509	0.544499	0.58638	0.786859
ENSG00000080603	SRCAP	10847	0.153232	0.878287	0.948886
ENSG00000080618	CPB2	1361	0.0883509	0.929639	0.97032
ENSG00000080644	CHRNA3	1136	0.655414	0.512551	0.735231
ENSG00000080709	KCNN2	3781	0.854463	0.393323	0.644678
ENSG00000080802	CNOT4	4850	-2.53733	0.0115217	0.0841971
ENSG00000080815	PSEN1	5663	-1.65544	0.0985625	0.295758
ENSG00000080819	CPOX	1371	2.99785	0.00287622	0.0356226
ENSG00000080822	CLDND1	56650	0.700578	0.483945	0.715497
ENSG00000080823	MOK	5891	0.921609	0.357248	0.613075
ENSG00000080824	HSP90AA1	3320	3.01498	0.00272185	0.0345291
ENSG00000080839	RBL1	5933	1.41911	0.156591	0.387824
ENSG00000080845	DLGAP4	22839	0.746025	0.456059	0.695042
ENSG00000080854	IGSF9B	22997	-0.836514	0.40333	0.653013
ENSG00000080910	CFHR2	3080	0.473191	0.636317	0.816768
ENSG00000080986	NDC80	10403	4.64818	4.45786e-06	0.000493612
ENSG00000081014	AP4E1	23431	-0.436329	0.662817	0.832942
ENSG00000081019	RSBN1	54665	-0.688441	0.491545	0.72106
ENSG00000081026	MAGI3	260425	-0.350143	0.726403	0.870704
ENSG00000081041	CXCL2	2920	-0.34602	0.729496	0.872723
ENSG00000081051	AFP	174	1.78256	0.0753614	0.252767
ENSG00000081052	COL4A4	1286	0.238952	0.811256	0.917058
ENSG00000081059	TCF7	6932	0.12828	0.897988	0.95822
ENSG00000081087	OSTM1	28962	-1.06984	0.285288	0.541064
ENSG00000081138	CDH7	1005	-1.22889	0.219783	0.473004
ENSG00000081148	IMPG2	50939	0.967451	0.333861	0.590892
ENSG00000081154	PCNP	57092	-0.979246	0.328008	0.584804
ENSG00000081177	EXD2	55218	0.162146	0.871267	0.945579
ENSG00000081181	ARG2	384	1.8949	0.058775	0.218966
ENSG00000081189	MEF2C	4208	-2.18302	0.029573	0.145387
ENSG00000081248	CACNA1S	779	1.0088	0.313635	0.570369
ENSG00000081277	PKP1	5317	-0.315864	0.752258	0.885945
ENSG00000081307	UBA5	79876	1.00877	0.313652	0.570276
ENSG00000081320	STK17B	9262	-0.918017	0.359124	0.614779
ENSG00000081377	CDC14B	8555	1.06119	0.2892	0.545267
ENSG00000081386	ZNF510	22869	-2.01756	0.0442563	0.184714
ENSG00000081479	LRP2	4036	-1.30441	0.19279	0.439761
ENSG00000081665	ZNF506	440515	-1.60781	0.108609	0.313148
ENSG00000081692	JMJD4	65094	2.32734	0.0204096	0.116427
ENSG00000081721	DUSP12	11266	1.35163	0.177204	0.41943
ENSG00000081760	AACS	65985	1.68347	0.0930089	0.286709
ENSG00000081791	KIAA0141	9812	0.340288	0.733805	0.875185
ENSG00000081800	SLC13A1	6561	0.692836	0.488786	0.718967
ENSG00000081803	CADPS2	93664	-2.236	0.0258632	0.133797
ENSG00000081818	PCDHB4	56131	1.24933	0.212224	0.464205
ENSG00000081842	PCDHA6	56142	-3.28951	0.00108597	0.019255
ENSG00000081853	PCDHGA2	56113	0.70351	0.482118	0.714565
ENSG00000081870	HSPB11	51668	0.00256192	0.997957	1.00059
ENSG00000081913	PHLPP1	23239	2.07113	0.0389411	0.171296
ENSG00000081923	ATP8B1	5205	-2.20372	0.028072	0.14095
ENSG00000081985	IL12RB2	3595	0.568879	0.569735	0.775351
ENSG00000082014	SMARCD3	6604	-1.22733	0.220369	0.473779
ENSG00000082068	WDR70	55100	0.86312	0.388551	0.641511
ENSG00000082074	FYB	2533	-0.839614	0.40159	0.651143
ENSG00000082126	MPP4	58538	-1.60134	0.110035	0.315408
ENSG00000082146	STRADB	55437	0.0795517	0.936631	0.97397
ENSG00000082153	BZW1	9689	-1.52497	0.128	0.345132
ENSG00000082175	PGR	5241	-6.32265	6.43397e-10	7.684e-07
ENSG00000082196	C1QTNF3	114899	-0.194348	0.845995	0.932988
ENSG00000082212	ME2	4200	0.26772	0.789043	0.906099
ENSG00000082213	C5orf22	55322	-0.700829	0.483788	0.715391
ENSG00000082258	CCNT2	905	-0.502477	0.615588	0.804993
ENSG00000082269	FAM135A	57579	-0.0654857	0.947818	0.978725
ENSG00000082293	COL19A1	1310	0.0883517	0.929638	0.97038
ENSG00000082397	EPB41L3	23136	-2.43257	0.0153983	0.099482
ENSG00000082438	COBLL1	22837	-1.36498	0.17297	0.412268
ENSG00000082458	DLG3	1741	-0.0314896	0.974894	0.990534
ENSG00000082482	KCNK2	3776	-1.16943	0.242876	0.499003
ENSG00000082497	SERTAD4	56256	2.48385	0.0133761	0.0917718
ENSG00000082512	TRAF5	7188	-0.723606	0.4697	0.706812
ENSG00000082515	MRPL22	29093	0.180704	0.856685	0.938525
ENSG00000082516	GEMIN5	25929	-0.107653	0.914321	0.964143
ENSG00000082556	OPRK1	4986	3.16871	0.00164018	0.0251825
ENSG00000082641	NFE2L1	4779	1.53004	0.126741	0.343008
ENSG00000082684	SEMA5B	54437	1.09366	0.274715	0.531194
ENSG00000082701	GSK3B	2932	-0.397309	0.691336	0.850875
ENSG00000082781	ITGB5	3693	0.515315	0.606597	0.798481
ENSG00000082805	ERC1	23085	-1.70411	0.0890817	0.278714
ENSG00000082898	XPO1	7514	1.90185	0.0578574	0.216803
ENSG00000082996	RNF13	11342	-1.78419	0.0750966	0.252284
ENSG00000083067	TRPM3	80036	0.747597	0.455111	0.694293
ENSG00000083093	PALB2	79728	-0.196583	0.844247	0.932229
ENSG00000083097	DOPEY1	23033	-0.714188	0.475497	0.710484
ENSG00000083099	LYRM2	57226	0.521694	0.602152	0.796013
ENSG00000083123	BCKDHB	594	-0.377547	0.705953	0.859564
ENSG00000083168	KAT6A	7994	-0.679308	0.497308	0.724807
ENSG00000083223	ZCCHC6	79670	-0.114067	0.909238	0.961938
ENSG00000083290	ULK2	9706	-1.0841	0.278926	0.534821
ENSG00000083307	GRHL2	79977	-0.650143	0.515946	0.737886
ENSG00000083312	TNPO1	3842	-1.39388	0.164071	0.398788
ENSG00000083444	PLOD1	5351	3.01023	0.00276386	0.0349559
ENSG00000083457	ITGAE	3682	0.428501	0.6685	0.836313
ENSG00000083520	DIS3	22894	-0.215256	0.829669	0.926411
ENSG00000083535	PIBF1	10464	-0.108724	0.913472	0.963977
ENSG00000083544	TDRD3	81550	-0.643035	0.520543	0.740848
ENSG00000083635	NUFIP1	26747	2.64229	0.00853446	0.0702591
ENSG00000083642	PDS5B	23047	-0.134495	0.893074	0.956028
ENSG00000083720	OXCT1	5019	1.80897	0.0711518	0.244233
ENSG00000083750	RRAGB	10325	-0.189429	0.849846	0.934892
ENSG00000083782	EPYC	1833	-0.203037	0.839202	0.930283
ENSG00000083799	CYLD	1540	-2.38094	0.0177019	0.107354
ENSG00000083807	SLC27A5	10998	0.867286	0.386268	0.639003
ENSG00000083812	ZNF324	25799	0.568447	0.570027	0.775623
ENSG00000083814	ZNF671	79891	-1.17909	0.239013	0.494531
ENSG00000083817	ZNF416	55659	-0.00775611	0.993815	0.998593
ENSG00000083828	ZNF586	54807	-2.42485	0.0157249	0.100813
ENSG00000083838	ZNF446	55663	0.222485	0.824041	0.923518
ENSG00000083844	ZNF264	9422	-1.78017	0.0757519	0.253517
ENSG00000083845	RPS5	6193	-0.00246775	0.998032	1.00061
ENSG00000083857	FAT1	2195	1.12059	0.263086	0.519032
ENSG00000083937	CHMP2B	25978	1.04871	0.294899	0.550671
ENSG00000084070	SMAP2	64744	-2.56017	0.010802	0.0810633
ENSG00000084072	PPIE	10450	1.78979	0.0741902	0.250446
ENSG00000084073	ZMPSTE24	10269	-1.99226	0.046973	0.191699
ENSG00000084090	STARD7	56910	0.435658	0.663303	0.832989
ENSG00000084093	REST	5978	-1.57868	0.115142	0.323451
ENSG00000084110	HAL	3034	1.33966	0.181061	0.424234
ENSG00000084112	SSH1	54434	-0.574557	0.565891	0.772005
ENSG00000084207	GSTP1	2950	1.04926	0.294649	0.550388
ENSG00000084234	APLP2	334	-0.311353	0.755683	0.888601
ENSG00000084453	SLCO1A2	6579	2.59793	0.00969995	0.0758929
ENSG00000084463	WBP11	51729	0.326536	0.744178	0.880958
ENSG00000084623	EIF3I	8668	1.15179	0.250046	0.504985
ENSG00000084628	NKAIN1	79570	-1.06614	0.286957	0.542814
ENSG00000084636	COL16A1	1307	1.17318	0.241371	0.497071
ENSG00000084652	TXLNA	200081	1.62388	0.105133	0.306509
ENSG00000084674	APOB	338	0.672679	0.501512	0.72732
ENSG00000084676	NCOA1	8648	-0.852167	0.394595	0.645434
ENSG00000084693	AGBL5	60509	3.18128	0.00157222	0.0245678
ENSG00000084710	EFR3B	22979	1.48942	0.137108	0.359826
ENSG00000084731	KIF3C	3797	0.859114	0.390755	0.643117
ENSG00000084733	RAB10	10890	-0.971538	0.331825	0.58841
ENSG00000084734	GCKR	2646	0.0613979	0.951071	0.979362
ENSG00000084754	HADHA	3030	-0.0654649	0.947834	0.978681
ENSG00000084764	MAPRE3	22924	0.553683	0.580083	0.782807
ENSG00000084774	CAD	790	2.92786	0.00359392	0.0409614
ENSG00000085063	CD59	966	-2.09699	0.0365768	0.165511
ENSG00000085117	CD82	3732	0.894473	0.371568	0.625768
ENSG00000085185	BCORL1	63035	0.903028	0.367015	0.621921
ENSG00000085224	ATRX	546	-0.403654	0.686668	0.848565
ENSG00000085265	FCN1	2219	-1.5371	0.125002	0.339567
ENSG00000085274	MYNN	55892	-0.422023	0.673219	0.838577
ENSG00000085276	MECOM	2122	-1.81375	0.0704123	0.242441
ENSG00000085365	SCAMP1	9522	-3.05476	0.00239215	0.0315432
ENSG00000085377	PREP	5550	1.80449	0.071853	0.245732
ENSG00000085382	HACE1	57531	0.61369	0.539744	0.753991
ENSG00000085415	SEH1L	81929	-0.142738	0.886564	0.952779
ENSG00000085433	WDR47	22911	-1.8004	0.072496	0.247072
ENSG00000085449	WDFY1	57590	0.142169	0.887013	0.953079
ENSG00000085465	OVGP1	5016	-1.29956	0.194445	0.44221
ENSG00000085491	SLC25A24	29957	-1.83573	0.067087	0.2357
ENSG00000085511	MAP3K4	4216	0.879879	0.379415	0.633053
ENSG00000085514	PILRA	29992	-0.259374	0.79547	0.909606
ENSG00000085552	IGSF9	57549	1.48836	0.137387	0.360218
ENSG00000085563	ABCB1	5243	0.952001	0.34163	0.597621
ENSG00000085644	ZNF213	7760	0.764415	0.445038	0.687014
ENSG00000085662	AKR1B1	231	-0.860185	0.390165	0.642589
ENSG00000085719	CPNE3	8895	-2.25332	0.0247409	0.130783
ENSG00000085721	RRN3	54700	0.133703	0.8937	0.95633
ENSG00000085733	CTTN	2017	2.56316	0.0107107	0.0805956
ENSG00000085741	WNT11	7481	1.15047	0.250587	0.505527
ENSG00000085760	MTIF2	4528	2.61839	0.0091459	0.0735189
ENSG00000085788	DDHD2	23259	1.24292	0.214574	0.4666
ENSG00000085831	TTC39A	22996	-1.47891	0.139896	0.364282
ENSG00000085832	EPS15	2060	-3.33321	0.000932607	0.0174421
ENSG00000085840	ORC1	4998	3.67675	0.000266056	0.00761721
ENSG00000085871	MGST2	4258	-2.46986	0.0139028	0.094111
ENSG00000085872	CHERP	10523	2.80967	0.00518492	0.0518803
ENSG00000085978	ATG16L1	55054	0.696035	0.486782	0.717218
ENSG00000085982	USP40	55230	1.2844	0.199694	0.449015
ENSG00000085998	POMGNT1	55624	1.07567	0.282676	0.538431
ENSG00000085999	RAD54L	8438	5.89129	7.72866e-09	4.03822e-06
ENSG00000086015	MAST2	23139	3.33943	0.000912482	0.017181
ENSG00000086061	DNAJA1	3301	1.11067	0.267328	0.523325
ENSG00000086062	B4GALT1	2683	-1.44003	0.150584	0.379811
ENSG00000086065	CHMP5	51510	0.103882	0.917312	0.965409
ENSG00000086102	NFX1	4799	1.1971	0.231925	0.486854
ENSG00000086159	AQP6	363	0.11284	0.91021	0.962478
ENSG00000086189	DIMT1	27292	-0.61155	0.541158	0.75502
ENSG00000086200	IPO11	51194	-2.70745	0.00704977	0.0625316
ENSG00000086205	FOLH1	219595	1.71189	0.0876369	0.276105
ENSG00000086232	EIF2AK1	27102	0.330111	0.741476	0.879317
ENSG00000086288	NME8	51314	-2.41679	0.0160726	0.101486
ENSG00000086289	EPDR1	54749	1.81013	0.0709715	0.243864
ENSG00000086300	SNX10	29887	-0.813786	0.416217	0.663914
ENSG00000086475	SEPHS1	22929	2.61803	0.00915525	0.0735234
ENSG00000086504	MRPL28	10573	0.795169	0.426953	0.671937
ENSG00000086506	HBQ1	3049	1.05689	0.291152	0.547035
ENSG00000086544	ITPKC	80271	0.583484	0.559873	0.767301
ENSG00000086548	CEACAM6	4680	-1.12272	0.26218	0.518284
ENSG00000086570	FAT2	2196	0.664227	0.5069	0.731265
ENSG00000086589	RBM22	55696	0.447434	0.654786	0.828517
ENSG00000086598	TMED2	10959	-1.3314	0.183763	0.427986
ENSG00000086666	ZFAND6	54469	-1.68258	0.0931797	0.28713
ENSG00000086696	HSD17B2	3294	0.567557	0.570632	0.776066
ENSG00000086712	TXLNG	55787	0.823866	0.410472	0.658898
ENSG00000086717	PPEF1	5475	0.466065	0.641404	0.819899
ENSG00000086730	LAT2	7462	-2.14295	0.0326766	0.154163
ENSG00000086758	HUWE1	10075	1.88439	0.0601843	0.221697
ENSG00000086827	ZW10	9183	1.58672	0.113309	0.320671
ENSG00000086848	ALG9	79796	-0.678507	0.497814	0.725229
ENSG00000086967	MYBPC2	4606	0.0882967	0.929682	0.970184
ENSG00000086991	NOX4	50507	0.307932	0.758283	0.890344
ENSG00000087008	ACOX3	8310	-0.168768	0.866058	0.943355
ENSG00000087053	MTMR2	8898	0.985192	0.325083	0.582258
ENSG00000087074	PPP1R15A	23645	2.38176	0.0176632	0.107392
ENSG00000087076	HSD17B14	51171	0.439989	0.660165	0.831798
ENSG00000087077	TRIP6	102466755	1.17411	0.241	0.496613
ENSG00000087085	ACHE	43	2.29381	0.0222815	0.123034
ENSG00000087086	FTL	2512	-0.372951	0.709368	0.862028
ENSG00000087087	SRRT	51593	3.70358	0.000240199	0.00705823
ENSG00000087088	BAX	581	-0.520772	0.602793	0.796358
ENSG00000087095	NLK	51701	1.28107	0.200856	0.450781
ENSG00000087111	PIGS	94005	1.1866	0.236037	0.491108
ENSG00000087116	ADAMTS2	9509	-0.268773	0.788233	0.905418
ENSG00000087128	TMPRSS11E	28983	-2.08311	0.0378298	0.168535
ENSG00000087152	ATXN7L3	56970	2.09144	0.0370733	0.166318
ENSG00000087157	PGS1	9489	2.52872	0.0118037	0.0852886
ENSG00000087191	PSMC5	5705	1.57913	0.115039	0.323324
ENSG00000087206	UIMC1	51720	3.04513	0.00246839	0.0321931
ENSG00000087237	CETP	1071	-0.808902	0.419018	0.666411
ENSG00000087245	MMP2	4313	-0.965438	0.334867	0.59167
ENSG00000087250	MT3	4504	0.462649	0.64385	0.821455
ENSG00000087253	LPCAT2	54947	0.830937	0.406469	0.655431
ENSG00000087258	GNAO1	2775	-0.429878	0.667499	0.835686
ENSG00000087263	OGFOD1	55239	0.205003	0.837666	0.929628
ENSG00000087266	SH3BP2	6452	3.29203	0.00107654	0.0191488
ENSG00000087269	NOP14	8602	0.942628	0.346399	0.6035
ENSG00000087274	ADD1	118	-1.195	0.232746	0.487413
ENSG00000087299	L2HGDH	79944	0.868856	0.38541	0.63853
ENSG00000087301	TXNDC16	57544	-1.25834	0.208949	0.460414
ENSG00000087302	C14orf166	51637	-1.15302	0.249542	0.504394
ENSG00000087303	NID2	22795	-0.241468	0.809307	0.916217
ENSG00000087338	GMCL1	64395	-1.65081	0.0995059	0.297468
ENSG00000087365	SF3B2	10992	2.86343	0.00439535	0.046809
ENSG00000087460	GNAS	2778	1.62238	0.105454	0.307175
ENSG00000087470	DNM1L	10059	0.443022	0.657972	0.830412
ENSG00000087494	PTHLH	5744	-2.01169	0.0448743	0.18604
ENSG00000087495	PHACTR3	116154	-0.280095	0.779539	0.900193
ENSG00000087502	ERGIC2	51290	-0.09784	0.922105	0.96753
ENSG00000087510	TFAP2C	7022	0.599861	0.548914	0.760258
ENSG00000087586	AURKA	6790	5.82722	1.10477e-08	5.43288e-06
ENSG00000087589	CASS4	57091	-1.87774	0.0610921	0.223416
ENSG00000087842	PIR	8544	3.50907	0.000496986	0.0117202
ENSG00000087903	RFX2	101928900	0.482439	0.629739	0.812567
ENSG00000087995	METTL2A	339175	0.47598	0.63433	0.815469
ENSG00000088002	SULT2B1	6820	0.13483	0.892809	0.955928
ENSG00000088035	ALG6	29929	0.433395	0.664945	0.834362
ENSG00000088038	CNOT3	4849	3.00176	0.00284026	0.0354132
ENSG00000088053	GP6	51206	0.280173	0.779479	0.900248
ENSG00000088179	PTPN4	5775	-0.0458612	0.963442	0.985727
ENSG00000088205	DDX18	8886	2.8139	0.0051184	0.0513992
ENSG00000088247	KHSRP	8570	2.38991	0.0172811	0.105723
ENSG00000088256	GNA11	2767	1.05183	0.293465	0.549343
ENSG00000088280	ASAP3	55616	0.0346171	0.972401	0.990107
ENSG00000088298	EDEM2	55741	0.152825	0.878608	0.948864
ENSG00000088305	DNMT3B	1789	5.08756	5.42402e-07	0.000122554
ENSG00000088320	REM1	28954	-1.13254	0.258039	0.513988
ENSG00000088325	TPX2	22974	4.76655	2.56677e-06	0.000337925
ENSG00000088356	PDRG1	81572	1.44459	0.149298	0.378452
ENSG00000088367	EPB41L1	2036	-1.49458	0.135756	0.357623
ENSG00000088386	SLC15A1	6564	2.46863	0.01395	0.0942397
ENSG00000088387	DOCK9	23348	-0.671894	0.502011	0.727351
ENSG00000088448	ANKRD10	55608	1.98755	0.0474937	0.192929
ENSG00000088451	TGDS	23483	1.3418	0.180368	0.423263
ENSG00000088543	C3orf18	51161	0.348992	0.727266	0.870927
ENSG00000088682	COQ9	57017	2.95505	0.00329757	0.0387186
ENSG00000088726	TMEM40	55287	0.439872	0.66025	0.831717
ENSG00000088727	KIF9	64147	-0.289476	0.772356	0.896853
ENSG00000088756	ARHGAP28	79822	-0.230659	0.817689	0.919852
ENSG00000088766	CRLS1	54675	1.72465	0.0853079	0.27122
ENSG00000088782	DEFB127	140850	-1.12117	0.26284	0.518975
ENSG00000088808	PPP1R13B	23368	1.9539	0.0513589	0.2012
ENSG00000088812	ATRN	8455	-0.515279	0.606622	0.798451
ENSG00000088826	SMOX	54498	2.68009	0.00764218	0.0657291
ENSG00000088827	SIGLEC1	6614	0.125603	0.900105	0.958583
ENSG00000088832	FKBP1A	101929368	0.804075	0.421797	0.668351
ENSG00000088833	NSFL1C	55968	2.12347	0.0342839	0.158965
ENSG00000088836	SLC4A11	83959	2.4674	0.0139973	0.0944834
ENSG00000088854	C20orf194	25943	-0.622746	0.53378	0.750173
ENSG00000088876	ZNF343	79175	2.90239	0.00389331	0.04311
ENSG00000088881	EBF4	57593	0.543117	0.58733	0.787124
ENSG00000088882	CPXM1	56265	-0.986373	0.324504	0.58172
ENSG00000088888	MAVS	57506	0.0726565	0.942113	0.976331
ENSG00000088926	F11	2160	1.03291	0.302227	0.559048
ENSG00000088930	XRN2	22803	-0.359167	0.719646	0.867643
ENSG00000088986	DYNLL1	8655	-1.1533	0.249426	0.504341
ENSG00000088992	TESC	54997	-0.797605	0.425539	0.670911
ENSG00000089006	SNX5	27131	0.478433	0.632585	0.814353
ENSG00000089009	RPL6	6128	-0.206255	0.836689	0.929346
ENSG00000089012	SIRPG	55423	-1.7819	0.0754688	0.252975
ENSG00000089022	MAPKAPK5	8550	2.48383	0.0133767	0.0917385
ENSG00000089041	P2RX7	5027	-0.34455	0.7306	0.873357
ENSG00000089048	ESF1	51575	3.70401	0.000239811	0.00707168
ENSG00000089050	RBBP9	10741	-2.48599	0.013297	0.0915299
ENSG00000089053	ANAPC5	51433	2.20499	0.0279821	0.140753
ENSG00000089057	SLC23A2	9962	-0.0492223	0.960765	0.984615
ENSG00000089094	KDM2B	84678	1.53311	0.125983	0.341565
ENSG00000089116	LHX5	64211	1.19787	0.231626	0.486471
ENSG00000089123	TASP1	55617	1.96214	0.0503887	0.199172
ENSG00000089127	OAS1	4938	0.590706	0.555027	0.763413
ENSG00000089154	GCN1L1	10985	2.61132	0.00933404	0.0740698
ENSG00000089157	RPLP0	6175	-0.376643	0.706624	0.859943
ENSG00000089159	PXN	5829	0.935226	0.350196	0.607267
ENSG00000089163	SIRT4	23409	1.32886	0.184597	0.428794
ENSG00000089169	RPH3A	22895	1.42341	0.15534	0.386099
ENSG00000089177	KIF16B	55614	-0.300072	0.764267	0.893167
ENSG00000089195	TRMT6	51605	2.45023	0.014673	0.0973542
ENSG00000089199	CHGB	1114	-0.649595	0.5163	0.738265
ENSG00000089220	PEBP1	5037	1.06709	0.286527	0.542368
ENSG00000089225	TBX5	6910	0.699727	0.484475	0.715585
ENSG00000089234	BRAP	8315	-0.0321931	0.974333	0.990385
ENSG00000089248	ERP29	10961	-0.249617	0.803002	0.912974
ENSG00000089250	NOS1	4842	0.430647	0.666941	0.835362
ENSG00000089280	FUS	2521	2.36772	0.0183387	0.109743
ENSG00000089289	IGBP1	3476	-1.09882	0.272461	0.528609
ENSG00000089327	FXYD5	53827	-0.675166	0.499932	0.726606
ENSG00000089335	ZNF302	55900	-0.155339	0.876626	0.948195
ENSG00000089351	GRAMD1A	57655	0.427956	0.668897	0.836309
ENSG00000089356	FXYD3	5349	-1.54801	0.122354	0.335315
ENSG00000089472	HEPH	9843	0.731988	0.464574	0.702957
ENSG00000089505	CMTM1	113540	0.168167	0.866531	0.9435
ENSG00000089558	KCNH4	23415	0.116499	0.907312	0.961055
ENSG00000089597	GANAB	23193	2.1037	0.0359834	0.163802
ENSG00000089639	GMIP	51291	1.37096	0.171101	0.40939
ENSG00000089682	RBM41	55285	1.09167	0.275588	0.532144
ENSG00000089685	BIRC5	332	4.56242	6.60234e-06	0.000641809
ENSG00000089692	LAG3	3902	0.0343135	0.972643	0.990172
ENSG00000089693	MLF2	8079	2.12434	0.03421	0.15871
ENSG00000089723	OTUB2	78990	-1.76921	0.0775655	0.256913
ENSG00000089737	DDX24	57062	-0.358603	0.720068	0.867777
ENSG00000089775	ZBTB25	7597	-1.01577	0.310307	0.566659
ENSG00000089818	NECAP1	25977	-0.764798	0.44481	0.686852
ENSG00000089820	ARHGAP4	393	2.89973	0.00392574	0.0433257
ENSG00000089847	ANKRD24	170961	-0.399972	0.689375	0.849964
ENSG00000089876	DHX32	55760	-0.0134787	0.989252	0.996583
ENSG00000089902	RCOR1	23186	0.411547	0.680876	0.844466
ENSG00000090006	LTBP4	8425	1.77227	0.0770561	0.255783
ENSG00000090013	BLVRB	645	-0.204173	0.838315	0.929793
ENSG00000090020	SLC9A1	6548	-0.567977	0.570346	0.775931
ENSG00000090054	SPTLC1	10558	0.84563	0.398229	0.647955
ENSG00000090060	PAPOLA	10914	-1.13809	0.255717	0.511434
ENSG00000090061	CCNK	8812	1.37993	0.168324	0.404889
ENSG00000090097	PCBP4	57060	3.65549	0.000288374	0.0080764
ENSG00000090104	RGS1	5996	-0.595006	0.552152	0.76228
ENSG00000090238	YPEL3	83719	1.14672	0.252135	0.507486
ENSG00000090263	MRPS33	51650	-0.0268733	0.978573	0.99126
ENSG00000090266	NDUFB2	4708	-1.23634	0.217005	0.469625
ENSG00000090273	NUDC	10726	1.79859	0.0727825	0.247493
ENSG00000090316	MAEA	101928676	1.12967	0.259245	0.515347
ENSG00000090339	ICAM1	3383	-0.936127	0.349732	0.607093
ENSG00000090372	STRN4	29888	3.23469	0.00131148	0.0220382
ENSG00000090376	IRAK3	11213	-2.08221	0.0379122	0.168723
ENSG00000090382	LYZ	4069	-2.23996	0.0256025	0.133025
ENSG00000090402	SI	6476	0.594042	0.552796	0.761848
ENSG00000090432	MUL1	79594	0.0551472	0.956047	0.982127
ENSG00000090447	TFAP4	7023	3.43126	0.000658739	0.0137504
ENSG00000090470	PDCD7	10081	2.17958	0.0298289	0.146215
ENSG00000090487	SPG21	51324	1.00337	0.316243	0.572932
ENSG00000090512	FETUB	26998	0.607889	0.543581	0.75657
ENSG00000090520	DNAJB11	51726	2.46117	0.0142395	0.0956549
ENSG00000090530	LEPREL1	55214	0.0340031	0.97289	0.989882
ENSG00000090534	THPO	7066	-1.57964	0.114923	0.323105
ENSG00000090539	CHRD	8646	-0.177423	0.85926	0.93993
ENSG00000090554	FLT3LG	2323	-2.87066	0.00429793	0.0459471
ENSG00000090565	RAB11FIP3	9727	1.69133	0.0914964	0.283773
ENSG00000090581	GNPTG	84572	-2.3621	0.0186155	0.110608
ENSG00000090612	ZNF268	10795	-3.03787	0.00252736	0.032707
ENSG00000090615	GOLGA3	2802	2.18538	0.0293985	0.144784
ENSG00000090621	PABPC4	100996696	1.6672	0.0962008	0.292079
ENSG00000090659	CD209	30835	-3.16985	0.00163393	0.0251327
ENSG00000090661	CERS4	79603	-0.77823	0.43686	0.680103
ENSG00000090674	MCOLN1	57192	0.662169	0.508217	0.731902
ENSG00000090686	USP48	84196	0.928687	0.353571	0.609895
ENSG00000090776	EFNB1	1947	1.6264	0.104596	0.305902
ENSG00000090857	PDPR	55066	1.24992	0.212008	0.464218
ENSG00000090861	AARS	16	4.10879	4.7615e-05	0.00244961
ENSG00000090889	KIF4A	24137	4.98374	9.04927e-07	0.000173912
ENSG00000090905	TNRC6A	27327	0.594267	0.552646	0.761956
ENSG00000090924	PLEKHG2	64857	1.75601	0.0797966	0.26084
ENSG00000090932	DLL3	10683	3.35721	0.000857179	0.0166265
ENSG00000090971	NAT14	57106	0.735065	0.4627	0.701136
ENSG00000090975	PITPNM2	57605	1.24121	0.215205	0.467362
ENSG00000090989	EXOC1	55763	0.922728	0.356665	0.612641
ENSG00000091009	RBM27	54439	-0.488705	0.625299	0.810026
ENSG00000091010	POU4F3	5459	1.47324	0.141417	0.366475
ENSG00000091039	OSBPL8	114882	-3.50045	0.000512886	0.0119435
ENSG00000091073	DTX2	113878	2.35455	0.0189928	0.111777
ENSG00000091106	NLRC4	58484	-1.86894	0.0623095	0.225696
ENSG00000091127	PUS7	54517	1.45872	0.14537	0.37296
ENSG00000091128	LAMB4	22798	-1.29036	0.197617	0.446026
ENSG00000091129	NRCAM	4897	-0.412584	0.680116	0.843962
ENSG00000091136	LAMB1	3912	0.169164	0.865747	0.943385
ENSG00000091137	SLC26A4	5172	-0.715784	0.474513	0.709901
ENSG00000091138	SLC26A3	1811	0.0473998	0.962217	0.985197
ENSG00000091140	DLD	1738	0.584324	0.559308	0.766904
ENSG00000091157	WDR7	23335	-1.70877	0.0882141	0.27688
ENSG00000091164	TXNL1	9352	0.0166902	0.986692	0.995203
ENSG00000091181	IL5RA	3568	-1.60365	0.109523	0.314588
ENSG00000091262	ABCC6	101930322	0.673898	0.500737	0.727206
ENSG00000091317	CMTM6	54918	-2.11372	0.0351135	0.161246
ENSG00000091409	ITGA6	3655	-0.373047	0.709297	0.862066
ENSG00000091428	RAPGEF4	11069	-0.254403	0.799305	0.911436
ENSG00000091482	SMPX	23676	1.36886	0.171756	0.410368
ENSG00000091483	FH	2271	0.691098	0.489876	0.720127
ENSG00000091490	SEL1L3	23231	0.000889383	0.999291	1.00127
ENSG00000091513	TF	7018	1.17484	0.240709	0.496136
ENSG00000091527	CDV3	55573	-0.1872	0.851592	0.935828
ENSG00000091536	MYO15A	51168	2.20251	0.0281583	0.141129
ENSG00000091542	ALKBH5	54890	1.23449	0.217691	0.47038
ENSG00000091583	APOH	350	-0.055293	0.955931	0.982068
ENSG00000091592	NLRP1	22861	0.0627431	0.95	0.979225
ENSG00000091622	PITPNM3	83394	1.9988	0.0462573	0.19003
ENSG00000091640	SPAG7	9552	0.378542	0.705214	0.859228
ENSG00000091651	ORC6	23594	6.38216	4.51658e-10	6.2931e-07
ENSG00000091656	ZFHX4	79776	-1.20531	0.228744	0.483453
ENSG00000091664	SLC17A6	57084	0.64175	0.521377	0.741529
ENSG00000091732	ZC3HC1	51530	-0.566845	0.571115	0.776218
ENSG00000091831	ESR1	2099	-5.48158	7.18919e-08	2.67118e-05
ENSG00000091844	RGS17	26575	0.809691	0.418564	0.66588
ENSG00000091879	ANGPT2	285	0.121244	0.903554	0.959628
ENSG00000091947	TMEM101	84336	-1.9103	0.0567577	0.214267
ENSG00000091972	CD200	4345	-1.62095	0.10576	0.307639
ENSG00000091986	CCDC80	151887	-0.982688	0.326312	0.583398
ENSG00000092009	CMA1	1215	-3.82238	0.000151633	0.00542893
ENSG00000092010	PSME1	5720	-1.75571	0.0798477	0.260804
ENSG00000092020	PPP2R3C	55012	0.308103	0.758153	0.890378
ENSG00000092036	HAUS4	100616424	0.420404	0.6744	0.839611
ENSG00000092051	JPH4	84502	0.370291	0.711348	0.863617
ENSG00000092054	MYH7	4625	-0.0657751	0.947587	0.978789
ENSG00000092067	CEBPE	1053	-0.855622	0.392682	0.644322
ENSG00000092068	SLC7A8	23428	-3.41647	0.000694574	0.0142145
ENSG00000092094	OSGEP	55644	2.68541	0.00752361	0.0651449
ENSG00000092096	SLC22A17	51310	-0.611917	0.540915	0.754807
ENSG00000092098	RNF31	55072	1.70167	0.0895377	0.27967
ENSG00000092108	SCFD1	23256	0.351318	0.725521	0.870272
ENSG00000092140	G2E3	55632	0.485033	0.627899	0.811696
ENSG00000092148	HECTD1	25831	-0.340082	0.73396	0.875246
ENSG00000092199	HNRNPC	3183	0.379511	0.704496	0.858915
ENSG00000092200	RPGRIP1	57096	0.406308	0.684718	0.847032
ENSG00000092201	SUPT16H	11198	1.70976	0.0880302	0.276562
ENSG00000092203	TOX4	9878	0.654668	0.513031	0.735414
ENSG00000092208	GEMIN2	8487	2.36759	0.0183449	0.109741
ENSG00000092295	TGM1	7051	1.57274	0.116512	0.326477
ENSG00000092330	TINF2	26277	-0.239835	0.810572	0.916904
ENSG00000092345	DAZL	1618	-0.209613	0.834069	0.928656
ENSG00000092421	SEMA6A	57556	-0.371289	0.710605	0.863029
ENSG00000092439	TRPM7	54822	0.596412	0.551213	0.761551
ENSG00000092445	TYRO3	7301	1.93058	0.0541903	0.208242
ENSG00000092470	WDR76	79968	2.34307	0.0195796	0.113828
ENSG00000092529	CAPN3	825	2.6569	0.00817923	0.0687911
ENSG00000092531	SNAP23	8773	-1.49719	0.135076	0.356789
ENSG00000092607	TBX15	6913	0.442389	0.65843	0.830801
ENSG00000092621	PHGDH	26227	2.54076	0.011411	0.0836804
ENSG00000092758	COL9A3	1299	2.74161	0.00636838	0.0590895
ENSG00000092820	EZR	7430	1.42007	0.156312	0.387419
ENSG00000092841	MYL6	4637	-0.753501	0.45156	0.691907
ENSG00000092847	AGO1	26523	0.544568	0.586333	0.786859
ENSG00000092850	TEKT2	27285	0.0328061	0.973844	0.99031
ENSG00000092853	CLSPN	63967	3.7494	0.000201439	0.00647705
ENSG00000092871	RFFL	117584	0.329063	0.742268	0.879756
ENSG00000092929	UNC13D	201294	1.8625	0.0632125	0.227391
ENSG00000092931	MFSD11	79157	-1.32797	0.184892	0.429183
ENSG00000092964	DPYSL2	1808	-0.545823	0.58547	0.786143
ENSG00000092969	TGFB2	7042	-0.316602	0.751699	0.885723
ENSG00000092978	GPATCH2	55105	-1.38724	0.166086	0.401817
ENSG00000093000	NUP50	10762	0.488251	0.62562	0.810253
ENSG00000093009	CDC45	8318	6.01504	3.84219e-09	2.47082e-06
ENSG00000093010	COMT	1312	0.660825	0.509077	0.732763
ENSG00000093144	ECHDC1	55862	-0.0206359	0.983546	0.993649
ENSG00000093167	LRRFIP2	9209	0.950395	0.342444	0.598606
ENSG00000093183	SEC22C	9117	-1.1561	0.248282	0.503246
ENSG00000093217	XYLB	9942	1.82551	0.0686156	0.238514
ENSG00000094631	HDAC6	10013	3.43157	0.000658007	0.0137696
ENSG00000094661	OR1I1	126370	1.2271	0.220454	0.47384
ENSG00000094755	GABRP	2568	1.30223	0.193533	0.440795
ENSG00000094796	KRT31	3881	-0.17711	0.859505	0.940014
ENSG00000094804	CDC6	990	3.95678	8.88187e-05	0.00377875
ENSG00000094841	UPRT	139596	-1.69077	0.091603	0.283998
ENSG00000094880	CDC23	8697	0.755887	0.45013	0.691045
ENSG00000094914	AAAS	8086	3.03237	0.0025729	0.0331936
ENSG00000094916	CBX5	23468	-1.70114	0.0896386	0.27988
ENSG00000094963	FMO2	2327	-1.11451	0.265683	0.521938
ENSG00000095002	MSH2	4436	2.19395	0.0287719	0.142919
ENSG00000095015	MAP3K1	4214	-3.96916	8.44812e-05	0.00365939
ENSG00000095059	DHPS	1725	1.98346	0.0479498	0.194027
ENSG00000095066	HOOK2	29911	2.70904	0.00701679	0.0623053
ENSG00000095139	ARCN1	372	-0.208879	0.834642	0.928861
ENSG00000095203	EPB41L4B	54566	1.7552	0.079935	0.260885
ENSG00000095209	TMEM38B	55151	1.30662	0.192038	0.438703
ENSG00000095261	PSMD5	5711	-0.858416	0.39114	0.643434
ENSG00000095303	PTGS1	5742	-1.54206	0.123794	0.3376
ENSG00000095319	NUP188	23511	2.12238	0.0343757	0.159214
ENSG00000095321	CRAT	1384	-2.09992	0.0363164	0.164869
ENSG00000095370	SH2D3C	10044	-1.01817	0.309166	0.565441
ENSG00000095380	NANS	54187	1.54954	0.121985	0.334689
ENSG00000095383	TBC1D2	55357	-0.0616971	0.950833	0.979539
ENSG00000095397	DFNB31	25861	2.2566	0.0245334	0.130139
ENSG00000095464	PDE6C	5146	-0.386743	0.699138	0.855753
ENSG00000095485	CWF19L1	55280	0.327007	0.743821	0.880786
ENSG00000095539	SEMA4G	57715	2.77117	0.00582734	0.0561575
ENSG00000095564	BTAF1	9044	1.77916	0.0759181	0.253819
ENSG00000095574	IKZF5	64376	-1.83742	0.0668363	0.235214
ENSG00000095587	TLL2	7093	0.0888749	0.929223	0.970249
ENSG00000095596	CYP26A1	1592	0.652454	0.514456	0.736637
ENSG00000095627	TDRD1	56165	0.587298	0.557311	0.765359
ENSG00000095637	SORBS1	10580	-1.5526	0.121253	0.333392
ENSG00000095713	CRTAC1	55118	2.00218	0.0458912	0.189037
ENSG00000095739	BAMBI	25805	1.20922	0.227243	0.481742
ENSG00000095752	IL11	3589	-0.277138	0.781807	0.901442
ENSG00000095777	MYO3A	53904	0.312548	0.754775	0.887846
ENSG00000095787	WAC	51322	-0.103206	0.917847	0.965668
ENSG00000095794	CREM	1390	-0.106824	0.914978	0.964349
ENSG00000095906	NUBP2	10101	2.59396	0.00981097	0.0763685
ENSG00000095917	TPSD1	23430	-1.60015	0.110299	0.315841
ENSG00000095951	HIVEP1	3096	0.0135661	0.989182	0.996633
ENSG00000095970	TREM2	54209	-1.35768	0.175276	0.416043
ENSG00000095981	KCNK16	83795	-0.610522	0.541838	0.755401
ENSG00000096006	CRISP3	10321	-2.18958	0.02909	0.143731
ENSG00000096060	FKBP5	2289	-2.87112	0.00429182	0.0459406
ENSG00000096063	SRPK1	6732	0.0771412	0.938547	0.975114
ENSG00000096070	BRPF3	27154	0.0880873	0.929848	0.969994
ENSG00000096080	MRPS18A	55168	2.62405	0.00899749	0.0727456
ENSG00000096088	PGC	5225	-1.49501	0.135644	0.357555
ENSG00000096092	TMEM14A	28978	0.108387	0.913739	0.963955
ENSG00000096093	EFHC1	114327	0.0767019	0.938896	0.975174
ENSG00000096264	NCR2	9436	-2.02369	0.0436181	0.183378
ENSG00000096384	HSP90AB1	3326	1.18765	0.235624	0.490859
ENSG00000096395	MLN	4295	-0.270557	0.786861	0.904588
ENSG00000096401	CDC5L	988	-0.161603	0.871694	0.945674
ENSG00000096433	ITPR3	3710	2.24176	0.0254848	0.132702
ENSG00000096654	ZNF184	7738	-1.28603	0.199124	0.448097
ENSG00000096696	DSP	1832	-0.700318	0.484107	0.715547
ENSG00000096717	SIRT1	23411	-1.71007	0.0879723	0.276484
ENSG00000096746	HNRNPH3	3189	3.92593	0.000100558	0.0041008
ENSG00000096872	IFT74	80173	-1.20007	0.230773	0.485899
ENSG00000096968	JAK2	3717	-4.14356	4.11734e-05	0.00227201
ENSG00000096996	IL12RB1	3594	-0.794734	0.427205	0.672144
ENSG00000097007	ABL1	25	0.120699	0.903986	0.959599
ENSG00000097021	ACOT7	11332	3.2456	0.00126342	0.0214679
ENSG00000097033	SH3GLB1	51100	-0.47053	0.638214	0.818261
ENSG00000097046	CDC7	8317	2.5154	0.0122525	0.0874359
ENSG00000097096	SYDE2	84144	-1.52628	0.127674	0.344587
ENSG00000099139	PCSK5	5125	0.797512	0.425593	0.67087
ENSG00000099194	SCD	6319	3.11829	0.001941	0.0276671
ENSG00000099203	TMED1	11018	1.5644	0.118457	0.32955
ENSG00000099204	ABLIM1	3983	-1.43992	0.150617	0.379779
ENSG00000099219	ERMP1	79956	-1.63761	0.102234	0.302165
ENSG00000099246	RAB18	22931	-2.20805	0.0277663	0.140046
ENSG00000099250	NRP1	8829	-2.34059	0.0197088	0.114262
ENSG00000099256	PRTFDC1	56952	1.15515	0.248669	0.503663
ENSG00000099260	PALMD	54873	-1.10005	0.271922	0.528177
ENSG00000099282	TSPAN15	23555	-0.6808	0.496363	0.724378
ENSG00000099284	H2AFY2	55506	1.26984	0.204827	0.455414
ENSG00000099308	MAST3	23031	-1.04151	0.298224	0.554404
ENSG00000099326	MZF1	7593	1.26294	0.207293	0.4587
ENSG00000099330	OCEL1	79629	-0.0771358	0.938551	0.975058
ENSG00000099331	MYO9B	4650	2.50451	0.0126303	0.0886558
ENSG00000099337	KCNK6	9424	-0.971564	0.331813	0.58845
ENSG00000099338	CATSPERG	57828	-0.535605	0.592508	0.789759
ENSG00000099341	PSMD8	5714	0.709763	0.478235	0.712029
ENSG00000099364	FBXL19	54620	2.48112	0.0134776	0.0922038
ENSG00000099365	STX1B	112755	1.54804	0.122348	0.335353
ENSG00000099377	HSD3B7	80270	-0.647114	0.517903	0.739293
ENSG00000099381	SETD1A	9739	1.70959	0.0880616	0.276609
ENSG00000099385	BCL7C	9274	0.0428191	0.965866	0.986516
ENSG00000099399	MAGEB2	4113	1.74313	0.0820249	0.264658
ENSG00000099617	EFNA2	1943	3.11818	0.00194166	0.0276529
ENSG00000099622	CIRBP	1153	-1.44182	0.150079	0.379453
ENSG00000099624	ATP5D	513	0.406053	0.684905	0.847201
ENSG00000099715	PCDH11Y	83259	-1.05414	0.292409	0.548288
ENSG00000099769	IGFALS	3483	-0.504128	0.614429	0.804105
ENSG00000099783	HNRNPM	4670	2.44442	0.0149084	0.098176
ENSG00000099785	MARCH2	51257	-0.776756	0.437729	0.680758
ENSG00000099795	NDUFB7	4713	0.255865	0.798178	0.910709
ENSG00000099797	TECR	9524	-0.515145	0.606716	0.798511
ENSG00000099800	TIMM13	26517	2.33548	0.0199764	0.115095
ENSG00000099804	CDC34	997	3.73564	0.000212414	0.00665086
ENSG00000099810	MTAP	4507	1.00817	0.313939	0.570488
ENSG00000099817	POLR2E	5434	1.25739	0.209295	0.460631
ENSG00000099821	POLRMT	5442	2.50066	0.0127664	0.0892366
ENSG00000099822	HCN2	610	0.705124	0.481114	0.71409
ENSG00000099834	CDHR5	53841	2.01354	0.0446794	0.185785
ENSG00000099849	RASSF7	8045	2.46147	0.0142275	0.0956511
ENSG00000099860	GADD45B	4616	0.663021	0.507671	0.731495
ENSG00000099864	PALM	5064	-1.42084	0.156085	0.387375
ENSG00000099866	MADCAM1	8174	0.576816	0.564365	0.771056
ENSG00000099875	MKNK2	2872	-0.483476	0.629004	0.812495
ENSG00000099889	ARVCF	421	2.88759	0.00407752	0.0445888
[truncated: 14,723 more rows]

## Sheet: top FDR10% total SV
			POG570	POG570	POG570		PCAWG-TCGA	PCAWG-TCGA	PCAWG-TCGA		POG570	POG570	POG570	POG570	POG570	POG570
			CNA+cancer type	CNA+cancer type	CNA+cancer type		CNA+cancer type	CNA+cancer type	CNA+cancer type		purity	purity	biopsy site	biopsy site	liver site	liver site
			Total SV_log+CNA+cancer type	Total SV_log+CNA+cancer type	Total SV_log+CNA+cancer type		Total SV_log+CNA+cancer type	Total SV_log+CNA+cancer type	Total SV_log+CNA+cancer type		Total SV_log+CNA+cancer type+purity	Total SV_log+CNA+cancer type+purity	Total SV_log+CNA+cancer type+biopsy site	Total SV_log+CNA+cancer type+biopsy site	Total SV_log+CNA+cancer type+liver site	Total SV_log+CNA+cancer type+liver site
	symbol	entrez id	t	p-value	FDR		t	p-value	FDR		t	p-value	t	p-value	t	p-value
ENSG00000135451	TROAP	10024	7.47977	4.21159e-13	1.00597e-09		12.23	0	0		6.74914	4.82677e-11	7.47089	4.77202e-13	7.46949	4.52998e-13
ENSG00000140451	PIF1	80119	7.38264	8.07509e-13	1.68769e-09		6.9	0	0		7.16984	3.29824e-12	7.33057	1.21342e-12	7.39836	7.29698e-13
ENSG00000178999	AURKB	9212	6.67669	7.54785e-11	1.40222e-07		11.8	0	0		6.1729	1.55208e-09	6.59613	1.29129e-10	6.66997	7.8871e-11
ENSG00000134222	PSRC1	84722	6.39074	4.29114e-10	6.52254e-07		7.51	0	0		5.65582	2.83288e-08	6.3162	6.92437e-10	6.38591	4.42573e-10
ENSG00000091651	ORC6	23594	6.38216	4.51658e-10	6.2931e-07		9.03	0	0		5.83508	1.0592e-08	6.15101	1.81647e-09	6.37765	4.64937e-10
ENSG00000186185	KIF18B	146909	6.32362	6.39697e-10	8.22749e-07		10.82	0	0		5.67859	2.50355e-08	6.21369	1.26276e-09	6.31613	6.70064e-10
ENSG00000075218	GTSE1	51512	6.30654	7.07745e-10	7.39594e-07		10.26	0	0		5.72055	1.9915e-08	6.07923	2.74473e-09	6.29839	7.44151e-10
ENSG00000101412	E2F1	1869	6.3012	7.30443e-10	7.18412e-07		9.69	0	0		5.45014	8.49518e-08	5.96956	5.11882e-09	6.29823	7.44843e-10
ENSG00000165138	ANKS6	203286	6.29885	7.4065e-10	6.87981e-07		4.66	0	0		6.37506	4.7217e-10	5.83437	1.09013e-08	6.29776	7.46922e-10
ENSG00000123485	HJURP	55355	6.16431	1.62857e-09	1.43314e-06		11.86	0	0		5.4911	6.84421e-08	6.21079	1.28423e-09	6.15858	1.68664e-09
ENSG00000111665	CDCA3	83461	6.15009	1.76857e-09	1.47852e-06		10.28	0	0		5.41263	1.03417e-07	6.1742	1.58837e-09	6.14063	1.87157e-09
ENSG00000140534	TICRR	90381	6.11007	2.22894e-09	1.77466e-06		10.35	0	0		5.5954	3.92471e-08	5.93252	6.30558e-09	6.10157	2.34491e-09
ENSG00000154920	EME1	146956	6.08324	2.60118e-09	1.9769e-06		10.07	0	0		5.43983	8.96816e-08	5.8972	7.68487e-09	6.08191	2.62559e-09
ENSG00000213347	MXD3	83463	6.06658	2.86212e-09	2.08064e-06		3.9	0.0001	0.001		5.27781	2.07821e-07	6.13064	2.04299e-09	6.05809	3.01001e-09
ENSG00000076382	SPAG5	10615	6.02168	3.69954e-09	2.57735e-06		11.47	0	0		5.32298	1.64749e-07	5.77197	1.53814e-08	6.01204	3.91493e-09
ENSG00000187741	FANCA	2175	6.01964	3.74283e-09	2.5032e-06		5.98	0	0		5.72735	1.91874e-08	5.71846	2.06146e-08	6.02381	3.66116e-09
ENSG00000093009	CDC45	8318	6.01504	3.84219e-09	2.47082e-06		10.89	0	0		5.41075	1.04437e-07	5.65143	2.96595e-08	6.00516	4.07116e-09
ENSG00000183856	IQGAP3	128239	5.99332	4.34736e-09	2.69214e-06		9.1	0	0		5.4007	1.10069e-07	5.8586	9.52975e-09	5.98587	4.54267e-09
ENSG00000137807	KIF23	9493	5.91678	6.6989e-09	3.86226e-06		11.84	0	0		5.31694	1.69964e-07	5.96826	5.1566e-09	5.9091	7.0053e-09
ENSG00000166851	PLK1	5347	5.90882	7.00543e-09	3.90436e-06		11.87	0	0		5.33187	1.57364e-07	5.94505	5.87679e-09	5.91503	6.77598e-09
ENSG00000134690	CDCA8	55143	5.9084	7.02163e-09	3.78715e-06		12.73	0	0		5.29463	1.90637e-07	5.90714	7.26951e-09	5.89795	7.45738e-09
ENSG00000085999	RAD54L	8438	5.89129	7.72866e-09	4.03822e-06		10.65	0	0		5.35783	1.37577e-07	5.85599	9.66901e-09	5.88121	8.1902e-09
ENSG00000166965	RCCD1	91433	5.88894	7.83106e-09	3.96774e-06		3.33	0.0009	0.004		5.15734	3.83013e-07	5.77115	1.54504e-08	5.88156	8.17386e-09
ENSG00000087586	AURKA	6790	5.82722	1.10477e-08	5.43288e-06		11.74	0	0		5.33687	1.53351e-07	5.89872	7.61987e-09	5.81902	1.15795e-08
ENSG00000143228	NUF2	83540	5.80892	1.22275e-08	5.84127e-06		9.95	0	0		5.12244	4.56242e-07	5.71184	2.13724e-08	5.80852	1.22726e-08
ENSG00000117399	CDC20	991	5.79743	1.30302e-08	6.05178e-06		12.15	0	0		5.42197	9.84836e-08	5.9887	4.59443e-09	5.79111	1.35136e-08
ENSG00000156970	BUB1B	701	5.78518	1.39431e-08	6.30077e-06		11.15	0	0		5.08511	5.49532e-07	5.6395	3.16309e-08	5.77948	1.44088e-08
ENSG00000183763	TRAIP	10293	5.76665	1.54427e-08	6.79478e-06		9.98	0	0		4.96695	9.83029e-07	5.7463	1.7706e-08	5.76007	1.60348e-08
ENSG00000127564	PKMYT1	9088	5.58275	4.19521e-08	1.7536e-05		9	0	0		4.91354	1.27386e-06	5.31337	1.76187e-07	5.57517	4.37476e-08
ENSG00000142945	KIF2C	11004	5.57719	4.32219e-08	1.76261e-05		12.85	0	0		4.9793	9.25533e-07	5.51959	6.005e-08	5.56695	4.57155e-08
ENSG00000198901	PRC1	9055	5.56341	4.65305e-08	1.85236e-05		10.86	0	0		4.83716	1.838e-06	5.44875	8.7243e-08	5.55481	4.878e-08
ENSG00000103257	SLC7A5	8140	5.5344	5.43233e-08	2.11229e-05		3.71	0.0002	0.001		5.66398	2.71035e-08	4.94388	1.11472e-06	5.52483	5.72295e-08
ENSG00000187951	ARHGAP11B	100288637	5.46229	7.95942e-08	2.89308e-05		6.39	0	0		5.02072	7.55496e-07	5.58083	4.33444e-08	5.47637	7.39837e-08
ENSG00000135476	ESPL1	9700	5.45512	8.26577e-08	2.9405e-05		9.81	0	0		4.75057	2.76919e-06	5.28168	2.07269e-07	5.42976	9.45472e-08
ENSG00000115163	CENPA	1058	5.44586	8.67814e-08	3.02289e-05		12.25	0	0		5.03161	7.16074e-07	5.54896	5.13787e-08	5.43905	9.00473e-08
ENSG00000205869	KRTAP5-1	387264	5.43734	9.07537e-08	3.09674e-05		NA	NA	NA		5.13759	4.22913e-07	5.11801	4.73658e-07	5.42467	9.71025e-08
ENSG00000131470	PSMC3IP	29893	5.39758	1.11753e-07	3.73703e-05		4.54	0	0		4.75168	2.75477e-06	5.236	2.61601e-07	5.38653	1.1851e-07
ENSG00000013810	TACC3	10460	5.38224	1.21052e-07	3.89229e-05		10.45	0	0		5.00538	8.14619e-07	5.33618	1.56667e-07	5.39615	1.12712e-07
ENSG00000146670	CDCA5	113130	5.36148	1.34846e-07	4.25401e-05		12.25	0	0		4.76376	2.60262e-06	5.19606	3.20213e-07	5.35168	1.42031e-07
ENSG00000167393	PPP2R3B	28227	5.3538	1.4033e-07	4.34505e-05		NA	NA	NA		4.91011	1.29517e-06	5.21586	2.89717e-07	5.34698	1.45532e-07
ENSG00000144395	CCDC150	284992	5.34984	1.4324e-07	4.35449e-05		5.56	0	0		5.13427	4.3002e-07	5.15456	3.94559e-07	5.35596	1.38917e-07
ENSG00000197785	ATAD3A	83858	5.3417	1.49404e-07	4.38252e-05		8.31	0	0		5.07359	5.81876e-07	4.97354	9.65146e-07	5.33551	1.54428e-07
ENSG00000167508	MVD	4597	5.31349	1.72826e-07	4.98214e-05		2.67	0.0076	0.025		5.28282	2.02545e-07	4.8491	1.75806e-06	5.32018	1.67152e-07
ENSG00000104980	TIMM44	10469	5.27992	2.05372e-07	5.82002e-05		5.5	0	0		4.95048	1.06506e-06	5.06704	6.10041e-07	5.27448	2.11393e-07
ENSG00000215784	FAM72D	728833	5.24072	2.50916e-07	6.87756e-05		NA	NA	NA		4.91102	1.28949e-06	5.20097	3.12375e-07	5.25026	2.39242e-07
ENSG00000185686	PRAME	23532	5.2193	2.79796e-07	7.54547e-05		6.81	0	0		5.30748	1.78447e-07	5.10391	5.08097e-07	5.21838	2.8138e-07
ENSG00000160957	RECQL4	9401	5.20588	2.99496e-07	7.94853e-05		6.92	0	0		4.55569	6.81121e-06	4.87747	1.53509e-06	5.19794	3.12098e-07
ENSG00000174669	SLC29A2	3177	5.18592	3.31323e-07	8.52265e-05		3.9	0.0001	0.001		4.55791	6.74305e-06	5.30963	1.79607e-07	5.17985	3.41963e-07
ENSG00000144029	MRPS5	64969	5.16555	3.67155e-07	9.16244e-05		4.69	0	0		4.84752	1.74931e-06	5.1142	4.82726e-07	5.16485	3.68806e-07
ENSG00000131828	PDHA1	5160	5.11588	4.71011e-07	0.000112504		NA	NA	NA		4.94212	1.10922e-06	5.01468	7.8942e-07	5.1264	4.47286e-07
ENSG00000125319	C17orf53	78995	5.11524	4.72507e-07	0.000111272		9.87	0	0		4.45353	1.07816e-05	4.98324	9.20582e-07	5.10768	4.91142e-07
ENSG00000225697	SLC26A6	102465495	5.11187	4.80531e-07	0.00011159		7.4	0	0		5.16587	3.66912e-07	4.85475	1.71132e-06	5.11352	4.77027e-07
ENSG00000129810	SGOL1	151648	5.09789	5.15221e-07	0.000118007		10.99	0	0		4.55593	6.8039e-06	5.10759	4.98869e-07	5.09567	5.21429e-07
ENSG00000088305	DNMT3B	1789	5.08756	5.42402e-07	0.000122554		7.42	0	0		4.72172	3.1701e-06	5.053	6.53823e-07	5.08278	5.55942e-07
ENSG00000106462	EZH2	2146	5.07252	5.84472e-07	0.000130298		6.98	0	0		4.35482	1.66669e-05	5.08601	5.55328e-07	5.07579	5.75583e-07
ENSG00000075702	WDR62	284403	5.07198	5.86033e-07	0.000128927		7.14	0	0		4.39235	1.41368e-05	5.15036	4.02953e-07	5.06428	6.09376e-07
ENSG00000101361	NOP56	100302138	5.05963	6.22992e-07	0.000135278		6.53	0	0		4.49795	8.83924e-06	4.98698	9.03936e-07	5.05535	6.36901e-07
ENSG00000112715	VEGFA	7422	5.05632	6.33302e-07	0.000135754		2.02	0.0437	0.103		4.60654	5.40195e-06	4.45146	1.09816e-05	5.04506	6.70116e-07
ENSG00000179455	MKRN3	7681	5.04849	6.58289e-07	0.000139324		6.88	0	0		4.86572	1.60344e-06	4.87003	1.59075e-06	5.04953	6.55493e-07
ENSG00000101057	MYBL2	4605	5.0436	6.74376e-07	0.000140945		11.62	0	0		4.70978	3.35192e-06	4.87771	1.53332e-06	5.03729	6.96296e-07
ENSG00000239857	GET4	51608	5.04296	6.76507e-07	0.000139645		4.06	0.0001	0		4.36644	1.58402e-05	4.47717	9.79289e-06	5.03648	6.99105e-07
ENSG00000133316	WDR74	54663	5.01173	7.88971e-07	0.000160873		4.39	0	0		4.29876	2.12674e-05	4.38235	1.49001e-05	4.99799	8.44673e-07
ENSG00000108106	UBE2S	27338	4.99902	8.39717e-07	0.000169157		8.98	0	0		4.30601	2.061e-05	5.23462	2.63437e-07	5.00146	8.30452e-07
ENSG00000127586	CHTF18	63922	4.99066	8.74806e-07	0.000174128		6.8	0	0		4.51932	8.02925e-06	4.78455	2.38779e-06	4.98824	8.8599e-07
ENSG00000100416	TRMU	55687	4.98671	8.91889e-07	0.00017544		4.4	0	0		4.75569	2.70331e-06	4.64967	4.47806e-06	4.9921	8.69385e-07
ENSG00000132819	RBM38	55544	4.98558	8.96817e-07	0.000174358		0.43	0.6706	0.777		4.93951	1.12337e-06	5.33583	1.56956e-07	5.01879	7.62722e-07
ENSG00000090889	KIF4A	24137	4.98374	9.04927e-07	0.000173912		NA	NA	NA		4.41736	1.26596e-05	5.03785	7.04496e-07	4.97383	9.50587e-07
ENSG00000176236	C10orf111	221060	4.97499	9.44435e-07	0.000179443		2.22	0.0268	0.07		4.57246	6.31126e-06	4.60209	5.57022e-06	4.96809	9.77558e-07
ENSG00000112984	KIF20A	10112	4.96007	1.01568e-06	0.000186618		11.64	0	0		4.36881	1.56764e-05	5.17498	3.56099e-07	4.95382	1.04794e-06
ENSG00000070371	CLTCL1	8218	4.95828	1.02459e-06	0.000186207		3.66	0.0003	0.002		5.13761	4.22871e-07	4.71629	3.28848e-06	4.96183	1.00784e-06
ENSG00000117724	CENPF	1063	4.95551	1.03848e-06	0.000186704		10.54	0	0		4.41404	1.28467e-05	5.04069	6.94706e-07	4.95111	1.06183e-06
ENSG00000175455	CCDC14	64770	4.94362	1.10026e-06	0.000195705		1.17	0.2414	0.379		4.60957	5.32747e-06	4.64692	4.53511e-06	4.95586	1.03755e-06
ENSG00000144554	FANCD2	2177	4.91273	1.27785e-06	0.000224901		8.1	0	0		4.4696	1.0036e-05	4.92466	1.2233e-06	4.93419	1.15272e-06
ENSG00000148773	MKI67	4288	4.89638	1.38274e-06	0.000240828		10.2	0	0		4.50147	8.70089e-06	5.02962	7.33576e-07	4.89862	1.36893e-06
ENSG00000166582	CENPV	201161	4.89144	1.41602e-06	0.00024159		2.23	0.0258	0.068		4.56425	6.55138e-06	4.36403	1.61449e-05	4.88892	1.43442e-06
ENSG00000157456	CCNB2	9133	4.88935	1.43035e-06	0.000239155		13.15	0	0		4.42757	1.21e-05	5.06718	6.09613e-07	4.88279	1.47728e-06
ENSG00000168078	PBK	55872	4.88469	1.46274e-06	0.000242149		9.03	0	0		4.24328	2.69989e-05	4.75747	2.7123e-06	4.87963	1.49993e-06
ENSG00000221944	TIGD1	200765	4.88007	1.49559e-06	0.00024516		6.39	0	0		4.15138	3.98617e-05	4.66743	4.12559e-06	4.9008	1.35464e-06
ENSG00000165304	MELK	9833	4.8797	1.49828e-06	0.000243215		11.33	0	0		4.45822	1.05588e-05	4.90288	1.35876e-06	4.87402	1.54087e-06
ENSG00000160193	WDR4	10785	4.86485	1.60889e-06	0.000256197		6.21	0	0		4.5219	7.93624e-06	4.94095	1.13061e-06	4.85668	1.67436e-06
ENSG00000148459	PDSS1	23590	4.85539	1.68348e-06	0.000265545		5.17	0	0		4.44357	1.12705e-05	4.75126	2.7925e-06	4.86612	1.60033e-06
ENSG00000171241	SHCBP1	79801	4.84864	1.73865e-06	0.000271684		10.35	0	0		4.54906	7.01926e-06	4.75271	2.77355e-06	4.84951	1.7328e-06
ENSG00000141391	SLMO1	10650	4.84652	1.75637e-06	0.000271913		6.86	0	0		4.45594	1.06668e-05	4.51102	8.41544e-06	4.8493	1.7345e-06
ENSG00000160072	ATAD3B	83858	4.84397	1.77788e-06	0.000272717		4.41	0	0		4.72441	3.13049e-06	4.49768	8.93454e-06	4.84504	1.77016e-06
ENSG00000137804	NUSAP1	51203	4.83313	1.87229e-06	0.000284589		10.53	0	0		4.12721	4.411e-05	4.88736	1.46399e-06	4.82543	1.94362e-06
ENSG00000125885	MCM8	84515	4.83111	1.89038e-06	0.000284749		8.67	0	0		4.15069	3.99774e-05	4.69935	3.55831e-06	4.82332	1.96324e-06
ENSG00000102225	CDK16	5127	4.82792	1.91932e-06	0.000281501		NA	NA	NA		4.25095	2.61265e-05	4.81367	2.08068e-06	4.82037	1.99102e-06
ENSG00000100053	CRYBB3	1417	4.82605	1.93643e-06	0.000281541		1.98	0.0475	0.11		4.74599	2.82947e-06	4.6247	5.02252e-06	4.83827	1.82829e-06
ENSG00000112742	TTK	7272	4.82342	1.96086e-06	0.000282634		11.65	0	0		4.1853	3.45507e-05	4.95915	1.03508e-06	4.81845	2.00924e-06
ENSG00000101224	CDC25B	994	4.81871	2.00531e-06	0.000286571		6.92	0	0		4.59798	5.61767e-06	4.79244	2.3005e-06	4.82959	1.90554e-06
ENSG00000125351	UPF3B	65109	4.81841	2.00813e-06	0.000284542		NA	NA	NA		4.7798	2.41303e-06	4.52046	8.06551e-06	4.85211	1.71135e-06
ENSG00000144407	PTH2R	5746	4.79189	2.27736e-06	0.000317313		5.84	0	0		4.93694	1.13747e-06	4.56955	6.46006e-06	4.79297	2.26736e-06
ENSG00000184402	SS18L1	26039	4.78875	2.31145e-06	0.000319401		2.96	0.0031	0.012		4.18569	3.44935e-05	4.40873	1.32682e-05	4.78101	2.39931e-06
ENSG00000116691	MIIP	60672	4.77814	2.4303e-06	0.000330363		4.5	0	0		4.82196	1.97596e-06	4.74721	2.846e-06	4.80355	2.15654e-06
ENSG00000161888	SPC24	147841	4.76745	2.556e-06	0.000339177		8.95	0	0		3.96575	8.56882e-05	4.61944	5.1453e-06	4.7598	2.65153e-06
ENSG00000088325	TPX2	22974	4.76655	2.56677e-06	0.000337925		12.54	0	0		4.09061	5.1375e-05	4.78568	2.37509e-06	4.76025	2.64593e-06
ENSG00000148926	ADM	133	4.75223	2.74573e-06	0.000358661		1.16	0.2465	0.385		5.23836	2.54204e-07	4.46736	1.02313e-05	4.78111	2.39819e-06
ENSG00000103037	SETD6	79918	4.75164	2.75343e-06	0.000356879		2.37	0.018	0.051		4.19783	3.27658e-05	4.3019	2.11493e-05	4.74543	2.83691e-06
ENSG00000068489	PRR11	55771	4.74892	2.78881e-06	0.000358684		9.26	0	0		4.34811	1.71623e-05	4.72091	3.21849e-06	4.75319	2.73527e-06
ENSG00000213185	FAM24B	196792	4.73669	2.95349e-06	0.000376965		5.18	0	0		4.40282	1.34991e-05	3.92884	9.99996e-05	4.73207	3.0203e-06
ENSG00000160867	FGFR4	2264	4.73321	3.00214e-06	0.000380271		3.74	0.0002	0.001		4.5921	5.7708e-06	4.43231	1.19554e-05	4.76776	2.55398e-06
ENSG00000164611	PTTG1	9232	4.72876	3.06531e-06	0.000382478		10.59	0	0		4.27713	2.33479e-05	4.87813	1.53025e-06	4.71736	3.23527e-06
ENSG00000077312	SNRPA	6626	4.71843	3.21698e-06	0.000395499		3.2	0.0014	0.006		3.93108	9.8535e-05	4.91885	1.2581e-06	4.71078	3.3362e-06
ENSG00000151849	CENPJ	55835	4.71113	3.32851e-06	0.000406224		4.71	0	0		4.21197	3.0856e-05	4.52629	7.85654e-06	4.7194	3.2047e-06
ENSG00000175697	GPR156	165829	4.70959	3.3525e-06	0.000406187		7.07	0	0		4.45301	1.0807e-05	4.46375	1.0397e-05	4.71574	3.25986e-06
ENSG00000143847	PPFIA4	8497	4.70512	3.42321e-06	0.000411771		1.7	0.0891	0.179		4.2971	2.14199e-05	4.2628	2.50257e-05	4.7014	3.48538e-06
ENSG00000162062	C16orf59	80178	4.70039	3.49951e-06	0.000417941		8.62	0	0		3.86294	0.000129281	4.33585	1.82557e-05	4.7032	3.45625e-06
ENSG00000185813	PCYT2	5833	4.68525	3.75484e-06	0.00044212		2.61	0.0091	0.029		4.16282	3.79891e-05	4.17556	3.62624e-05	4.70915	3.36172e-06
ENSG00000161692	DBF4B	80174	4.68488	3.76121e-06	0.000439772		6.75	0	0		4.19102	3.37246e-05	4.3891	1.4465e-05	4.67806	3.88487e-06
ENSG00000099901	RANBP1	5902	4.67682	3.90468e-06	0.000453377		7.71	0	0		4.03633	6.42731e-05	4.64066	4.66764e-06	4.66966	4.03913e-06
ENSG00000163938	GNL3	100113381	4.67525	3.93326e-06	0.000453545		7.55	0	0		4.36172	1.61709e-05	4.20608	3.18724e-05	4.66436	4.1394e-06
ENSG00000105173	CCNE1	898	4.672	3.99284e-06	0.000454152		8.55	0	0		4.38206	1.47913e-05	4.76386	2.63214e-06	4.66602	4.10773e-06
ENSG00000126787	DLGAP5	9787	4.6713	4.00578e-06	0.000452545		10.26	0	0		4.2832	2.2745e-05	4.78664	2.36436e-06	4.67538	3.93342e-06
ENSG00000111206	FOXM1	2305	4.66727	4.08138e-06	0.000457991		10.92	0	0		3.92051	0.000102799	4.8649	1.6303e-06	4.66032	4.21757e-06
ENSG00000111981	ULBP1	80329	4.66057	4.20983e-06	0.000469255		6.4	0	0		4.62709	4.91575e-06	4.30858	2.05477e-05	4.65723	4.27815e-06
ENSG00000080986	NDC80	10403	4.64818	4.45786e-06	0.000493612		8.95	0	0		4.20255	3.21158e-05	4.61457	5.26129e-06	4.64476	4.53164e-06
ENSG00000131747	TOP2A	7153	4.64066	4.61522e-06	0.000507674		12.04	0	0		3.95093	9.09715e-05	4.71091	3.37194e-06	4.63045	4.84033e-06
ENSG00000108479	GALK1	2584	4.63831	4.66542e-06	0.000509842		3.02	0.0025	0.01		4.48	9.57989e-06	4.39185	1.42913e-05	4.67246	3.98696e-06
ENSG00000130540	SULT4A1	25830	4.63522	4.73224e-06	0.000513786		2.26	0.024	0.064		4.19259	3.35004e-05	4.15617	3.93448e-05	4.6286	4.88186e-06
ENSG00000130826	DKC1	100847052	4.62794	4.89355e-06	0.000524489		NA	NA	NA		4.30634	2.05808e-05	4.74377	2.89226e-06	4.65545	4.31348e-06
ENSG00000111364	DDX55	57696	4.62405	4.98169e-06	0.000530534		6.26	0	0		4.1878	3.41868e-05	4.34942	1.72085e-05	4.66364	4.15318e-06
ENSG00000189366	ALG1L	200810	4.61809	5.11993e-06	0.000541806		2.93	0.0035	0.013		4.19357	3.3362e-05	4.45393	1.08614e-05	4.62384	4.98979e-06
ENSG00000182648	LINC01006	100506380	4.61648	5.15788e-06	0.000542389		3.97	0.0001	0.001		4.04876	6.10727e-05	4.60496	5.4977e-06	4.61363	5.22908e-06
ENSG00000131351	HAUS8	93323	4.61485	5.19675e-06	0.000539688		4.09	0	0		4.33792	1.79423e-05	4.65412	4.38717e-06	4.61193	5.27003e-06
ENSG00000024526	DEPDC1	55635	4.61191	5.26731e-06	0.000543639		9.01	0	0		4.04719	6.14688e-05	4.8169	2.04902e-06	4.60791	5.36801e-06
ENSG00000163808	KIF15	56992	4.60689	5.38995e-06	0.000552883		8.81	0	0		3.93128	9.84549e-05	4.50829	8.51899e-06	4.60235	5.50639e-06
ENSG00000186603	HPDL	84842	4.60627	5.4052e-06	0.000551066		5	0	0		4.36328	1.60614e-05	4.39505	1.40914e-05	4.66028	4.21831e-06
ENSG00000188610	FAM72B	653820	4.59951	5.57498e-06	0.000564931		7.9	0	0		4.04184	6.28359e-05	4.50938	8.47759e-06	4.58385	5.99212e-06
ENSG00000175197	DDIT3	1649	4.59794	5.61515e-06	0.000565574		5.73	0	0		4.23252	2.82687e-05	4.04355	6.27963e-05	4.60153	5.52714e-06
ENSG00000064995	TAF11	6882	4.59274	5.75034e-06	0.000575723		5.99	0	0		4.25091	2.61314e-05	4.52066	8.05831e-06	4.58854	5.86533e-06
ENSG00000065978	YBX1	4904	4.58217	6.03464e-06	0.00060059		4.53	0	0		4.67489	3.9424e-06	4.75235	2.77832e-06	4.60637	5.40612e-06
ENSG00000110074	FOXRED1	55572	4.57571	6.21485e-06	0.000611249		3.42	0.0006	0.003		4.12834	4.39019e-05	4.24664	2.68183e-05	4.58102	6.07002e-06
ENSG00000174015	SPERT	220082	4.56995	6.37996e-06	0.000623819		5.91	0	0		4.28175	2.28873e-05	4.27546	2.37022e-05	4.57056	6.36623e-06
ENSG00000089685	BIRC5	332	4.56242	6.60234e-06	0.000641809		10.97	0	0		4.01261	7.0828e-05	4.68132	3.86874e-06	4.55717	6.7656e-06
ENSG00000132768	DPH2	1802	4.56076	6.65223e-06	0.00064292		6.55	0	0		4.24495	2.68066e-05	4.50941	8.47638e-06	4.57407	6.26533e-06
ENSG00000184216	IRAK1	3654	4.55833	6.72589e-06	0.000646304		NA	NA	NA		4.51493	8.18937e-06	4.43597	1.17627e-05	4.57795	6.1554e-06
ENSG00000203760	CENPW	387103	4.55404	6.85834e-06	0.000655265		6.88	0	0		4.39379	1.40473e-05	4.37162	1.56174e-05	4.55017	6.98401e-06
ENSG00000203950	FAM127B	26071	4.54484	7.15025e-06	0.000679274		NA	NA	NA		4.16324	3.79224e-05	4.68699	3.76856e-06	4.53742	7.39911e-06
ENSG00000141401	IMPA2	3613	4.53962	7.32135e-06	0.000691599		2.32	0.0204	0.057		4.32123	1.92935e-05	4.58016	6.15585e-06	4.55567	6.81188e-06
ENSG00000100526	CDKN3	1033	4.53524	7.46778e-06	0.000701468		10.03	0	0		4.19055	3.37914e-05	4.96961	9.83799e-07	4.53694	7.41506e-06
ENSG00000102901	CENPT	80152	4.5098	8.37608e-06	0.000769495		1.37	0.17	0.292		4.29215	2.18833e-05	4.26737	2.454e-05	4.52416	7.85584e-06
ENSG00000168268	NT5DC2	64943	4.50879	8.41423e-06	0.000768776		6.42	0	0		4.33277	1.8349e-05	4.32186	1.93989e-05	4.49643	8.89998e-06
ENSG00000177192	PUS1	80324	4.50671	8.49344e-06	0.000771795		6.49	0	0		4.20745	3.14537e-05	4.28525	2.27241e-05	4.52074	7.97775e-06
ENSG00000077935	SMC1B	27127	4.50239	8.65977e-06	0.000782656		6.55	0	0		4.26168	2.4952e-05	4.2715	2.41082e-05	4.5026	8.65675e-06
ENSG00000071539	TRIP13	9319	4.481	9.53189e-06	0.00084773		10.13	0	0		3.85368	0.000134104	4.62588	4.99559e-06	4.4786	9.64015e-06
ENSG00000164104	HMGB2	3148	4.47855	9.63711e-06	0.000852553		6.41	0	0		3.74168	0.000207589	4.45372	1.08715e-05	4.51608	8.14707e-06
ENSG00000121152	NCAPH	23397	4.46454	1.02598e-05	0.000893456		10.84	0	0		3.86315	0.000129177	4.29576	2.17181e-05	4.46699	1.01536e-05
ENSG00000197299	BLM	641	4.46434	1.02688e-05	0.000889609		7.98	0	0		4.17073	3.67436e-05	4.3115	2.02895e-05	4.46157	1.04024e-05
ENSG00000161179	YDJC	150223	4.45922	1.0506e-05	0.000905468		5.73	0	0		3.7997	0.000165759	4.35235	1.69895e-05	4.45494	1.07142e-05
ENSG00000183060	LYSMD4	145748	4.45842	1.05437e-05	0.000904059		-0.54	0.5919	0.715		4.27697	2.33636e-05	4.35679	1.66637e-05	4.45149	1.08801e-05
ENSG00000163516	ANKZF1	55139	4.45733	1.05947e-05	0.000903796		1.72	0.0856	0.174		4.15632	3.90416e-05	4.11514	4.67078e-05	4.46099	1.04294e-05
ENSG00000104147	OIP5	11339	4.4564	1.06387e-05	0.000902943		9.94	0	0		3.91197	0.000106374	4.45996	1.05742e-05	4.45048	1.09291e-05
ENSG00000132781	MUTYH	4595	4.44858	1.10162e-05	0.000930255		1.99	0.0468	0.109		3.96944	8.44164e-05	4.32896	1.88108e-05	4.45357	1.07796e-05
ENSG00000141738	GRB7	2886	4.44675	1.11059e-05	0.000933118		2.78	0.0055	0.02		4.00112	7.42275e-05	4.28885	2.23751e-05	4.44943	1.09805e-05
ENSG00000165568	AKR1E2	83592	4.43128	1.18959e-05	0.000984653		2.85	0.0043	0.016		4.59247	5.76085e-06	3.96341	8.7017e-05	4.43272	1.18266e-05
ENSG00000051180	RAD51	5888	4.41707	1.26686e-05	0.00103327		9.94	0	0		3.85077	0.000135649	4.41086	1.31441e-05	4.41119	1.30093e-05
ENSG00000131591	C1orf159	54991	4.40079	1.36136e-05	0.00109961		3.05	0.0023	0.01		3.99955	7.47029e-05	4.19202	3.38285e-05	4.39459	1.39976e-05
ENSG00000101189	MRGBP	55257	4.39901	1.37203e-05	0.0011029		7.1	0	0		3.65786	0.000285883	4.17158	3.68766e-05	4.39652	1.38796e-05
ENSG00000187682	ERAS	3266	4.39812	1.37748e-05	0.00110198		NA	NA	NA		3.85817	0.000131744	4.40485	1.34969e-05	4.39447	1.40051e-05
ENSG00000122952	ZWINT	11130	4.37586	1.51914e-05	0.00120952		9.16	0	0		3.43578	0.000648285	4.40183	1.36775e-05	4.36871	1.56833e-05
ENSG00000135069	PSAT1	29968	4.3749	1.52555e-05	0.00120887		4.82	0	0		4.76204	2.62379e-06	3.89162	0.000116017	4.38474	1.46181e-05
ENSG00000198276	UCKL1	54963	4.37304	1.53807e-05	0.00121304		5.18	0	0		3.65882	0.000284844	4.01492	7.06023e-05	4.36724	1.57852e-05
ENSG00000174775	HRAS	3265	4.37205	1.54478e-05	0.00121262		1.97	0.0493	0.113		3.86125	0.000130149	4.22005	3.00373e-05	4.35915	1.63542e-05
ENSG00000106344	RBM28	55131	4.36819	1.57113e-05	0.00122753		7.33	0	0		4.18178	3.50692e-05	4.15754	3.91188e-05	4.4035	1.34586e-05
ENSG00000240849	TMEM189	387522	4.36498	1.59341e-05	0.00123341		5.88	0	0		4.04117	6.30097e-05	4.34491	1.755e-05	4.36727	1.57826e-05
ENSG00000070495	JMJD6	23210	4.3638	1.60164e-05	0.00122842		2.42	0.0158	0.046		4.06879	5.62326e-05	4.52235	7.99711e-06	4.36174	1.61699e-05
ENSG00000124523	SIRT5	23408	4.36211	1.61356e-05	0.00123191		1.39	0.1656	0.286		3.79892	0.000166261	4.18231	3.5245e-05	4.36903	1.56616e-05
ENSG00000111247	RAD51AP1	10635	4.36159	1.61718e-05	0.00122906		8.75	0	0		3.88734	0.000117354	4.44221	1.1442e-05	4.3575	1.64728e-05
ENSG00000134057	CCNB1	891	4.3605	1.62494e-05	0.00122937		12.06	0	0		3.72706	0.000219598	4.66098	4.25033e-06	4.34474	1.74164e-05
ENSG00000119599	DCAF4	26094	4.35303	1.67892e-05	0.00125881		6.53	0	0		3.86114	0.000130205	4.75933	2.68871e-06	4.35698	1.65099e-05
ENSG00000125482	TTF1	7270	4.34756	1.71954e-05	0.00127781		3.69	0.0002	0.001		4.18823	3.41255e-05	4.28245	2.29997e-05	4.34895	1.70995e-05
ENSG00000006652	IFRD1	3475	4.34629	1.72903e-05	0.00127918		5.13	0	0		4.2031	3.20408e-05	4.44894	1.11049e-05	4.37633	1.51678e-05
ENSG00000165724	ZMYND19	116225	4.34248	1.75807e-05	0.00129493		7.65	0	0		3.75049	0.000200651	4.03405	6.52895e-05	4.34057	1.77367e-05
ENSG00000250506	CDK3	1018	4.33641	1.80515e-05	0.001318		2.01	0.0449	0.105		4.23252	2.82698e-05	3.94909	9.21868e-05	4.34334	1.75235e-05
ENSG00000101282	RSPO4	343637	4.32987	1.85729e-05	0.00134432		6.96	0	0		4.3029	2.08896e-05	3.86941	0.0001267	4.32436	1.90327e-05
ENSG00000051341	POLQ	10721	4.3282	1.87085e-05	0.0013483		7.51	0	0		3.84417	0.000139231	4.28835	2.24226e-05	4.32349	1.91048e-05
ENSG00000101182	PSMA7	5688	4.32718	1.87921e-05	0.00134851		6.03	0	0		4.26172	2.49474e-05	4.09099	5.16378e-05	4.32394	1.90675e-05
ENSG00000175643	RMI2	116028	4.32565	1.89171e-05	0.00135168		6.84	0	0		3.51387	0.000488467	4.08718	5.24584e-05	4.31741	1.96162e-05
ENSG00000117632	STMN1	3925	4.31749	1.95995e-05	0.00138858		6.41	0	0		3.79417	0.000169374	4.0941	5.09769e-05	4.31082	2.01848e-05
ENSG00000035141	FAM136A	100287852	4.30873	2.03585e-05	0.00143023		5.48	0	0		3.77219	0.000184491	4.47916	9.7066e-06	4.35158	1.69042e-05
ENSG00000071889	FAM3A	60343	4.30865	2.03659e-05	0.00142476		NA	NA	NA		3.75718	0.000195532	4.36955	1.576e-05	4.30382	2.08069e-05
ENSG00000177084	POLE	5426	4.29903	2.12321e-05	0.00146694		4.78	0	0		3.88552	0.000118204	4.09044	5.17564e-05	4.30096	2.10654e-05
ENSG00000166508	MCM7	4176	4.2978	2.13455e-05	0.00146871		5.42	0	0		3.52473	0.000469412	4.18414	3.49736e-05	4.29919	2.12275e-05
ENSG00000120254	MTHFD1L	101928195	4.28836	2.22333e-05	0.00152353		6.15	0	0		4.93476	1.14955e-06	4.29896	2.14201e-05	4.31424	1.9888e-05
ENSG00000154839	SKA1	220134	4.27846	2.32038e-05	0.00158354		11.37	0	0		3.85032	0.000135891	4.3102	2.04044e-05	4.27362	2.3703e-05
ENSG00000168887	C2orf68	388969	4.27423	2.363e-05	0.00160607		4.55	0	0		3.41245	0.000704783	4.16656	3.76627e-05	4.24219	2.71246e-05
ENSG00000100814	CCNB1IP1	57820	4.27066	2.39956e-05	0.00161777		-0.39	0.6997	0.799		3.59033	0.000368345	3.82387	0.000151585	4.2642	2.46828e-05
ENSG00000144214	LYG1	129530	4.27051	2.40112e-05	0.00161232		1.61	0.1067	0.205		4.33547	1.81347e-05	4.00334	7.40144e-05	4.26536	2.45606e-05
ENSG00000125450	NUP85	79902	4.26996	2.40678e-05	0.00160965		6.55	0	0		3.58427	0.000376744	4.05264	6.04935e-05	4.26799	2.42844e-05
ENSG00000170037	CNTROB	116840	4.26988	2.40761e-05	0.00160379		2.36	0.0184	0.052		3.95853	8.82236e-05	3.88272	0.00012019	4.26632	2.4459e-05
ENSG00000138778	CENPE	1062	4.255	2.56656e-05	0.00168286		9.34	0	0		3.93054	9.8746e-05	4.39852	1.38781e-05	4.27793	2.32672e-05
ENSG00000013573	DDX11	1663	4.2539	2.5786e-05	0.00168415		0.67	0.5009	0.638		3.81855	0.000153977	4.09526	5.07315e-05	4.2546	2.57214e-05
ENSG00000173621	LRFN4	78999	4.24776	2.64735e-05	0.00172232		3.62	0.0003	0.002		3.82637	0.000149326	3.72479	0.000222574	4.25475	2.57046e-05
ENSG00000136270	TBRG4	677795	4.24293	2.7027e-05	0.00175152		5.72	0	0		3.59296	0.000364753	4.08238	5.35113e-05	4.23621	2.78274e-05
ENSG00000132017	DCAF15	90379	4.24162	2.71791e-05	0.00175458		3.26	0.0011	0.005		3.80887	0.000159922	3.85838	0.000132346	4.23882	2.75189e-05
ENSG00000102900	NUP93	9688	4.24153	2.71893e-05	0.00174848		8.12	0	0		4.10188	4.90242e-05	4.31126	2.03104e-05	4.26814	2.42682e-05
ENSG00000184445	KNTC1	9735	4.24097	2.72545e-05	0.00174596		5.47	0	0		3.62813	0.000319779	4.04766	6.17455e-05	4.23845	2.75627e-05
ENSG00000196155	PLEKHG4	25894	4.23927	2.74527e-05	0.00174528		6.2	0	0		3.62184	0.000327419	4.09647	5.0477e-05	4.28029	2.30317e-05
ENSG00000173653	RCE1	79703	4.23917	2.74655e-05	0.00173948		5.04	0	0		3.64681	0.000298061	4.05396	6.01666e-05	4.23548	2.79137e-05
ENSG00000164109	MAD2L1	4085	4.23499	2.796e-05	0.00176412		9.15	0	0		3.74011	0.000208846	4.43757	1.16799e-05	4.22626	2.90342e-05
ENSG00000183340	JRKL	8690	4.23481	2.79819e-05	0.00175886		1.54	0.1243	0.23		4.6599	4.22571e-06	4.06651	5.71359e-05	4.29278	2.18235e-05
ENSG00000035499	DEPDC1B	55789	4.23207	2.83105e-05	0.00177285		8.36	0	0		3.47399	0.000564798	4.21443	3.07638e-05	4.22817	2.87995e-05
ENSG00000164620	RELL2	285613	4.23139	2.83932e-05	0.0017714		5.61	0	0		3.97901	8.12076e-05	3.72734	0.000220404	4.22285	2.94591e-05
ENSG00000103168	TAF1C	9013	4.22925	2.86533e-05	0.00178098		0.98	0.3276	0.473		4.03805	6.38215e-05	4.02251	6.84481e-05	4.22258	2.94934e-05
ENSG00000121211	MND1	84057	4.22826	2.87753e-05	0.00178194		8.11	0	0		3.83773	0.000142807	4.1981	3.29691e-05	4.22569	2.91048e-05
ENSG00000108813	DLX4	1748	4.22769	2.88451e-05	0.00177967		3.85	0.0001	0.001		3.82986	0.000147294	3.90012	0.000112158	4.2231	2.94277e-05
ENSG00000144847	IGSF11	152404	4.22767	2.88473e-05	0.00177326		5.12	0	0		4.03547	6.44997e-05	4.15259	3.99396e-05	4.22262	2.94885e-05
ENSG00000169679	BUB1	699	4.21684	3.02096e-05	0.0018502		11.33	0	0		3.59558	0.000361208	4.48942	9.27136e-06	4.21331	3.06802e-05
ENSG00000117650	NEK2	4751	4.21409	3.05647e-05	0.00186512		11.13	0	0		3.47223	0.000568424	4.47801	9.75634e-06	4.21129	3.09453e-05
ENSG00000184545	DUSP8	101927562	4.21198	3.08412e-05	0.00187515		-0.3	0.7611	0.845		4.03316	6.51151e-05	3.89282	0.000115463	4.21254	3.07807e-05
ENSG00000166166	TRMT61A	115708	4.20906	3.12258e-05	0.00189165		5.04	0	0		3.83053	0.000146908	3.97082	8.44511e-05	4.20298	3.20565e-05
ENSG00000138180	CEP55	55165	4.20885	3.12536e-05	0.0018865		11.15	0	0		3.91251	0.000106144	4.50318	8.71695e-06	4.22084	2.97131e-05
ENSG00000173153	ESRRA	2101	4.20367	3.19494e-05	0.00192156		2.32	0.0204	0.057		3.93928	9.53411e-05	3.98145	8.08956e-05	4.20796	3.13859e-05
ENSG00000188807	TMEM201	199953	4.20025	3.24156e-05	0.00194261		7.03	0	0		3.69727	0.000246129	4.08001	5.40389e-05	4.19489	3.31756e-05
ENSG00000160214	RRP1	8568	4.19433	3.32403e-05	0.00198492		6.84	0	0		3.83765	0.000142853	3.91635	0.000105122	4.19603	3.30161e-05
ENSG00000070814	TCOF1	6949	4.19346	3.33629e-05	0.00198515		7.22	0	0		3.88902	0.000116575	4.29196	2.20771e-05	4.20111	3.23125e-05
ENSG00000236279	CLEC2L	154790	4.18979	3.38862e-05	0.00200914		4.74	0	0		4.0679	5.64395e-05	3.74854	0.000203148	4.19297	3.34472e-05
ENSG00000115507	OTX1	5013	4.18578	3.44649e-05	0.00203623		4.6	0	0		3.68056	0.000262304	4.17306	3.66475e-05	4.2145	3.05254e-05
ENSG00000182379	NXPH4	11247	4.18468	3.46259e-05	0.00203854		5.03	0	0		3.94098	9.46893e-05	4.40578	1.34415e-05	4.19997	3.2469e-05
ENSG00000169607	CKAP2L	150468	4.18466	3.46285e-05	0.00203154		10.17	0	0		3.48814	0.000536528	4.29665	2.16349e-05	4.17925	3.54456e-05
ENSG00000162063	CCNF	899	4.18197	3.50259e-05	0.00204767		8.55	0	0		3.3112	0.00100733	4.11557	4.66255e-05	4.17692	3.57957e-05
ENSG00000149503	INCENP	3619	4.16916	3.69718e-05	0.00214642		8.09	0	0		3.65458	0.000289448	3.96274	8.72519e-05	4.16558	3.75492e-05
ENSG00000144381	HSPD1	3329	4.16822	3.71178e-05	0.00214744		6.82	0	0		3.68165	0.000261217	4.32243	1.93507e-05	4.16143	3.82125e-05
ENSG00000149636	DSN1	79980	4.16354	3.78581e-05	0.00218272		7.73	0	0		3.33998	0.00091089	4.07163	5.59422e-05	4.15935	3.85484e-05
ENSG00000145386	CCNA2	890	4.16353	3.78588e-05	0.00217526		11.23	0	0		3.65083	0.000293578	4.20975	3.13803e-05	4.15986	3.84653e-05
ENSG00000142731	PLK4	10733	4.16244	3.80336e-05	0.00217781		8.1	0	0		3.57625	0.000388143	4.17572	3.62376e-05	4.15767	3.88219e-05
ENSG00000197530	MIB2	142678	4.15884	3.86133e-05	0.00218852		1.8	0.0726	0.153		4.00523	7.29928e-05	3.98788	7.88129e-05	4.16053	3.83572e-05
ENSG00000167792	NDUFV1	4723	4.15186	3.97643e-05	0.00223858		1.53	0.1273	0.235		3.7575	0.000195289	3.93027	9.9426e-05	4.14791	4.04457e-05
ENSG00000102144	PGK1	5230	4.15091	3.99232e-05	0.00223999		NA	NA	NA		3.99725	7.54069e-05	4.23383	2.83251e-05	4.15339	3.95255e-05
ENSG00000112877	CEP72	55722	4.14519	4.08937e-05	0.00226405		2.39	0.0172	0.049		3.54569	0.000434593	4.21584	3.058e-05	4.13758	4.22362e-05
ENSG00000109805	NCAPG	64151	4.1401	4.17758e-05	0.00228265		9.73	0	0		3.58235	0.000379449	4.30517	2.08531e-05	4.13164	4.32998e-05
ENSG00000159055	MIS18A	54069	4.13967	4.18508e-05	0.0022793		8.87	0	0		3.57861	0.000384747	4.06227	5.81434e-05	4.13839	4.20932e-05
ENSG00000103995	CEP152	22995	4.13947	4.18865e-05	0.00226648		4.26	0	0		3.85758	0.000132054	4.03438	6.52022e-05	4.15794	3.87775e-05
ENSG00000173809	TDRD12	91646	4.12924	4.37192e-05	0.00235043		1.38	0.1686	0.29		4.18051	3.52578e-05	4.46235	1.0462e-05	4.1341	4.28567e-05
ENSG00000166012	TAF1D	100302240	4.12766	4.40085e-05	0.0023584		2.76	0.0058	0.02		4.01022	7.15219e-05	3.82207	0.000152658	4.20263	3.21043e-05
ENSG00000103035	PSMD7	5713	4.12684	4.41611e-05	0.00235902		6.46	0	0		4.27567	2.34948e-05	4.08655	5.25956e-05	4.12049	4.53666e-05
ENSG00000172775	FAM192A	80011	4.12613	4.4291e-05	0.00235094		1.51	0.1325	0.242		3.58952	0.000369457	3.80415	0.000163735	4.12302	4.48897e-05
ENSG00000169683	LRRC45	201255	4.12268	4.49341e-05	0.00237752		0.44	0.6599	0.769		3.60485	0.000348925	3.58426	0.000378304	4.11886	4.56755e-05
ENSG00000159147	DONSON	29980	4.12167	4.51239e-05	0.00238004		7.48	0	0		3.57238	0.00039376	4.04425	6.2617e-05	4.12109	4.52519e-05
ENSG00000062822	POLD1	5424	4.12065	4.53165e-05	0.00238268		5.01	0	0		3.699	0.000244508	3.85282	0.000135279	4.11941	4.55711e-05
ENSG00000122483	CCDC18	343099	4.11848	4.5729e-05	0.00239683		3.65	0.0003	0.002		4.30286	2.08932e-05	4.31175	2.0268e-05	4.16379	3.78345e-05
ENSG00000161996	WDR90	197335	4.11738	4.59406e-05	0.0024004		2.13	0.0334	0.084		3.45983	0.000594499	3.7963	0.000168828	4.11096	4.72067e-05
ENSG00000140525	FANCI	55215	4.10975	4.7426e-05	0.00246262		9.43	0	0		3.30517	0.00102871	3.9729	8.3742e-05	4.10334	4.87272e-05
ENSG00000117394	SLC2A1	6513	4.10961	4.74537e-05	0.00245643		2.86	0.0043	0.016		3.90376	0.000109923	3.71704	0.00022928	4.09683	5.00655e-05
ENSG00000101489	CELF4	56853	4.10943	4.7489e-05	0.00245066		5.62	0	0		4.04241	6.2688e-05	4.19177	3.38645e-05	4.12246	4.49941e-05
ENSG00000090861	AARS	16	4.10879	4.7615e-05	0.00244961		6.88	0	0		3.81376	0.000156895	3.93628	9.70589e-05	4.11254	4.68957e-05
ENSG00000148408	CACNA1B	774	4.10846	4.76811e-05	0.00244549		5.12	0	0		4.15907	3.85928e-05	3.93334	9.82111e-05	4.10366	4.86626e-05
ENSG00000163918	RFC4	5984	4.10204	4.89718e-05	0.002504		7.13	0	0		3.40672	0.000719339	4.17669	3.60907e-05	4.09244	5.09865e-05
ENSG00000136122	BORA	79866	4.10082	4.9221e-05	0.00250907		7.13	0	0		3.68652	0.000256419	4.01744	6.98788e-05	4.1159	4.62434e-05
ENSG00000134940	ACRV1	56	4.10011	4.93658e-05	0.0025088		4.13	0	0		3.84326	0.000139731	4.04748	6.17913e-05	4.10016	4.93758e-05
ENSG00000161800	RACGAP1	29127	4.09559	5.03029e-05	0.00254098		9.14	0	0		3.34039	0.000909582	4.42768	1.22026e-05	4.07607	5.45652e-05
ENSG00000167173	C15orf39	56905	4.0933	5.07826e-05	0.00255748		3.63	0.0003	0.002		4.29411	2.16986e-05	4.06667	5.70995e-05	4.09289	5.08909e-05
ENSG00000175691	ZNF77	58492	4.09278	5.08933e-05	0.00255536		5.52	0	0		3.65262	0.000291594	4.10045	4.96513e-05	4.08771	5.19964e-05
ENSG00000221829	FANCG	2189	4.09125	5.12177e-05	0.00256395		5.5	0	0		3.40958	0.000712033	3.81648	0.000156038	4.08939	5.16353e-05
ENSG00000115042	FAHD2A	51011	4.08836	5.18357e-05	0.00258714		-0.01	0.9951	0.998		3.96636	8.54763e-05	4.06149	5.83314e-05	4.10707	4.79777e-05
ENSG00000147155	EBP	10682	4.0814	5.33529e-05	0.00265494		NA	NA	NA		3.76078	0.000192826	3.98316	8.03351e-05	4.09129	5.123e-05
ENSG00000066279	ASPM	259266	4.0811	5.34201e-05	0.0026504		9	0	0		3.65347	0.000290663	4.24915	2.65325e-05	4.08517	5.25467e-05
ENSG00000172613	RAD9A	5883	4.07182	5.55111e-05	0.00274599		3.35	0.0008	0.004		3.48681	0.00053912	3.5893	0.000371283	4.08632	5.2296e-05
ENSG00000171970	ZNF57	126295	4.07125	5.56407e-05	0.00274429		2.22	0.0266	0.07		3.68589	0.000257041	4.39974	1.3804e-05	4.08073	5.35229e-05
ENSG00000143452	HORMAD1	84072	4.07024	5.58732e-05	0.00274765		4.68	0	0		4.35786	1.64463e-05	3.51243	0.000492908	4.1334	4.29821e-05
ENSG00000148334	PTGES2	80142	4.0628	5.76169e-05	0.00282509		4.86	0	0		3.74415	0.000205619	3.98886	7.84996e-05	4.05799	5.8796e-05
ENSG00000167272	POP5	51367	4.05619	5.92097e-05	0.0028947		1.5	0.1333	0.243		3.61911	0.000330787	4.00356	7.3948e-05	4.07264	5.53448e-05
ENSG00000130299	GTPBP3	84705	4.05395	5.97599e-05	0.00291308		6.37	0	0		3.51433	0.000487639	3.89344	0.000115177	4.04921	6.09606e-05
ENSG00000104907	TRMT1	55621	4.04933	6.09062e-05	0.00296032		3.87	0.0001	0.001		3.71758	0.000227732	3.86459	0.000129137	4.05616	5.924e-05
ENSG00000134697	GNL2	29889	4.04495	6.20149e-05	0.00298815		6.69	0	0		3.76858	0.000187091	3.80159	0.000165379	4.05989	5.83374e-05
ENSG00000167513	CDT1	81620	4.0443	6.21794e-05	0.00298747		8.15	0	0		3.21651	0.0013956	3.93071	9.9249e-05	4.04118	6.30056e-05
ENSG00000136943	CTSV	1515	4.03989	6.33172e-05	0.00303342		3.81	0.0001	0.001		3.89124	0.000115547	3.46374	0.000588271	4.03277	6.52197e-05
ENSG00000065328	MCM10	55388	4.03709	6.40479e-05	0.00305966		10.2	0	0		3.55867	0.000414256	4.00302	7.41101e-05	4.02924	6.61704e-05
ENSG00000138092	CENPO	79172	4.02704	6.67429e-05	0.00317932		8.87	0	0		3.47567	0.000561382	4.00665	7.30217e-05	4.01405	7.04128e-05
ENSG00000167962	ZNF598	90850	4.02588	6.70613e-05	0.00318541		4.57	0	0		3.55649	0.000417609	3.86194	0.000130499	4.01895	6.90169e-05
ENSG00000147872	PLIN2	123	4.02001	6.86924e-05	0.00325365		3.46	0.0005	0.003		5.3006	1.84878e-07	4.03652	6.46334e-05	4.03343	6.50432e-05
ENSG00000119333	WDR34	89891	4.01974	6.87681e-05	0.00324803		2.97	0.003	0.012		3.26859	0.00116762	3.75026	0.000201804	4.01205	7.09913e-05
ENSG00000251493	FOXD1	2297	4.01753	6.9393e-05	0.00326831		4.52	0	0		3.973	8.321e-05	3.77103	0.000186241	4.03295	6.51696e-05
ENSG00000161958	FGF11	2256	4.015	7.0115e-05	0.00329304		2.16	0.0311	0.079		4.27963	2.30973e-05	3.51925	0.000480779	4.01527	7.00639e-05
ENSG00000158402	CDC25C	995	4.01299	7.06915e-05	0.00331082		10.93	0	0		3.19812	0.00148553	3.87172	0.000125547	3.99466	7.62033e-05
ENSG00000163660	CCNL1	57018	4.01273	7.07672e-05	0.00330511		0.38	0.705	0.804		3.88252	0.000119624	3.84826	0.000137734	4.05811	5.87658e-05
ENSG00000174721	FGFBP3	143282	4.01201	7.09744e-05	0.00330555		4.29	0	0		3.75384	0.000198075	3.08736	0.00215525	4.03423	6.48301e-05
ENSG00000101255	TRIB3	57761	4.01165	7.10806e-05	0.0033013		7.94	0	0		3.57231	0.000393856	3.65159	0.000294025	4.06537	5.7032e-05
ENSG00000106268	NUDT1	4521	4.01083	7.1319e-05	0.00330319		5.28	0	0		3.77067	0.000185577	3.82473	0.000151074	4.01388	7.04627e-05
ENSG00000134453	RBM17	84991	4.00917	7.18019e-05	0.00331637		4.18	0	0		3.83618	0.000143681	3.85394	0.000134682	4.02889	6.62641e-05
ENSG00000114547	ROPN1B	152015	4.0063	7.26474e-05	0.00333699		1.54	0.1244	0.23		4.20983	3.11379e-05	3.79679	0.000168504	4.03091	6.57174e-05
ENSG00000197472	ZNF695	57116	4.00043	7.44074e-05	0.00340847		5.54	0	0		3.73185	0.000215597	3.99113	7.77789e-05	3.99113	7.73075e-05
ENSG00000157193	LRP8	7804	3.99818	7.50936e-05	0.00342116		6.43	0	0		3.84848	0.000136884	4.10319	4.90888e-05	3.9972	7.54198e-05
ENSG00000120322	PCDHB8	56128	3.99638	7.56458e-05	0.00342764		2.06	0.0398	0.096		3.84005	0.000141505	3.52179	0.000476325	3.98258	8.00383e-05
ENSG00000162086	ZNF75A	7627	3.99574	7.58428e-05	0.00342727		4.08	0	0		3.59737	0.000358798	3.91136	0.000107239	3.98699	7.86171e-05
ENSG00000145194	ECE2	9718	3.9956	7.58846e-05	0.00341992		7.67	0	0		3.79142	0.000171197	3.80802	0.000161284	3.98481	7.93176e-05
ENSG00000109107	ALDOC	230	3.99294	7.67109e-05	0.00344787		2.67	0.0077	0.026		3.96976	8.43085e-05	3.64491	0.000301521	4.00425	7.3287e-05
ENSG00000072571	HMMR	3161	3.99085	7.73666e-05	0.00345874		8.58	0	0		3.47775	0.000557143	4.18091	3.54532e-05	3.99044	7.75237e-05
ENSG00000132680	KIAA0907	22889	3.98897	7.79585e-05	0.00347591		3.69	0.0002	0.001		3.16059	0.00168578	3.79952	0.000166723	3.98441	7.9448e-05
ENSG00000073111	MCM2	4171	3.98749	7.84293e-05	0.0034876		8.22	0	0		3.15786	0.0017013	3.97417	8.33153e-05	3.98141	8.04198e-05
ENSG00000154917	RAB6B	51560	3.98214	8.01523e-05	0.00354536		4.86	0	0		4.07085	5.57545e-05	3.91368	0.000106252	3.97742	8.17331e-05
ENSG00000114993	RTKN	6242	3.98202	8.01923e-05	0.00353777		4.67	0	0		3.61769	0.000332548	3.45357	0.000610267	3.96824	8.48269e-05
ENSG00000130305	NSUN5	55695	3.98184	8.02498e-05	0.00353099		4.25	0	0		3.29067	0.00108182	3.76685	0.000189276	3.97515	8.24874e-05
ENSG00000100241	SBF1	6305	3.97954	8.1002e-05	0.00355473		-0.5	0.614	0.734		3.93569	9.67261e-05	3.61715	0.00033465	3.97387	8.29169e-05
ENSG00000110619	CARS	833	3.97661	8.197e-05	0.0035878		6.33	0	0		3.87219	0.000124632	3.81285	0.000158269	3.97114	8.38382e-05
ENSG00000141959	PFKL	5211	3.97411	8.28055e-05	0.00361491		1.41	0.1591	0.278		3.71716	0.000228101	3.71029	0.000235282	3.96724	8.51731e-05
ENSG00000124784	RIOK1	83732	3.97215	8.34649e-05	0.0036342		4.36	0	0		3.53172	0.000457521	4.17528	3.63053e-05	4.05775	5.88532e-05
ENSG00000164087	POC1A	25886	3.96964	8.43191e-05	0.00366186		11.36	0	0		3.27925	0.00112543	4.08058	5.39114e-05	3.99531	7.60036e-05
ENSG00000185347	C14orf80	283643	3.96762	8.50088e-05	0.00367273		3.54	0.0004	0.002		3.40674	0.000719287	3.89632	0.000113866	3.96445	8.61367e-05
ENSG00000196550	FAM72A	729533	3.96653	8.53849e-05	0.00367947		5.91	0	0		3.67792	0.000264949	4.2875	2.25047e-05	3.98247	8.0075e-05
ENSG00000116035	VAX2	25806	3.96348	8.64467e-05	0.00371565		4.15	0	0		3.69135	0.000251752	4.08899	5.20666e-05	3.97011	8.41867e-05
ENSG00000127928	GNGT1	2792	3.95853	8.81921e-05	0.00377128		3.58	0.0003	0.002		3.40592	0.000721385	3.70267	0.000242227	3.95642	8.89775e-05
ENSG00000094804	CDC6	990	3.95678	8.88187e-05	0.00377875		10.84	0	0		3.35116	0.000875801	4.0476	6.17598e-05	3.9543	8.9742e-05
ENSG00000175467	SART1	9092	3.95605	8.90811e-05	0.0037803		2.27	0.0233	0.063		3.67222	0.000270746	3.58662	0.000375001	3.94979	9.13895e-05
ENSG00000105821	DNAJC2	27000	3.95508	8.94274e-05	0.00378538		5.33	0	0		3.793	0.000170148	3.85683	0.000133157	3.98937	7.7861e-05
ENSG00000133315	MACROD1	28992	3.95298	9.01887e-05	0.00380797		-0.98	0.3285	0.474		3.02858	0.00260504	3.58223	0.000381176	3.97787	8.15842e-05
ENSG00000213397	HAUS7	55559	3.95046	9.11122e-05	0.00383727		NA	NA	NA		3.64058	0.000305146	4.20777	3.16459e-05	3.99847	7.50332e-05
ENSG00000125977	EIF2S2	8894	3.9464	9.26158e-05	0.00388104		6.95	0	0		3.79601	0.000168165	3.97602	8.26917e-05	3.94345	9.3754e-05
ENSG00000130204	TOMM40	10452	3.94333	9.37642e-05	0.00391934		7.67	0	0		3.48342	0.000545804	3.77126	0.000186076	3.93664	9.63554e-05
ENSG00000182378	PLCXD1	55344	3.93049	9.8732e-05	0.00409627		NA	NA	NA		3.55055	0.000426878	3.44091	0.000638694	3.92334	0.000101639
ENSG00000164221	CCDC112	153733	3.93045	9.875e-05	0.00408688		3.33	0.0009	0.004		4.02514	6.72895e-05	3.82429	0.000151339	3.95868	8.81705e-05
ENSG00000249115	HAUS5	23354	3.9295	9.91252e-05	0.00409228		3.33	0.0009	0.004		3.30427	0.00103193	3.96223	8.74309e-05	3.9241	0.000101333
ENSG00000126215	XRCC3	7517	3.92941	9.91624e-05	0.0040737		4.28	0	0		3.29906	0.00105078	3.72397	0.000223273	3.92373	0.000101484
ENSG00000130706	ADRM1	11047	3.92795	9.97459e-05	0.00408763		3.86	0.0001	0.001		3.54901	0.000429303	3.87791	0.000122506	3.92217	0.00010212
ENSG00000164828	SUN1	23353	3.92616	0.000100464	0.00410698		3.16	0.0016	0.007		3.27177	0.0011549	3.76958	0.00018729	3.93118	9.84935e-05
ENSG00000096746	HNRNPH3	3189	3.92593	0.000100558	0.0041008		2.28	0.0228	0.062		3.55837	0.000414722	3.92917	9.98669e-05	3.92714	0.000100103
ENSG00000177602	GSG2	83903	3.92576	0.000100627	0.00409363		9.21	0	0		3.57217	0.000394055	3.79404	0.000170322	3.92125	0.000102498
ENSG00000101447	FAM83D	81610	3.92195	0.000102173	0.00412641		8.68	0	0		3.41559	0.000696923	4.21201	3.10809e-05	3.91637	0.000104517
ENSG00000154640	BTG3	10950	3.92035	0.000102833	0.00414305		0.75	0.453	0.594		4.14224	4.14206e-05	3.67632	0.000267765	3.94329	9.38128e-05
ENSG00000144161	ZC3H8	84524	3.91132	0.000106616	0.00428514		4.16	0	0		3.42335	0.000677827	3.96632	8.59991e-05	3.913	0.000105938
ENSG00000129355	CDKN2D	1032	3.9055	0.000109123	0.00435452		1.79	0.0741	0.156		3.63091	0.000316456	3.57609	0.000389962	3.92605	0.000100542
ENSG00000143882	ATP6V1C2	245973	3.90448	0.000109568	0.00436186		3.14	0.0017	0.008		4.0819	5.32631e-05	3.52455	0.000471544	3.99555	7.59285e-05
ENSG00000172432	GTPBP2	54676	3.90311	0.000110171	0.00437543		2.83	0.0048	0.017		3.6027	0.000351738	3.48873	0.000537375	3.89617	0.0001133
ENSG00000144589	STK11IP	114790	3.90064	0.000111263	0.00440833		0.85	0.3962	0.54		3.62474	0.000323879	3.68048	0.000263578	3.90323	0.000110156
ENSG00000171786	NHLH1	4807	3.89917	0.000111914	0.00442365		3.36	0.0008	0.004		3.75703	0.000195647	4.08474	5.29925e-05	3.9003	0.00011145
ENSG00000101986	ABCD1	215	3.89662	0.000113058	0.00445831		NA	NA	NA		4.11546	4.63289e-05	3.75655	0.000196971	3.91665	0.000104403
ENSG00000176619	LMNB2	84823	3.89096	0.000115639	0.00454939		7.99	0	0		3.33534	0.000925852	3.81888	0.000154579	3.88621	0.000117884
ENSG00000160200	CBS	875	3.89082	0.000115701	0.00454112		6.81	0	0		3.72448	0.000221784	3.80054	0.000166058	3.94418	9.34785e-05
ENSG00000149554	CHEK1	1111	3.88758	0.000117203	0.00457859		7.83	0	0		3.39032	0.000762574	3.80733	0.000161717	3.88597	0.000117996
ENSG00000169696	ASPSCR1	79058	3.88333	0.000119201	0.00463499		2.23	0.0257	0.068		3.38137	0.000787185	3.3089	0.00101855	3.87974	0.000120953
ENSG00000116685	KIAA2013	101930060	3.87343	0.000123978	0.00478731		2.6	0.0094	0.03		3.85559	0.000133096	3.68594	0.000258163	3.86599	0.000127729
ENSG00000104886	PLEKHJ1	102466736	3.87046	0.00012545	0.00483301		1.7	0.0891	0.179		3.46238	0.000589034	3.85221	0.000135609	3.86886	0.000126288
ENSG00000065371	ROPN1	54763	3.87006	0.000125645	0.0048294		1.79	0.0741	0.156		4.48849	9.22273e-06	3.67797	0.000266091	3.91609	0.000104637
ENSG00000172732	MUS81	80198	3.87002	0.000125666	0.00481912		0.54	0.5897	0.714		3.47503	0.000562674	3.66639	0.00027803	3.86751	0.000126964
ENSG00000177614	PGBD5	79605	3.86787	0.000126744	0.00484934		1.07	0.2851	0.429		4.31368	1.99364e-05	3.683	0.000261059	3.87584	0.00012284
ENSG00000175063	UBE2C	11065	3.8565	0.000132576	0.0050151		11.91	0	0		3.26679	0.00117488	3.91056	0.000107585	3.85485	0.000133486
ENSG00000077152	UBE2T	29089	3.85551	0.000133094	0.00501202		10.86	0	0		3.12919	0.00187221	4.08446	5.30532e-05	3.848	0.000137142
ENSG00000131368	MRPS25	64432	3.85279	0.000134532	0.00502091		0.74	0.4614	0.602		3.46369	0.000586257	3.69108	0.000253162	3.87239	0.000124534
ENSG00000179532	DNHD1	144132	3.8485	0.000136827	0.00509519		2.55	0.0109	0.034		3.70512	0.000238856	3.48389	0.000546903	3.8557	0.000133038
ENSG00000115657	ABCB6	10058	3.8462	0.000138073	0.00511881		4.46	0	0		3.31093	0.00100826	3.67708	0.000266997	3.8383	0.000142484
ENSG00000141562	NARF	26502	3.84194	0.000140411	0.00519397		2.12	0.0341	0.085		3.32926	0.000945765	3.57755	0.000387855	3.85065	0.000135718
ENSG00000177380	PPFIA3	8541	3.84108	0.000140887	0.00520006		2.43	0.0153	0.045		3.23458	0.00131222	3.38532	0.000778824	3.83942	0.000141859
ENSG00000168003	SLC3A2	6520	3.83966	0.000141678	0.00521775		4.12	0	0		3.48403	0.000544587	3.58536	0.000376766	3.82551	0.000149832
ENSG00000168397	ATG4B	23192	3.83376	0.000145006	0.00531688		2.88	0.004	0.015		3.36455	0.000835446	3.84481	0.000139621	3.82726	0.000148804
ENSG00000101104	PABPC1L	80336	3.8332	0.000145327	0.00531699		4.89	0	0		3.45994	0.000594261	3.46495	0.000585711	3.83055	0.000146895
ENSG00000076604	TRAF4	9618	3.8312	0.000146471	0.00533551		6.86	0	0		3.06967	0.00227869	3.60957	0.000344264	3.8304	0.000146981
ENSG00000025770	NCAPH2	29781	3.82733	0.000148717	0.00540554		2.38	0.0175	0.05		3.09201	0.00211749	3.61278	0.000340156	3.82438	0.000150495
ENSG00000185359	HGS	9146	3.82652	0.00014919	0.00541098		2.84	0.0045	0.017		3.3233	0.000965679	3.6358	0.000312037	3.82245	0.000151639
ENSG00000123374	CDK2	1017	3.82602	0.000149483	0.00540986		6.75	0	0		3.26993	0.00116224	3.82965	0.000148193	3.81937	0.000153484
ENSG00000164610	RP9	6100	3.82448	0.000150388	0.00543087		2.9	0.0037	0.014		3.32103	0.000973361	3.67617	0.000267916	3.82748	0.000148676
ENSG00000179335	CLK3	1198	3.82301	0.000151261	0.00545063		0.59	0.5558	0.685		3.45143	0.000612788	3.67705	0.000267031	3.82437	0.000150505
ENSG00000104131	EIF3J	8669	3.82298	0.00015128	0.00543958		4.22	0	0		3.93366	9.7519e-05	3.77181	0.000185675	3.83888	0.00014216
ENSG00000188976	NOC2L	26155	3.82293	0.000151307	0.00542887		7.95	0	0		3.49598	0.000521417	3.75659	0.000196937	3.8186	0.00015395
ENSG00000153574	RPIA	22934	3.81858	0.000153911	0.00549872		4.45	0	0		3.37134	0.000815649	4.23767	2.78661e-05	3.91407	0.000105484
ENSG00000139546	TARBP2	6895	3.81753	0.000154547	0.00550965		4.4	0	0		3.36586	0.000831578	3.67918	0.000264879	3.79781	0.000166984
ENSG00000187840	EIF4EBP1	1978	3.81734	0.00015466	0.00550195		7.55	0	0		3.83106	0.000146599	3.7961	0.000168961	3.81005	0.000159186
ENSG00000205250	E2F4	1874	3.81367	0.000156898	0.00556971		5.62	0	0		3.67106	0.000271934	3.73772	0.000211789	3.82295	0.000151344
ENSG00000134815	DHX34	9704	3.80837	0.000160187	0.00566241		7.27	0	0		3.2714	0.00115638	3.65989	0.000284952	3.80298	0.000163647
ENSG00000173638	SLC19A1	101928717	3.80553	0.00016198	0.00571371		5.52	0	0		3.5645	0.000405415	3.59356	0.000365453	3.79801	0.000166854
ENSG00000101812	H2BFM	286436	3.80396	0.000162974	0.0057367		NA	NA	NA		3.73523	0.000212812	3.42651	0.000672551	3.79858	0.000166486
ENSG00000114859	CLCN2	1181	3.8016	0.000164482	0.00576551		6.88	0	0		3.04573	0.0024639	3.32268	0.00097079	3.81833	0.000154108
ENSG00000187961	KLHL17	339451	3.79809	0.000166752	0.00583282		0.98	0.3287	0.474		3.66893	0.000274147	3.74053	0.000209517	3.80112	0.000164839
ENSG00000177519	RPRM	56475	3.79804	0.000166788	0.00582191		1.73	0.0831	0.17		3.32797	0.000950037	3.46974	0.000575655	3.79473	0.000169004
ENSG00000161202	DVL3	1857	3.79667	0.000167681	0.0058409		3.28	0.0011	0.005		3.198	0.0014861	3.69424	0.000250138	3.78144	0.000177981
ENSG00000241360	PDXP	57026	3.79603	0.000168099	0.00584328		4.61	0	0		3.38883	0.000766628	3.16825	0.00164733	3.85447	0.000133685
ENSG00000197123	ZNF679	730291	3.7908	0.000171561	0.00593891		5.1	0	0		3.45566	0.000603514	3.0017	0.00284728	3.78274	0.000177078
ENSG00000013306	SLC25A39	51629	3.78883	0.000172882	0.00595996		5.99	0	0		3.41316	0.000702997	4.01096	7.17515e-05	3.78263	0.000177154
ENSG00000131015	ULBP2	80328	3.7887	0.000172968	0.00595066		3.84	0.0001	0.001		4.40485	1.33786e-05	3.49616	0.000523051	3.78973	0.000172326
ENSG00000198826	ARHGAP11A	9824	3.78866	0.000172995	0.00593936		9.96	0	0		3.16949	0.00163618	3.95747	8.91269e-05	3.79724	0.000167355
ENSG00000109854	HTATIP2	10553	3.78405	0.000176125	0.00603445		3.11	0.0019	0.008		4.43616	1.16477e-05	3.59635	0.000361667	3.7823	0.000177383
ENSG00000158486	DNAH3	55567	3.78324	0.000176686	0.00604128		-0.35	0.7251	0.819		3.49786	0.000517871	3.51526	0.000487845	3.78118	0.000178158
ENSG00000168476	REEP4	80346	3.77915	0.000179515	0.00608822		7.79	0	0		3.56358	0.000406801	3.82475	0.000151066	3.77648	0.00018144
ENSG00000158555	GDPD5	81544	3.77626	0.000181543	0.00613211		5.55	0	0		3.93507	9.69663e-05	3.27191	0.00115775	3.78019	0.000178842
ENSG00000184786	TCTE3	6991	3.77572	0.000181926	0.00613267		4.07	0	0		3.42322	0.000678143	3.2298	0.00133759	3.79458	0.000169106
ENSG00000172530	BANP	54971	3.77497	0.000182452	0.00613802		3.94	0.0001	0.001		3.34966	0.000880453	3.44092	0.000638672	3.76658	0.000188542
ENSG00000140983	RHOT2	89941	3.7735	0.000183498	0.00616081		-0.2	0.8437	0.901		3.21714	0.00139264	3.58921	0.000371408	3.77461	0.000182766
ENSG00000107937	GTPBP4	23560	3.76718	0.000188049	0.00630095		8.23	0	0		3.3266	0.000954595	3.72031	0.00022643	3.77028	0.000185858
ENSG00000212747	FAM127C	441518	3.7664	0.000188622	0.00630753		NA	NA	NA		4.31788	1.95765e-05	4.0322	6.57864e-05	3.76654	0.000188575
ENSG00000119403	PHF19	26147	3.7624	0.000191564	0.00635506		4.1	0	0		3.4072	0.000718101	3.4589	0.00059865	3.76557	0.000189284
ENSG00000143178	TBX19	9095	3.75883	0.00019423	0.00640538		1.55	0.1206	0.225		4.02959	6.60756e-05	3.65155	0.000294073	3.77305	0.000183876
ENSG00000170779	CDCA4	55038	3.75867	0.000194355	0.00639687		7.68	0	0		3.09682	0.00208417	3.84956	0.000137032	3.7574	0.000195368
ENSG00000106348	IMPDH1	3614	3.75776	0.000195036	0.00640668		5.18	0	0		3.71245	0.000232256	3.96531	8.63507e-05	3.76606	0.000188925
ENSG00000007968	E2F2	1870	3.75695	0.00019565	0.00641426		5.27	0	0		3.42349	0.000677501	3.76461	0.000190928	3.77907	0.000179622
ENSG00000131876	SNRPA1	6627	3.75594	0.000196412	0.00641409		6.38	0	0		3.40149	0.00073288	3.69319	0.000251141	3.75189	0.00019957
ENSG00000011332	DPF1	8193	3.75563	0.00019665	0.00640932		3.9	0.0001	0.001		3.1723	0.0016208	3.69593	0.000248533	3.74609	0.00020409
ENSG00000132382	MYBBP1A	10514	3.75418	0.000197756	0.00643284		6.82	0	0		3.49632	0.000520779	3.42588	0.000674065	3.75325	0.000198527
ENSG00000120647	CCDC77	84318	3.75368	0.000198136	0.00643268		5.13	0	0		3.46512	0.000583231	3.74523	0.000205758	3.76779	0.000187662
ENSG00000109917	ZNF259	8882	3.75186	0.000199533	0.00646548		8.23	0	0		3.51487	0.000486682	3.76559	0.000190206	3.75243	0.000199153
ENSG00000135045	C9orf40	55071	3.75143	0.000199864	0.00646369		2.41	0.0162	0.047		3.58268	0.000378982	3.80242	0.000164846	3.75782	0.000195051
ENSG00000101199	ARFGAP1	55738	3.75141	0.000199879	0.00645169		3.39	0.0007	0.004		3.57763	0.000386158	3.37916	0.000796006	3.74699	0.000203385
ENSG00000183396	TMEM89	440955	3.75077	0.000200378	0.00645532		-0.05	0.9633	0.979		3.52564	0.000467844	3.12905	0.00187777	3.74482	0.000205092
ENSG00000092853	CLSPN	63967	3.7494	0.000201439	0.00647705		6.81	0	0		3.38143	0.000787012	3.79186	0.000171772	3.74481	0.000205102
ENSG00000124228	DDX27	55661	3.74903	0.00020173	0.00647394		7.29	0	0		3.24488	0.00126678	3.44378	0.00063214	3.74168	0.000207586
ENSG00000008710	PKD1	101930075	3.7471	0.000203238	0.00650985		0.08	0.9365	0.962		3.4474	0.000621751	3.52737	0.000466682	3.74283	0.000206668
ENSG00000074800	ENO1	2023	3.74627	0.00020389	0.00651826		3.6	0.0003	0.002		3.81943	0.000153449	3.898	0.000113107	3.75115	0.000200145
ENSG00000055044	NOP58	51602	3.7462	0.000203946	0.00649518		4.79	0	0		3.54696	0.000432561	4.19198	3.38337e-05	3.78058	0.000178572
ENSG00000175265	GOLGA8A	23015	3.74553	0.000204473	0.0064996		NA	NA	NA		4.03945	6.3455e-05	3.73835	0.000211282	3.82118	0.000152399
ENSG00000169914	OTUD3	23252	3.74498	0.000204908	0.00650107		3.24	0.0012	0.006		3.37971	0.000791839	3.41416	0.000702889	3.74933	0.000201553
ENSG00000044446	PHKA2	5256	3.74397	0.000205707	0.00651405		NA	NA	NA		3.40138	0.000733151	3.45004	0.000618075	3.7368	0.000211529
ENSG00000115307	AUP1	550	3.74355	0.000206034	0.00651208		3.86	0.0001	0.001		3.17628	0.0015992	3.65254	0.00029297	3.73356	0.000214182
ENSG00000167771	RCOR2	283248	3.74131	0.000207822	0.0065562		2.99	0.0028	0.011		3.1445	0.00177904	3.29824	0.00105699	3.7396	0.00020926
ENSG00000064961	HMG20B	10362	3.73791	0.000210561	0.00661764		2.57	0.0102	0.032		3.11474	0.00196424	3.85143	0.000136026	3.74012	0.000208841
ENSG00000111716	LDHB	3945	3.73788	0.000210592	0.0066062		-1.72	0.0856	0.173		4.3425	1.75876e-05	3.80376	0.000163986	3.78675	0.00017434
ENSG00000099804	CDC34	997	3.73564	0.000212414	0.00665086		5.78	0	0		3.39238	0.000757025	3.62027	0.000330764	3.75623	0.000196252
ENSG00000178814	OPLAH	26873	3.73477	0.000213127	0.00666071		0.83	0.4073	0.551		3.51315	0.000489748	3.41297	0.000705895	3.73625	0.000211972
ENSG00000124222	STX16	8675	3.73295	0.000214621	0.00667001		1.71	0.0877	0.177		3.43372	0.000653094	3.21531	0.00140522	3.7241	0.000222114
ENSG00000124574	ABCC10	89845	3.73286	0.000214695	0.00665991		1.13	0.2566	0.397		3.7973	0.000167322	3.62677	0.000322795	3.7579	0.000194989
ENSG00000117360	PRPF3	9129	3.73231	0.000215148	0.00666162		2	0.046	0.107		3.00798	0.00278435	3.66931	0.000274976	3.73167	0.000215743
ENSG00000131584	ACAP3	116983	3.73077	0.000216427	0.00667649		0.63	0.5268	0.66		3.51221	0.000491441	3.43883	0.000643481	3.72486	0.000221462
ENSG00000168061	SAC3D1	29901	3.7292	0.000217743	0.00668011		4.17	0	0		2.98207	0.00302579	3.79097	0.000172368	3.72126	0.000224545
ENSG00000170312	CDK1	983	3.72841	0.0002184	0.006688		10.82	0	0		3.08182	0.00218966	3.71482	0.000231233	3.72075	0.000224984
ENSG00000123219	CENPK	64105	3.72778	0.000218928	0.00669192		5	0	0		3.19626	0.00149491	3.75868	0.000195352	3.72407	0.000222131
ENSG00000215252	GOLGA8B	101930583	3.72692	0.000219659	0.006702		2.3	0.0213	0.059		3.75371	0.000198173	3.41078	0.000711428	3.74094	0.000208181
ENSG00000010292	NCAPD2	9918	3.72307	0.000222927	0.00678933		7.92	0	0		3.10051	0.00205889	3.64603	0.000300255	3.71573	0.000229353
ENSG00000109084	TMEM97	27346	3.71917	0.00022629	0.00687922		6.8	0	0		2.8896	0.00405246	3.56597	0.000404854	3.72547	0.000220947
ENSG00000130810	PPAN	692312	3.71567	0.000229341	0.00694669		5.47	0	0		3.34015	0.000910353	3.40291	0.000731659	3.7313	0.000216049
ENSG00000100068	LRP5L	91355	3.71418	0.000230656	0.00697391		0.91	0.3638	0.509		3.56251	0.00040841	3.28503	0.00110647	3.71277	0.000231968
ENSG00000104885	DOT1L	84444	3.71242	0.000232221	0.00699591		4.25	0	0		3.23228	0.00132258	3.4978	0.000519931	3.70823	0.000236036
ENSG00000197063	MAFG	4097	3.71156	0.000232982	0.00699364		2.87	0.0041	0.015		3.56782	0.000400471	3.38634	0.000776024	3.70718	0.000236987
ENSG00000102125	TAZ	6901	3.71153	0.000233009	0.00698191		NA	NA	NA		3.54454	0.000436436	3.42115	0.000685575	3.72152	0.000224319
ENSG00000128965	CHAC1	79094	3.71084	0.000233625	0.00698786		3.87	0.0001	0.001		3.85798	0.000131846	3.51649	0.000485647	3.70731	0.000236872
ENSG00000148200	NR6A1	2649	3.70836	0.000235856	0.00704198		7.69	0	0		3.34288	0.000901667	3.35523	0.000866153	3.7025	0.000241261
ENSG00000171316	CHD7	55636	3.70747	0.00023666	0.00705339		3.14	0.0017	0.007		3.70689	0.000237245	3.58797	0.000373126	3.70322	0.000240602
ENSG00000100941	PNN	5411	3.70576	0.000238208	0.0070743		2.09	0.0364	0.089		3.4319	0.000657378	3.31379	0.00100135	3.72087	0.000224877
ENSG00000169174	PCSK9	255738	3.70546	0.000238479	0.00706982		-2.58	0.01	0.032		3.70035	0.000243255	3.12139	0.00192616	3.70333	0.000240499
ENSG00000165480	SKA3	221150	3.70452	0.000239341	0.00707028		10.48	0	0		3.08022	0.00220118	3.58918	0.000371456	3.69466	0.00024859
ENSG00000089048	ESF1	51575	3.70401	0.000239811	0.00707168		4.08	0	0		3.5825	0.000379232	3.6942	0.000250176	3.72223	0.00022371
ENSG00000179774	ATOH7	220202	3.70375	0.000240049	0.00706622		5.03	0	0		3.48882	0.000535203	2.8255	0.0049491	3.69715	0.00024624
ENSG00000087087	SRRT	51593	3.70358	0.000240199	0.00705823		3.34	0.0009	0.004		3.18002	0.00157921	3.48651	0.000541712	3.70402	0.000239866
ENSG00000149231	CCDC82	79780	3.6989	0.000244533	0.00709825		-0.97	0.3308	0.476		4.48697	9.28549e-06	3.42218	0.000683035	3.73524	0.000212802
ENSG00000196196	HRCT1	646962	3.69446	0.000248709	0.00720695		0.96	0.3376	0.483		4.08399	5.2804e-05	3.4574	0.000601896	3.72032	0.000225352
ENSG00000161013	MGAT4B	11282	3.69303	0.000250073	0.00723394		4.26	0	0		3.26354	0.00118812	3.59002	0.000370291	3.7022	0.000241543
ENSG00000143793	C1orf35	79169	3.68765	0.000255256	0.00737112		3.73	0.0002	0.001		3.01449	0.00272644	3.5976	0.000359994	3.68184	0.000261025
ENSG00000173261	PLAC8L1	153770	3.68629	0.00025658	0.00739659		2.92	0.0036	0.014		3.38475	0.000777818	3.48205	0.000550565	3.66636	0.000276821
ENSG00000113368	LMNB1	4001	3.68235	0.000260452	0.00749528		7.96	0	0		3.04147	0.00249832	3.68153	0.000262523	3.67831	0.000264554
ENSG00000167085	PHB	5245	3.67885	0.000263942	0.00758266		5.28	0	0		3.195	0.00150129	3.95844	8.87783e-05	3.68644	0.000256497
ENSG00000138587	MNS1	55329	3.67799	0.000264806	0.00759444		4.23	0	0		3.39221	0.000757473	3.65787	0.000287137	3.66772	0.000275402
ENSG00000085840	ORC1	4998	3.67675	0.000266056	0.00761721		8.19	0	0		3.03643	0.00253952	3.60188	0.000354291	3.67224	0.00027072
ENSG00000167977	KCTD5	54442	3.67527	0.000267555	0.00764704		3.99	0.0001	0.001		3.43183	0.000657549	3.4478	0.000623079	3.66701	0.000276147
ENSG00000185298	CCDC137	339230	3.66971	0.000273257	0.00777016		4.77	0	0		3.40307	0.000728757	3.23734	0.0013036	3.66608	0.000277116
ENSG00000071564	TCF3	6929	3.66967	0.000273303	0.00775828		4.91	0	0		3.34976	0.000880131	3.59304	0.000366163	3.67097	0.000272029
ENSG00000198952	SMG5	23381	3.66953	0.000273448	0.00774924		6.28	0	0		3.2361	0.00130542	3.60728	0.000347229	3.68834	0.000254654
ENSG00000145220	LYAR	55646	3.66944	0.000273541	0.00773876		7.49	0	0		3.7943	0.00016929	3.96686	8.58139e-05	3.734	0.000213818
ENSG00000175634	RPS6KB2	6199	3.66553	0.000277628	0.00782788		0.94	0.3453	0.491		3.17889	0.0015852	3.36422	0.000839146	3.66141	0.000282062
ENSG00000197172	MAGEA6	4105	3.66395	0.00027929	0.00786149		NA	NA	NA		3.6825	0.000260375	3.1378	0.00182393	3.66091	0.000282595
ENSG00000164411	GJB7	375519	3.66247	0.000280856	0.0078923		5.08	0	0		3.35306	0.000869972	3.64207	0.00030476	3.65543	0.000288516
ENSG00000185684	EP400NL	347918	3.65705	0.000286681	0.00804246		1.46	0.1454	0.26		3.45956	0.000595068	3.58998	0.000370356	3.65804	0.000285688
ENSG00000090097	PCBP4	57060	3.65549	0.000288374	0.0080764		1.95	0.0513	0.117		3.465	0.000583482	3.29891	0.00105454	3.64514	0.000299942
ENSG00000120324	PCDHB10	56127	3.65494	0.000288976	0.00807972		-0.26	0.795	0.868		3.50764	0.000499713	2.99396	0.00291891	3.65564	0.000288285
ENSG00000101945	SUV39H1	6839	3.65365	0.000290386	0.00810559		NA	NA	NA		3.11859	0.00193933	3.87301	0.000124908	3.64587	0.000299118
ENSG00000181773	GPR3	2827	3.65252	0.000291627	0.00812666		4.71	0	0		3.41029	0.000710243	3.12015	0.00193414	3.68733	0.000255637
ENSG00000144354	CDCA7	83879	3.6512	0.000293083	0.00815365		1.65	0.0994	0.195		3.20268	0.00146272	3.57426	0.000392616	3.68252	0.000260353
ENSG00000109065	NAT9	26151	3.6477	0.00029699	0.00824864		5.31	0	0		3.17247	0.00161987	3.40422	0.000728258	3.64609	0.000298878
ENSG00000130675	MNX1	3110	3.64551	0.000299451	0.00830318		-1.64	0.1011	0.197		3.29098	0.00108067	3.48657	0.000541596	3.66118	0.000282307
ENSG00000178307	TMEM11	8834	3.64492	0.000300115	0.00830781		3.63	0.0003	0.002		3.30337	0.00103517	3.82307	0.000152063	3.64365	0.000301632
ENSG00000204956	PCDHGA1	56114	3.64185	0.000303609	0.00839064		3.79	0.0002	0.001		3.05031	0.00242749	3.23521	0.00131309	3.61644	0.000334114
ENSG00000106077	ABHD11	83451	3.64082	0.000304791	0.00838174		2.9	0.0038	0.014		2.96922	0.00315263	3.50327	0.000509666	3.63478	0.000311881
ENSG00000174607	UGT8	7368	3.64059	0.00030505	0.0083751		0.04	0.9697	0.983		3.58323	0.000378206	3.46984	0.000575447	3.71818	0.000227209
ENSG00000162073	PAQR4	124222	3.63886	0.000307045	0.00841604		2.5	0.0126	0.038		3.04433	0.00247518	3.34896	0.000885459	3.63118	0.000316135
ENSG00000128272	ATF4	468	3.63875	0.000307178	0.00840593		1.2	0.2289	0.364		3.57077	0.000396105	3.28062	0.00112348	3.63747	0.000308738
ENSG00000166986	MARS	102465454	3.63691	0.000309311	0.00845046		7.03	0	0		3.38227	0.000784685	3.51032	0.000496731	3.63511	0.000311501
ENSG00000040608	RTN4R	65078	3.63557	0.000310871	0.00847923		4.21	0	0		2.98428	0.00300451	3.67035	0.000273895	3.63438	0.000312348
ENSG00000104835	SARS2	54938	3.63049	0.000316874	0.00861486		-0.08	0.9365	0.962		3.21577	0.00139911	3.29742	0.00105999	3.62886	0.000318905
ENSG00000107404	DVL1	1855	3.62692	0.000321157	0.00868891		3.04	0.0024	0.01		3.21044	0.00142471	3.07418	0.00225055	3.61903	0.000330882
ENSG00000111602	TIMELESS	8914	3.62424	0.000324404	0.00876257		8.58	0	0		2.99402	0.00291215	3.48463	0.000545437	3.61372	0.000337537
ENSG00000129173	E2F8	79733	3.62292	0.000326017	0.00879195		6.5	0	0		2.87726	0.00421123	3.56726	0.000402914	3.61792	0.000332271
ENSG00000198837	DENND4B	9909	3.62217	0.000326932	0.00880242		1.63	0.1027	0.2		3.41817	0.000690509	3.44017	0.000640403	3.61837	0.000331704
ENSG00000124571	XPO5	57510	3.62086	0.000328544	0.0088316		7.91	0	0		3.00304	0.00282893	3.41452	0.000701995	3.62017	0.000329478
ENSG00000140829	DHX38	9785	3.61958	0.000330127	0.00885992		1.94	0.0528	0.12		3.42445	0.000675176	3.34628	0.000893821	3.62489	0.000323698
ENSG00000100479	POLE2	5427	3.61931	0.000330453	0.00885444		6.16	0	0		2.9632	0.00321365	3.34352	0.000902536	3.61301	0.000338439
ENSG00000166451	CENPN	55839	3.61922	0.000330561	0.00884317		9.11	0	0		3.24593	0.00126222	3.7314	0.000216996	3.61202	0.000339686
ENSG00000065665	SEC61A2	55176	3.61841	0.000331571	0.00885601		7.11	0	0		3.20279	0.00146219	3.14901	0.00175696	3.61086	0.000341173
ENSG00000169718	DUS1L	64118	3.61766	0.000332505	0.0088668		3.03	0.0025	0.01		3.21993	0.00137946	3.27923	0.00112886	3.61357	0.000337722
ENSG00000221978	CCNL2	81669	3.61295	0.000338429	0.00898181		2.81	0.0049	0.018		3.47845	0.00055573	3.18904	0.00153596	3.61348	0.00033784
ENSG00000100038	TOP3B	8940	3.61267	0.000338773	0.00897668		1.99	0.0463	0.108		3.34979	0.000880041	3.47297	0.00056898	3.61235	0.000339272
ENSG00000174177	CTU2	348180	3.61014	0.000341999	0.00904782		5.34	0	0		3.42292	0.000678887	3.53154	0.000459598	3.61123	0.000340693
ENSG00000130829	DUSP9	1852	3.608	0.000344748	0.00910614		NA	NA	NA		3.29288	0.00107355	3.4744	0.00056603	3.60948	0.00034294
ENSG00000142330	CAPN10	11132	3.6061	0.000347206	0.0091566		2.59	0.0096	0.031		3.39751	0.000743342	3.21541	0.00140471	3.60835	0.000344391
ENSG00000170638	TRABD	80305	3.6059	0.000347464	0.00914896		1.72	0.085	0.173		3.34825	0.000884832	3.45259	0.000612413	3.60677	0.00034643
ENSG00000169972	PUSL1	126789	3.60528	0.000348271	0.00915579		4.88	0	0		3.22303	0.00136496	3.42391	0.000678842	3.60159	0.000353197
ENSG00000165030	NFIL3	4783	3.6043	0.000349549	0.00917497		1.11	0.2664	0.408		4.33217	1.8397e-05	3.55529	0.000421147	3.60323	0.000351035
ENSG00000149091	DGKZ	8525	3.60373	0.000350295	0.00918015		0.97	0.3314	0.476		3.58016	0.000382551	3.56245	0.000410147	3.60229	0.00035228
ENSG00000166133	RPUSD2	27079	3.59999	0.00035522	0.00928011		2.69	0.0072	0.024		3.1473	0.00176251	3.33885	0.000917407	3.59233	0.000365606
ENSG00000184428	TOP1MT	116447	3.59953	0.000355834	0.00928166		2.75	0.0061	0.021		2.96884	0.00315643	3.63963	0.000307572	3.59689	0.000359451
ENSG00000187531	SIRT7	51547	3.59847	0.000357249	0.00930407		0.76	0.4492	0.591		3.39534	0.000749089	3.56194	0.000410923	3.59998	0.000355328
ENSG00000185324	CDK10	8558	3.59694	0.000359285	0.00932801		-0.33	0.7427	0.832		3.28996	0.00108451	3.32698	0.000956319	3.58968	0.000369233
ENSG00000108039	XPNPEP1	7511	3.59401	0.000363236	0.00941598		0.69	0.4882	0.627		3.45164	0.000612324	3.70662	0.000238596	3.62043	0.000329159
ENSG00000127054	CPSF3L	102465435	3.59356	0.000363843	0.00941712		2.43	0.0153	0.045		3.05503	0.00239038	3.38393	0.000782676	3.58714	0.000372748
ENSG00000135916	ITM2C	81618	3.59144	0.000366732	0.00947722		2.31	0.0211	0.058		4.06456	5.72238e-05	3.05854	0.00236865	3.59519	0.000361728
ENSG00000197912	SPG7	101930112	3.58648	0.000373569	0.00959457		0.14	0.8925	0.934		3.39814	0.000741658	3.22406	0.001364	3.58055	0.000381997
ENSG00000203485	INF2	64423	3.5857	0.000374655	0.00960773		1	0.3176	0.463		3.64195	0.000303572	3.38135	0.000789855	3.58004	0.000382715
ENSG00000171163	ZNF692	55657	3.58445	0.0003764	0.00963769		1.64	0.1017	0.198		3.19085	0.0015225	3.35174	0.000876851	3.57779	0.000385932
ENSG00000038358	EDC4	23644	3.58342	0.00037785	0.00966003		2.92	0.0035	0.014		3.25578	0.00122028	3.32011	0.000979561	3.58016	0.000382549
ENSG00000213967	ZNF726	730087	3.5806	0.000381831	0.00973203		NA	NA	NA		3.25347	0.00123	3.6518	0.000293796	3.59102	0.000367401
ENSG00000073008	PVR	5817	3.57948	0.000383417	0.00974275		5.86	0	0		3.66785	0.00027527	3.78778	0.000174519	3.59189	0.000366208
ENSG00000136699	SMPD4	55627	3.57738	0.000386421	0.00980418		7.2	0	0		2.8029	0.00529356	3.32683	0.000956818	3.57143	0.000395138
ENSG00000154760	SLFN13	146857	3.57283	0.000393004	0.00992602		0.67	0.5002	0.638		3.7379	0.00021063	3.39716	0.000746782	3.56734	0.000401183
ENSG00000145949	MYLK4	340156	3.57242	0.000393601	0.00992611		2.13	0.0332	0.083		3.39849	0.000740735	3.35981	0.000852288	3.56158	0.000409828
ENSG00000123473	STIL	6491	3.56719	0.000401296	0.0100746		8.65	0	0		2.89682	0.00396214	3.71793	0.000228504	3.55731	0.000416353
ENSG00000136938	ANP32B	10541	3.56559	0.000403695	0.0100894		4.9	0	0		3.14921	0.0017513	3.43733	0.000646967	3.56124	0.000410341
ENSG00000108344	PSMD3	5709	3.56221	0.000408768	0.0102009		8.89	0	0		3.0356	0.00254638	3.48515	0.000544391	3.57514	0.000389738
ENSG00000117013	KCNQ4	9132	3.56011	0.000411954	0.0102498		-1.17	0.2412	0.379		3.56017	0.000411964	3.58596	0.000375925	3.59448	0.000362692
ENSG00000099974	DDTL	100037417	3.55872	0.000414084	0.0102875		2.42	0.0156	0.045		3.20097	0.00147123	3.0495	0.00243944	3.55645	0.000417674
ENSG00000138083	SIX3	6496	3.55625	0.000417887	0.0103512		3.89	0.0001	0.001		3.43394	0.000652584	3.58736	0.000373982	3.57566	0.000388984
ENSG00000116337	AMPD2	271	3.55555	0.000418959	0.0103624		5.22	0	0		3.71438	0.000230542	3.29876	0.00105506	3.58315	0.000378322
ENSG00000164438	TLX3	30012	3.55358	0.000422023	0.0104228		3.12	0.0018	0.008		3.69211	0.000251022	3.8485	0.000137604	3.56532	0.000404197
ENSG00000111641	NOP2	4839	3.55179	0.000424815	0.0104763		5.93	0	0		3.31953	0.000978473	3.33454	0.000931385	3.57819	0.000385347
ENSG00000117877	CD3EAP	10849	3.54526	0.000435178	0.0106689		7.17	0	0		3.34833	0.000884558	3.85657	0.000133295	3.55031	0.000427242
ENSG00000102384	CENPI	2491	3.54361	0.000437828	0.0107181		NA	NA	NA		2.97038	0.00314094	3.62371	0.000326529	3.53722	0.000448355
ENSG00000178821	TMEM52	339456	3.54214	0.000440216	0.0107451		5.21	0	0		3.12044	0.00192743	3.45324	0.000610987	3.53804	0.000447006
ENSG00000162227	TAF6L	10629	3.53943	0.000444627	0.0108212		1.63	0.1041	0.202		3.08023	0.00220112	3.05894	0.00236552	3.52305	0.000472308
ENSG00000167702	KIFC2	90990	3.53817	0.000446697	0.0108558		-0.2	0.8448	0.902		3.01521	0.00272015	3.2328	0.00132395	3.53178	0.000457421
ENSG00000141499	WRAP53	55135	3.53794	0.000447063	0.0108489		4.06	0	0		3.15797	0.00170069	3.41578	0.00069885	3.53453	0.000452817
ENSG00000100297	MCM5	4174	3.53678	0.000448981	0.0108797		4.6	0	0		3.0711	0.00226806	3.41806	0.000693179	3.53209	0.000456891
ENSG00000168453	HR	55806	3.53555	0.000451013	0.0109131		0.46	0.6452	0.758		3.44552	0.000625964	3.45354	0.000610338	3.57324	0.000392506
ENSG00000148308	GTF3C5	9328	3.5328	0.000455591	0.010992		4.31	0	0		3.10819	0.00200732	3.35027	0.000881369	3.52614	0.000466979
ENSG00000106246	PTCD1	100526740	3.527	0.000465406	0.0111965		2.7	0.007	0.024		3.08427	0.00217206	3.44181	0.000636627	3.52404	0.000470591
ENSG00000169684	CHRNA5	1138	3.52276	0.00047271	0.0113559		5.29	0	0		3.36318	0.000839495	3.43442	0.000653753	3.51679	0.000483266
ENSG00000141994	DUS3L	56931	3.52275	0.000472715	0.0113397		2.53	0.0113	0.035		3.01123	0.00275531	3.3352	0.000929231	3.51952	0.00047846
ENSG00000100401	RANGAP1	5905	3.52256	0.000473042	0.0113313		6.12	0	0		3.3545	0.00086557	3.34315	0.00090368	3.51511	0.000486248
ENSG00000185269	NOTUM	147111	3.5202	0.000477157	0.0114135		0.45	0.6551	0.765		3.57456	0.000390576	2.87228	0.00428471	3.53177	0.000457441
ENSG00000196123	KIAA0895L	653319	3.51851	0.000480124	0.0114517		1.3	0.1932	0.322		3.07513	0.00223829	3.01842	0.00269799	3.51849	0.000480261
ENSG00000165458	INPPL1	3636	3.51722	0.00048239	0.0114568		5.38	0	0		3.12421	0.00190351	3.09289	0.00211639	3.50584	0.000503006
ENSG00000146731	CCT6A	908	3.5172	0.000482425	0.0114413		6.03	0	0		3.16194	0.00167816	3.88512	0.000119051	3.51788	0.000481344
ENSG00000156990	RPUSD3	285367	3.51368	0.000488684	0.011557		3.68	0.0002	0.001		3.16619	0.00165439	3.2124	0.00141915	3.51562	0.000485335
ENSG00000114268	PFKFB4	5210	3.5107	0.00049404	0.0116672		2.83	0.0046	0.017		3.32208	0.000969828	3.26609	0.00118117	3.50742	0.000500109
ENSG00000087842	PIR	8544	3.50907	0.000496986	0.0117202		NA	NA	NA		3.54543	0.000435002	3.47957	0.000555525	3.50397	0.000506454
ENSG00000176244	ACBD7	414149	3.50885	0.000497385	0.0117131		5.74	0	0		3.05013	0.00242888	3.42415	0.000678257	3.50354	0.000507246
ENSG00000188883	KLRG2	346689	3.50866	0.000497738	0.0117049		8.76	0	0		3.47451	0.000563744	3.56333	0.000408824	3.53708	0.000448585
ENSG00000130734	ATG4D	84971	3.5062	0.000502236	0.0117941		2.08	0.0378	0.092		2.88766	0.00407709	3.19683	0.00149608	3.49908	0.000515567
ENSG00000215788	TNFRSF25	8718	3.50542	0.000503668	0.0118111		-0.34	0.7308	0.823		3.76492	0.00018976	3.32911	0.000949224	3.53709	0.000448568
ENSG00000114124	GRK7	131890	3.50531	0.000503858	0.011799		1.92	0.0555	0.124		2.70932	0.00701146	3.47633	0.000562086	3.51571	0.000485187
ENSG00000130703	OSBPL2	9885	3.50531	0.000503869	0.0117828		0.58	0.5598	0.688		2.89937	0.00393061	3.20395	0.00146044	3.50161	0.000510825
ENSG00000272333	KMT2B	9757	3.50285	0.000508405	0.0118722		1.01	0.3145	0.46		3.25764	0.0012125	3.37925	0.000795765	3.50523	0.000504138
ENSG00000149136	SSRP1	6749	3.50023	0.000513302	0.0119366		5.55	0	0		2.87888	0.00419001	3.35462	0.000867996	3.49483	0.00052362
ENSG00000185842	DNAH14	127602	3.49728	0.000518842	0.0120319		5.12	0	0		2.76481	0.00594061	3.08015	0.00220689	3.4995	0.000514786
ENSG00000173226	IQCB1	9657	3.49629	0.000520724	0.0120589		0.67	0.5043	0.641		3.01968	0.00268114	3.54693	0.000434318	3.56108	0.000410581
ENSG00000198055	GRK6	2870	3.49519	0.000522819	0.0120906		1.36	0.1748	0.299		3.20622	0.00144527	3.59428	0.000364466	3.49233	0.000528402
ENSG00000172893	DHCR7	1717	3.495	0.000523165	0.0120819		5.17	0	0		3.36479	0.000834741	3.29924	0.00105333	3.513	0.000490018
ENSG00000196449	YRDC	79693	3.49431	0.000524493	0.0120959		6.18	0	0		3.05569	0.00238526	3.24686	0.00126182	3.49285	0.000527404
ENSG00000184661	CDCA2	157313	3.4934	0.000526223	0.0121191		8.83	0	0		3.11531	0.00196057	3.50623	0.000504204	3.49331	0.000526523
ENSG00000197355	UAP1L1	91373	3.49338	0.00052627	0.0121035		1.19	0.2342	0.37		3.59054	0.000368057	3.20191	0.00147054	3.51281	0.000490356
ENSG00000185176	AQP12B	653437	3.49173	0.000529434	0.0121429		0.82	0.4119	0.556		3.17003	0.00163322	3.29179	0.00108089	3.48438	0.000543895
ENSG00000196363	WDR5	11091	3.491	0.000530841	0.0121584		7.91	0	0		2.99917	0.00286434	3.35479	0.000867488	3.4938	0.000525579
ENSG00000147536	GINS4	84296	3.49054	0.000531732	0.0121622		9.01	0	0		3.09275	0.00211231	3.23748	0.00130297	3.48672	0.00053929
ENSG00000187775	DNAH17	8632	3.49028	0.00053224	0.0121572		2.64	0.0084	0.028		3.71373	0.000231118	3.19537	0.00150349	3.4893	0.000534256
ENSG00000105613	MAST1	22983	3.48958	0.000533592	0.0121549		6.55	0	0		2.8118	0.00515188	2.96668	0.00318486	3.48285	0.000546931
ENSG00000188763	FZD9	8326	3.48838	0.000535926	0.0121748		4.17	0	0		3.36622	0.000830536	3.05019	0.002434	3.51001	0.000495409
ENSG00000107147	KCNT1	57582	3.4878	0.000537073	0.0121843		4.02	0.0001	0		3.54469	0.000436201	3.52808	0.000465478	3.48222	0.000548189
ENSG00000119640	ACYP1	97	3.48696	0.000538703	0.0122048		4.32	0	0		2.63959	0.00860239	3.1369	0.00182941	3.48379	0.000545078
ENSG00000204991	SPIRE2	84501	3.48625	0.000540097	0.0122198		1.78	0.0759	0.159		2.65537	0.00821645	3.11034	0.00199796	3.47974	0.000553136
ENSG00000167723	TRPV3	162514	3.48382	0.000544884	0.0122948		4.38	0	0		3.88205	0.000119847	2.94724	0.00338763	3.47883	0.00055497
ENSG00000112651	MRPL2	51069	3.48079	0.000550914	0.0123641		4.73	0	0		2.88743	0.00407999	3.37524	0.000807126	3.46735	0.000578557
ENSG00000204149	AGAP6	101060581	3.47974	0.000553027	0.0123949		0.94	0.3491	0.494		3.28805	0.00109168	3.19311	0.00151499	3.49036	0.000532203
ENSG00000159259	CHAF1B	8208	3.47972	0.000553066	0.0123792		6.73	0	0		2.7814	0.00565048	3.29546	0.00106721	3.47786	0.000556927
ENSG00000151729	SLC25A4	291	3.47678	0.00055899	0.0124951		0.78	0.4339	0.576		3.16944	0.00163646	3.77047	0.000186646	3.40561	0.000722197
ENSG00000189403	HMGB1	3146	3.47569	0.000561215	0.012528		1.02	0.3074	0.453		3.16298	0.00167232	3.33687	0.000923796	3.49528	0.000522752
ENSG00000221916	C19orf73	55150	3.47548	0.000561639	0.0125208		2.46	0.014	0.042		3.13146	0.00185814	3.13364	0.00184936	3.46595	0.000581475
ENSG00000213901	SLC23A3	151295	3.47455	0.000563537	0.0125464		-0.63	0.5284	0.662		3.29474	0.00106665	3.53693	0.000450606	3.46986	0.00057331
ENSG00000184207	PGP	283871	3.47422	0.000564207	0.0125446		5.19	0	0		2.94449	0.00341031	3.35889	0.000855063	3.46986	0.000573319
ENSG00000042286	AIFM2	84883	3.47401	0.000564634	0.0125374		1.75	0.0794	0.164		3.73085	0.000216425	2.95263	0.00333024	3.48503	0.000542626
ENSG00000131153	GINS2	51659	3.46769	0.000577715	0.0127265		7.22	0	0		2.58447	0.0100815	3.22618	0.00135418	3.4591	0.000596069
ENSG00000166415	WDR72	256764	3.46641	0.000580394	0.0127687		2.31	0.0207	0.057		3.12674	0.00188755	3.47286	0.000569199	3.53195	0.000457138
ENSG00000169598	DFFB	1677	3.4651	0.00058314	0.0128122		0.63	0.5264	0.66		3.31391	0.00099786	3.21703	0.001397	3.52644	0.000466474
ENSG00000104889	RNASEH2A	10535	3.46366	0.000586196	0.0128625		8.64	0	0		2.48947	0.0131703	3.35574	0.0008646	3.45627	0.000602173
ENSG00000144028	SNRNP200	101929240	3.46275	0.000588124	0.0128879		3.65	0.0003	0.002		2.86621	0.00435812	3.27012	0.00116489	3.45163	0.000612351
ENSG00000186352	ANKRD37	353322	3.46133	0.000591158	0.0129374		-1.86	0.0634	0.138		3.46307	0.000587569	3.10306	0.00204661	3.45644	0.000601808
ENSG00000111640	GAPDH	2597	3.46019	0.000593582	0.0129735		1.16	0.2473	0.386		3.04902	0.00243771	3.42797	0.000669043	3.45432	0.000606424
ENSG00000273154	RP4-583P15.15	54923	3.45886	0.000596446	0.0130021		NA	NA	NA		3.45627	0.00060218	3.02997	0.00259917	3.47437	0.000564018
ENSG00000043514	TRIT1	54802	3.45839	0.000597454	0.0130071		4.44	0	0		3.03776	0.00252863	3.03305	0.00257333	3.4404	0.000637616
ENSG00000144485	HES6	55502	3.45807	0.000598152	0.0130053		1.32	0.1856	0.313		2.82328	0.00497425	3.41871	0.000691574	3.46054	0.000592964
ENSG00000135374	ELF5	2001	3.45746	0.000599474	0.0130171		0.78	0.4335	0.576		3.69262	0.000250531	3.52804	0.000465551	3.50018	0.000513498
ENSG00000114767	RRP9	9136	3.45442	0.000606083	0.0131436		7.45	0	0		2.94922	0.00335959	3.31037	0.00101337	3.44385	0.000629742
ENSG00000137817	PARP6	56965	3.45267	0.000609914	0.0131925		0.89	0.3713	0.516		3.09915	0.00206821	3.26777	0.00117436	3.4515	0.000612638
ENSG00000126890	CTAG2	30848	3.45248	0.000610336	0.0131845		NA	NA	NA		3.49143	0.000530145	3.11823	0.00194647	3.45047	0.000614918
ENSG00000118193	KIF14	9928	3.45176	0.000611931	0.0131849		9.29	0	0		2.95607	0.00328735	3.4284	0.000668019	3.45407	0.00060699
ENSG00000136448	NMT1	4836	3.44898	0.00061809	0.0132834		1.43	0.1521	0.269		3.63465	0.000312032	3.45618	0.000604539	3.44158	0.000634903
ENSG00000163009	C2orf48	348738	3.4482	0.00061983	0.0133037		4.89	0	0		2.8732	0.00426465	3.23819	0.00129979	3.45235	0.000610762
ENSG00000128298	BAIAP2L2	80115	3.4452	0.000626556	0.0134308		0.83	0.4065	0.551		3.54703	0.000432457	3.19689	0.00149574	3.45334	0.000608575
ENSG00000071859	FAM50A	9130	3.44396	0.000629363	0.0134393		NA	NA	NA		3.18346	0.001561	3.54299	0.000440666	3.43997	0.0006386
ENSG00000164362	TERT	7015	3.44379	0.000629755	0.0134305		0.15	0.8811	0.926		3.18952	0.00152936	2.77608	0.0057514	3.43851	0.000641949
ENSG00000160298	C21orf58	54058	3.44143	0.000635117	0.0135276		2.8	0.0051	0.018		2.7357	0.00648231	3.19145	0.00152352	3.43644	0.000646757
ENSG00000171848	RRM2	6241	3.44014	0.000638073	0.0135388		7.88	0	0		2.97483	0.00309668	3.66663	0.000277776	3.4285	0.000665439
ENSG00000167670	CHAF1A	10036	3.43851	0.000641816	0.0135837		7.3	0	0		2.94658	0.0033878	3.34075	0.000911335	3.42944	0.000663199
ENSG00000141385	AFG3L2	10939	3.43758	0.00064398	0.0135951		4.82	0	0		3.02148	0.00266564	3.28295	0.00111445	3.44408	0.000629226
ENSG00000100036	SLC35E4	101929728	3.43741	0.00064437	0.0135691		3.08	0.0021	0.009		3.48288	0.000546874	3.27564	0.00114294	3.4441	0.000629183
ENSG00000100162	CENPM	79019	3.43651	0.000646439	0.0135956		8.34	0	0		2.95021	0.00334908	3.315	0.000997147	3.43867	0.000641591
ENSG00000176890	TYMS	7298	3.43568	0.000648373	0.0136191		5.31	0	0		2.87891	0.00418968	3.39818	0.000744063	3.42993	0.000662037
ENSG00000131650	KREMEN2	79412	3.4331	0.000654413	0.0137287		3.97	0.0001	0.001		3.40176	0.000732176	3.03595	0.00254921	3.43357	0.000653442
ENSG00000094631	HDAC6	10013	3.43157	0.000658007	0.0137696		NA	NA	NA		3.20265	0.00146289	3.1513	0.00174355	3.42526	0.000673204
ENSG00000100749	VRK1	7443	3.43135	0.000658546	0.0137636		6.75	0	0		3.13855	0.00181478	3.52448	0.000471659	3.43816	0.000642757
ENSG00000090447	TFAP4	7023	3.43126	0.000658739	0.0137504		4.22	0	0		2.4078	0.0164694	3.52316	0.000473948	3.4233	0.000677955
ENSG00000136982	DSCC1	79075	3.43022	0.000661211	0.0137848		6.95	0	0		2.85298	0.00454021	3.60852	0.000345625	3.42666	0.000669836
ENSG00000213930	GALT	2592	3.43	0.00066173	0.0137785		-0.65	0.5181	0.653		3.47123	0.00057048	3.16882	0.00164416	3.43838	0.000642255
ENSG00000140995	DEF8	54849	3.42922	0.000663584	0.0137999		0.21	0.8323	0.892		3.64739	0.000297409	3.48229	0.000550082	3.47474	0.000563269
ENSG00000239605	C2orf61	285051	3.42806	0.000666354	0.0138403		2.34	0.0196	0.055		3.34868	0.000883477	2.69523	0.00732048	3.44644	0.000623903
ENSG00000133019	CHRM3	1131	3.42695	0.000669001	0.0138608		2.79	0.0053	0.019		3.3291	0.000946299	3.19943	0.00148297	3.42261	0.000679629
ENSG00000258366	RTEL1	51750	3.42575	0.000671899	0.0138865		-2.15	0.032	0.081		3.10256	0.00204505	2.92271	0.00366022	3.42232	0.000680349
ENSG00000064547	LPAR2	9170	3.42363	0.000677002	0.0139747		2.19	0.0289	0.075		3.38217	0.000784961	3.55215	0.000426043	3.46274	0.000588274
ENSG00000156269	NAA11	84779	3.42292	0.000678734	0.0139931		3.85	0.0001	0.001		3.16067	0.00168537	3.44854	0.000621409	3.414	0.000700878
ENSG00000125459	MSTO1	55154	3.42246	0.000679847	0.0139988		4.64	0	0		2.86189	0.00441687	3.20087	0.00147576	3.41958	0.000687054
ENSG00000133422	MORC2	22880	3.41919	0.00068786	0.0141464		9.03	0	0		3.14186	0.0017948	3.23333	0.00132154	3.41374	0.000701535
ENSG00000167522	ANKRD11	29123	3.41846	0.000689664	0.0141661		1.73	0.0846	0.172		3.33007	0.000943106	3.02837	0.00261265	3.41261	0.000704375
ENSG00000150401	DCUN1D2	55208	3.41754	0.000691927	0.0141951		3.85	0.0001	0.001		2.72546	0.00668329	2.97234	0.00312791	3.41718	0.00069297
ENSG00000160447	PKN3	29941	3.41743	0.000692207	0.0141835		2.3	0.0217	0.06		3.17372	0.00161304	3.01653	0.00271451	3.46687	0.000579554
ENSG00000115866	DARS	1615	3.4083	0.000715136	0.0146175		1.01	0.3107	0.456		2.7864	0.00556564	3.53726	0.000450044	3.40345	0.000727782
ENSG00000140905	GCSH	101060817	3.40811	0.000715644	0.01461		1.92	0.0545	0.123		2.96621	0.00318297	3.5183	0.000482459	3.46025	0.000593583
ENSG00000070423	RNF126	55658	3.40581	0.000721529	0.0147121		2.05	0.0409	0.098		2.82924	0.00488431	3.18321	0.00156645	3.40681	0.000719106
ENSG00000163870	TPRA1	131601	3.40275	0.00072945	0.0148375		4.53	0	0		3.18777	0.00153842	3.24412	0.0012737	3.39689	0.000744976
ENSG00000105486	LIG1	3978	3.40235	0.00073047	0.0148402		4.53	0	0		2.69241	0.00737091	3.39847	0.000743302	3.39943	0.00073826
ENSG00000158220	ESYT3	83850	3.40078	0.000734584	0.0149056		4.79	0	0		3.31272	0.00100199	2.56416	0.0106946	3.42865	0.000665092
ENSG00000112039	FANCE	2178	3.40071	0.000734771	0.0148914		3.33	0.0009	0.004		2.54503	0.0112751	2.9449	0.00341272	3.40285	0.00072933
ENSG00000171606	ZNF274	10782	3.39948	0.000737982	0.0149383		2.35	0.0188	0.053		2.97169	0.00312783	3.33277	0.000937161	3.39259	0.000756453
ENSG00000034053	APBA2	321	3.39644	0.000746006	0.0150825		1.25	0.2112	0.343		3.97927	8.11224e-05	3.61893	0.000332425	3.49702	0.000519447
ENSG00000125454	SLC25A19	60386	3.39413	0.000752171	0.0151704		5.46	0	0		3.52516	0.000468675	3.32381	0.000966973	3.39093	0.000760927
ENSG00000163507	KIAA1524	57650	3.39284	0.000755632	0.0152036		7.82	0	0		2.96608	0.00318433	3.42528	0.000675513	3.3904	0.000762359
ENSG00000165689	SDCCAG3	10807	3.38926	0.000765286	0.0153609		6.16	0	0		3.07281	0.00225537	3.39594	0.000750014	3.3908	0.000761289
ENSG00000112029	FBXO5	26271	3.38866	0.000766945	0.0153757		4.98	0	0		2.74226	0.00635658	3.62905	0.000320049	3.38859	0.000767286
ENSG00000166123	GPT2	84706	3.38747	0.000770175	0.0154035		2.32	0.0206	0.057		3.32314	0.000966226	2.99676	0.00289282	3.40131	0.000733351
ENSG00000100263	RHBDD3	25807	3.38492	0.00077717	0.0155248		3.32	0.0009	0.004		3.15524	0.00171632	2.9167	0.00373004	3.38297	0.000782745
ENSG00000183150	GPR19	2842	3.38437	0.00077869	0.0155366		6.89	0	0		2.81998	0.00502473	2.97089	0.00314238	3.37783	0.000797132
ENSG00000185332	TMEM105	284186	3.38317	0.00078201	0.0155843		2.8	0.0051	0.018		3.20388	0.0014568	2.89584	0.00398182	3.38102	0.000788161
ENSG00000178921	PFAS	5198	3.37944	0.000792416	0.0157729		4.46	0	0		2.97159	0.0031289	3.05152	0.00242347	3.37475	0.000805865
ENSG00000132780	NASP	4678	3.37803	0.000796396	0.0158144		4.04	0.0001	0		3.14852	0.00175534	3.16014	0.00169275	3.40174	0.00073222
ENSG00000137563	GGH	8836	3.37694	0.000799475	0.0158567		3.95	0.0001	0.001		3.52279	0.000472756	3.30301	0.00103962	3.37294	0.000811038
ENSG00000130827	PLXNA3	55558	3.37386	0.000808253	0.0159363		NA	NA	NA		2.95741	0.00327334	3.34662	0.000892755	3.36624	0.000830481
ENSG00000138161	CUZD1	50624	3.37143	0.000815231	0.016055		3.54	0.0004	0.002		3.11753	0.00194614	3.22134	0.00137669	3.37449	0.000806612
ENSG00000006634	DBF4	10926	3.36942	0.000821018	0.0161309		6.22	0	0		2.78095	0.00565819	3.68674	0.000257379	3.39005	0.0007633
ENSG00000166016	ABTB2	25841	3.36623	0.000830336	0.0162949		3.88	0.0001	0.001		3.50022	0.000513424	3.17035	0.00163572	3.363	0.000840015
ENSG00000184185	KCNJ12	100996843	3.36608	0.000830766	0.0162842		3.85	0.0001	0.001		3.28377	0.00110798	3.58134	0.000382433	3.36084	0.000846436
ENSG00000272844	RP11-484K9.4	29083	3.36449	0.000835455	0.0163569		NA	NA	NA		2.71061	0.0069847	2.71552	0.00689413	3.35982	0.000849492
ENSG00000168754	FAM178B	51252	3.36425	0.000836166	0.0163517		0.41	0.6818	0.785		3.38862	0.000767192	2.73701	0.00646705	3.37696	0.000799579
ENSG00000100429	HDAC10	83933	3.36349	0.000838398	0.0163762		-0.15	0.8816	0.926		3.08955	0.0021347	3.18142	0.00157595	3.35928	0.000851111
ENSG00000189007	ADAT2	134637	3.36016	0.000848326	0.016493		0.92	0.358	0.504		3.52748	0.000464693	2.97558	0.00309572	3.41411	0.000700609
ENSG00000131165	CHMP1A	5119	3.35785	0.000855251	0.0166084		2.1	0.0362	0.089		3.01393	0.00273136	3.32186	0.000973602	3.35128	0.000875453
ENSG00000090932	DLL3	10683	3.35721	0.000857179	0.0166265		7.18	0	0		2.85995	0.00444349	3.50818	0.000500626	3.35845	0.000853622
ENSG00000183765	CHEK2	11200	3.35599	0.000860868	0.0166787		9.52	0	0		3.13837	0.00181583	3.39277	0.000758503	3.38337	0.000781609
ENSG00000167900	TK1	7083	3.35518	0.000863337	0.0166879		9.15	0	0		2.79053	0.00549641	3.29193	0.00108036	3.35431	0.000866167
ENSG00000102996	MMP15	4324	3.35496	0.000864008	0.0166815		3.51	0.0005	0.002		3.37374	0.000808752	3.34374	0.000901816	3.34907	0.000882271
ENSG00000142409	ZNF787	126208	3.35348	0.000868515	0.0167299		3.89	0.0001	0.001		2.90804	0.00382532	3.23753	0.00130274	3.34664	0.000889834
ENSG00000253729	PRKDC	5591	3.35316	0.000869509	0.0167298		5.16	0	0		2.96562	0.00318894	3.57423	0.000392655	3.35176	0.000873963
ENSG00000125846	ZNF133	7692	3.3529	0.000870303	0.0167258		1.14	0.2545	0.394		2.83478	0.00480193	3.15478	0.00172338	3.36023	0.00084828
ENSG00000154832	CXXC1	30827	3.35195	0.000873224	0.0167435		0.28	0.7824	0.859		3.10292	0.00204261	3.03004	0.00259858	3.35411	0.000866776
ENSG00000168005	C11orf84	144097	3.35116	0.000875635	0.0167705		7.06	0	0		2.86289	0.00440321	3.12305	0.00191561	3.34454	0.000896429
ENSG00000162341	TPCN2	219931	3.34705	0.000888386	0.0169564		2.79	0.0053	0.019		3.43801	0.000643109	3.24842	0.00125509	3.33951	0.000912394
ENSG00000180198	RCC1	1104	3.34639	0.00089045	0.0169764		7.98	0	0		3.02887	0.00260259	3.59947	0.000357486	3.33913	0.000913626
ENSG00000184945	AQP12A	375318	3.34465	0.000895915	0.0170612		0.09	0.9278	0.957		3.01216	0.00274701	2.99229	0.00293463	3.33777	0.000918004
ENSG00000105011	ASF1B	55723	3.34331	0.00090014	0.0171027		8.76	0	0		2.50583	0.0125849	3.17993	0.00158389	3.33024	0.000942516
ENSG00000167615	LENG8	114823	3.34191	0.000904583	0.0171481		0.8	0.421	0.564		3.16856	0.00164127	3.1233	0.00191398	3.34901	0.000882446
ENSG00000106628	POLD2	5425	3.3415	0.000905888	0.017134		3.98	0.0001	0.001		2.43337	0.0153657	3.40986	0.000713765	3.33783	0.000917791
ENSG00000213918	DNASE1	1773	3.34058	0.000908821	0.0171507		0.99	0.3244	0.47		2.62688	0.0089249	3.19413	0.0015098	3.33358	0.000931577
ENSG00000086015	MAST2	23139	3.33943	0.000912482	0.017181		5.05	0	0		2.97022	0.00314256	2.94168	0.00344766	3.32923	0.000945873
ENSG00000099904	ZDHHC8	29801	3.33818	0.000916506	0.0172373		1.87	0.0614	0.135		3.23148	0.00132621	3.11224	0.00198543	3.33331	0.000932463
ENSG00000108469	RECQL5	9400	3.33464	0.000927939	0.0174132		2.42	0.0154	0.045		2.98567	0.00299118	3.03463	0.00256015	3.33486	0.000927402
ENSG00000184163	FAM132A	388581	3.33326	0.000932453	0.0174587		5.02	0	0		3.2014	0.00146909	3.00168	0.00284748	3.33706	0.000920286
ENSG00000105401	CDC37	11140	3.33152	0.00093815	0.0175261		0.46	0.6438	0.756		3.13194	0.00185519	3.03514	0.00255591	3.33573	0.000924579
ENSG00000164649	CDCA7L	55536	3.32872	0.00094737	0.0176392		2.88	0.0041	0.015		2.81334	0.00512783	3.27778	0.00113454	3.33209	0.000936433
ENSG00000146090	RASGEF1C	255426	3.32812	0.000949367	0.0176568		2.75	0.006	0.021		4.01742	6.94488e-05	3.10074	0.00206233	3.38251	0.000784004
ENSG00000128731	HERC2	101930157	3.32786	0.00095025	0.0176535		0.85	0.3967	0.541		3.0223	0.00265855	3.21709	0.00139672	3.32308	0.000966419
ENSG00000196365	LONP1	9361	3.32675	0.000953926	0.0176825		4.15	0	0		2.93034	0.00356629	3.16456	0.00166783	3.33079	0.000940718
ENSG00000105220	GPI	2821	3.32625	0.00095559	0.0176938		2.78	0.0054	0.019		2.90277	0.00388912	3.46126	0.000593572	3.3206	0.000974847
ENSG00000129925	TMEM8A	58986	3.3227	0.000967517	0.017875		3.69	0.0002	0.001		3.13522	0.00183499	3.08984	0.00213778	3.30596	0.00102588
ENSG00000180543	TSPYL5	85453	3.32072	0.000974239	0.0179595		0.69	0.4917	0.63		3.29802	0.0010546	3.04537	0.00247243	3.31747	0.000985548
ENSG00000135454	B4GALNT1	2583	3.32052	0.000974941	0.0179527		3.83	0.0001	0.001		3.41067	0.000709271	2.94193	0.00344501	3.32142	0.000972059
ENSG00000104419	NDRG1	10397	3.31831	0.000982493	0.0180718		0.63	0.53	0.663		2.96344	0.00321119	3.23529	0.00131275	3.32362	0.000964602
ENSG00000105364	MRPL4	51073	3.31823	0.000982763	0.0180371		4.89	0	0		2.69523	0.00730979	3.31521	0.000996439	3.31228	0.00100355
ENSG00000129749	CHRNA10	57053	3.31569	0.000991502	0.0181576		-0.53	0.5955	0.718		3.09788	0.00207688	2.83888	0.00475015	3.30338	0.00103511
ENSG00000136950	ARPC5L	81873	3.31405	0.000997185	0.0182019		4.29	0	0		3.25843	0.00120921	3.34338	0.000902978	3.31485	0.000994603
ENSG00000141577	AZI1	22994	3.31271	0.00100185	0.0182671		3.81	0.0001	0.001		2.6815	0.0076114	3.21077	0.00142704	3.31183	0.00100514
ENSG00000197070	ARRDC1	92714	3.31211	0.00100394	0.0182853		0.55	0.5796	0.704		2.85864	0.00446149	3.19299	0.00151561	3.30781	0.00101928
ENSG00000102898	NUTF2	128322	3.3121	0.00100397	0.018266		NA	NA	NA		2.99566	0.00289683	3.58591	0.000376001	3.30294	0.00103672
ENSG00000196653	ZNF502	91392	3.31182	0.00100496	0.0182641		0.14	0.8895	0.932		3.29805	0.00105449	3.19734	0.00149347	3.31764	0.00098496
ENSG00000135521	LTV1	84946	3.3108	0.00100853	0.0183091		5.14	0	0		3.31777	0.000984502	3.45573	0.000605535	3.37735	0.000798487
ENSG00000004777	ARHGAP33	115703	3.30749	0.00102026	0.0185018		2	0.0459	0.107		2.59622	0.00974847	3.28496	0.00110672	3.30196	0.00104024
ENSG00000131504	DIAPH1	1729	3.30588	0.00102597	0.0185852		3.41	0.0006	0.003		3.3358	0.000924356	3.26113	0.00120151	3.30315	0.00103596
ENSG00000172244	C5orf34	375444	3.30315	0.00103576	0.0187221		5.92	0	0		2.78514	0.00558681	3.3024	0.00104182	3.31425	0.000996675
ENSG00000177291	GJD4	219770	3.3024	0.00103847	0.0187509		1.59	0.1125	0.214		2.93483	0.00351607	3.03723	0.00253867	3.30233	0.00103893
ENSG00000161267	BDH1	622	3.30207	0.00103968	0.0187523		-1.59	0.1122	0.213		2.72796	0.00663386	2.62591	0.00896215	3.31265	0.00100224
ENSG00000183837	PNMA3	29944	3.30061	0.00104496	0.0188071		NA	NA	NA		3.2164	0.00139616	3.11543	0.00196457	3.31066	0.00100921
ENSG00000135473	PAN2	9924	3.29977	0.00104802	0.0188419		0.49	0.6276	0.744		2.95285	0.00332108	2.89603	0.00397947	3.29617	0.00106139
ENSG00000215440	NPEPL1	100652930	3.29697	0.00105823	0.0189846		-0.9	0.3662	0.511		3.02047	0.00267436	2.85989	0.00445231	3.28951	0.0010862
ENSG00000133275	CSNK1G2	1455	3.2965	0.00105998	0.0189752		3.28	0.001	0.005		3.2641	0.00118582	3.10289	0.00204775	3.29254	0.00107485
ENSG00000046651	OFD1	8481	3.29575	0.00106274	0.018984		NA	NA	NA		3.07997	0.00220297	3.07027	0.00227958	3.35348	0.000868694
ENSG00000070669	ASNS	440	3.2925	0.00107479	0.0191582		4.04	0.0001	0		2.73409	0.00651367	3.37918	0.000795944	3.2828	0.0011117
ENSG00000109576	AADAT	51166	3.29232	0.00107544	0.0191495		0.06	0.956	0.974		3.49534	0.000522646	2.77872	0.00570578	3.24346	0.00127293
ENSG00000087266	SH3BP2	6452	3.29203	0.00107654	0.0191488		1.96	0.0504	0.115		3.89244	0.000114995	2.80463	0.00527465	3.29982	0.00104801
ENSG00000214946	TBC1D26	101930296	3.29013	0.00108366	0.0192344		1.91	0.0559	0.125		2.84273	0.00468593	2.93567	0.00351383	3.28538	0.00110183
ENSG00000175376	EIF1AD	84285	3.28531	0.0011019	0.019496		5.88	0	0		2.62914	0.00886689	3.428	0.00066896	3.28289	0.00111135
ENSG00000172273	HINFP	25988	3.28282	0.00111144	0.019644		2.81	0.005	0.018		2.7986	0.00536334	3.0788	0.0022167	3.2781	0.00112992
ENSG00000188486	H2AFX	3014	3.28216	0.00111399	0.0196683		6.64	0	0		2.50669	0.0125548	3.23175	0.00132872	3.28866	0.00108938
ENSG00000177181	RIMKLA	284716	3.28149	0.00111658	0.0196932		0.21	0.8325	0.892		2.53072	0.0117386	2.90851	0.00382712	3.26137	0.00119704
ENSG00000171612	SLC25A33	84275	3.27815	0.00112953	0.0199006		7.01	0	0		3.28383	0.00110776	2.85009	0.00458902	3.27579	0.00113899
ENSG00000132423	COQ3	51805	3.27687	0.00113453	0.0199468		3.5	0.0005	0.003		2.94916	0.00336026	3.29133	0.00108259	3.30077	0.00104454
ENSG00000136098	NEK3	4752	3.27499	0.00114191	0.0200344		3.26	0.0011	0.005		3.40361	0.000727352	3.03659	0.00254396	3.30359	0.00103436
ENSG00000124535	WRNIP1	56897	3.26989	0.00116221	0.0203052		4.91	0	0		2.51536	0.0122545	3.00373	0.00282879	3.25958	0.00120443
ENSG00000110844	PRPF40B	25766	3.2688	0.00116658	0.0203604		2.52	0.0117	0.036		2.80466	0.00526534	3.1563	0.00171466	3.25169	0.00123752
ENSG00000165684	SNAPC4	6621	3.26849	0.00116783	0.0203609		4.27	0	0		2.83701	0.00476917	3.0225	0.00266275	3.26157	0.00119622
ENSG00000105997	HOXA3	3200	3.26838	0.00116828	0.0203475		1.83	0.0672	0.144		3.84717	0.000137594	2.95713	0.00328302	3.30316	0.00103591
ENSG00000073792	IGF2BP2	10644	3.26719	0.00117308	0.0204099		4.5	0	0		3.52741	0.000464811	2.60206	0.00959881	3.26793	0.00117027
ENSG00000103091	WDR59	79726	3.26634	0.00117652	0.0204485		1.85	0.0641	0.139		2.80051	0.00533221	3.25533	0.00122568	3.26536	0.00118068
ENSG00000069482	GAL	51083	3.26561	0.00117948	0.0204787		5.26	0	0		3.73514	0.000212879	3.02098	0.00267578	3.26443	0.00118448
ENSG00000148942	SLC5A12	159963	3.26398	0.0011861	0.0205723		5.68	0	0		2.72909	0.00661153	3.03662	0.00254374	3.25927	0.00120572
ENSG00000204954	C12orf73	728568	3.26373	0.00118715	0.0205691		5.71	0	0		2.45444	0.0145057	3.03981	0.00251751	3.24735	0.0012561
ENSG00000121716	PILRB	102466747	3.26233	0.00119285	0.0206251		NA	NA	NA		3.15996	0.00168939	3.017	0.00271042	3.27087	0.00115849
ENSG00000266733	TBC1D29	26083	3.26149	0.00119634	0.020664		1.47	0.1412	0.255		3.16307	0.00167186	3.01829	0.00269917	3.25487	0.00122407
ENSG00000197576	HOXA4	3201	3.26137	0.00119682	0.020651		3.52	0.0004	0.002		4.25277	2.5924e-05	2.94479	0.00341398	3.29152	0.00107865
ENSG00000221995	TIAF1	9220	3.25918	0.00120588	0.0207858		-2.57	0.0101	0.032		3.38961	0.00076451	3.21329	0.00141488	3.25159	0.00123793
ENSG00000119760	SUPT7L	9913	3.25657	0.00121674	0.02093		1.21	0.2267	0.362		2.96236	0.00322227	3.27516	0.00114483	3.25099	0.00124052
ENSG00000133119	RFC3	5983	3.25648	0.0012171	0.0209147		7.09	0	0		2.45251	0.0145829	3.1701	0.00163713	3.25473	0.00122469
ENSG00000100167	SEPT3	55964	3.25543	0.0012215	0.0209471		8.35	0	0		2.58046	0.0101974	2.88833	0.00407618	3.25735	0.00121368
ENSG00000109674	NEIL3	55247	3.25462	0.00122491	0.0209626		6.68	0	0		2.60108	0.0096136	3.38033	0.000792715	3.22079	0.00137541
ENSG00000141127	PRPSAP2	5636	3.25288	0.00123228	0.0210673		3.98	0.0001	0.001		2.59297	0.00983945	2.98112	0.00304144	3.24669	0.00125891
ENSG00000174371	EXO1	9156	3.2475	0.00125522	0.021372		9.3	0	0		2.6975	0.0072609	3.28114	0.00112143	3.24373	0.00127178
ENSG00000137142	IGFBPL1	347252	3.24721	0.00125646	0.0213713		2.93	0.0034	0.013		2.55804	0.0108683	3.04469	0.00247793	3.24465	0.00126777
ENSG00000097021	ACOT7	11332	3.2456	0.00126342	0.0214679		4.23	0	0		3.076	0.00223189	3.54848	0.000431844	3.23794	0.00129724
ENSG00000215041	NEURL4	84461	3.24099	0.00128355	0.0216996		2.33	0.0201	0.056		3.03334	0.00256517	3.01526	0.00272569	3.23827	0.00129575
ENSG00000182118	FAM89A	100302132	3.24034	0.00128638	0.0217036		3.12	0.0018	0.008		4.30073	2.10868e-05	2.59616	0.00976258	3.25802	0.00121092
ENSG00000184056	VPS33B	26276	3.23953	0.00128995	0.0217419		-1.07	0.283	0.427		2.8599	0.00444411	3.16967	0.00163945	3.2346	0.00131213
ENSG00000205456	TP53TG3D	729355	3.23906	0.00129203	0.0217551		NA	NA	NA		2.92943	0.00357654	3.47189	0.000571201	3.23294	0.00131957
ENSG00000090372	STRN4	29888	3.23469	0.00131148	0.0220382		3.28	0.0011	0.005		2.78894	0.0055229	2.95628	0.00329181	3.23062	0.00133007
ENSG00000196366	C9orf163	158055	3.23425	0.00131348	0.0220497		4.55	0	0		2.57388	0.0103902	3.01229	0.00275187	3.22851	0.00133971
ENSG00000138074	SLC5A6	8884	3.23372	0.00131584	0.022067		3.3	0.001	0.005		3.40721	0.000718078	3.05616	0.00238705	3.239	0.00129254
ENSG00000135912	TTLL4	9654	3.22949	0.00133499	0.0223657		4.15	0	0		3.32899	0.000946665	3.27014	0.00116482	3.25211	0.00123573
ENSG00000168496	FEN1	2237	3.22869	0.00133867	0.0224049		7.56	0	0		2.50744	0.0125286	3.16731	0.00165249	3.2174	0.00139138
ENSG00000250067	YJEFN3	374887	3.22818	0.00134098	0.0224212		0.93	0.3522	0.498		2.95356	0.00331361	2.90536	0.00386502	3.23281	0.00132019
ENSG00000120314	WDR55	54853	3.22777	0.00134286	0.0224301		3.07	0.0022	0.009		2.78644	0.00556486	3.11149	0.00199036	3.21832	0.00138704
ENSG00000128973	CLN6	54982	3.22658	0.00134833	0.0224767		4.21	0	0		2.72202	0.00675208	3.21571	0.00140328	3.22471	0.00135718
ENSG00000100029	PES1	23481	3.22631	0.00134956	0.0224748		6.33	0	0		2.8439	0.00466905	2.98287	0.00302452	3.2218	0.00137071
ENSG00000131697	NPHP4	261734	3.22628	0.00134972	0.0224551		4.74	0	0		2.92569	0.00361895	3.02994	0.0025994	3.22137	0.00137273
ENSG00000167550	RHEBL1	121268	3.22623	0.00134995	0.0224366		3.68	0.0002	0.001		3.47263	0.000567592	3.33293	0.000936639	3.22764	0.00134368
ENSG00000141002	TCF25	22980	3.22558	0.00135294	0.0224639		-2.02	0.0438	0.103		3.33507	0.000926727	2.98652	0.00298932	3.22758	0.00134395
ENSG00000160972	PPP1R16A	84988	3.22474	0.00135684	0.0225062		0.94	0.3466	0.492		2.5133	0.0123253	2.98627	0.00299176	3.21958	0.00138113
ENSG00000063438	AHRR	57491	3.22458	0.00135756	0.022496		0.46	0.6432	0.756		3.09976	0.00206401	3.05655	0.00238405	3.2187	0.00138525
ENSG00000112578	BYSL	705	3.2245	0.00135792	0.0224797		7.27	0	0		2.72617	0.00666926	3.07069	0.00227641	3.21588	0.00139862
ENSG00000102103	PQBP1	10084	3.22405	0.00136	0.0224696		NA	NA	NA		2.59523	0.00977605	3.22725	0.00134923	3.21824	0.00138743
ENSG00000181938	GINS3	64785	3.22388	0.0013608	0.0224606		4.4	0	0		2.70542	0.00709289	3.38799	0.000771493	3.21594	0.00139833
ENSG00000185306	C12orf56	115749	3.22175	0.0013707	0.0225572		4.08	0	0		2.92927	0.00357838	3.02884	0.00260865	3.21364	0.0014093
ENSG00000213638	ADAT3	113179	3.2211	0.00137376	0.0225852		1.77	0.0771	0.161		2.84994	0.00458304	3.04107	0.00250726	3.21596	0.00139825
ENSG00000138182	KIF20B	9585	3.21845	0.0013862	0.0227451		6.67	0	0		2.94376	0.00341822	3.31506	0.00099696	3.26301	0.00119027
ENSG00000171119	NRTN	4902	3.21841	0.00138637	0.0227256		-0.24	0.807	0.876		2.65388	0.00825223	3.30836	0.00102048	3.23661	0.00130315
ENSG00000101882	NKAP	79576	3.21827	0.00138703	0.0227142		NA	NA	NA		3.03147	0.00258074	3.18169	0.0015745	3.2196	0.00138103
ENSG00000170584	NUDCD2	134492	3.21811	0.00138782	0.0227048		2.68	0.0074	0.025		2.73426	0.00651032	3.18468	0.0015587	3.25005	0.00124452
ENSG00000164758	MED30	90390	3.21697	0.00139321	0.0227263		1.79	0.0742	0.156		2.22148	0.0268382	3.44867	0.000621128	3.21315	0.00141163
ENSG00000068438	FTSJ1	24140	3.21594	0.00139811	0.0227397		NA	NA	NA		3.06871	0.00228585	3.35362	0.000871051	3.21921	0.00138287
ENSG00000102878	HSF4	3299	3.21444	0.00140523	0.0228334		0.89	0.3751	0.519		2.92992	0.00357104	2.89415	0.00400291	3.21753	0.00139076
ENSG00000205937	RNPS1	10921	3.21174	0.00141822	0.022955		5.07	0	0		2.29257	0.0223551	3.21788	0.00139301	3.20761	0.00143846
ENSG00000105671	DDX49	54555	3.2117	0.00141842	0.0229361		7.35	0	0		2.78847	0.00553073	3.17619	0.00160394	3.2013	0.0014696
ENSG00000185838	GNB1L	54584	3.21161	0.00141884	0.0229208		3.54	0.0004	0.002		3.02596	0.00262727	3.28765	0.00109649	3.21443	0.00140551
ENSG00000005194	CIAPIN1	57019	3.21107	0.00142141	0.0229402		5.43	0	0		2.90179	0.00390106	3.28769	0.00109632	3.20774	0.00143784
ENSG00000179262	RAD23A	5886	3.20953	0.00142889	0.0230164		4.29	0	0		2.57854	0.0102535	3.02673	0.00262656	3.20584	0.00144713
ENSG00000102172	SMS	6611	3.20773	0.00143763	0.0231349		NA	NA	NA		2.77188	0.00581543	3.07925	0.00221347	3.20078	0.0014722
ENSG00000112763	BTN2A1	11120	3.20753	0.00143865	0.0231291		-0.69	0.4892	0.628		3.34231	0.000903476	3.09918	0.002073	3.24376	0.00127165
ENSG00000107140	TESK1	7016	3.20681	0.00144215	0.023163		0.77	0.4388	0.581		3.04418	0.00247639	3.0278	0.00261745	3.20177	0.00146726
ENSG00000167967	E4F1	1877	3.20512	0.00145046	0.0232742		2.16	0.0308	0.079		2.42879	0.0155582	2.93565	0.00351407	3.1998	0.00147707
ENSG00000185049	NELFA	100126332	3.20401	0.00145589	0.0233389		3.91	0.0001	0.001		2.40205	0.0167267	2.95373	0.00331863	3.19313	0.0015108
ENSG00000100124	ANKRD54	129138	3.20294	0.00146121	0.0233793		2.12	0.0344	0.085		2.77618	0.00574033	3.00709	0.00279837	3.19671	0.00149264
ENSG00000164045	CDC25A	993	3.20275	0.00146216	0.0233722		9.21	0	0		2.66474	0.00799476	3.17025	0.00163629	3.19859	0.00148315
ENSG00000104957	CCDC130	81576	3.20201	0.00146582	0.0234083		-0.71	0.4787	0.619		2.86917	0.00431829	2.91638	0.00373377	3.19935	0.00147936
ENSG00000213937	CLDN9	9080	3.2014	0.00146886	0.0234345		4.55	0	0		3.01048	0.002762	3.09747	0.0020847	3.20695	0.0014417
ENSG00000172458	IL17D	53342	3.19753	0.00148823	0.0237209		5.61	0	0		3.12427	0.00190307	2.7379	0.00645002	3.2403	0.00128678
ENSG00000122386	ZNF205	7755	3.19596	0.00149616	0.0238019		2.71	0.0068	0.023		2.48719	0.013254	3.13083	0.00186671	3.18873	0.00153343
ENSG00000137073	UBAP2	55833	3.19587	0.00149662	0.0237865		3.12	0.0018	0.008		2.72251	0.00674229	2.96429	0.00320908	3.19213	0.00151594
ENSG00000114554	PLXNA1	5361	3.19551	0.00149847	0.0237709		4.79	0	0		3.3738	0.000808562	3.11349	0.00197729	3.19991	0.00147655
ENSG00000167747	C19orf48	692204	3.1934	0.00150919	0.0239182		5.05	0	0		2.47966	0.0135327	3.04196	0.00249996	3.18431	0.00155652
ENSG00000079616	KIF22	3835	3.19072	0.00152291	0.0241128		7.13	0	0		2.20303	0.0281222	3.0025	0.00284004	3.19167	0.00151829
ENSG00000122592	HOXA7	3204	3.18951	0.00152916	0.0241887		-0.23	0.819	0.884		3.38829	0.000768093	3.00388	0.00282742	3.27673	0.00113528
ENSG00000157827	FMNL2	114793	3.18891	0.00153228	0.0242153		2.68	0.0075	0.025		4.03805	6.38208e-05	2.97142	0.00313709	3.24031	0.00128674
ENSG00000167280	ENGASE	64772	3.18732	0.00154052	0.0243225		0.38	0.7024	0.802		3.09957	0.00206532	2.73089	0.00658619	3.18357	0.0015604
ENSG00000145979	TBC1D7	51256	3.18672	0.00154366	0.024349		3.75	0.0002	0.001		2.59663	0.00973684	3.49323	0.000528658	3.18292	0.0015638
ENSG00000149782	PLCB3	5331	3.18611	0.00154685	0.0243763		0.89	0.3756	0.52		2.78702	0.00555514	3.05776	0.00237466	3.19373	0.00150775
ENSG00000173457	PPP1R14B	26472	3.18532	0.00155094	0.0244178		4.48	0	0		2.98958	0.00295389	2.75752	0.00608202	3.17434	0.00160968
ENSG00000204316	MRPL38	64978	3.18498	0.00155274	0.0244231		0.03	0.9776	0.988		2.45448	0.0145044	3.12389	0.00191025	3.19718	0.00149026
ENSG00000183010	PYCR1	5831	3.18419	0.00155687	0.0244651		7.83	0	0		2.67109	0.00784743	3.11353	0.00197699	3.18148	0.00157142
ENSG00000161542	PRPSAP1	5635	3.18309	0.00156265	0.0245099		2.52	0.0117	0.036		2.76117	0.00600606	3.11686	0.00195529	3.18459	0.00155501
ENSG00000171045	TSNARE1	203062	3.18293	0.00156349	0.0245001		0.23	0.8201	0.885		2.55334	0.0110137	2.92943	0.00358361	3.17667	0.00159713
ENSG00000213648	SULT1A4	101929857	3.18243	0.00156615	0.0244958		NA	NA	NA		3.1153	0.00196058	2.70469	0.00711883	3.17844	0.00158764
ENSG00000084693	AGBL5	60509	3.18128	0.00157222	0.0245678		3.51	0.0005	0.003		2.22752	0.0264294	3.12046	0.00193212	3.16434	0.00166473
ENSG00000160285	LSS	4047	3.18078	0.00157488	0.0245864		2.48	0.0132	0.04		3.17445	0.00160907	2.77476	0.00577447	3.17426	0.00161012
ENSG00000160741	CRTC2	200186	3.18027	0.00157761	0.024606		2.41	0.0161	0.047		2.69338	0.00734981	2.95795	0.00327444	3.17757	0.00159227
ENSG00000142453	CARM1	10498	3.17631	0.00159878	0.0248898		4.95	0	0		2.76538	0.0059305	2.97609	0.00309069	3.16933	0.00163706
ENSG00000059145	UNKL	64718	3.17557	0.00160279	0.0249289		2.48	0.013	0.039		2.76649	0.00591068	2.94689	0.00339138	3.16824	0.00164303
ENSG00000248405	PRR5-ARHGAP8	553158	3.17552	0.00160308	0.0249103		NA	NA	NA		2.73436	0.00650845	3.0847	0.0021742	3.17295	0.00161721
ENSG00000148498	PARD3	56288	3.17376	0.00161259	0.0250115		3.83	0.0001	0.001		2.85959	0.00444839	2.94121	0.00345286	3.16773	0.00164585
ENSG00000101391	CDK5RAP1	51654	3.17339	0.00161457	0.0250191		3.61	0.0003	0.002		2.66191	0.00806105	3.25461	0.00122872	3.17021	0.00163219
ENSG00000168904	LRRC28	123355	3.173	0.00161672	0.0250292		-0.17	0.8671	0.917		3.38319	0.000782109	3.71218	0.000233581	3.18287	0.0015641
ENSG00000167799	NUDT8	254552	3.17225	0.00162077	0.0250456		2.36	0.0182	0.052		3.2402	0.00128724	3.02669	0.00262687	3.16641	0.00165317
ENSG00000130699	TAF4	6874	3.17099	0.00162766	0.0251288		4.88	0	0		2.16233	0.0311435	3.04293	0.00249213	3.16731	0.00164822
ENSG00000006047	YBX2	51087	3.17093	0.00162802	0.0250881		5.97	0	0		2.53879	0.0114752	3.01	0.00277232	3.16869	0.00164058
ENSG00000066651	TRMT11	60487	3.17062	0.00162973	0.0250912		-0.68	0.495	0.633		2.73134	0.00656721	3.18518	0.00155611	3.1718	0.00162351
ENSG00000133247	SUV420H2	84787	3.16881	0.00163965	0.0251976		5.12	0	0		2.50856	0.0124896	2.99905	0.00287163	3.16171	0.00167949
ENSG00000082556	OPRK1	4986	3.16871	0.00164018	0.0251825		1.89	0.0585	0.13		3.10889	0.00200269	2.89869	0.00394653	3.18341	0.00156124
ENSG00000067191	CACNB1	782	3.16758	0.00164647	0.0252327		1.3	0.1931	0.321		2.82283	0.00498108	2.78256	0.00564001	3.17289	0.00161757
ENSG00000138709	LARP1B	55132	3.1665	0.00165241	0.0252314		4.72	0	0		2.72849	0.0066233	2.89607	0.003979	3.15571	0.00171359
ENSG00000183479	TREX2	11219	3.16609	0.00165473	0.0252206		NA	NA	NA		3.07265	0.00225652	3.1257	0.00189883	3.19055	0.00152405
ENSG00000007376	RPUSD1	113000	3.16503	0.0016606	0.0252871		4.83	0	0		2.66559	0.00797481	3.28961	0.00108906	3.15968	0.00169094
ENSG00000256269	HMBS	3145	3.16363	0.00166844	0.0253833		4.89	0	0		2.7849	0.00559092	2.65509	0.00823449	3.15991	0.00168966
ENSG00000109881	CCDC34	91057	3.16328	0.00167039	0.0253899		6.03	0	0		2.51196	0.0123715	3.02958	0.00260243	3.15599	0.00171201
ENSG00000132740	IGHMBP2	3508	3.16293	0.00167236	0.0253968		1.76	0.0794	0.164		2.77384	0.00578113	2.92957	0.00358205	3.16732	0.00164812
ENSG00000113119	TMCO6	55374	3.16123	0.00168193	0.025519		1.94	0.0528	0.12		2.63207	0.00879194	2.70693	0.0070719	3.13921	0.00181077
ENSG00000128191	DGCR8	100302197	3.1609	0.00168377	0.0255237		1.03	0.3044	0.45		2.78033	0.00566882	3.01413	0.00273562	3.15941	0.00169248
ENSG00000168067	MAP4K2	5871	3.15741	0.00170361	0.0257545		4.54	0	0		3.03992	0.0025109	2.65102	0.00833276	3.17278	0.00161818
ENSG00000070476	ZXDC	79364	3.15679	0.00170716	0.0257848		3.55	0.0004	0.002		2.51955	0.0121119	3.04612	0.00246641	3.15077	0.00174215
ENSG00000145555	MYO10	4651	3.15618	0.00171064	0.025814		2.2	0.0282	0.073		3.47181	0.000569278	2.96375	0.00321466	3.17136	0.0016259
ENSG00000179051	RCC2	55920	3.15434	0.00172124	0.0259505		7.53	0	0		2.96627	0.00318236	3.04687	0.00246043	3.15133	0.00173892
ENSG00000221867	MAGEA3	4105	3.15411	0.00172252	0.0259464		NA	NA	NA		3.17388	0.00161219	2.682	0.00761118	3.15199	0.00173506
ENSG00000179750	APOBEC3B	9582	3.15224	0.00173333	0.0260623		6.81	0	0		2.97021	0.0031427	2.84103	0.00471892	3.15112	0.00174013
ENSG00000127948	POR	5447	3.15205	0.00173444	0.0260556		4.9	0	0		2.96926	0.00315219	3.01742	0.00270679	3.15592	0.0017124
ENSG00000198556	ZNF789	285989	3.15152	0.00173756	0.0260555		1.01	0.3112	0.457		2.82786	0.00490501	2.88893	0.00406864	3.16614	0.00165469
ENSG00000101365	IDH3B	3420	3.15121	0.00173935	0.026059		2.86	0.0043	0.016		2.65004	0.0083451	3.16775	0.0016501	3.14803	0.00175819
ENSG00000103326	CAPN15	6650	3.14824	0.00175669	0.0262483		2.14	0.0325	0.082		2.87467	0.00424518	2.90859	0.00382614	3.16558	0.00165779
ENSG00000151006	PRSS53	339105	3.14793	0.00175853	0.0262523		-1.26	0.2068	0.338		2.98503	0.00299727	2.78481	0.00560172	3.14555	0.00177287
ENSG00000153291	SLC25A27	9481	3.14788	0.00175884	0.0262336		-0.38	0.7044	0.803		3.27966	0.00112385	2.78239	0.00564278	3.14495	0.00177639
ENSG00000108848	LUC7L3	51747	3.14724	0.00176256	0.0262657		0.64	0.5224	0.657		2.81408	0.00511624	3.05744	0.00237715	3.16144	0.00168102
ENSG00000135722	FBXL8	55336	3.14584	0.00177086	0.0263657		-1.12	0.2639	0.406		2.70173	0.00717082	2.75104	0.00620137	3.14635	0.00176809
ENSG00000161956	SENP3	26168	3.14565	0.001772	0.0263594		7.62	0	0		2.82298	0.00497888	3.09891	0.00207484	3.15601	0.00171187
ENSG00000105397	TYK2	7297	3.1445	0.00177878	0.0264132		0.85	0.3943	0.538		3.2983	0.00105357	2.76032	0.00603107	3.15154	0.00173767
ENSG00000177606	JUN	3725	3.14426	0.00178021	0.026411		-1.28	0.2019	0.332		3.42996	0.000661971	2.88678	0.00409593	3.17036	0.00163141
ENSG00000106263	EIF3B	8662	3.14355	0.00178443	0.02645		7.22	0	0		2.75923	0.00604114	2.93689	0.00350034	3.14081	0.00180112
ENSG00000114805	PLCH1	23007	3.14217	0.0017927	0.0265491		-0.91	0.3645	0.51		3.08618	0.0021585	3.11978	0.00193645	3.1805	0.00157663
ENSG00000136518	ACTL6A	86	3.1383	0.00181599	0.0267284		6.12	0	0		2.2637	0.0240904	3.45722	0.000602293	3.14406	0.00178167
ENSG00000177106	EPS8L2	64787	3.13784	0.00181878	0.0267458		0.41	0.68	0.784		2.81875	0.00504372	2.92935	0.00358455	3.12359	0.00190743
ENSG00000146918	NCAPG2	54892	3.13739	0.00182153	0.0267392		8.79	0	0		2.54207	0.0113696	3.0177	0.00270434	3.1342	0.00184128
ENSG00000007384	RHBDF1	64285	3.13726	0.00182229	0.026727		2.1	0.0355	0.088		2.80437	0.00526994	2.56186	0.0107644	3.13512	0.00183562
ENSG00000105376	ICAM5	7087	3.13561	0.00183233	0.0268271		3.26	0.0011	0.005		3.07855	0.00221327	2.61604	0.00922089	3.14556	0.0017728
ENSG00000026559	KCNG1	3755	3.13526	0.00183449	0.0268352		2.98	0.0029	0.012		3.29044	0.00108268	3.07505	0.00224417	3.11761	0.00194565
ENSG00000244752	CRYBB2	1415	3.13423	0.0018408	0.0268571		1.62	0.1044	0.202		3.32022	0.000976136	3.12945	0.00187532	3.12892	0.00187388
ENSG00000128610	FEZF1	389549	3.13391	0.00184273	0.0268618		3.12	0.0018	0.008		2.54842	0.011168	2.98248	0.00302822	3.13229	0.00185298
ENSG00000147799	ARHGAP39	80728	3.13112	0.00185993	0.0270182		5.04	0	0		2.3271	0.0204236	3.0008	0.00285559	3.12616	0.00189117
ENSG00000125901	MRPS26	64949	3.13	0.00186692	0.0270963		3.45	0.0006	0.003		2.23643	0.025836	3.1183	0.00194601	3.12348	0.00190811
ENSG00000178381	ZFAND2A	90637	3.12822	0.001878	0.0272334		1.12	0.2638	0.405		2.8617	0.00441937	2.79606	0.00541396	3.11988	0.00193104
ENSG00000117148	ACTL8	81569	3.12811	0.0018787	0.02722		5.92	0	0		3.39013	0.000763083	3.22497	0.00135979	3.1438	0.00178322
ENSG00000185163	DDX51	317781	3.12713	0.00188484	0.0272381		1.88	0.0605	0.133		2.75033	0.0062048	2.86653	0.00436177	3.1235	0.00190799
ENSG00000173207	CKS1B	1163	3.12602	0.00189175	0.0272908		9.22	0	0		2.51269	0.0123463	3.25598	0.00122296	3.13441	0.00183994
ENSG00000138442	WDR12	55759	3.12546	0.00189528	0.0273181		6.33	0	0		2.75663	0.00608858	3.23395	0.00131877	3.13652	0.00182706
ENSG00000179913	B3GNT3	10331	3.12528	0.00189644	0.0273114		1.72	0.0861	0.174		3.48489	0.000542906	3.26608	0.00118124	3.13582	0.00183132
ENSG00000172009	THOP1	7064	3.12361	0.00190702	0.0273929		3.44	0.0006	0.003		2.73166	0.00656108	2.73934	0.00642229	3.12914	0.00187256
ENSG00000071205	ARHGAP10	79658	3.12308	0.00191038	0.0274176		-1.99	0.0463	0.108		4.1371	4.23217e-05	3.06863	0.0022918	3.13758	0.00182065
ENSG00000120440	TTLL2	83887	3.12306	0.00191049	0.0273957		-0.88	0.3801	0.525		2.72744	0.00664412	2.96321	0.00322019	3.13666	0.00182621
ENSG00000156966	B3GNT7	93010	3.12226	0.00191558	0.0274452		3.63	0.0003	0.002		3.56329	0.000407235	3.12082	0.00192979	3.16031	0.00168739
ENSG00000108465	CDK5RAP3	80279	3.12168	0.00191925	0.0274506		0.7	0.4838	0.623		2.7226	0.00674045	3.03174	0.00258427	3.1322	0.00185354
ENSG00000080189	SLC35C2	51006	3.11945	0.0019335	0.0276073		1.69	0.0913	0.183		2.63798	0.00864269	3.06152	0.00234571	3.12149	0.00192078
ENSG00000140403	DNAJA4	55466	3.11894	0.00193676	0.0276302		1.37	0.1707	0.293		2.71157	0.00696483	2.98712	0.00298364	3.11467	0.00196467
ENSG00000099194	SCD	6319	3.11829	0.001941	0.0276671		4.48	0	0		3.66578	0.00027744	2.66456	0.00801023	3.08102	0.00219542
ENSG00000099617	EFNA2	1943	3.11818	0.00194166	0.0276529		3.33	0.0009	0.004		2.87265	0.00427189	2.95261	0.00333037	3.17372	0.00161303
ENSG00000183258	DDX41	51428	3.11764	0.00194514	0.0276554		3.06	0.0022	0.009		2.46826	0.0139654	3.14969	0.00175296	3.11077	0.00199024
ENSG00000167543	TP53I13	90313	3.11705	0.00194898	0.0276865		3.51	0.0005	0.002		2.75451	0.00612744	2.71077	0.00699193	3.10577	0.00202344
ENSG00000116830	TTF2	8458	3.11564	0.00195809	0.0277923		4.03	0.0001	0		2.75053	0.00620114	3.06047	0.00235374	3.12551	0.00189528
ENSG00000196119	OR8A1	390275	3.11267	0.00197747	0.0280198		3.73	0.0002	0.001		2.73631	0.00647063	3.0323	0.00257955	3.1077	0.00201058
ENSG00000110172	CHORDC1	26973	3.11227	0.0019801	0.0280333		2.24	0.0252	0.067		3.08803	0.00214542	3.56373	0.00040821	3.11555	0.00195899
ENSG00000168395	ING5	84289	3.10962	0.00199754	0.0282084		1.52	0.1292	0.237		2.43751	0.0151932	2.77435	0.0057816	3.10844	0.00200567
ENSG00000103061	SLC7A6OS	84138	3.1095	0.00199831	0.0281955		1.6	0.1102	0.21		2.83833	0.00474987	2.93492	0.00352207	3.11243	0.00197932
ENSG00000186871	ERCC6L	54821	3.1092	0.0020003	0.0281761		NA	NA	NA		2.6285	0.00888339	3.36949	0.000823692	3.10599	0.00202199
ENSG00000116560	SFPQ	6421	3.1072	0.0020136	0.0283157		5.87	0	0		2.56661	0.0106072	2.94515	0.00341007	3.1146	0.00196516
ENSG00000165819	METTL3	56339	3.10647	0.00201846	0.0283126		1.71	0.088	0.177		2.50809	0.0125058	2.99544	0.00290512	3.10645	0.0020189
ENSG00000011426	ANLN	54443	3.10595	0.00202192	0.0283373		8.11	0	0		2.58616	0.010033	3.23388	0.00131908	3.10551	0.00202521
ENSG00000062524	LTK	4058	3.10475	0.00202998	0.0284028		-0.67	0.5034	0.64		3.35347	0.000868716	2.41114	0.0163374	3.10035	0.00206
ENSG00000072778	ACADVL	37	3.10243	0.00204562	0.0285977		-0.49	0.6243	0.741		3.27672	0.00113534	2.7962	0.00541168	3.10082	0.00205678
ENSG00000138160	KIF11	3832	3.10174	0.00205025	0.0286385		9.94	0	0		2.26279	0.0241465	3.12089	0.00192937	3.08773	0.00214753
ENSG00000132793	LPIN3	64900	3.10164	0.00205098	0.0286248		0.45	0.6554	0.765		2.66902	0.0078951	3.16238	0.00168007	3.10053	0.00205879
ENSG00000163931	TKT	7086	3.10109	0.00205471	0.0286528		4.33	0	0		2.84164	0.00470168	3.27236	0.00115596	3.09628	0.00208789
ENSG00000136930	PSMB7	5695	3.10085	0.00205631	0.0286512		5.03	0	0		2.97721	0.00307326	2.96932	0.00315816	3.09991	0.00206297
ENSG00000144524	COPS7B	64708	3.1007	0.00205732	0.0286414		3.84	0.0001	0.001		2.65311	0.00827078	3.15691	0.00171114	3.09613	0.00208888
ENSG00000005073	HOXA11	3207	3.10052	0.00205854	0.0286346		1.4	0.1606	0.28		3.10211	0.0020481	2.63492	0.00873142	3.15588	0.00171262
ENSG00000169857	AVEN	57099	3.09907	0.00206842	0.0287481		2.01	0.0442	0.104		3.83883	0.000142186	3.43647	0.000648952	3.11376	0.00197066
ENSG00000165643	SOHLH1	402381	3.09893	0.00206941	0.0286903		6.25	0	0		3.11009	0.00199472	3.15655	0.00171319	3.09766	0.0020784
ENSG00000169550	MUC15	143662	3.09868	0.00207108	0.0286659		2.31	0.0209	0.058		3.12354	0.0019077	2.61773	0.00917613	3.17515	0.0016053
ENSG00000099899	TRMT2A	27037	3.09654	0.00208578	0.0288217		1.9	0.0582	0.129		2.7715	0.00582195	2.894	0.00400474	3.09434	0.00210128
ENSG00000229676	ZNF492	57615	3.09577	0.00209111	0.0288714		3.95	0.0001	0.001		2.9527	0.00332265	3.03593	0.00254941	3.1054	0.00202592
ENSG00000176381	PRR18	285800	3.09551	0.00209289	0.0288723		4.45	0	0		3.21573	0.00139934	2.62627	0.00895287	3.16015	0.00168826
ENSG00000143179	UCK2	100500832	3.09467	0.00209869	0.0289046		NA	NA	NA		2.69108	0.00739983	3.17078	0.00163336	3.09093	0.00212498
ENSG00000189190	ZNF600	162966	3.09381	0.00210466	0.0289629		-0.46	0.6455	0.758		3.02525	0.00263331	3.51461	0.000489012	3.16592	0.00165591
ENSG00000104897	SF3A2	8175	3.09312	0.00210942	0.0290045		2.02	0.0439	0.103		2.40859	0.0164339	2.85231	0.00455781	3.09781	0.00207736
ENSG00000184954	OR6C70	390327	3.09312	0.00210946	0.0289812		2.2	0.028	0.073		2.90043	0.00391768	3.68751	0.000256621	3.08557	0.00216281
ENSG00000188878	FBF1	85302	3.09209	0.00211657	0.0290312		-0.39	0.6969	0.797		2.64687	0.00842224	2.71319	0.00694188	3.09121	0.00212304
ENSG00000159263	SIM2	6493	3.09177	0.00211882	0.0290383		3.04	0.0024	0.01		2.92688	0.00360548	3.41178	0.000708883	3.09669	0.00208502
ENSG00000158805	ZNF276	92822	3.09078	0.00212576	0.0291095		-1.09	0.2743	0.417		3.3163	0.000989595	2.89771	0.00395862	3.1283	0.00187775
ENSG00000140939	NOL3	8996	3.09	0.00213123	0.0291606		1.67	0.0948	0.188		2.46188	0.0142124	2.58323	0.0101301	3.07666	0.00222705
ENSG00000162433	AK4	100507855	3.08736	0.00214979	0.0293665		3.84	0.0001	0.001		3.16124	0.00168215	2.89124	0.00403933	3.10063	0.00205812
ENSG00000130821	SLC6A8	6535	3.08647	0.00215611	0.0294286		NA	NA	NA		2.69717	0.00726808	2.83718	0.00477507	3.10373	0.00203714
ENSG00000169692	AGPAT2	10555	3.08588	0.00216029	0.0294618		2.45	0.0145	0.043		3.07835	0.00221472	2.87231	0.00428439	3.08474	0.00216875
ENSG00000213420	GPC2	221914	3.08507	0.00216604	0.0295161		4.56	0	0		2.89685	0.00396181	2.57408	0.0103975	3.10439	0.00203272
ENSG00000262814	MRPL12	6182	3.08453	0.00216991	0.0295207		4.13	0	0		2.62854	0.00888239	2.81053	0.00518083	3.10118	0.00205437
ENSG00000187566	NHLRC1	378884	3.08235	0.00218556	0.0296372		4.18	0	0		2.67014	0.00786934	3.08311	0.00218555	3.07191	0.00226202
ENSG00000079313	REXO1	100302210	3.08234	0.00218564	0.0296142		2.1	0.0356	0.088		2.77902	0.00569124	2.72031	0.00679687	3.07829	0.00221522
ENSG00000196235	SUPT5H	6829	3.08079	0.00219674	0.0297165		3.28	0.0011	0.005		2.83355	0.00482004	2.90661	0.00384991	3.08032	0.00220044
ENSG00000166226	CCT2	10576	3.07981	0.00220384	0.0297884		4.52	0	0		2.52252	0.0120115	3.19917	0.00148428	3.07626	0.00223001
ENSG00000152256	PDK1	5163	3.07934	0.00220728	0.0298107		1.21	0.2256	0.361		2.66434	0.008004	2.77821	0.00571468	3.12526	0.00189683
ENSG00000168439	STIP1	10963	3.07703	0.00222406	0.0300132		7.63	0	0		2.50822	0.0125015	3.25557	0.00122468	3.06916	0.00228247
ENSG00000147246	HTR2C	3358	3.07365	0.00224887	0.0302746		NA	NA	NA		2.80387	0.00527796	3.07883	0.00221649	3.0645	0.00231756
ENSG00000165283	STOML2	30968	3.0732	0.00225215	0.0302944		4.19	0	0		2.55266	0.0110349	3.25961	0.0012078	3.07118	0.00226743
ENSG00000140400	MAN2C1	4123	3.07265	0.00225623	0.0303249		-1.05	0.2935	0.438		2.99177	0.00293323	2.82433	0.00496685	3.07327	0.00225198
ENSG00000065911	MTHFD2	10797	3.07259	0.00225668	0.0303066		6.57	0	0		2.99305	0.00292128	3.55357	0.00042382	3.06207	0.00233609
ENSG00000173020	ADRBK1	156	3.07063	0.00227125	0.0304777		-0.61	0.5416	0.672		2.95711	0.0032765	2.83896	0.00474905	3.06758	0.00229432
ENSG00000143321	HDGF	3068	3.07046	0.00227249	0.03047		6.88	0	0		2.45507	0.0144809	2.92878	0.00359099	3.07135	0.00226622
ENSG00000153487	ING1	3621	3.07012	0.00227501	0.0304793		0.89	0.3745	0.519		2.42599	0.0156771	2.94905	0.00336819	3.06228	0.00233444
ENSG00000130822	PNCK	139728	3.06999	0.002276	0.0304682		NA	NA	NA		2.42132	0.0158774	2.87601	0.0042354	3.07092	0.0022694
ENSG00000142544	CTU1	90353	3.06996	0.00227624	0.030447		3.88	0.0001	0.001		2.54809	0.0111784	2.93332	0.00353991	3.06151	0.00234035
ENSG00000214706	IFRD2	7866	3.06975	0.00227781	0.0304436		5.5	0	0		2.52174	0.0120378	3.05677	0.00238237	3.06841	0.00228809
ENSG00000154914	USP43	124739	3.06876	0.00228516	0.0304931		0.67	0.5042	0.641		2.66924	0.00788996	2.54505	0.011288	3.06474	0.00231575
ENSG00000121957	GPSM2	29899	3.0637	0.00232334	0.0309532		3.78	0.0002	0.001		2.44027	0.0150791	2.85452	0.00452685	3.09321	0.0021091
ENSG00000168096	ANKS3	124401	3.06366	0.00232367	0.0309329		2.15	0.0316	0.08		2.63578	0.00869799	2.93828	0.00348498	3.06298	0.00232911
ENSG00000110721	CHKA	1119	3.06199	0.00233638	0.031028		4.62	0	0		2.72565	0.00667954	2.64438	0.0084953	3.05728	0.00237288
ENSG00000103126	AXIN1	8312	3.05872	0.00236146	0.0312866		4.52	0	0		2.48604	0.0132961	2.84155	0.00471127	3.04996	0.00243022
ENSG00000103034	NDRG4	65009	3.05724	0.00237286	0.0313878		1.86	0.0627	0.137		2.9108	0.0037924	2.43901	0.0151469	3.06539	0.00231086
ENSG00000138834	MAPK8IP3	23162	3.05605	0.00238212	0.0314855		0.81	0.4194	0.563		2.72569	0.00667878	2.5209	0.0120801	3.05093	0.00242254
ENSG00000113396	SLC27A6	28965	3.05566	0.00238515	0.0315006		-0.2	0.8452	0.902		3.17011	0.00163276	2.95817	0.00327215	3.06859	0.00228675
ENSG00000105281	SLC1A5	6510	3.05543	0.00238691	0.031499		6.38	0	0		2.75359	0.00614435	2.67742	0.00771422	3.05072	0.00242419
ENSG00000146067	FAM193B	54540	3.05389	0.00239895	0.0316079		0.32	0.7511	0.838		2.85972	0.00444663	2.70344	0.00714527	3.04986	0.00243105
ENSG00000143256	PFDN2	5202	3.05319	0.00240449	0.0316559		4.29	0	0		2.59124	0.00988829	2.78351	0.00562377	3.04933	0.00243526
ENSG00000169894	MUC3A	57876	3.05062	0.00242466	0.0318463		NA	NA	NA		3.26865	0.0011674	2.89433	0.00400062	3.05208	0.00241347
ENSG00000148384	INPP5E	56623	3.04963	0.00243248	0.0319239		1.25	0.21	0.342		2.74511	0.00630262	2.7923	0.005476	3.04751	0.00244967
ENSG00000157954	WIPI2	26100	3.04705	0.00245306	0.0321436		3.4	0.0007	0.003		2.80405	0.00527501	2.92164	0.00367261	3.04146	0.00249838
ENSG00000136718	IMP4	92856	3.04697	0.00245364	0.032126		1.4	0.1606	0.28		2.4459	0.0148488	3.19014	0.00153025	3.03892	0.00251907
ENSG00000158169	FANCC	2176	3.04697	0.00245367	0.0321013		5.48	0	0		2.32875	0.020335	2.67303	0.00781403	3.03734	0.00253208
ENSG00000166261	ZNF202	7753	3.04575	0.00246348	0.0321792		2.09	0.0368	0.09		2.59496	0.00978357	2.64603	0.00845453	3.05377	0.00240025
ENSG00000099977	DDT	100037417	3.04531	0.00246698	0.0321997		2.67	0.0076	0.025		2.9375	0.00348663	2.9244	0.00364079	3.10036	0.00205991
ENSG00000087206	UIMC1	51720	3.04513	0.00246839	0.0321931		1.07	0.2846	0.429		2.72379	0.00671664	3.16102	0.00168777	3.0725	0.00225768
ENSG00000204019	CT83	203413	3.0436	0.00248074	0.0323037		NA	NA	NA		3.13447	0.00183959	2.51676	0.012221	3.08875	0.00214028
ENSG00000151503	NCAPD3	23310	3.04321	0.00248388	0.0323194		5.62	0	0		2.37272	0.0180969	2.98793	0.00297588	3.03957	0.00251379
ENSG00000111445	RFC5	5985	3.03755	0.00252998	0.0327157		5.19	0	0		2.11419	0.0350743	3.0042	0.00282449	3.02135	0.00266671
ENSG00000137504	CREBZF	58487	3.03551	0.00254677	0.0329073		1.3	0.1943	0.323		2.36243	0.0186002	2.80253	0.00530843	3.05003	0.00242971
ENSG00000077463	SIRT6	51548	3.03476	0.00255304	0.0329628		0.69	0.4886	0.627		2.73484	0.00649913	2.80694	0.00523772	3.03511	0.0025505
ENSG00000094914	AAAS	8086	3.03237	0.0025729	0.0331936		2.34	0.0194	0.054		2.47651	0.0136512	2.82604	0.00494095	3.02448	0.00263983
ENSG00000105929	ATP6V0A4	50617	3.03227	0.00257373	0.0331787		-0.99	0.3246	0.47		3.02723	0.00261642	2.70789	0.00705184	3.02501	0.00263531
ENSG00000171453	POLR1C	9533	3.02745	0.00261422	0.033623		5.62	0	0		2.50102	0.0127547	3.05789	0.00237369	3.03497	0.00255159
ENSG00000162032	SPSB3	90864	3.02721	0.00261625	0.0336232		-0.66	0.508	0.644		2.48303	0.0134075	2.71229	0.00696054	3.01956	0.00268223
ENSG00000007923	DNAJC11	55735	3.02513	0.002634	0.0337733		4.34	0	0		2.73169	0.00656051	3.05014	0.00243437	3.01764	0.00269892
ENSG00000162650	ATXN7L2	127002	3.02491	0.00263584	0.0337711		3.2	0.0014	0.006		2.67694	0.00771398	2.75515	0.0061254	3.02905	0.00260111
ENSG00000109184	DCUN1D4	23142	3.02491	0.00263584	0.0337452		-1.09	0.2771	0.42		2.65477	0.00823087	3.51728	0.000484254	3.02127	0.00266739
ENSG00000112118	MCM3	4172	3.02318	0.00265067	0.0339091		5.05	0	0		2.24376	0.0253563	3.0072	0.00279738	3.01377	0.00273278
ENSG00000172336	POP7	10248	3.02032	0.00267524	0.0341973		4.94	0	0		2.53047	0.0117467	2.92938	0.00358416	3.00716	0.0027917
ENSG00000100804	PSMB5	5693	3.01882	0.00268823	0.0343109		6.09	0	0		2.6703	0.00786559	2.73198	0.00656494	3.0122	0.0027467
ENSG00000151461	UPF2	26019	3.01785	0.00269667	0.034366		0.89	0.376	0.52		3.069	0.00228372	2.95344	0.0033217	3.04394	0.00247832
ENSG00000158079	PTPDC1	138639	3.01775	0.00269753	0.0343509		6.23	0	0		2.65491	0.00822752	2.92708	0.00361029	3.0189	0.00268791
ENSG00000181577	C6orf223	221416	3.01759	0.00269897	0.034343		0.86	0.3909	0.535		2.93974	0.00346195	2.07832	0.0382952	3.02036	0.00267529
ENSG00000166484	MAPK7	5598	3.01732	0.0027013	0.0343466		1.04	0.2994	0.444		2.70535	0.0070945	2.88678	0.00409594	3.01725	0.00270227
ENSG00000133030	MPRIP	23164	3.01693	0.00270469	0.0343635		-1.37	0.1708	0.293		2.93001	0.00357007	2.86789	0.00434347	3.01787	0.00269691
ENSG00000071626	DAZAP1	26528	3.01598	0.00271304	0.0344434		4.67	0	0		2.62846	0.00888427	2.91495	0.00375062	3.00676	0.00279525
ENSG00000080824	HSP90AA1	3320	3.01498	0.00272185	0.0345291		4.01	0.0001	0		2.85843	0.00446437	3.03568	0.00255147	3.00863	0.00277846
ENSG00000106397	PLOD3	8985	3.01202	0.00274797	0.0347813		5.61	0	0		3.00008	0.00285601	2.54949	0.0111477	3.00235	0.00283529
ENSG00000083444	PLOD1	5351	3.01023	0.00276386	0.0349559		5.3	0	0		3.5055	0.000503638	2.71349	0.00693584	3.00273	0.00283178
ENSG00000167491	GATAD2A	54815	3.01	0.00276592	0.0349556		4.61	0	0		2.69531	0.00730801	2.95271	0.00332934	3.00269	0.00283217
ENSG00000198925	ATG9A	79065	3.00924	0.00277266	0.0350143		2.78	0.0054	0.019		2.7886	0.00552855	2.82866	0.00490152	3.00036	0.00285345
ENSG00000076003	MCM6	4175	3.00723	0.00279068	0.0351886		5.99	0	0		2.37531	0.0179718	3.10339	0.00204437	3.01199	0.00274856
ENSG00000188130	MAPK12	6300	3.00663	0.00279608	0.0352037		2.86	0.0042	0.016		2.90289	0.00388755	2.6917	0.00739702	3.01076	0.00275945
ENSG00000197446	CYP2F1	1572	3.00583	0.00280333	0.0352418		-0.71	0.4804	0.621		3.34176	0.000905237	2.3687	0.0183091	3.07573	0.0022339
ENSG00000175868	CALCB	797	3.0058	0.00280357	0.0352184		4.78	0	0		3.10344	0.00203908	2.46945	0.0139346	3.02939	0.00259819
ENSG00000100445	SDR39U1	56948	3.00566	0.00280479	0.0352073		-1.33	0.1833	0.309		2.32629	0.0204669	2.74482	0.00631786	2.99892	0.00286669
ENSG00000115138	POMC	5443	3.00438	0.00281642	0.0353268		-1.57	0.1164	0.219		3.68874	0.000254268	3.10207	0.00205335	3.00825	0.00278188
ENSG00000186866	POFUT2	23275	3.00414	0.00281861	0.0353278		3.99	0.0001	0.001		2.81643	0.00507954	2.93455	0.00352623	2.99712	0.00288332
ENSG00000132612	VPS4A	27183	3.00329	0.00282629	0.0353975		2.01	0.0446	0.105		2.58547	0.0100527	2.83096	0.00486702	3.0018	0.00284024
ENSG00000145908	ZNF300	91975	3.00243	0.00283416	0.0354164		3.46	0.0006	0.003		2.65806	0.0081521	2.82205	0.00500172	3.00932	0.00277227
ENSG00000074582	BCS1L	617	3.00231	0.00283525	0.0353771		3.22	0.0013	0.006		2.64275	0.00852392	2.99393	0.00291924	2.9963	0.0028909
ENSG00000088038	CNOT3	4849	3.00176	0.00284026	0.0354132		5.33	0	0		2.30011	0.0219202	2.87583	0.00423783	2.9958	0.00289555
ENSG00000113649	TCERG1	10915	3.0011	0.00284628	0.0354354		3.54	0.0004	0.002		2.58884	0.00995651	2.97077	0.00314355	3.0514	0.00241886
ENSG00000102287	GABRE	574412	3.00095	0.00284767	0.0354264		NA	NA	NA		3.48267	0.000547301	2.90844	0.00382795	3.01465	0.00272505
ENSG00000182173	TSEN54	283989	3.00071	0.00284988	0.0354275		3.34	0.0008	0.004		2.21951	0.026973	2.66726	0.00794711	2.99768	0.0028781
ENSG00000198208	RPS6KL1	83694	2.99989	0.00285741	0.0354947		1.07	0.2841	0.428		2.73376	0.00652	2.78809	0.00554635	3.01335	0.00273651
ENSG00000126254	RBM42	79171	2.99983	0.00285794	0.0354749		3.35	0.0008	0.004		2.5005	0.0127729	2.99535	0.00290598	2.99243	0.00292708
ENSG00000130948	HSD17B3	3293	2.99835	0.00287153	0.0356172		3.54	0.0004	0.002		3.05074	0.00242408	2.7599	0.0060387	2.99722	0.00288237
ENSG00000184162	NR2C2AP	126382	2.99789	0.00287577	0.0356434		5.66	0	0		2.13658	0.0331957	2.97119	0.0031394	2.99216	0.00292963
ENSG00000080819	CPOX	1371	2.99785	0.00287622	0.0356226		0.52	0.6049	0.726		3.00697	0.00279343	2.86336	0.00440475	2.99349	0.00291713
ENSG00000185818	NAT8L	339983	2.99773	0.00287731	0.0356097		5.85	0	0		3.12634	0.00189007	2.92706	0.00361047	2.99707	0.00288377
ENSG00000119950	MXI1	4601	2.99689	0.00288506	0.0356791		-2.06	0.0399	0.096		2.72413	0.00670983	2.72755	0.00665201	2.99023	0.00294777
ENSG00000100836	PABPN1	8106	2.99594	0.00289391	0.0357621		2.29	0.0222	0.06		2.6221	0.00904912	2.7122	0.00696231	2.99494	0.00290353
ENSG00000065802	ASB1	51665	2.99401	0.00291188	0.0359576		0.45	0.6543	0.765		2.41847	0.0160004	2.78853	0.0055389	2.98605	0.0029875
ENSG00000248333	CDK11B	728642	2.99352	0.00291644	0.0359874		NA	NA	NA		3.04146	0.00249837	2.71346	0.00693647	3.00256	0.00283336
ENSG00000156509	FBXO43	286151	2.99328	0.00291874	0.0359891		3.74	0.0002	0.001		1.97434	0.0489825	3.02167	0.00266989	2.99004	0.00294956
ENSG00000166682	TMPRSS5	80975	2.9932	0.00291944	0.0359713		1.74	0.0829	0.169		3.11811	0.00194239	2.51201	0.012384	3.01077	0.00275943
ENSG00000149328	GLB1L2	89944	2.99309	0.0029205	0.0359579		0.18	0.8593	0.911		2.54233	0.0113614	3.01049	0.0027679	2.98886	0.00296078
ENSG00000178297	TMPRSS9	360200	2.98995	0.00295004	0.0362416		2.99	0.0028	0.011		2.73727	0.0064521	2.54769	0.0112043	3.0574	0.00237196
ENSG00000125877	ITPA	3704	2.9884	0.00296478	0.0363959		3.22	0.0013	0.006		2.72674	0.00665784	2.7647	0.00595222	3.00073	0.00285002
ENSG00000116161	CACYBP	27101	2.98835	0.00296524	0.0363748		3.53	0.0004	0.002		2.40486	0.0166002	3.31804	0.000986633	2.98489	0.00299862
ENSG00000167553	TUBA1C	84790	2.98833	0.00296545	0.0363507		6.83	0	0		2.93942	0.00346551	3.33749	0.00092182	2.97523	0.00309276
ENSG00000157851	DPYSL5	56896	2.98794	0.00296911	0.0363689		5.67	0	0		2.52147	0.012047	2.91683	0.00372856	2.97401	0.0031048
ENSG00000168591	TMUB2	79089	2.98736	0.00297468	0.0363837		-0.01	0.9909	0.995		2.49807	0.0128598	2.95833	0.00327052	2.97884	0.00305723
ENSG00000188816	HMX2	3167	2.98648	0.00298303	0.0364592		0.06	0.9501	0.97		2.66494	0.00798994	3.52361	0.000473166	2.97688	0.00307647
ENSG00000198176	TFDP1	7027	2.984	0.00300679	0.0366692		2.98	0.0029	0.012		2.32555	0.0205069	3.15546	0.00171947	2.9863	0.00298509
ENSG00000120438	TCP1	677812	2.9815	0.00303097	0.0369102		5.62	0	0		2.64592	0.00844554	3.38074	0.000791575	2.97907	0.00305503
ENSG00000140521	POLG	5428	2.98141	0.00303183	0.0368939		0.02	0.9877	0.994		2.96487	0.00319661	2.82611	0.00493997	2.97721	0.00307322
ENSG00000182446	NPLOC4	55666	2.98083	0.00303747	0.0369357		6.29	0	0		2.67542	0.00774838	2.74032	0.00640345	2.98811	0.00296785
ENSG00000120327	PCDHB14	56122	2.98074	0.00303839	0.0369199		-0.56	0.5736	0.699		2.79155	0.00547944	2.46674	0.0140389	2.9737	0.00310782
ENSG00000177646	ACAD9	28976	2.98019	0.00304373	0.0369311		0.68	0.4992	0.636		2.6319	0.00879625	2.97545	0.00309702	2.97374	0.00310747
ENSG00000168488	ATXN2L	11273	2.97919	0.00305346	0.0370224		3.61	0.0003	0.002		2.38317	0.0175975	2.73516	0.00650286	2.976	0.00308511
ENSG00000073605	GSDMB	55876	2.97893	0.00305594	0.0370256		0.25	0.8001	0.871		3.03999	0.00251034	2.93148	0.00356051	2.97441	0.00310087
ENSG00000132164	SLC6A11	6538	2.97709	0.00307402	0.0372177		5.46	0	0		2.98478	0.00299971	3.04278	0.00249334	2.98288	0.00301804
ENSG00000109046	WSB1	26118	2.97709	0.00307404	0.037191		1.17	0.244	0.382		2.93789	0.00348227	2.63428	0.00874769	2.97916	0.00305415
ENSG00000106006	HOXA6	3203	2.97704	0.00307454	0.0371701		0.86	0.3889	0.533		3.11757	0.0019459	2.65335	0.00827648	2.99934	0.0028628
ENSG00000126456	IRF3	3661	2.97543	0.00309037	0.0373076		3.13	0.0018	0.008		2.93854	0.00347516	2.90235	0.00390162	2.98168	0.00302959
ENSG00000177156	TALDO1	6888	2.97508	0.00309383	0.0373224		3.03	0.0024	0.01		3.06673	0.00230074	3.2276	0.00134765	2.96587	0.00318646
ENSG00000156502	SUPV3L1	6832	2.97491	0.00309551	0.0373158		5.77	0	0		2.62035	0.00909492	3.13938	0.00181436	2.98731	0.00297549
ENSG00000100116	GCAT	23464	2.97398	0.00310473	0.037373		2.71	0.0068	0.023		2.32631	0.0204658	2.77547	0.00576204	2.99093	0.00294118
ENSG00000125826	RBCK1	10616	2.97309	0.00311356	0.0374523		-0.04	0.9656	0.981		2.71304	0.00693461	3.09643	0.00209187	2.96752	0.00316973
ENSG00000051596	THOC3	84321	2.97246	0.00311978	0.0375002		4.18	0	0		2.30102	0.0218679	3.15006	0.00175082	2.95892	0.00325764
ENSG00000186487	MYT1L	23040	2.97073	0.00313705	0.0376536		1.34	0.1794	0.305		2.54557	0.0112579	2.90004	0.00392991	2.97164	0.0031284
ENSG00000103248	MTHFSD	64779	2.96837	0.00316074	0.0378835		2.31	0.0207	0.057		2.66532	0.00798116	2.67254	0.00782523	2.95968	0.00324979
ENSG00000183734	ASCL2	430	2.9681	0.00316344	0.0378616		-1.68	0.094	0.186		3.17859	0.0015868	2.36074	0.0187014	2.97217	0.00312305
ENSG00000179364	PACS2	101929695	2.96785	0.00316605	0.0378658		1.72	0.0848	0.172		2.57749	0.0102842	2.70097	0.00719764	2.96229	0.00322292
ENSG00000132522	GPS2	2874	2.96757	0.00316883	0.037872		1.56	0.1182	0.222		2.71883	0.00681638	2.96052	0.0032478	2.96469	0.00319843
ENSG00000104549	SQLE	6713	2.96672	0.00317739	0.037893		5.1	0	0		2.64644	0.00843285	3.08305	0.002186	2.96341	0.00321153
ENSG00000185022	MAFF	23764	2.96585	0.0031862	0.0379709		-0.11	0.9147	0.948		3.14438	0.00177978	2.49562	0.0129621	2.97073	0.00313742
ENSG00000159479	MED8	112950	2.96541	0.00319067	0.0379972		6.69	0	0		3.03832	0.002524	3.24284	0.0012793	2.98262	0.00302051
ENSG00000183421	RIPK4	54101	2.96302	0.00321511	0.0382337		-1.65	0.0998	0.195		2.89759	0.00395261	2.77064	0.00584666	2.95763	0.00327109
ENSG00000119227	PIGZ	80235	2.96203	0.00322526	0.0383272		0.94	0.3454	0.491		2.5965	0.00974062	2.3112	0.021312	2.99264	0.0029251
ENSG00000130158	DOCK6	57572	2.96106	0.00323524	0.0384185		1.46	0.1458	0.261		2.83352	0.00482055	2.73316	0.00654176	2.95728	0.00327469
ENSG00000104714	ERICH1	101927618	2.95974	0.00324878	0.0384428		3.51	0.0005	0.002		3.57915	0.000383987	2.75636	0.00610329	2.96698	0.00317518
ENSG00000184307	ZDHHC23	254887	2.95723	0.00327489	0.0386969		1.63	0.1041	0.201		2.42055	0.0159106	2.98748	0.0029802	2.95908	0.00325602
ENSG00000103546	SLC6A2	6530	2.95674	0.00327991	0.0387289		-1.98	0.0481	0.111		3.1186	0.00193928	2.66058	0.00810369	2.96913	0.00315347
ENSG00000196584	XRCC2	7516	2.95602	0.0032875	0.0387911		8.7	0	0		2.3878	0.0173804	2.95451	0.00331037	2.95148	0.00333557
ENSG00000132359	RAP1GAP2	23108	2.95578	0.00328993	0.0387924		1.28	0.2022	0.332		2.46951	0.0139172	2.64559	0.00846545	2.95218	0.00332815
ENSG00000106278	PTPRZ1	5803	2.95573	0.00329044	0.0387438		0.77	0.4433	0.585		3.1991	0.0014806	2.37758	0.0178799	2.98523	0.00299542
ENSG00000128886	ELL3	80237	2.95541	0.00329383	0.0387291		-0.37	0.7129	0.81		2.34688	0.019384	3.06195	0.00234242	2.96072	0.00323915
ENSG00000213337	ANKRD39	51239	2.95529	0.00329514	0.0387173		0.1	0.9179	0.95		2.29849	0.0220128	2.8556	0.00451167	2.95289	0.0033207
ENSG00000088682	COQ9	57017	2.95505	0.00329757	0.0387186		1.32	0.1882	0.315		2.43305	0.0153791	3.22796	0.00134601	2.94405	0.00341506
ENSG00000176746	MAGEB6	158809	2.95491	0.00329903	0.0387086		NA	NA	NA		2.95525	0.00329586	2.80515	0.00526638	2.9478	0.00337475
ENSG00000105717	PBX4	80714	2.95466	0.00330167	0.0386853		1.85	0.0645	0.14		3.23976	0.00128917	2.7963	0.00540997	3.0225	0.00265678
ENSG00000128310	GALR3	8484	2.95318	0.00331721	0.0388402		2.6	0.0094	0.03		2.36004	0.0187188	3.14619	0.00177356	2.94678	0.00338565
ENSG00000189057	FAM111B	374393	2.95313	0.00331772	0.0388189		4.82	0	0		2.38608	0.0174606	2.80744	0.00522971	2.94768	0.00337607
ENSG00000159314	ARHGAP27	201176	2.95165	0.00333337	0.0389476		-1.6	0.1107	0.211		3.2808	0.00111942	2.70651	0.00708075	2.96314	0.00321429
ENSG00000184857	TMEM186	25880	2.95118	0.00333837	0.0389787		5.29	0	0		2.22129	0.0268514	2.82332	0.00498226	2.93894	0.00347078
ENSG00000064545	TMEM161A	54929	2.95019	0.00334883	0.0390736		4.28	0	0		2.50956	0.0124546	2.71068	0.00699371	2.93956	0.00346389
ENSG00000123130	ACOT9	23597	2.95007	0.0033501	0.0390611		NA	NA	NA		3.93959	9.522e-05	2.98949	0.00296104	3.00223	0.00283631
ENSG00000121690	DEPDC7	91614	2.94997	0.00335118	0.0390465		0.55	0.5812	0.706		3.46685	0.000579598	2.64636	0.00844644	2.98708	0.00297769
ENSG00000106536	POU6F2	11281	2.94964	0.00335465	0.0390598		6.19	0	0		2.8209	0.00501059	2.90312	0.00389223	2.94405	0.0034151
ENSG00000125503	PPP1R12C	54776	2.94876	0.00336406	0.039142		-2.18	0.0294	0.076		2.95366	0.00331256	2.7321	0.00656257	2.95017	0.00334946
ENSG00000136824	SMC2	10592	2.94859	0.00336591	0.0391363		5.69	0	0		2.44706	0.0148019	2.95941	0.00325935	2.95458	0.00330293
ENSG00000006744	ELAC2	60528	2.94752	0.00337736	0.0392421		3.31	0.0009	0.005		2.67722	0.00770752	2.8696	0.00432052	2.94313	0.00342502
ENSG00000198720	ANKRD13B	124930	2.94727	0.00337996	0.0392451		3.72	0.0002	0.001		2.44934	0.01471	2.81722	0.00507605	2.94765	0.00337632
ENSG00000103089	FA2H	79152	2.94621	0.00339136	0.0393502		-1.69	0.0912	0.182		2.65373	0.00825583	2.69519	0.00732148	2.94513	0.0034034
ENSG00000240230	COX19	90639	2.94563	0.00339761	0.039368		1.24	0.2165	0.349		2.60129	0.00960768	2.74524	0.00631	2.94724	0.00338075
ENSG00000165215	CLDN3	1365	2.94511	0.00340325	0.0393787		3.35	0.0008	0.004		2.52671	0.0118715	2.59509	0.00979245	2.93917	0.00346822
ENSG00000183773	AIFM3	150209	2.94426	0.00341241	0.0394575		2.17	0.0298	0.076		2.61683	0.00918778	2.00185	0.0459526	2.93757	0.00348584
ENSG00000126878	AIF1L	83543	2.94408	0.00341437	0.0394529		3.58	0.0004	0.002		2.98343	0.00301273	3.42993	0.000664359	2.9405	0.00345368
ENSG00000160299	PCNT	5116	2.9426	0.00343039	0.0396106		3.16	0.0016	0.007		2.74094	0.00638171	3.03375	0.00256754	2.94492	0.00340567
ENSG00000140993	TIGD7	91151	2.94219	0.00343486	0.0396348		7.14	0	0		2.47212	0.0138175	2.90036	0.00392598	2.94498	0.00340501
ENSG00000055732	MCOLN3	55283	2.94059	0.00345227	0.0398082		3.39	0.0007	0.004		2.6327	0.00877605	2.57136	0.0104782	2.93646	0.00349806
ENSG00000160714	UBE2Q1	55585	2.94013	0.00345728	0.0398386		4.24	0	0		2.40433	0.0166243	2.94457	0.00341636	2.93962	0.00346326
ENSG00000104731	KLHDC4	54758	2.93865	0.00347351	0.0399705		1.09	0.2737	0.417		2.70603	0.00708017	2.72593	0.00668416	2.94336	0.00342259
ENSG00000169242	EFNA1	1942	2.93864	0.00347358	0.0399438		4.07	0	0		2.46684	0.01402	2.64856	0.00839274	2.96118	0.00323431
ENSG00000158806	NPM2	10361	2.93725	0.00348897	0.0400932		1.43	0.1534	0.271		2.77763	0.00571519	2.79849	0.00537415	2.93352	0.00353074
ENSG00000185519	FAM131C	348487	2.93619	0.00350065	0.0401998		3.8	0.0001	0.001		2.64649	0.00843155	2.45955	0.0143192	2.93332	0.00353287
ENSG00000154358	OBSCN	84033	2.9361	0.00350164	0.0401836		3.17	0.0016	0.007		2.58734	0.00999926	2.72441	0.00671453	2.9346	0.00351868
ENSG00000105298	CACTIN	58509	2.93259	0.00354066	0.0406034		3.06	0.0022	0.009		2.48365	0.0133843	2.84871	0.00460868	2.92747	0.00359873
ENSG00000115756	HPCAL1	3241	2.93241	0.00354267	0.0405986		-1.04	0.2995	0.445		2.83079	0.00486116	2.70737	0.00706268	2.94144	0.00344342
ENSG00000037474	NSUN2	54888	2.93113	0.00355704	0.0406797		5.06	0	0		2.45507	0.0144806	2.78291	0.00563396	2.93287	0.00353799
ENSG00000121621	KIF18A	81930	2.92884	0.00358283	0.0409466		8.74	0	0		2.31458	0.0211061	3.16019	0.00169245	2.92203	0.00366087
ENSG00000161807	OR7G1	125962	2.92834	0.0035884	0.0409823		0.45	0.6506	0.762		2.80235	0.00530243	2.99649	0.00289539	2.92561	0.00361993
ENSG00000084774	CAD	790	2.92786	0.00359392	0.0409614		6.23	0	0		2.66719	0.00793749	2.79287	0.00546661	2.92797	0.00359303
ENSG00000130726	TRIM28	10155	2.92404	0.00363734	0.0413717		5.13	0	0		2.18671	0.0293017	3.1166	0.00195697	2.91835	0.00370349
ENSG00000169750	RAC3	5881	2.9223	0.00365737	0.0414866		7.24	0	0		2.26078	0.0242723	2.61889	0.00914536	2.92405	0.00363775
ENSG00000135723	FHOD1	29109	2.92133	0.00366857	0.0415854		2.65	0.0081	0.027		3.26806	0.00116978	2.48912	0.0131977	2.94481	0.00340686
ENSG00000188986	NELFB	25920	2.92113	0.00367081	0.0415826		2.5	0.0123	0.038		2.43422	0.0153298	2.76912	0.00587353	2.91334	0.00376232
ENSG00000180066	C10orf91	170393	2.92052	0.00367788	0.0416345		3.44	0.0006	0.003		2.62909	0.00886814	3.26301	0.00119377	2.93432	0.00352182
ENSG00000149541	B3GAT3	26229	2.92048	0.00367842	0.0416124		1.79	0.0731	0.154		2.528	0.0118285	2.76157	0.00600847	2.9079	0.00382703
ENSG00000165195	PIGA	5277	2.92004	0.00368351	0.0416419		NA	NA	NA		2.78428	0.00560148	2.73945	0.00642013	2.94191	0.00343824
ENSG00000111845	PAK1IP1	55003	2.91912	0.00369418	0.0416779		4.26	0	0		2.62016	0.00909985	3.08759	0.00215366	2.94736	0.00337949
ENSG00000107521	HPS1	3257	2.91844	0.00370201	0.0417381		-1.16	0.2467	0.385		2.90674	0.00384097	2.95406	0.00331515	2.96553	0.00318989
ENSG00000104852	SNRNP70	6625	2.91523	0.00373955	0.042048		0.87	0.3848	0.529		2.60203	0.00958727	2.66077	0.00809934	2.91907	0.00369511
ENSG00000115548	KDM3A	55818	2.91393	0.00375485	0.0421916		1.32	0.1865	0.314		2.25286	0.0247716	2.55353	0.0110212	2.92001	0.00368426
ENSG00000173599	PC	5091	2.91377	0.00375674	0.0421845		2.69	0.0072	0.024		2.88653	0.00409144	2.56655	0.0106222	3.06084	0.00234546
ENSG00000108788	MLX	6945	2.91079	0.00379209	0.0425243		2.3	0.0218	0.06		2.47789	0.0135993	2.90937	0.00381677	2.89798	0.00394773
ENSG00000112787	FBRSL1	57666	2.90939	0.00380878	0.0426829		2.6	0.0095	0.03		2.32234	0.0206805	2.95462	0.0033092	2.89709	0.00395873
ENSG00000104969	SGTA	6449	2.90935	0.00380921	0.0426591		2.64	0.0084	0.028		2.38135	0.0176834	2.91646	0.00373291	2.92267	0.00365351
ENSG00000140854	KATNB1	10300	2.90904	0.00381291	0.0426434		2.09	0.0365	0.09		2.52903	0.0117943	2.9172	0.00372425	2.90198	0.00389868
ENSG00000169032	MAP2K1	5604	2.90781	0.00382774	0.0427806		2.63	0.0086	0.028		3.10747	0.0020121	2.96385	0.00321365	2.90635	0.00384569
ENSG00000132383	RPA1	6117	2.9073	0.00383384	0.0428202		3.93	0.0001	0.001		2.3716	0.0181509	2.88158	0.00416275	2.90616	0.00384795
ENSG00000121057	AKAP1	8165	2.9072	0.00383507	0.0427768		-0.75	0.4561	0.598		2.24223	0.0254555	2.86204	0.00442287	2.90661	0.00384254
ENSG00000136108	CKAP2	26586	2.90667	0.00384138	0.0427901		6.58	0	0		2.33252	0.020134	3.17647	0.00160241	2.9109	0.00379125
ENSG00000163535	SGOL2	151246	2.90579	0.00385202	0.0428515		7.81	0	0		2.32045	0.0207836	3.23915	0.00129553	2.90908	0.0038129
ENSG00000108592	FTSJ3	117246	2.90546	0.00385595	0.0428667		3.48	0.0005	0.003		2.50035	0.0127783	2.59726	0.00973179	2.89995	0.00392355
ENSG00000203877	RIPPLY2	134701	2.90362	0.00387831	0.043058		3.56	0.0004	0.002		2.74235	0.00635493	2.32484	0.0205635	2.89918	0.00393294
ENSG00000130714	POMT1	10585	2.90349	0.00387986	0.0430467		4.34	0	0		2.55139	0.0110745	2.71199	0.00696666	2.89838	0.00394288
ENSG00000174442	ZWILCH	55055	2.90254	0.00389137	0.0431457		7.68	0	0		2.37458	0.018007	3.11338	0.00197798	2.9077	0.00382948
ENSG00000181652	ATG9B	285973	2.90253	0.00389158	0.0431194		0.24	0.8071	0.876		2.73819	0.0064344	2.19411	0.0287826	2.89928	0.00393174
ENSG00000088876	ZNF343	79175	2.90239	0.00389331	0.04311		2.94	0.0033	0.013		2.50254	0.0127008	2.88814	0.00407864	2.90072	0.00391414
ENSG00000156504	FAM122B	159090	2.90115	0.00390837	0.0432195		NA	NA	NA		2.06821	0.0392176	3.09465	0.00210417	2.90733	0.00383386
ENSG00000158545	ZC3H18	124245	2.9011	0.00390896	0.0431975		4.97	0	0		2.59577	0.00976106	2.80165	0.00532267	2.8992	0.00393277
ENSG00000132205	EMILIN2	84034	2.90001	0.0039224	0.0433174		1.97	0.0484	0.112		4.24413	2.6901e-05	2.4243	0.0157652	2.94876	0.00336445
ENSG00000089820	ARHGAP4	393	2.89973	0.00392574	0.0433257		NA	NA	NA		3.53268	0.000455909	2.99102	0.00294655	2.93386	0.00352694
ENSG00000103423	DNAJA3	9093	2.899	0.0039348	0.0433684		5.07	0	0		1.91154	0.0565995	2.94464	0.00341554	2.90018	0.00392072
ENSG00000009830	POMT2	29954	2.89895	0.00393538	0.0433462		2.97	0.0031	0.012		2.52709	0.0118587	2.5055	0.012611	2.90143	0.00390544
ENSG00000154370	TRIM11	81559	2.89878	0.0039375	0.0433411		3.2	0.0014	0.006		2.19928	0.0283895	2.75865	0.00606144	2.89958	0.00392802
ENSG00000130816	DNMT1	1786	2.89304	0.00400877	0.0440096		5.19	0	0		2.65599	0.00820146	2.74205	0.00637044	2.90342	0.00388115
ENSG00000169062	UPF3A	65110	2.8929	0.00401052	0.0439999		0.06	0.9491	0.97		2.67057	0.00785938	2.47081	0.0138826	2.9194	0.00369135
ENSG00000055483	USP36	57602	2.8915	0.00402807	0.0441345		4.2	0	0		2.46231	0.0141958	2.75224	0.00617917	2.88901	0.00405987
ENSG00000174327	SLC16A13	201232	2.88922	0.00405685	0.0444207		3.68	0.0002	0.001		2.91229	0.0037747	2.54532	0.0112795	2.95808	0.00326639
ENSG00000106089	STX1A	6804	2.88851	0.00406579	0.0444895		1.69	0.0903	0.181		2.42964	0.0155224	2.55034	0.0111209	2.88124	0.00415935
ENSG00000099889	ARVCF	421	2.88759	0.00407752	0.0445888		1.96	0.0503	0.115		2.51044	0.0124241	2.47941	0.013557	2.87846	0.00419549
ENSG00000116679	IVNS1ABP	10625	2.88757	0.00407768	0.0445613		-1.86	0.0626	0.136		2.98239	0.00302275	3.11915	0.0019405	2.9171	0.00371815
ENSG00000142959	BEST4	266675	2.88539	0.00410558	0.0447784		-0.82	0.4136	0.557		2.53031	0.0117519	2.66772	0.00793647	2.90063	0.00391517
ENSG00000139372	TDG	6996	2.88513	0.00410892	0.0447856		3.86	0.0001	0.001		2.71417	0.00691143	2.97914	0.00306072	2.93142	0.00355419
ENSG00000139219	COL2A1	1280	2.88484	0.00411254	0.0447958		1.47	0.1426	0.256		2.61287	0.00929316	2.93111	0.00356472	2.87361	0.00425925
ENSG00000132436	FIGNL1	63979	2.88383	0.00412551	0.0449079		3.53	0.0004	0.002		2.19986	0.0283483	2.98266	0.00302647	2.87997	0.00417581
ENSG00000173898	SPTBN2	6712	2.88251	0.00414255	0.0450641		3.47	0.0005	0.003		2.84086	0.00471302	2.53074	0.0117518	2.8949	0.00398599
ENSG00000183955	SETD8	387893	2.88246	0.00414311	0.0450116		3.28	0.001	0.005		2.64671	0.00842616	2.95796	0.00327433	2.9037	0.00387773
ENSG00000235194	PPP1R3E	90673	2.8821	0.00414784	0.0450337		-0.47	0.6406	0.754		2.39549	0.0170249	2.47576	0.0136944	2.88238	0.00414462
ENSG00000164032	H2AFZ	3015	2.88114	0.0041602	0.0450508		7.14	0	0		2.40676	0.0165153	3.17425	0.00161442	2.87768	0.00420576
ENSG00000103485	QPRT	101929880	2.88009	0.00417385	0.0451402		NA	NA	NA		3.04605	0.00246136	2.39285	0.017163	2.95764	0.00327096
ENSG00000160753	RUSC1	23623	2.87898	0.00418832	0.0452675		2.54	0.0113	0.035		2.07714	0.0383819	2.88309	0.00414329	2.87553	0.00423389
ENSG00000180938	ZNF572	137209	2.87825	0.00419784	0.0453117		3.36	0.0008	0.004		2.18942	0.0291031	2.85995	0.0044515	2.89444	0.00399164
ENSG00000109920	FNBP4	23360	2.87813	0.0041993	0.0452982		1.29	0.196	0.325		2.5824	0.0101411	2.42617	0.0156853	2.8904	0.0040423
ENSG00000182944	EWSR1	2130	2.87768	0.00420523	0.045333		1.38	0.1667	0.288		2.58149	0.0101676	2.64488	0.00848283	2.87478	0.00424379
ENSG00000115241	PPM1G	5496	2.87712	0.0042126	0.0453539		6.09	0	0		2.39132	0.0172168	2.92487	0.00363549	2.86727	0.0043439
ENSG00000163882	POLR2H	5437	2.8762	0.00422468	0.0454548		4.01	0.0001	0		2.00281	0.0458246	2.94566	0.00340457	2.86598	0.00436123
ENSG00000141542	RAB40B	10966	2.87614	0.00422547	0.045434		1.22	0.2234	0.358		2.2287	0.0263499	2.61653	0.00920792	2.87182	0.00428292
ENSG00000162772	ATF3	467	2.87382	0.00425594	0.0457028		-0.11	0.912	0.946		3.46511	0.000583249	2.92631	0.00361906	2.87921	0.00418579
ENSG00000169045	HNRNPH1	3187	2.87366	0.00425806	0.0456962		1.99	0.0469	0.109		2.43967	0.0151038	2.73943	0.00642064	2.88008	0.00417449
ENSG00000137171	KLC4	89953	2.87252	0.00427313	0.0458286		-1.41	0.1591	0.278		2.26685	0.0238953	2.63748	0.00866695	2.85921	0.00445367
ENSG00000180537	RNF182	221687	2.87121	0.00429058	0.0459862		4.16	0	0		2.90189	0.00389984	2.79975	0.0053536	2.90413	0.00387254
ENSG00000213401	MAGEA12	101060230	2.87055	0.00429935	0.0459329		NA	NA	NA		2.82447	0.00495623	2.43535	0.0152988	2.86831	0.00432985
ENSG00000198554	WDHD1	11169	2.86959	0.00431226	0.0460415		7.35	0	0		2.26838	0.023801	2.84128	0.00471531	2.86461	0.00437978
ENSG00000161204	ABCF3	55324	2.86831	0.00432942	0.0461952		2.25	0.0246	0.066		2.50132	0.012744	2.73643	0.00647837	2.85644	0.00449186
ENSG00000087365	SF3B2	10992	2.86343	0.00439535	0.046809		3.41	0.0007	0.003		2.35578	0.0189321	2.51526	0.0122723	2.85951	0.00444954
ENSG00000125970	RALY	22913	2.86227	0.0044112	0.0469181		1.93	0.0539	0.122		2.19986	0.0283479	2.95775	0.00327653	2.85869	0.00446083
ENSG00000126453	BCL2L12	83596	2.86189	0.0044163	0.0469127		8.56	0	0		2.75216	0.00617074	2.74575	0.00630041	2.85296	0.00454047
ENSG00000102098	SCML2	10389	2.85953	0.00444872	0.0471672		NA	NA	NA		2.36341	0.0185518	2.69235	0.00738294	2.85445	0.00451954
ENSG00000166199	ALKBH3	221120	2.85851	0.00446276	0.047256		3.31	0.001	0.005		2.66546	0.00797779	2.50852	0.0125053	2.86356	0.00439406
ENSG00000205177	C11orf91	100131378	2.85846	0.00446347	0.0472337		NA	NA	NA		2.73003	0.00659303	2.37865	0.0178288	2.85212	0.00455221
ENSG00000196547	MAN2A2	4122	2.85689	0.00448518	0.0474034		2.22	0.0263	0.069		2.71844	0.00682443	2.72753	0.00665257	2.85861	0.00446188
ENSG00000197479	PCDHB11	56125	2.85671	0.00448767	0.0473998		0.64	0.5237	0.658		2.6785	0.00767883	2.59817	0.00970658	2.86542	0.00436886
ENSG00000149679	CABLES2	81928	2.85593	0.00449853	0.0474546		4.44	0	0		2.04291	0.041671	2.73358	0.00653368	2.85078	0.00457116
ENSG00000244560	RP4-800G7.2	155060	2.85548	0.00450476	0.0474902		NA	NA	NA		2.6921	0.00737745	2.57448	0.0103855	2.8597	0.00444682
ENSG00000108474	PIGL	9487	2.8552	0.00450868	0.0474718		2	0.0458	0.107		2.59839	0.00968784	2.43313	0.0153913	2.85633	0.00449341
ENSG00000129673	AANAT	15	2.85409	0.00452413	0.0476044		-1.47	0.1424	0.256		3.01578	0.00271518	2.90434	0.00387744	2.85075	0.00457154
ENSG00000185619	PCGF3	10336	2.85353	0.00453204	0.0476577		1.68	0.0922	0.184		2.43195	0.0154252	2.62919	0.00887762	2.87487	0.00424259
ENSG00000110583	NAA40	79829	2.85341	0.0045337	0.0476451		3.37	0.0008	0.004		2.26991	0.0237074	2.50638	0.0125799	2.83983	0.00472795
ENSG00000123908	AGO2	27161	2.85167	0.00455804	0.0478709		6.15	0	0		2.30017	0.0219168	3.00932	0.00277834	2.85104	0.00456739
ENSG00000171126	KCNG3	170850	2.85104	0.00456688	0.0478735		4.01	0.0001	0		2.39533	0.0170321	2.7155	0.00689449	2.84685	0.00462691
ENSG00000197978	GOLGA6L9	101927658	2.84949	0.00458884	0.0480735		-0.68	0.4937	0.632		2.35911	0.0187652	2.7428	0.00635632	2.8576	0.00447579
ENSG00000149925	ALDOA	226	2.84681	0.00462686	0.0483809		1.84	0.0658	0.142		2.3054	0.0216196	3.00707	0.00279859	2.84552	0.00464584
ENSG00000138073	PREB	10113	2.84621	0.00463545	0.0484404		2.75	0.006	0.021		2.65949	0.00811826	2.7525	0.00617434	2.85287	0.00454171
ENSG00000181135	ZNF707	101928160	2.84619	0.00463572	0.048413		3.92	0.0001	0.001		2.40814	0.0164538	2.6631	0.00804443	2.84146	0.00470431
ENSG00000123975	CKS2	1164	2.84588	0.00464016	0.0484291		7.75	0	0		2.29183	0.0223981	3.00499	0.00281735	2.83794	0.00475555
ENSG00000131019	ULBP3	79465	2.8458	0.00464141	0.048412		1.91	0.0562	0.125		2.91464	0.00374694	2.51976	0.0121187	2.85297	0.00454038
ENSG00000198373	WWP2	11060	2.84531	0.0046483	0.0484234		-1.73	0.0838	0.171		2.62446	0.00898759	2.9766	0.00308565	2.84562	0.00464442
ENSG00000172167	MTBP	27085	2.84498	0.00465303	0.0484124		5	0	0		2.01207	0.0448353	2.96198	0.00323275	2.84505	0.00465263
ENSG00000065000	AP3D1	8943	2.84413	0.00466521	0.0485089		5.1	0	0		2.51695	0.0122003	2.74575	0.00630042	2.84844	0.0046042
ENSG00000061938	TNK2	10188	2.84226	0.00469222	0.0486988		-1.8	0.0726	0.153		2.68881	0.00744932	2.53872	0.0114911	2.83792	0.00475577
ENSG00000184675	AMER1	139285	2.84013	0.00472303	0.0489579		NA	NA	NA		2.68976	0.00742853	2.75551	0.00611871	2.86205	0.00441461
ENSG00000124785	NRN1	51299	2.84001	0.00472486	0.0489465		-0.2	0.8382	0.897		3.56291	0.000407817	2.96336	0.00321862	3.00139	0.00284399
ENSG00000152782	PANK1	53354	2.83832	0.0047494	0.0491703		1.22	0.2228	0.357		2.56698	0.0105963	2.78592	0.00558288	2.80314	0.00528978
ENSG00000122966	CIT	100302274	2.83822	0.00475092	0.0491556		5.05	0	0		2.27544	0.0233709	2.77278	0.00580894	2.83903	0.0047396
ENSG00000104863	LIN7B	64130	2.83745	0.00476214	0.0491804		1.32	0.1881	0.315		2.34072	0.0197027	2.6954	0.00731684	2.82838	0.00489712
ENSG00000123992	DNPEP	23549	2.83649	0.00477625	0.0492348		3.74	0.0002	0.001		2.21915	0.0269978	3.06511	0.00231838	2.8311	0.00485648
ENSG00000151923	TIAL1	7073	2.83551	0.00479068	0.0493532		3.85	0.0001	0.001		2.23736	0.0257744	2.75067	0.00620822	2.83775	0.00475829
ENSG00000219607	PPP1R3G	648791	2.83384	0.00481522	0.0495449		0.99	0.3199	0.465		2.98985	0.00295142	2.39659	0.0169914	2.83791	0.00475601
ENSG00000198173	FAM47C	442444	2.83375	0.00481654	0.049528		NA	NA	NA		2.89873	0.0039386	2.72703	0.00666244	2.83605	0.0047832
ENSG00000116750	UCHL5	51377	2.83296	0.00482837	0.0496191		2.43	0.0152	0.045		2.39483	0.0170552	2.92912	0.00358714	2.82787	0.00490478
ENSG00000198026	ZNF335	63925	2.83229	0.0048382	0.0496896		-0.01	0.9905	0.995		2.40518	0.0165858	2.80648	0.00524515	2.82892	0.004889
ENSG00000011021	CLCN6	1185	2.83222	0.00483934	0.0496708		0	0.9981	0.999		2.77079	0.00583446	2.50351	0.0126808	2.82494	0.00494912
ENSG00000175216	CKAP5	9793	2.83156	0.00484915	0.0497409		8.03	0	0		2.17982	0.0298126	2.90734	0.00384112	2.8248	0.00495111
ENSG00000182199	SHMT2	6472	2.82943	0.00488084	0.0500047		5.17	0	0		2.4498	0.0146915	2.92357	0.00365032	2.82817	0.00490034
ENSG00000258429	PDF	64146	2.82925	0.00488356	0.0500019		5.2	0	0		2.38857	0.0173446	2.78255	0.0056402	2.83238	0.00483747
ENSG00000159352	PSMD4	5710	2.82905	0.00488655	0.0500019		4.36	0	0		2.13863	0.0330286	3.02409	0.00264909	2.8327	0.00483261
ENSG00000205126	ACCSL	390110	2.82781	0.00490514	0.0501614		2.42	0.0156	0.045		2.49063	0.0131281	3.21135	0.00142422	2.8196	0.00503053
ENSG00000170516	COX7B2	170712	2.82651	0.00492479	0.0503009		5.25	0	0		2.82718	0.00491516	2.7399	0.00641163	2.81163	0.00515458
ENSG00000146618	FERD3L	222894	2.82603	0.00493206	0.0503443		0.67	0.5004	0.638		2.91852	0.0037016	2.88053	0.00417634	2.82358	0.00496971
ENSG00000072041	SLC6A15	55117	2.82591	0.00493381	0.0503315		5.39	0	0		2.62357	0.0090109	2.63487	0.00873292	2.82574	0.00493687
ENSG00000130522	JUND	3727	2.82552	0.00493982	0.050362		0.11	0.9125	0.947		2.54636	0.0112329	2.7294	0.00661552	2.82224	0.00499015
ENSG00000142208	AKT1	207	2.8253	0.00494301	0.0503639		1.7	0.0896	0.18		2.42916	0.0155428	2.78295	0.00563323	2.82073	0.00501331
ENSG00000116032	GRIN3B	116444	2.8252	0.00494457	0.0503491		-0.71	0.4768	0.617		2.83578	0.00478725	2.46221	0.0142148	2.81573	0.00509052
ENSG00000078399	HOXA9	442920	2.82519	0.00494471	0.0503198		0.13	0.8955	0.936		3.05766	0.00236997	2.74045	0.00640105	2.89513	0.00398308
ENSG00000129646	QRICH2	84074	2.82459	0.00495385	0.0503822		2.89	0.0039	0.015		2.66478	0.00799361	2.79666	0.00540408	2.81919	0.0050369
ENSG00000132024	CC2D1A	54862	2.82439	0.00495688	0.0503824		-0.09	0.9289	0.957		2.43177	0.0154327	2.53	0.011776	2.83251	0.00483552
ENSG00000109736	MFSD10	10227	2.82421	0.00495964	0.0503798		2.5	0.0124	0.038		2.45966	0.0142994	2.81385	0.00512854	2.80167	0.00531338
ENSG00000129460	NGDN	25983	2.8222	0.00499021	0.0506288		4.67	0	0		2.22193	0.0268081	2.65968	0.0081252	2.81713	0.00506868
ENSG00000006016	CRLF1	9244	2.82174	0.00499728	0.0506698		1.45	0.1466	0.262		2.64817	0.00839043	2.35256	0.0191118	2.81285	0.00513547
ENSG00000099949	LZTR1	8216	2.82154	0.00500027	0.0506694		1.7	0.0896	0.18		2.70745	0.00705049	2.58713	0.010018	2.81794	0.00505616
ENSG00000213996	TM6SF2	53345	2.82024	0.00502028	0.0508414		1.74	0.0821	0.168		3.3069	0.00102254	2.95846	0.00326911	2.91348	0.00376067
ENSG00000101150	TPD52L2	7165	2.81996	0.00502462	0.0508545		4.41	0	0		2.64971	0.00835294	2.95409	0.00331478	2.81426	0.0051133
ENSG00000129351	ILF3	3609	2.81984	0.00502635	0.0508412		3.52	0.0004	0.002		2.19219	0.028901	2.43131	0.0154677	2.81854	0.00504697
ENSG00000073150	PANX2	56666	2.81969	0.00502872	0.0508344		6.56	0	0		2.5028	0.0126915	2.62466	0.00899443	2.83931	0.00473552
ENSG00000138346	DNA2	1763	2.81925	0.00503549	0.0508721		6.98	0	0		2.18757	0.0292385	2.84422	0.00467281	2.82459	0.00495429
ENSG00000120437	ACAT2	39	2.8186	0.00504544	0.0509419		2.01	0.0451	0.106		2.65085	0.00832541	2.74411	0.00633137	2.81775	0.00505917
ENSG00000167524	SGK494	124923	2.81844	0.00504799	0.0509369		2.21	0.0269	0.071		2.47746	0.0136154	2.56132	0.010781	2.81002	0.00518
ENSG00000125835	SNRPB	6628	2.81769	0.00505962	0.0509926		6.34	0	0		2.06307	0.0397055	2.7884	0.00554115	2.81064	0.00517019
ENSG00000158552	ZFAND2B	130617	2.81605	0.00508499	0.0512175		-1.74	0.0812	0.167		2.59389	0.00981355	2.94251	0.00343868	2.82356	0.00497
ENSG00000160602	NEK8	284086	2.81561	0.00509184	0.0512248		-1.18	0.2387	0.376		2.31443	0.0211147	2.44069	0.0150776	2.80848	0.00520436
ENSG00000154222	CC2D1B	200014	2.81538	0.00509543	0.0512301		1.49	0.1366	0.248		2.78648	0.00556421	2.53675	0.0115551	2.81078	0.00516805
ENSG00000088205	DDX18	8886	2.8139	0.0051184	0.0513992		3.25	0.0012	0.005		2.40853	0.0164368	2.87676	0.00422558	2.83237	0.00483763
ENSG00000068400	GRIPAP1	56850	2.81363	0.00512266	0.0514111		NA	NA	NA		2.58255	0.0101368	2.67153	0.00784844	2.81315	0.0051308
ENSG00000133069	TMCC2	9911	2.81355	0.00512388	0.0513925		0.35	0.7239	0.818		2.73802	0.0064376	2.63191	0.00880795	2.83691	0.00477057
ENSG00000213903	LTB4R	1241	2.8129	0.00513405	0.0514636		-0.38	0.7043	0.803		2.74073	0.00638574	2.43978	0.015115	2.81863	0.00504562
ENSG00000175756	AURKAIP1	54998	2.8099	0.00518134	0.0518755		3.46	0.0006	0.003		2.53048	0.0117464	2.69429	0.00734079	2.80165	0.0053137
ENSG00000085872	CHERP	10523	2.80967	0.00518492	0.0518803		5.16	0	0		2.12364	0.0342709	2.74716	0.00627382	2.80088	0.00532626
ENSG00000106554	CHCHD3	54927	2.80967	0.005185	0.051819		4.34	0	0		2.29615	0.0221473	3.14932	0.00175515	2.8101	0.00517872
ENSG00000136854	STXBP1	6812	2.80878	0.00519914	0.0519292		1.7	0.0899	0.18		2.5895	0.0099377	2.61038	0.00937219	2.81975	0.00502834
ENSG00000134744	ZCCHC11	23318	2.80779	0.00521474	0.052054		2.67	0.0076	0.025		3.09942	0.00206636	2.75927	0.00605011	2.80164	0.00531393
ENSG00000131748	STARD3	10948	2.80775	0.00521541	0.0520297		0.76	0.4464	0.588		2.76053	0.00601766	2.89444	0.00399925	2.80404	0.00527523
ENSG00000154493	C10orf90	118611	2.80615	0.00524098	0.0521913		2.17	0.0298	0.077		3.19955	0.00147832	2.24004	0.0256185	2.86283	0.00440401
ENSG00000131051	RBM39	9584	2.80588	0.0052453	0.0522033		0.08	0.9359	0.962		2.34972	0.0192388	2.69015	0.00743089	2.80914	0.00519397
ENSG00000214160	ALG3	10195	2.80581	0.0052464	0.0521831		8.47	0	0		2.47942	0.0135419	3.07717	0.00222857	2.79339	0.00544887
ENSG00000185252	ZNF74	7625	2.80472	0.00526386	0.0523256		5.5	0	0		2.08727	0.0374522	2.52881	0.0118156	2.80267	0.00529731
ENSG00000100591	AHSA1	10598	2.80323	0.00528781	0.0525013		5.18	0	0		2.47218	0.0138153	2.91236	0.0037812	2.79813	0.00537089
ENSG00000172164	SNTB1	6641	2.80237	0.00530165	0.0525762		-0.15	0.8784	0.925		3.39248	0.000756736	2.22316	0.0267443	2.81976	0.00502815
ENSG00000109255	NMU	10874	2.79864	0.00536217	0.053082		4.15	0	0		2.27001	0.0237014	2.73899	0.006429	2.79259	0.00546213
ENSG00000177943	MAMDC4	158056	2.79833	0.00536708	0.0530991		-0.64	0.5197	0.654		2.52529	0.0119186	2.55074	0.0111085	2.79094	0.00548955
ENSG00000139514	SLC7A1	6541	2.79771	0.00537721	0.0531679		2.57	0.0103	0.033		2.38457	0.0175317	2.88587	0.00410761	2.79712	0.00538752
ENSG00000183891	TTC32	130502	2.79668	0.00539408	0.0533032		2.43	0.015	0.044		2.08761	0.0374208	2.48843	0.0132229	2.87191	0.00428173
ENSG00000115073	ACTR1B	10120	2.79642	0.00539834	0.0533138		-3.6	0.0003	0.002		2.24371	0.0253594	2.55789	0.010886	2.79045	0.00549765
ENSG00000141560	FN3KRP	79672	2.79617	0.00540247	0.0533231		-0.32	0.7508	0.838		2.13611	0.0332345	2.58338	0.0101257	2.79197	0.0054723
ENSG00000122140	MRPS2	51116	2.79538	0.00541549	0.0533886		3.85	0.0001	0.001		2.39214	0.0171791	3.02011	0.00268336	2.79157	0.00547898
ENSG00000130720	FIBCD1	84929	2.79488	0.00542377	0.0534072		0.6	0.5469	0.677		2.94994	0.00335187	2.21081	0.0275947	2.79042	0.00549818
ENSG00000160209	PDXK	101928493	2.79396	0.0054388	0.0534922		2.23	0.0258	0.068		3.11621	0.00195471	2.50503	0.0126275	2.79078	0.0054922
ENSG00000113211	PCDHB6	56130	2.7939	0.00543983	0.0534709		2.69	0.0071	0.024		2.77706	0.00572506	2.49708	0.0129094	2.78508	0.00558786
ENSG00000183963	SMTN	6525	2.79035	0.00549874	0.0539548		-0.72	0.4743	0.615		2.89938	0.00393053	2.56317	0.0107244	2.78985	0.00550768
ENSG00000161904	LEMD2	221496	2.79001	0.00550445	0.0539791		5.33	0	0		2.41948	0.0159568	2.47419	0.0137539	2.7786	0.00569848
ENSG00000126602	TRAP1	10131	2.78899	0.00552146	0.0540825		2.18	0.0293	0.075		1.97967	0.0483784	2.72664	0.00667004	2.78467	0.00559481
ENSG00000176953	NFATC2IP	84901	2.78896	0.00552195	0.0540556		-0.6	0.5453	0.676		2.42144	0.0158722	2.67495	0.00777015	2.79161	0.00547838
ENSG00000123407	HOXC12	3228	2.78859	0.00552822	0.0540853		3.98	0.0001	0.001		2.53186	0.011701	2.62267	0.00904622	2.75326	0.00615048
ENSG00000139880	CDH24	64403	2.78842	0.00553102	0.0540811		3.14	0.0017	0.008		2.07959	0.0381548	2.65154	0.00832012	2.78704	0.00555477
ENSG00000181544	FANCB	2187	2.78745	0.00554738	0.0542093		NA	NA	NA		2.66545	0.00797795	2.97882	0.00306392	2.79576	0.00540981
ENSG00000171208	NETO2	81831	2.78672	0.00555962	0.0542972		4.99	0	0		3.00188	0.00283954	2.92437	0.00364114	2.78489	0.00559107
ENSG00000072195	SPEG	100996693	2.78625	0.00556751	0.0543425		1.25	0.2106	0.343		2.52093	0.0120653	2.88283	0.0041466	2.78196	0.00564087
ENSG00000165244	ZNF367	195828	2.78593	0.00557299	0.0543643		4.89	0	0		1.94861	0.0519915	2.91768	0.00371858	2.77506	0.00575977
ENSG00000140326	CDAN1	146059	2.78543	0.00558147	0.0544153		3.05	0.0023	0.01		2.21746	0.0271137	2.59283	0.00985601	2.77976	0.00567858
ENSG00000105186	ANKRD27	84079	2.7852	0.00558535	0.0544213		3.99	0.0001	0.001		2.21885	0.0270182	3.15208	0.00173905	2.7779	0.0057106
ENSG00000053372	MRTO4	51154	2.78488	0.00559067	0.0544415		7.61	0	0		2.56124	0.01077	2.72474	0.00670799	2.77969	0.0056797
ENSG00000100884	CPNE6	9362	2.78191	0.00564115	0.0548691		-0.08	0.9345	0.961		2.70218	0.00716122	2.3215	0.0207443	2.78011	0.00567263
ENSG00000266967	AARSD1	80755	2.7807	0.00566184	0.0550384		0.56	0.5764	0.702		2.36419	0.0185133	2.46286	0.0141896	2.77635	0.00573742
ENSG00000100156	SLC16A8	23539	2.78058	0.00566403	0.0550276		2.22	0.0266	0.07		2.79812	0.00537116	2.71815	0.00684052	2.77681	0.00572947
ENSG00000125821	DTD1	92675	2.77764	0.00571455	0.0554219		1.71	0.0871	0.176		2.66055	0.00809305	2.55402	0.0110058	2.81746	0.0050636
ENSG00000165916	PSMC3	5702	2.77731	0.00572028	0.055381		3.59	0.0003	0.002		2.52701	0.0118613	2.63385	0.00875875	2.76871	0.00587118
ENSG00000140511	HAPLN3	145864	2.77682	0.00572878	0.0554312		0.28	0.7762	0.855		4.46237	1.03652e-05	2.91517	0.00374801	2.90793	0.00382665
ENSG00000118557	PMFBP1	83449	2.77555	0.00575074	0.0556116		-0.39	0.7002	0.8		2.45002	0.0146827	2.27795	0.0232385	2.78713	0.00555322
ENSG00000122257	RBBP6	5930	2.7719	0.00581452	0.0560985		2.18	0.0293	0.076		2.2214	0.0268437	2.44922	0.0147301	2.7777	0.00571406
ENSG00000135097	MSI1	4440	2.7714	0.00582321	0.05615		5.21	0	0		2.27355	0.0234852	2.68177	0.00761623	2.76798	0.0058842
ENSG00000095539	SEMA4G	57715	2.77117	0.00582734	0.0561575		1.86	0.0632	0.137		2.47073	0.0138704	2.40575	0.0165767	2.73184	0.00655755
ENSG00000189167	ZAR1L	646799	2.77022	0.00584405	0.0562536		2.02	0.0434	0.103		2.29983	0.0219359	2.61804	0.0091678	2.76394	0.00595625
ENSG00000156873	PHKG2	5261	2.76996	0.00584849	0.056264		1.71	0.0879	0.177		2.26166	0.0242168	2.46776	0.0139995	2.76341	0.00596577
ENSG00000155256	ZFYVE27	118813	2.76764	0.00588954	0.0565937		1.26	0.2068	0.338		2.30657	0.0215537	2.52769	0.0118527	2.74625	0.00628107
ENSG00000136099	PCDH8	5100	2.76742	0.00589352	0.0565994		3.52	0.0004	0.002		2.69558	0.00730222	2.41806	0.0160342	2.79064	0.00549443
ENSG00000151025	GPR158	57512	2.76703	0.0059005	0.056634		9.07	0	0		2.58284	0.0101283	2.29665	0.0221371	2.76575	0.00592387
ENSG00000137700	SLC37A4	2542	2.76661	0.00590784	0.0566719		1.28	0.2022	0.332		2.2571	0.0245029	2.55879	0.0108583	2.85394	0.00452667
ENSG00000129484	PARP2	10038	2.76609	0.00591719	0.056729		4.69	0	0		2.20417	0.0280417	2.51905	0.012143	2.76152	0.00599975
ENSG00000050767	COL23A1	91522	2.7646	0.00594388	0.0568545		-0.31	0.76	0.844		3.11803	0.00194295	2.00925	0.0451587	2.76036	0.00602076
ENSG00000113810	SMC4	10051	2.76429	0.00594927	0.056841		5.22	0	0		2.15835	0.0314534	3.02552	0.0026368	2.82865	0.00489316
ENSG00000100033	PRODH	5625	2.76403	0.00595393	0.056853		-2.16	0.0306	0.078		2.41222	0.0162736	2.78393	0.00561667	2.76268	0.00597887
ENSG00000242338	BMS1P4	9790	2.76368	0.0059603	0.0568814		NA	NA	NA		2.66964	0.00788081	2.4751	0.0137192	2.77907	0.00569041
ENSG00000177398	UMODL1	89766	2.76354	0.00596271	0.0568719		0.2	0.8419	0.9		2.58642	0.0100256	2.15291	0.0319029	2.77945	0.0056839
ENSG00000114270	COL7A1	1294	2.76323	0.00596839	0.0568937		0.51	0.6067	0.728		3.05132	0.00241948	2.60965	0.00939191	2.75622	0.00609607
ENSG00000240682	ISY1	57461	2.76314	0.00597003	0.0568768		NA	NA	NA		2.52944	0.0117808	2.84417	0.00467356	2.77791	0.0057104
ENSG00000203879	GDI1	2664	2.76282	0.00597576	0.0568667		NA	NA	NA		2.12393	0.0342463	2.80265	0.00530651	2.75501	0.00611832
ENSG00000180900	SCRIB	23513	2.7628	0.00597617	0.0568382		3.29	0.001	0.005		2.1591	0.0313948	2.37927	0.0177995	2.7576	0.0060709
ENSG00000205030	OR5L2	26338	2.76137	0.00600181	0.0570172		0.36	0.7212	0.816		2.41349	0.0162175	2.63814	0.00865038	2.76554	0.0059275
ENSG00000105197	TIMM50	92609	2.76135	0.00600228	0.0569893		4.44	0	0		1.9201	0.0555071	2.94985	0.00335969	2.75542	0.0061108
ENSG00000146083	RNF44	22838	2.76125	0.0060041	0.0569742		1.08	0.2823	0.426		2.39185	0.0171924	2.55065	0.0111112	2.75693	0.0060831
ENSG00000165948	IFI27L1	122509	2.75997	0.00602709	0.0570952		0.69	0.493	0.631		2.57853	0.0102537	2.8198	0.00503616	2.76843	0.00587614
ENSG00000214842	RAD51AP2	729475	2.7592	0.00604107	0.0571305		-1.13	0.2606	0.401		2.85502	0.00451164	2.5993	0.0096752	2.75942	0.00603777
ENSG00000167767	KRT80	144501	2.75882	0.00604807	0.0571643		2.59	0.0096	0.031		2.93422	0.00352291	2.72286	0.0067455	2.75673	0.00608671
ENSG00000108651	UTP6	55813	2.75674	0.00608594	0.0574574		5.69	0	0		2.66272	0.008042	2.92312	0.00365559	2.76903	0.00586551
ENSG00000176248	ANAPC2	29882	2.7564	0.00609218	0.0574838		-0.23	0.8219	0.886		2.39248	0.0171632	2.57089	0.0104922	2.74701	0.00626676
ENSG00000100197	CYP2D6	101929829	2.75637	0.00609269	0.0574562		-0.53	0.594	0.717		2.51844	0.0121496	2.48053	0.0135152	3.11417	0.00196796
ENSG00000116809	ZBTB17	7709	2.75525	0.0061133	0.0576181		1.35	0.1778	0.303		2.66951	0.00788385	2.47537	0.013709	2.75723	0.00607753
ENSG00000168884	TNIP2	79155	2.75507	0.00611665	0.0576171		3.18	0.0015	0.007		3.05147	0.00241834	2.59431	0.0098144	2.76442	0.00594757
ENSG00000104825	NFKBIB	4793	2.75466	0.00612413	0.0576551		1.73	0.0836	0.17		2.80412	0.00527392	2.35759	0.0188582	2.74878	0.00623365
ENSG00000119953	SMNDC1	10285	2.75447	0.0061276	0.0576553		3.18	0.0015	0.007		2.38647	0.0174426	2.91784	0.00371669	2.75888	0.0060476
ENSG00000113758	DBN1	1627	2.75434	0.00613001	0.0576455		4.43	0	0		2.40934	0.0164007	3.03102	0.00259031	2.74667	0.00627316
ENSG00000101220	C20orf27	54976	2.75243	0.00616523	0.0579116		5.09	0	0		2.47422	0.0137378	2.8475	0.00462584	2.75702	0.00608138
ENSG00000121680	PEX16	9409	2.7514	0.0061844	0.0580264		0.99	0.3212	0.467		2.21987	0.0269485	2.30429	0.0217007	2.74548	0.0062956
ENSG00000004864	SLC25A13	10165	2.75111	0.00618976	0.0580442		6.19	0	0		2.65093	0.00832331	2.61658	0.00920658	2.76661	0.00590851
ENSG00000172932	ANKRD13D	338692	2.75088	0.00619405	0.0580519		0.06	0.9552	0.974		2.42798	0.0155924	2.57863	0.0102636	2.74666	0.00627331
ENSG00000106384	MOGAT3	346606	2.7505	0.00620101	0.0580845		0.58	0.5589	0.688		2.58625	0.0100303	2.29761	0.022082	2.83781	0.00475739
ENSG00000111669	TPI1	7167	2.74941	0.00622131	0.0582421		2.32	0.0204	0.057		2.26822	0.0238112	2.81226	0.00515354	2.7415	0.00637108
ENSG00000155330	C16orf87	388272	2.74931	0.00622327	0.0582278		4.91	0	0		2.7999	0.00534208	2.89382	0.00400703	2.74276	0.00634711
ENSG00000171388	APLN	8862	2.74901	0.0062288	0.058247		NA	NA	NA		2.60299	0.00956103	2.97295	0.0031218	2.7796	0.00568132
ENSG00000077348	EXOSC5	56915	2.74882	0.00623229	0.058247		5.94	0	0		1.99218	0.046983	2.72644	0.00667412	2.74332	0.00633644
ENSG00000213865	C8orf44	56260	2.74756	0.00625594	0.0584354		1.68	0.0934	0.186		2.06829	0.0392098	2.24858	0.0250646	2.73719	0.0064536
ENSG00000188566	NDOR1	27158	2.74748	0.00625733	0.0584157		1.57	0.1176	0.221		2.40935	0.0164003	2.68531	0.0075376	2.73892	0.00642026
ENSG00000126457	PRMT1	3276	2.7464	0.00627773	0.0585408		3.22	0.0013	0.006		2.13759	0.0331134	2.67888	0.00768115	2.73563	0.00648372
ENSG00000101004	NINL	22981	2.74606	0.00628407	0.0585673		5.28	0	0		2.5513	0.0110775	2.49991	0.0128085	2.74185	0.00636441
ENSG00000135049	AGTPBP1	23287	2.74431	0.00631713	0.0587444		2.65	0.0082	0.027		3.01633	0.00271034	3.02678	0.00262615	2.79947	0.0053491
ENSG00000128309	MPST	4357	2.74396	0.00632371	0.0587729		0.94	0.3467	0.492		2.46937	0.0139225	2.66313	0.00804358	2.81423	0.00511388
ENSG00000069849	ATP1B3	483	2.74294	0.00634298	0.0589193		1.19	0.2323	0.368		3.00977	0.00276826	2.91972	0.00369481	2.78189	0.00564217
ENSG00000114923	SLC4A3	6508	2.74171	0.00636646	0.0591045		3.68	0.0002	0.001		2.58427	0.0100873	2.55545	0.0109616	2.73739	0.00644986
ENSG00000092758	COL9A3	1299	2.74161	0.00636838	0.0590895		4.33	0	0		2.56731	0.0105863	2.14708	0.0323672	2.74444	0.00631532
ENSG00000175727	MLXIP	22877	2.74103	0.00637931	0.0591253		0.63	0.5309	0.663		2.86678	0.0043505	2.58333	0.0101271	2.72504	0.00669171
ENSG00000198517	MAFK	7975	2.74091	0.00638177	0.0591153		-1.02	0.3092	0.455		2.72109	0.00677085	2.51328	0.0123401	2.75137	0.00618546
ENSG00000077713	SLC25A43	203427	2.74063	0.00638698	0.0591308		NA	NA	NA		3.02106	0.0026692	2.80767	0.00522607	2.73946	0.00641003
ENSG00000184160	ADRA2C	152	2.74059	0.00638773	0.059105		2.33	0.0197	0.055		2.41581	0.0161161	2.83365	0.00482704	2.72576	0.0066774
ENSG00000066855	MTFR1	9650	2.74057	0.00638808	0.0590756		3.19	0.0014	0.006		2.33835	0.0198265	3.00804	0.00278982	2.728	0.0066329
ENSG00000253293	HOXA10	3206	2.73934	0.00641163	0.0592606		3.12	0.0018	0.008		2.9652	0.00319329	2.5581	0.0108796	2.77572	0.00574833
ENSG00000147437	GNRH1	2796	2.73843	0.00642911	0.0593893		0.48	0.6288	0.745		2.93715	0.00349042	2.79868	0.00537103	2.74069	0.00638642
ENSG00000047634	SCML1	6322	2.7383	0.00643166	0.0593801		NA	NA	NA		2.89363	0.00400176	2.55483	0.0109808	2.73269	0.00654084
ENSG00000165782	TMEM55B	90809	2.73809	0.00643563	0.0593512		-0.16	0.8706	0.919		2.43469	0.0153105	2.36016	0.0187301	2.73225	0.00654954
ENSG00000112305	SMAP1	60682	2.73734	0.00645019	0.0593545		2.34	0.0195	0.055		2.83054	0.00486476	2.91012	0.00380788	2.74395	0.00632454
ENSG00000100376	FAM118A	55007	2.73688	0.00645908	0.059371		1.82	0.0685	0.146		2.85484	0.00451414	2.33553	0.0199924	2.75649	0.00609117
ENSG00000168539	CHRM1	1128	2.73674	0.00646178	0.0593632		1.53	0.1253	0.232		2.9873	0.0029756	2.39659	0.016991	2.80754	0.00521922
ENSG00000104738	MCM4	4173	2.73659	0.00646451	0.0593557		6.17	0	0		1.91037	0.0567501	2.92764	0.00360394	2.7237	0.00671844
ENSG00000064218	DMRT3	58524	2.73622	0.00647179	0.0593898		3.62	0.0003	0.002		3.20678	0.00144251	2.67924	0.0076732	2.82916	0.00488551
ENSG00000196998	WDR45	11152	2.73515	0.00649246	0.0595142		NA	NA	NA		2.65853	0.00814091	2.77015	0.00585523	2.74589	0.00628794
ENSG00000149657	LSM14B	149986	2.7351	0.0064935	0.0594911		2.16	0.0308	0.079		2.01148	0.0448985	2.31276	0.0212252	2.7287	0.00661912
ENSG00000178338	ZNF354B	117608	2.73467	0.0065017	0.0595337		0.53	0.5993	0.721		2.40912	0.0164107	2.44713	0.0148147	2.76234	0.00598491
ENSG00000100764	PSMC1	5700	2.73421	0.00651066	0.0595831		2.7	0.0071	0.024		2.7024	0.00715663	3.03294	0.00257424	2.72983	0.00659685
ENSG00000007866	TEAD3	7005	2.73393	0.00651606	0.0595998		1.51	0.1317	0.241		2.26564	0.0239698	2.71886	0.0068261	2.72652	0.00666221
ENSG00000136811	ODF2	4957	2.73389	0.00651699	0.0595757		6.68	0	0		2.13941	0.0329649	2.6961	0.00730183	2.7293	0.00660742
ENSG00000139734	DIAPH3	81624	2.73351	0.00652429	0.0595774		7.11	0	0		2.18068	0.0297481	2.74337	0.00634544	2.73985	0.00640252
ENSG00000102241	HTATSF1	27336	2.73297	0.0065349	0.0596417		NA	NA	NA		2.23786	0.0257415	2.82398	0.00497218	2.74703	0.00626645
ENSG00000116544	DLGAP3	58512	2.73253	0.0065434	0.0596867		4.18	0	0		2.46329	0.0141576	2.53684	0.0115522	2.73084	0.00657716
ENSG00000115694	STK25	10494	2.73242	0.00654552	0.0596735		2.94	0.0034	0.013		2.39635	0.0169856	2.66308	0.00804475	2.73138	0.00656654
ENSG00000103067	ESRP2	102466194	2.73178	0.00655808	0.0597229		2.73	0.0063	0.022		2.28301	0.0229173	2.50784	0.0125289	2.72356	0.00672125
ENSG00000127191	TRAF2	7186	2.73057	0.00658175	0.0599058		3.87	0.0001	0.001		2.60715	0.00944742	2.60019	0.00965066	2.72565	0.00667955
ENSG00000198911	SREBF2	6721	2.72875	0.0066176	0.0601338		1.66	0.0976	0.192		2.34093	0.0196916	2.50855	0.0125041	2.72624	0.00666785
ENSG00000115596	WNT6	7475	2.72665	0.00665907	0.0603794		-0.34	0.7339	0.825		2.96755	0.00316939	2.47988	0.0135397	2.73664	0.00646418
ENSG00000139540	SLC39A5	283375	2.72657	0.00666076	0.060362		0.41	0.6824	0.786		2.58308	0.0101214	2.56117	0.0107854	2.90419	0.00387181
ENSG00000166987	MBD6	114785	2.72647	0.0066626	0.060346		0.66	0.5123	0.648		2.17978	0.0298153	2.22374	0.0267048	2.71793	0.00683466
ENSG00000125787	GNRH2	2797	2.72589	0.0066741	0.0604174		-0.56	0.5749	0.701		2.47664	0.0136464	2.45737	0.0144052	2.72649	0.00666299
ENSG00000115053	NCL	4691	2.72478	0.00669625	0.0605851		5.87	0	0		2.44007	0.0150873	2.60458	0.00952985	2.73112	0.00657165
ENSG00000244687	UBE2V1	7336	2.72477	0.00669647	0.0605543		2.47	0.0138	0.041		2.49642	0.0129186	2.57834	0.0102721	2.70375	0.00712798
ENSG00000170370	EMX2	2018	2.72474	0.00669716	0.0605278		-2.74	0.0061	0.021		2.91088	0.00379144	2.75026	0.00621582	2.87329	0.00426351
ENSG00000141503	MINK1	50488	2.72411	0.0067097	0.0605757		-0.76	0.4494	0.591		2.59621	0.00974873	2.41613	0.0161182	2.72084	0.00677584
ENSG00000100726	TELO2	9894	2.72405	0.00671084	0.0605533		2.99	0.0028	0.011		2.19648	0.0285907	2.41331	0.0162418	2.72032	0.00678636
ENSG00000168495	POLR3D	661	2.72382	0.00671546	0.0605623		7.06	0	0		2.55909	0.010836	2.7618	0.00600426	2.71917	0.00680965
ENSG00000167840	ZNF232	7775	2.72341	0.00672364	0.0606034		2.46	0.0139	0.041		2.25351	0.02473	2.49273	0.0130664	2.72172	0.00675807
ENSG00000173157	ADAMTS20	80070	2.7226	0.00673978	0.0607161		6.02	0	0		2.21422	0.0273375	2.536	0.0115792	2.71432	0.00690835
ENSG00000168137	SETD5	55209	2.72196	0.0067527	0.0607997		2.59	0.0096	0.031		2.23265	0.0260864	2.27324	0.0235236	2.70757	0.00704786
ENSG00000149016	TUT1	64852	2.72167	0.00675862	0.0608203		1.44	0.1496	0.266		2.23481	0.025943	2.33828	0.0198481	2.7047	0.00710814
ENSG00000152034	MCHR2	84539	2.72011	0.00678998	0.0610368		4.02	0.0001	0		2.4156	0.0161252	2.91772	0.00371817	2.71317	0.00693197
ENSG00000102100	SLC35A2	7355	2.72	0.00679223	0.0610242		NA	NA	NA		2.5071	0.0125405	2.64061	0.00858859	2.71302	0.00693509
ENSG00000106004	HOXA5	3202	2.71989	0.00679435	0.0610105		1.21	0.2264	0.362		3.31451	0.000995762	2.53262	0.0116899	2.79549	0.00541429
ENSG00000132323	ILKAP	80895	2.71982	0.00679589	0.0609916		3.37	0.0008	0.004		2.18863	0.0291609	2.89763	0.00395967	2.71844	0.00682442
ENSG00000130702	LAMA5	3911	2.71911	0.00681013	0.0610539		0.02	0.9853	0.992		2.39169	0.0172	2.69713	0.00727969	2.71455	0.00690367
ENSG00000148843	PDCD11	22984	2.71843	0.00682401	0.0611127		6.11	0	0		2.54946	0.0111353	2.51951	0.0121274	2.73212	0.00655213
ENSG00000163872	YEATS2	55689	2.71803	0.00683209	0.0611523		3.95	0.0001	0.001		2.51343	0.012321	2.57598	0.0103415	2.71022	0.00699273
ENSG00000071051	NCK2	8440	2.71781	0.00683652	0.0611592		1.15	0.2507	0.389		2.86064	0.00443398	2.61424	0.0092688	2.72034	0.00678594
ENSG00000111886	GABRR2	2570	2.71748	0.00684327	0.0611869		1.65	0.0995	0.195		3.05822	0.00236566	2.68971	0.00744054	2.71197	0.00695674
ENSG00000009950	MLXIPL	51085	2.71623	0.00686863	0.061348		3.02	0.0025	0.01		2.62325	0.00901906	2.46491	0.0141098	2.84723	0.00462145
ENSG00000161277	THAP8	199745	2.71271	0.00694075	0.06186		2.72	0.0067	0.023		2.23008	0.0262573	2.77116	0.0058374	2.70688	0.00706229
ENSG00000123594	ATXN3L	92552	2.71177	0.00696019	0.0620002		NA	NA	NA		2.56643	0.0106128	2.74206	0.00637025	2.71285	0.00693856
ENSG00000143590	EFNA3	1944	2.7116	0.00696363	0.0619978		1.86	0.0626	0.137		2.14322	0.0326563	2.34989	0.0192475	2.71202	0.00695571
ENSG00000182583	VCX	26609	2.71077	0.00698073	0.0620839		NA	NA	NA		2.51656	0.0122135	2.4641	0.0141412	2.70481	0.00710573
ENSG00000166595	FAM96B	51647	2.70984	0.00700011	0.0621901		2.98	0.0029	0.012		2.34148	0.0196633	2.86491	0.00438369	2.69827	0.0072445
ENSG00000095066	HOOK2	29911	2.70904	0.00701679	0.0623053		1.93	0.0541	0.122		2.32055	0.020778	2.37538	0.0179855	2.70343	0.0071348
ENSG00000058453	CROCC	9696	2.70857	0.00702648	0.0623581		-0.37	0.7113	0.809		2.63894	0.00861869	2.3793	0.0177978	2.7132	0.00693129
ENSG00000170144	HNRNPA3	220988	2.70727	0.00705363	0.0625327		0.91	0.363	0.508		2.24889	0.0250247	2.63682	0.00868371	2.71817	0.0068298
ENSG00000160633	SAFB	6294	2.70595	0.00708129	0.0627447		2.13	0.0336	0.084		2.40619	0.016541	2.53934	0.0114712	2.69759	0.00725899
ENSG00000101442	ACTR5	79913	2.70576	0.00708513	0.0627455		1.99	0.0469	0.109		1.92844	0.0544582	2.64135	0.00857018	2.70271	0.00714998
ENSG00000122515	ZMIZ2	83637	2.70273	0.00714906	0.0631444		0.23	0.8197	0.884		2.49471	0.0129804	2.39206	0.0171991	2.69767	0.00725733
ENSG00000141013	GAS8	2622	2.70204	0.00716356	0.063239		0.78	0.4373	0.58		2.02888	0.0430858	2.60994	0.00938404	2.69546	0.00730482
ENSG00000107371	EXOSC3	51010	2.6998	0.00721126	0.0634591		6.54	0	0		2.25444	0.024671	2.96497	0.00320214	2.69627	0.00728745
ENSG00000012211	PRICKLE3	4007	2.69919	0.0072242	0.0635395		NA	NA	NA		2.27127	0.0236241	2.68108	0.00763169	2.69229	0.00737352
ENSG00000124159	MATN4	8785	2.6986	0.00723682	0.063617		0.98	0.3289	0.474		2.79506	0.00542121	2.67465	0.00777712	2.7112	0.00697259
ENSG00000006118	TMEM132A	54972	2.69755	0.0072593	0.0637811		5.6	0	0		2.53085	0.0117343	2.52893	0.0118117	2.68829	0.00746079
ENSG00000141867	BRD4	23476	2.69753	0.0072597	0.0637511		4.35	0	0		2.40099	0.0167745	2.40242	0.0167263	2.69068	0.0074084
ENSG00000162300	ZFPL1	7542	2.69725	0.00726564	0.0637698		2.27	0.0235	0.063		2.03323	0.0426434	2.6953	0.00731901	2.68933	0.00743801
ENSG00000186897	C1QL4	338761	2.6967	0.00727745	0.0638065		3.87	0.0001	0.001		2.24395	0.0253435	2.54604	0.0112565	2.69084	0.00740499
ENSG00000135605	TEC	7006	2.69511	0.00731176	0.0640737		-2.15	0.0316	0.08		3.30636	0.00102444	2.23221	0.0261352	2.70747	0.0070501
ENSG00000241697	TMEFF1	8577	2.69386	0.00733883	0.0641428		8.76	0	0		2.4794	0.0135425	2.11142	0.0353351	2.70646	0.00707107
ENSG00000146143	PRIM2	100996481	2.6936	0.00734431	0.0641572		NA	NA	NA		2.11525	0.0349828	2.93586	0.00351165	2.68989	0.00742577
ENSG00000149654	CDH22	64405	2.69329	0.00735117	0.0641836		-1.44	0.151	0.268		2.37537	0.017969	1.99857	0.0463079	2.69841	0.0072415
ENSG00000101473	ACOT8	10005	2.69302	0.00735696	0.0642006		1.3	0.194	0.323		2.02944	0.0430287	2.80236	0.00531125	2.69689	0.00727409
ENSG00000164896	FASTK	10922	2.69257	0.00736665	0.0642181		1.24	0.2149	0.348		2.34603	0.0194278	2.45836	0.014366	2.69039	0.00741478
ENSG00000112592	TBP	6908	2.69172	0.00738514	0.0643458		4.44	0	0		1.88517	0.0600813	3.03417	0.00256402	2.68767	0.00747447
ENSG00000101194	SLC17A9	63910	2.69159	0.00738793	0.0643366		3.31	0.0009	0.005		3.26113	0.00119801	2.67024	0.00787825	2.68962	0.00743158
ENSG00000163781	TOPBP1	11073	2.68935	0.00743696	0.0645953		5.81	0	0		1.93934	0.0531136	2.60912	0.00940628	2.68793	0.00746864
ENSG00000073060	SCARB1	949	2.68888	0.00744718	0.0646505		4.25	0	0		2.866	0.00436092	2.45664	0.0144339	2.67562	0.0077438
ENSG00000160201	U2AF1	7307	2.6879	0.00746886	0.064805		3.47	0.0005	0.003		2.87972	0.00417907	2.73371	0.00653105	2.69589	0.00729547
ENSG00000156381	ANKRD9	122416	2.68616	0.00750704	0.0650351		1.55	0.1219	0.227		2.38003	0.0177464	2.20851	0.0277561	2.68858	0.00745448
ENSG00000092094	OSGEP	55644	2.68541	0.00752361	0.0651449		-0.64	0.525	0.659		2.33913	0.0197856	2.59705	0.00973772	2.68301	0.00757765
ENSG00000177383	MAGEF1	64110	2.68537	0.00752448	0.0651187		3.56	0.0004	0.002		1.95843	0.0508256	2.11148	0.0353295	2.67608	0.00773342
ENSG00000176182	MYPOP	339344	2.68275	0.00758272	0.0654533		1.83	0.0677	0.145		2.18892	0.02914	2.40128	0.0167777	2.67735	0.00770474
ENSG00000213672	NCKIPSD	51517	2.6809	0.00762407	0.0656747		2.33	0.02	0.056		1.99256	0.0469418	2.65354	0.00827176	2.70852	0.00702813
ENSG00000100889	PCK2	5106	2.68031	0.00763727	0.0657544		2.41	0.0162	0.047		2.52656	0.0118764	2.31668	0.0210084	2.76136	0.00600257
ENSG00000212123	PRR22	163154	2.68019	0.00763996	0.0657438		1.47	0.1426	0.256		2.22515	0.026589	2.30997	0.0213807	2.68729	0.00748286
ENSG00000088826	SMOX	54498	2.68009	0.00764218	0.0657291		2.64	0.0084	0.028		2.89594	0.00397302	2.27333	0.0235178	2.6871	0.00748698
ENSG00000164880	INTS1	26173	2.6798	0.0076487	0.0657513		2.01	0.0441	0.104		2.44535	0.0148714	2.50698	0.0125591	2.67729	0.00770616
ENSG00000182308	DCAF4L1	285429	2.67973	0.00765027	0.065731		3.21	0.0013	0.006		2.46705	0.014012	2.47043	0.0138971	2.67416	0.00777703
ENSG00000101191	DIDO1	11083	2.67882	0.00767091	0.0658745		0.65	0.5159	0.651		2.02427	0.04356	2.32718	0.0204372	2.67609	0.00773323
ENSG00000184792	OSBP2	23762	2.67806	0.00768802	0.0659876		3.19	0.0014	0.006		2.16546	0.0309017	2.43164	0.0154541	2.69382	0.00734021
ENSG00000108262	GIT1	28964	2.67724	0.0077066	0.0661131		4.66	0	0		2.07332	0.0387373	2.44434	0.0149279	2.6744	0.0077716
ENSG00000065548	ZC3H15	55854	2.67613	0.0077316	0.0662935		2.58	0.0098	0.031		2.47013	0.0138936	2.99801	0.00288129	2.67642	0.0077258
ENSG00000197763	TXNRD3	645840	2.67359	0.00778947	0.0666871		NA	NA	NA		2.8024	0.00530172	2.35573	0.018952	2.67345	0.00779332
ENSG00000184465	WDR27	253769	2.67303	0.00780238	0.0667635		1.54	0.1232	0.229		2.37372	0.0180485	2.33106	0.0202293	2.67439	0.0077718
ENSG00000028310	BRD9	65980	2.67043	0.00786203	0.0671707		1.47	0.1425	0.256		2.38977	0.0172889	2.66741	0.0079438	2.68029	0.0076385
ENSG00000107959	PITRM1	10531	2.67028	0.00786551	0.0671662		2.17	0.0297	0.076		2.37775	0.0178551	2.78741	0.00555772	2.66721	0.00793708
ENSG00000188760	TMEM198	130612	2.6697	0.00787881	0.067211		3.03	0.0024	0.01		2.21543	0.0272537	2.28062	0.0230782	2.66618	0.00796107
ENSG00000205309	NT5M	56953	2.66897	0.00789567	0.0673206		2.41	0.0162	0.047		1.81205	0.0706765	2.57752	0.0102963	2.67119	0.00784505
ENSG00000253831	ETV3L	440695	2.66852	0.00790597	0.0673397		0.58	0.5613	0.689		2.97872	0.00305843	2.66094	0.00809533	2.68104	0.00762156
ENSG00000163440	PDCL2	132954	2.66782	0.00792231	0.0674445		4.4	0	0		2.43161	0.0154393	2.46163	0.0142375	2.66107	0.00808085
ENSG00000167674	HDGFRP2	84717	2.66759	0.00792768	0.0674216		3.32	0.0009	0.004		2.1954	0.0286689	2.53942	0.0114685	2.66477	0.00799405
ENSG00000072609	CHFR	55743	2.66701	0.00794104	0.0675009		0.03	0.9744	0.986		3.172	0.00162244	2.76979	0.00586166	2.72099	0.00677291
ENSG00000102030	NAA10	8260	2.66696	0.00794213	0.0674758		NA	NA	NA		2.29474	0.022229	3.01325	0.00274338	2.6693	0.00788874
ENSG00000169885	CALML6	163688	2.66597	0.0079653	0.067604		0.47	0.6388	0.752		2.64212	0.00853941	2.85508	0.00451894	2.65781	0.00815821
ENSG00000070087	PFN2	5217	2.66523	0.0079826	0.0676821		3.79	0.0002	0.001		2.37983	0.0177558	2.51833	0.0121674	2.65885	0.0081335
ENSG00000067082	KLF6	1316	2.66401	0.00801098	0.0678882		-1.48	0.1399	0.253		3.40726	0.000717956	2.69952	0.00722845	2.69969	0.00721408
ENSG00000158411	MITD1	129531	2.66384	0.00801499	0.0678878		-1.05	0.2951	0.44		2.634	0.00874307	2.69581	0.00730795	2.72268	0.00673894
ENSG00000000419	DPM1	8813	2.66275	0.00804053	0.0679665		3.11	0.0019	0.008		2.3203	0.020792	2.64967	0.00836559	2.65865	0.00813823
ENSG00000108829	LRRC59	55379	2.66235	0.00805001	0.0680122		6.88	0	0		2.52281	0.0120019	2.78845	0.00554031	2.65752	0.00816505
ENSG00000161682	FAM171A2	284069	2.66217	0.00805421	0.0680134		5.69	0	0		2.31381	0.0211486	2.11895	0.0346896	2.65516	0.00822146
ENSG00000127452	FBXL12	54850	2.66085	0.00808544	0.0682082		2.31	0.021	0.058		2.34442	0.0195108	2.33113	0.020226	2.65765	0.00816185
ENSG00000204446	C9orf170	401535	2.65797	0.00815373	0.0686803		5.17	0	0		2.88532	0.00410694	2.2387	0.0257063	2.67366	0.00778851
ENSG00000133612	AGAP3	116988	2.65795	0.0081541	0.0686488		2.68	0.0074	0.025		2.45461	0.014499	2.23736	0.0257942	2.66406	0.00801057
ENSG00000092529	CAPN3	825	2.6569	0.00817923	0.0687911		-1.56	0.1195	0.224		3.38523	0.000776471	2.148	0.0322937	2.66082	0.00808686
ENSG00000143815	LBR	3930	2.65539	0.00821525	0.0690246		1.91	0.0561	0.125		2.62259	0.00903639	2.89827	0.00395174	2.66834	0.00791091
ENSG00000128408	RIBC2	26150	2.655	0.00822451	0.0690677		3.44	0.0006	0.003		1.84752	0.0653581	2.56898	0.0105493	2.65475	0.00823118
ENSG00000133895	MEN1	4221	2.65494	0.00822597	0.0690453		4.65	0	0		2.00579	0.0455042	2.33849	0.0198372	2.64255	0.00852889
ENSG00000144852	NR1I2	8856	2.65441	0.00823883	0.0691186		0.85	0.3929	0.537		2.52851	0.0118118	2.39428	0.0170969	2.81037	0.00517448
ENSG00000143379	SETDB1	9869	2.65314	0.00826942	0.0693404		0.57	0.5715	0.698		1.77434	0.0767137	2.3859	0.017486	2.65009	0.00834379
ENSG00000104915	STX10	8677	2.65273	0.0082791	0.0693867		1.76	0.078	0.162		2.36846	0.0183035	2.59768	0.00972017	2.66033	0.00809833
ENSG00000241598	KRTAP5-4	387267	2.65273	0.00827915	0.0693524		NA	NA	NA		2.5394	0.0114555	2.27718	0.023285	2.64522	0.00846293
ENSG00000234284	ZNF879	345462	2.65246	0.0082858	0.0693734		1.47	0.1421	0.256		2.59583	0.00975916	3.0427	0.00249398	2.67246	0.0078159
ENSG00000005100	DHX33	56919	2.6522	0.00829193	0.0693899		4.2	0	0		2.27715	0.0232677	2.34073	0.0197201	2.64882	0.00837463
ENSG00000167264	DUS2	54920	2.65201	0.00829651	0.0693936		1.62	0.1052	0.203		2.66112	0.00807973	2.66935	0.00789873	2.65234	0.00828923
ENSG00000196335	STK31	56164	2.65191	0.00829889	0.0693787		3.87	0.0001	0.001		2.18823	0.02919	3.05565	0.00239104	2.64927	0.00836378
ENSG00000113407	TARS	6897	2.65083	0.00832505	0.0695627		4.04	0.0001	0		2.72496	0.00669339	2.89171	0.00403351	2.64531	0.00846066
ENSG00000133773	CCDC59	29080	2.65067	0.00832911	0.0695271		4	0.0001	0		2.48742	0.0132455	2.68919	0.00745204	2.65246	0.00828649
ENSG00000161914	ZNF653	115950	2.65034	0.00833693	0.0695229		-1.41	0.1585	0.278		2.01434	0.0445961	2.32726	0.0204327	2.64117	0.0085631
ENSG00000079805	DNM2	1785	2.65011	0.00834263	0.0695357		-0.09	0.9274	0.956		2.5425	0.011356	2.39334	0.0171402	2.6458	0.00844866
ENSG00000128159	TUBGCP6	85378	2.64985	0.00834889	0.0695533		-2.54	0.0111	0.035		2.57362	0.0103982	2.45272	0.0145896	2.64857	0.00838081
ENSG00000171169	NAIF1	203245	2.64713	0.00841529	0.0700018		4.7	0	0		2.23911	0.0256594	2.6117	0.00933676	2.64748	0.00840748
ENSG00000160117	ANKLE1	126549	2.64675	0.00842466	0.0700449		6.2	0	0		2.55987	0.010812	2.7031	0.00715243	2.65815	0.00815004
ENSG00000147955	SIGMAR1	10280	2.64663	0.0084276	0.0700345		5.27	0	0		2.27872	0.0231733	2.6142	0.00926993	2.63805	0.00864085
ENSG00000100075	SLC25A1	6576	2.64638	0.00843363	0.0700151		2.61	0.0092	0.03		2.27353	0.0234864	2.6949	0.00732756	2.64807	0.008393
ENSG00000003249	DBNDD1	79007	2.64627	0.00843646	0.0700038		2.6	0.0095	0.03		2.34479	0.019492	2.63819	0.00864926	2.64187	0.00854557
ENSG00000170035	UBE2E3	10477	2.64594	0.00844452	0.0700359		2.99	0.0028	0.011		3.27836	0.00112892	2.44371	0.0149538	2.64795	0.0083959
ENSG00000198930	CSAG1	728461	2.64563	0.00845218	0.07003		NA	NA	NA		2.69261	0.00736648	2.27703	0.023294	2.64442	0.0084826
ENSG00000134597	RBMX2	51634	2.64457	0.00847813	0.0702102		NA	NA	NA		2.23453	0.0259611	2.89097	0.00404285	2.6558	0.0082061
ENSG00000101187	SLCO4A1	28231	2.64436	0.00848338	0.0701841		-0.86	0.389	0.533		2.93558	0.0035078	2.37582	0.0179644	2.65274	0.00827962
ENSG00000110274	CEP164	22897	2.64358	0.00850262	0.070239		3.52	0.0004	0.002		2.55647	0.0109165	2.48688	0.0132799	2.64852	0.00838206
ENSG00000141569	TRIM65	201292	2.64331	0.00850928	0.0702593		1.11	0.2656	0.407		2.49516	0.012964	2.53085	0.0117481	2.64019	0.00858741
ENSG00000123297	TSFM	10102	2.64327	0.00851037	0.0702336		2.43	0.0151	0.044		2.2981	0.0220355	2.41603	0.0161229	2.63762	0.00865171
ENSG00000105676	ARMC6	93436	2.64323	0.0085112	0.0702058		5.17	0	0		2.36608	0.0184201	2.59787	0.00971493	2.6398	0.00859715
ENSG00000186625	KATNA1	11104	2.64316	0.00851306	0.0701866		4.15	0	0		2.40809	0.0164563	2.96285	0.00322383	2.68688	0.00749187
ENSG00000161960	EIF4A1	652966	2.64293	0.00851876	0.0701989		3.4	0.0007	0.003		2.60471	0.00951389	2.62065	0.00909922	2.64089	0.00857009
ENSG00000083635	NUFIP1	26747	2.64229	0.00853446	0.0702591		5.06	0	0		2.24345	0.0253765	2.13267	0.0335395	2.64359	0.00850296
ENSG00000110921	MVK	4598	2.64	0.00859139	0.0705541		0.59	0.5522	0.682		2.26428	0.0240541	2.474	0.013761	2.61363	0.00927282
ENSG00000148737	TCF7L2	6934	2.63979	0.00859663	0.0704932		1.33	0.1843	0.311		2.47236	0.0138084	2.44381	0.0149495	2.65747	0.00816629
ENSG00000113360	DROSHA	29102	2.63969	0.0085993	0.0704805		2.95	0.0032	0.013		2.09761	0.0365231	2.65209	0.00830679	2.6358	0.00869738
ENSG00000132199	ENOSF1	55556	2.63869	0.0086241	0.0706492		-3.52	0.0004	0.002		2.25699	0.0245099	2.69287	0.00737153	2.63076	0.0088255
ENSG00000121578	B4GALT4	8702	2.63857	0.00862717	0.0706397		1.77	0.0773	0.161		2.49231	0.0130669	2.44587	0.0148656	2.65178	0.00830272
ENSG00000175166	PSMD2	5708	2.6358	0.00869686	0.0711406		5.38	0	0		2.29852	0.0220114	2.68457	0.00755383	2.62664	0.00893116
ENSG00000169682	SPNS1	83985	2.63335	0.00875886	0.0715778		5.46	0	0		2.4605	0.0142664	2.39228	0.0171892	2.63437	0.00873359
ENSG00000178997	EXD1	161829	2.63176	0.00879911	0.0717664		2.03	0.0421	0.1		2.23545	0.0259004	2.52843	0.0118281	2.63185	0.00879766
ENSG00000167645	YIF1B	90522	2.63142	0.00880785	0.0718027		5.12	0	0		2.67078	0.00785458	2.79899	0.00536598	2.62286	0.00902917
ENSG00000169548	ZNF280A	129025	2.63032	0.00883586	0.0719608		3.65	0.0003	0.002		2.36419	0.0185132	2.77283	0.00580822	2.62376	0.00900579
ENSG00000114650	SCAP	22937	2.63029	0.00883657	0.0719316		4.79	0	0		2.23645	0.0258346	2.32986	0.0202937	2.65594	0.00820283
ENSG00000179632	MAF1	84232	2.62997	0.00884479	0.0719635		0.36	0.7168	0.813		2.1755	0.030137	2.82203	0.00500201	2.62305	0.0090243
ENSG00000145604	SKP2	6502	2.62886	0.00887346	0.0721616		2.77	0.0056	0.02		1.99838	0.0463043	2.79535	0.00542565	2.62763	0.00890565
ENSG00000186326	RGS9BP	388531	2.62857	0.0088809	0.072187		4.64	0	0		2.43078	0.0154742	2.76355	0.00597279	2.62542	0.00896274
ENSG00000161647	MPP3	4356	2.62803	0.00889467	0.0722638		5.27	0	0		2.37275	0.0180953	2.43965	0.0151203	2.64175	0.00854852
ENSG00000178038	ALS2CL	259173	2.62777	0.00890139	0.0722833		-0.91	0.3653	0.51		2.97351	0.00310973	2.30914	0.0214275	2.62985	0.00884856
ENSG00000112983	BRD8	10902	2.62745	0.00890949	0.072314		2.85	0.0044	0.016		1.74222	0.0821855	2.72637	0.00667551	2.62064	0.00908736
ENSG00000125447	GGA3	23163	2.62645	0.00893548	0.0724194		1.12	0.2636	0.405		2.21196	0.0274948	2.39557	0.0170376	2.62444	0.00898826
ENSG00000181355	OFCC1	266553	2.62606	0.00894556	0.072466		NA	NA	NA		2.71406	0.00691376	2.37034	0.0182293	2.6188	0.00913559
ENSG00000145214	DGKQ	1609	2.62479	0.00897843	0.072697		1.45	0.1466	0.262		2.38986	0.0172847	2.11667	0.0348841	2.64202	0.00854185
ENSG00000096080	MRPS18A	55168	2.62405	0.00899749	0.0727456		2.95	0.0032	0.013		2.00377	0.0457214	2.52145	0.0120615	2.61233	0.00930765
ENSG00000134769	DTNA	1837	2.62386	0.00900264	0.0727521		3.08	0.0021	0.009		2.87874	0.00419189	2.36414	0.0185328	2.61916	0.00912616
ENSG00000110435	PDHX	8050	2.62346	0.00901283	0.0727993		1.41	0.1595	0.279		1.96829	0.0496764	2.45068	0.0146714	2.6174	0.00917278
ENSG00000198805	PNP	4860	2.62216	0.0090468	0.0728976		1.22	0.2237	0.359		3.13912	0.00181129	2.94744	0.0033854	2.62178	0.00905762
ENSG00000181433	SAGE1	55511	2.62169	0.00905909	0.0729615		NA	NA	NA		2.29418	0.0222613	2.37538	0.0179854	2.62294	0.00902725
ENSG00000188162	OTOG	340990	2.62095	0.00907853	0.0730476		NA	NA	NA		2.66463	0.00799728	2.40343	0.0166809	2.62091	0.00908036
ENSG00000100314	CABP7	164633	2.62007	0.00910161	0.0731981		0.69	0.4881	0.627		2.27629	0.0233197	2.34689	0.0194012	2.62049	0.00909129
ENSG00000085760	MTIF2	4528	2.61839	0.0091459	0.0735189		3.7	0.0002	0.001		2.28323	0.0229038	2.53404	0.0116434	2.61852	0.00914316
ENSG00000086475	SEPHS1	22929	2.61803	0.00915525	0.0735234		3.49	0.0005	0.003		1.86609	0.0627087	2.55936	0.0108408	2.61495	0.00923779
ENSG00000101146	RAE1	8480	2.61793	0.00915785	0.073509		6.16	0	0		1.63632	0.102504	2.61552	0.00923464	2.61896	0.00913154
ENSG00000164889	SLC4A2	6522	2.61732	0.00917413	0.0736044		4.58	0	0		2.31228	0.0212337	2.66994	0.00788502	2.61414	0.00925918
ENSG00000019169	MARCO	8685	2.61626	0.00920222	0.0737589		-0.51	0.6089	0.73		3.95163	9.07131e-05	2.24025	0.0256047	2.60722	0.00944535
ENSG00000137776	SLTM	79811	2.61583	0.00921355	0.073779		1.05	0.2921	0.437		2.44727	0.0147936	2.50597	0.0125944	2.6273	0.00891416
ENSG00000132485	ZRANB2	9406	2.61547	0.0092232	0.0738209		0.41	0.6813	0.785		2.28203	0.0229756	2.81612	0.00509321	2.63727	0.0086605
ENSG00000198793	MTOR	2475	2.61531	0.00922744	0.0738195		2.5	0.0126	0.038		2.76946	0.00585804	2.52033	0.0120994	2.60827	0.00941699
ENSG00000183971	NPW	283869	2.61471	0.00924336	0.0738409		5.66	0	0		2.23841	0.0257057	2.55733	0.0109035	2.64633	0.00843559
ENSG00000237289	CKMT1B	548596	2.61455	0.0092476	0.0738395		0.67	0.5041	0.641		2.14238	0.0327235	2.64902	0.00838147	2.65455	0.00823616
ENSG00000106305	AIMP2	7965	2.61409	0.00925987	0.0739021		5.35	0	0		2.24011	0.0255938	2.95882	0.00326543	2.61053	0.00935604
ENSG00000183527	PSMG1	8624	2.61409	0.00925994	0.0738674		4.89	0	0		2.41079	0.0163364	2.43604	0.0152698	2.61524	0.00923
ENSG00000007080	CCDC124	115098	2.61401	0.00926197	0.0738484		3.01	0.0027	0.011		2.34421	0.0195216	2.68656	0.00750978	2.61002	0.00936971
ENSG00000169957	ZNF768	79724	2.61302	0.0092884	0.0739533		4.53	0	0		2.03245	0.0427226	2.2681	0.0238377	2.60654	0.00946394
ENSG00000139998	RAB15	376267	2.61288	0.00929217	0.0739481		0.84	0.4015	0.546		2.04706	0.0412596	2.23682	0.0258295	2.60465	0.00951553
ENSG00000067057	PFKP	5214	2.61241	0.00930467	0.0740124		-1.34	0.1804	0.306		2.57389	0.0103902	2.74137	0.00638343	2.62161	0.00906205
ENSG00000089154	GCN1L1	10985	2.61132	0.00933404	0.0740698		4.86	0	0		2.34944	0.0192531	2.42297	0.0158224	2.60744	0.00943938
ENSG00000179091	CYC1	1537	2.61085	0.00934661	0.0740992		3.07	0.0022	0.009		1.76744	0.0778642	2.72111	0.00678064	2.60381	0.00953843
ENSG00000126012	KDM5C	8242	2.61081	0.00934767	0.0740725		NA	NA	NA		2.29685	0.0221074	2.33851	0.0198357	2.61096	0.00934431
ENSG00000197587	DMBX1	127343	2.61017	0.00936506	0.0741751		5.9	0	0		2.1733	0.030303	2.72037	0.00679568	2.60426	0.00952616
ENSG00000160796	NBEAL2	23218	2.61002	0.00936905	0.0741717		-1.4	0.1624	0.282		2.80729	0.00522335	2.19734	0.0285493	2.60637	0.00946863
ENSG00000125844	RRBP1	6238	2.60973	0.0093767	0.0741971		4.25	0	0		2.72528	0.00668684	2.46367	0.0141578	2.60355	0.00954564
ENSG00000165752	STK32C	282974	2.60916	0.00939214	0.0742139		4.68	0	0		2.17544	0.0301415	2.42377	0.0157879	2.6128	0.00929506
ENSG00000112941	PAPD7	11044	2.6085	0.00940992	0.0743193		2.6	0.0094	0.03		2.17401	0.030249	2.55912	0.0108483	2.60388	0.00953662
ENSG00000126522	ASL	435	2.60844	0.0094117	0.0742982		0.33	0.7383	0.829		2.3053	0.0216249	2.74797	0.00625873	2.63594	0.00869388
ENSG00000100146	SOX10	6663	2.6059	0.00948062	0.0747717		0.26	0.7948	0.868		3.35826	0.000854187	2.02879	0.0431187	2.63746	0.00865581
ENSG00000007062	PROM1	8842	2.60487	0.00950863	0.0748867		-0.77	0.4401	0.582		2.76269	0.00597856	2.49265	0.0130693	2.61302	0.00928906
ENSG00000137409	MTCH1	23787	2.60344	0.00954792	0.07509		2.3	0.0217	0.06		1.99978	0.0461524	2.61589	0.00922498	2.58464	0.0100767
ENSG00000178233	TMEM151B	441151	2.60305	0.00955864	0.0751036		-0.59	0.557	0.686		2.0997	0.0363374	1.77097	0.0773011	2.60491	0.00950824
ENSG00000164076	CAMKV	79012	2.60295	0.00956136	0.0750897		4.02	0.0001	0		2.49481	0.0129765	2.26914	0.023774	2.59786	0.00970269
ENSG00000180425	C11orf71	54494	2.60148	0.00960177	0.0753717		1.74	0.082	0.168		2.11925	0.0346422	1.65554	0.0985733	2.59635	0.00974475
ENSG00000008130	NADK	65220	2.6012	0.00960934	0.0753957		1.35	0.1759	0.3		2.81745	0.00506371	2.51941	0.0121307	2.5939	0.00981345
ENSG00000124440	HIF3A	64344	2.60108	0.00961265	0.0753509		3.31	0.0009	0.005		2.56498	0.0106564	2.08936	0.0372857	2.59433	0.0098012
ENSG00000183647	ZNF530	348327	2.59949	0.00965668	0.0756252		5.32	0	0		2.0275	0.0432272	2.78147	0.00565862	2.60055	0.00962805
ENSG00000176299	OR4M1	441670	2.59804	0.00969693	0.0759048		0.8	0.4209	0.564		2.82074	0.00501306	2.64214	0.00855062	2.59162	0.00987751
ENSG00000084453	SLCO1A2	6579	2.59793	0.00969995	0.0758929		5.04	0	0		2.56994	0.0105074	1.97144	0.0493396	2.61078	0.00934921
ENSG00000144130	NT5DC4	284958	2.5979	0.00970073	0.0758635		NA	NA	NA		2.97461	0.00309884	2.46104	0.0142606	2.59004	0.00992235
ENSG00000162526	TSSK3	81629	2.59701	0.00972565	0.0760229		0.61	0.5399	0.671		2.2446	0.0253016	2.53491	0.0116148	2.59926	0.00966387
ENSG00000124657	OR2B6	26212	2.59699	0.0097261	0.0759909		6.17	0	0		2.13271	0.0335145	2.31849	0.0209088	2.58875	0.00995893
ENSG00000143401	ANP32E	81611	2.5965	0.00973971	0.0760261		-0.19	0.8471	0.903		2.26187	0.0242041	2.60119	0.00962289	2.61005	0.00936889
ENSG00000059588	TARBP1	6894	2.59484	0.00978613	0.0762461		1.81	0.0707	0.15		2.17118	0.0304636	2.25086	0.0249183	2.59399	0.00981071
ENSG00000095906	NUBP2	10101	2.59396	0.00981097	0.0763685		2.27	0.0231	0.063		1.76024	0.0790777	2.48888	0.0132065	2.58494	0.0100681
ENSG00000197599	CCDC154	645811	2.59271	0.00984617	0.0764645		1.49	0.1365	0.248		2.41401	0.0161948	2.34254	0.019626	2.59162	0.0098775
ENSG00000104892	KLC3	147700	2.59185	0.00987026	0.0766159		5.41	0	0		2.20558	0.027942	2.79305	0.00546353	2.5879	0.00998319
ENSG00000174720	LARP7	51574	2.5917	0.00987448	0.0765776		0.17	0.8681	0.918		2.7188	0.00681703	2.46693	0.0140316	2.60388	0.00953654
ENSG00000119866	BCL11A	53335	2.59143	0.00988226	0.0766024		-2.09	0.0369	0.09		2.84918	0.00459373	2.22397	0.0266894	2.68317	0.00757404
ENSG00000197114	ZGPAT	84619	2.59125	0.00988722	0.0766053		0.59	0.5547	0.684		2.45699	0.0144049	2.29336	0.0223276	2.58844	0.00996784
ENSG00000151725	CENPU	79682	2.59107	0.00989225	0.0766088		7.7	0	0		1.87348	0.0616795	2.68535	0.00753663	2.54387	0.011312
ENSG00000163161	ERCC3	2071	2.59094	0.00989615	0.0766035		4.12	0	0		2.04111	0.0418501	2.56805	0.0105773	2.58861	0.00996293
ENSG00000153404	PLEKHG4B	153478	2.59038	0.00991189	0.0766899		1.55	0.1202	0.224		2.54079	0.0114109	2.6567	0.00819597	2.62104	0.00907696
ENSG00000120694	HSPH1	10808	2.58875	0.00995819	0.0770124		5.57	0	0		2.50813	0.0125046	2.51274	0.0123587	2.58077	0.0101884
ENSG00000140688	C16orf58	64755	2.58851	0.00996509	0.0770302		1.16	0.245	0.383		1.80873	0.0711906	2.20841	0.0277627	2.57732	0.0102892
ENSG00000133460	SLC2A11	66035	2.58836	0.00996936	0.0770276		0	0.9964	0.998		2.19347	0.0288085	2.69737	0.0072745	2.58419	0.0100896
ENSG00000112159	MDN1	23195	2.58788	0.00998298	0.0770616		1.4	0.1606	0.28		2.69252	0.00736838	2.50621	0.012586	2.58683	0.0100138
ENSG00000148840	PPRC1	23082	2.58706	0.0100065	0.0771009		5.16	0	0		2.25261	0.0247874	2.66136	0.00808526	2.59364	0.00982058
ENSG00000180104	EXOC3	11336	2.58635	0.0100268	0.0771504		-3.45	0.0006	0.003		2.02318	0.0436727	2.57192	0.0104616	2.58363	0.0101055
ENSG00000253958	CLDN23	137075	2.58556	0.0100493	0.0772879		0.18	0.8548	0.908		3.11382	0.00197023	2.61081	0.00936078	2.58215	0.0101483
ENSG00000198046	ZNF667	63934	2.58465	0.0100754	0.0774533		2.24	0.0253	0.067		2.47667	0.0136449	2.54725	0.0112184	2.60759	0.0094353
ENSG00000178605	GTPBP6	8225	2.58372	0.0101022	0.0775878		NA	NA	NA		2.24019	0.0255884	2.3371	0.01991	2.57744	0.0102855
ENSG00000132906	CASP9	842	2.58366	0.0101039	0.0775656		-0.69	0.4879	0.627		2.46735	0.0140004	2.29665	0.0221373	2.58061	0.010193
ENSG00000015475	BID	637	2.58286	0.0101271	0.0777081		5.18	0	0		3.02355	0.00264784	2.39881	0.0168898	2.5923	0.00985841
ENSG00000185634	SHC4	399694	2.58258	0.0101353	0.0777346		2.09	0.0363	0.089		2.71725	0.00684844	2.11684	0.0348696	2.58924	0.00994515
ENSG00000183034	OTOP2	92736	2.58215	0.0101477	0.0777946		-0.73	0.4682	0.609		2.24106	0.0255319	2.98112	0.0030414	2.59479	0.00978832
ENSG00000243477	NAT6	24142	2.57986	0.010214	0.0781593		0.63	0.528	0.661		2.11215	0.03525	2.17782	0.0299836	2.56805	0.010564
ENSG00000186654	PRR5	55615	2.5797	0.0102189	0.0781611		2.78	0.0055	0.02		2.78173	0.00564491	2.35002	0.0192413	2.58216	0.0101481
ENSG00000129245	FXR2	9513	2.57934	0.0102294	0.0782057		4.35	0	0		2.2959	0.0221621	2.1672	0.0307888	2.58207	0.0101508
ENSG00000109063	MYH3	4621	2.57833	0.0102587	0.0783221		0.85	0.3951	0.539		2.48267	0.0134207	2.64891	0.00838404	2.57622	0.0103215
ENSG00000178718	RPP25	54913	2.57799	0.0102687	0.0783624		2.81	0.005	0.018		2.48333	0.0133963	2.57597	0.0103417	2.59136	0.00988498
ENSG00000198169	ZNF251	90987	2.57795	0.0102698	0.0783352		1.31	0.1908	0.319		2.0103	0.0450239	2.29208	0.0224022	2.57639	0.0103165
ENSG00000166788	SAAL1	113174	2.57746	0.0102842	0.0784093		2.24	0.0251	0.067		2.2446	0.0253014	2.64281	0.00853392	2.57141	0.0104638
ENSG00000177854	TMEM187	8269	2.57264	0.0104263	0.0794202		NA	NA	NA		1.9405	0.0529716	2.75713	0.00608916	2.57899	0.0102403
ENSG00000134684	YARS	8565	2.57203	0.0104445	0.079487		5.38	0	0		2.51024	0.012431	2.41962	0.0159666	2.568	0.0105654
ENSG00000113108	APBB3	102465499	2.57077	0.0104817	0.0796975		0.23	0.8219	0.886		2.33097	0.0202166	2.49942	0.0128259	2.58069	0.0101908
ENSG00000174109	C16orf91	283951	2.57068	0.0104846	0.0796829		4.28	0	0		1.95949	0.0507009	2.51126	0.0124101	2.56457	0.0106689
ENSG00000010318	PHF7	51533	2.57015	0.0105004	0.0797669		-2.91	0.0036	0.014		1.96088	0.0505386	2.18477	0.029466	2.55146	0.0110725
ENSG00000117408	IPO13	9670	2.57007	0.0105027	0.079748		2.13	0.0333	0.084		2.53259	0.0116771	2.43615	0.0152653	2.56059	0.01079
ENSG00000105996	HOXA2	3199	2.56988	0.0105084	0.0797552		1.24	0.2138	0.347		3.07546	0.00223584	2.34229	0.0196391	2.58558	0.0100495
ENSG00000158106	RHPN1	114822	2.56885	0.0105391	0.0799159		1.24	0.2138	0.347		2.1279	0.0339133	2.3587	0.0188029	2.5635	0.0107014
ENSG00000011243	AKAP8L	26993	2.56842	0.0105522	0.0799789		3.01	0.0027	0.011		2.24531	0.0252554	2.20421	0.0280591	2.56271	0.0107252
ENSG00000144015	TRIM43	653192	2.56801	0.0105644	0.080035		1.22	0.2209	0.355		2.74922	0.00622553	2.80567	0.00525808	2.59679	0.00973248
ENSG00000102977	ACD	65057	2.56682	0.0106001	0.0801961		1.02	0.3089	0.454		2.06688	0.0393436	2.48643	0.0132964	2.559	0.0108387
ENSG00000184029	DSCR4	10281	2.56637	0.0106136	0.0802623		6.55	0	0		2.49423	0.0129977	2.61933	0.00913387	2.56437	0.0106748
ENSG00000134748	PRPF38A	84950	2.56634	0.0106148	0.0802346		2.16	0.0309	0.079		1.87615	0.0613116	2.49617	0.0129421	2.56078	0.0107841
ENSG00000149257	SERPINH1	871	2.56584	0.0106297	0.0802752		6.15	0	0		3.19929	0.00147962	2.58412	0.0101042	2.57402	0.0103861
ENSG00000101003	GINS1	9837	2.5651	0.0106521	0.0804074		8.74	0	0		1.75819	0.0794265	2.62064	0.00909948	2.56068	0.0107874
ENSG00000037757	MRI1	84245	2.56496	0.0106563	0.0804035		0.94	0.347	0.492		1.93814	0.0532606	2.33488	0.0200268	2.57336	0.0104058
ENSG00000168758	SEMA4C	54910	2.56415	0.0106809	0.0805159		-1.75	0.0799	0.165		2.28044	0.0230705	2.00091	0.0460548	2.55507	0.01096
ENSG00000152977	ZIC1	7545	2.56336	0.0107049	0.0805882		2.46	0.014	0.042		2.62159	0.00906234	2.13181	0.0336105	2.5658	0.0106316
ENSG00000085733	CTTN	2017	2.56316	0.0107107	0.0805956		2.06	0.0395	0.095		2.24989	0.0249608	2.55251	0.0110529	2.55716	0.0108953
ENSG00000256453	DND1	373863	2.56253	0.0107301	0.080669		-0.49	0.6219	0.739		2.29371	0.0222888	2.14664	0.0324021	2.56178	0.0107537
ENSG00000273003	RP11-399J13.3	29907	2.56217	0.0107411	0.0807152		NA	NA	NA		2.73314	0.00653204	2.24929	0.0250192	2.57194	0.0104479
ENSG00000163746	PLSCR2	57047	2.56057	0.0107898	0.0810082		1.05	0.2952	0.44		2.29651	0.0221266	2.62099	0.00909025	2.55835	0.0108587
ENSG00000104341	LAPTM4B	55353	2.55999	0.0108076	0.0810694		4.87	0	0		2.03819	0.0421426	2.69304	0.00736793	2.55663	0.0109116
ENSG00000130254	SAFB2	9667	2.55992	0.0108098	0.0810495		0.67	0.5052	0.641		2.41268	0.0162533	2.27863	0.0231979	2.55191	0.0110584
ENSG00000182324	KCNJ14	3770	2.55977	0.0108141	0.0810455		2.89	0.0039	0.015		2.28044	0.0230702	2.41698	0.0160814	2.55284	0.0110293
ENSG00000114544	SLC41A3	54946	2.55895	0.0108393	0.0811979		-0.68	0.4936	0.632		1.99924	0.0462109	2.74056	0.00639898	2.55576	0.0109387
ENSG00000143621	ILF2	3608	2.55884	0.0108427	0.0811867		6.33	0	0		1.87317	0.0617229	2.83418	0.00481919	2.55589	0.0109346
ENSG00000182272	B4GALNT4	338707	2.55875	0.0108455	0.0811713		4.63	0	0		2.00489	0.0456015	2.35646	0.0189149	2.56052	0.0107922
ENSG00000100359	SGSM3	27352	2.55829	0.0108598	0.081242		-2.29	0.022	0.06		2.37609	0.0179344	2.48963	0.0131793	2.56282	0.0107219
ENSG00000126001	CEP250	11190	2.55704	0.0108982	0.0814926		0.36	0.7173	0.813		2.19396	0.0287725	2.18163	0.0296987	2.55407	0.0109911
ENSG00000167110	GOLGA2	2801	2.55694	0.0109012	0.081479		4.06	0.0001	0		2.38621	0.0174548	2.28961	0.0225465	2.55254	0.0110385
ENSG00000054967	RELT	84957	2.55681	0.0109052	0.0814362		2.29	0.0219	0.06		3.50219	0.000509754	2.62348	0.00902528	2.61148	0.00933038
ENSG00000172890	NADSYN1	55191	2.55576	0.0109378	0.0816064		-2.23	0.0259	0.068		2.36547	0.0184499	2.4798	0.0135423	2.5511	0.0110836
ENSG00000164651	SP8	221833	2.55554	0.0109444	0.0816196		2.99	0.0028	0.011		2.38545	0.0174904	2.37576	0.0179672	2.54943	0.0111361
ENSG00000188710	QRFP	347148	2.55539	0.0109492	0.0815826		3.12	0.0018	0.008		2.42578	0.0156859	2.65798	0.00816553	2.5625	0.0107317
ENSG00000196263	ZNF471	57573	2.55512	0.0109575	0.0815717		-1.26	0.2064	0.337		2.52486	0.011933	2.46059	0.0142784	2.56881	0.0105411
ENSG00000131791	PRKAB2	5565	2.55472	0.0109699	0.081627		-0.01	0.9891	0.994		2.18519	0.0294137	2.5491	0.01116	2.57591	0.0103305
ENSG00000160781	PAQR6	79957	2.55427	0.0109838	0.0816583		-0.12	0.9061	0.943		2.27402	0.0234569	2.1247	0.0342033	2.55236	0.0110444
ENSG00000108100	CCNY	219771	2.55388	0.0109962	0.0817139		1.89	0.0587	0.13		2.35984	0.0187288	2.60102	0.0096276	2.55007	0.011116
ENSG00000160410	SHKBP1	92799	2.5537	0.0110017	0.0817185		3.97	0.0001	0.001		2.81046	0.00517304	2.79916	0.00536318	2.557	0.0109003
ENSG00000004975	DVL2	1856	2.55355	0.0110063	0.0816802		6.44	0	0		1.9394	0.0531061	2.44182	0.015031	2.55713	0.0108962
ENSG00000118804	FAM47E-STBD1	8987	2.55343	0.01101	0.0816717		NA	NA	NA		2.66842	0.00790905	2.12963	0.0337919	2.63873	0.0086239
ENSG00000170515	PA2G4	5036	2.55169	0.0110645	0.0820026		3.94	0.0001	0.001		2.01843	0.0441666	2.70768	0.00705617	2.54574	0.0112527
ENSG00000117115	PADI2	11240	2.55119	0.0110801	0.0820455		-0.47	0.6349	0.749		3.2355	0.00130808	2.52155	0.0120582	2.62699	0.00892219
ENSG00000172000	ZNF556	80032	2.55107	0.0110838	0.0820365		4.02	0.0001	0		2.90397	0.00387442	2.48988	0.0131701	2.54646	0.01123
ENSG00000078814	MYH7B	57644	2.54891	0.0111517	0.0823931		-4.09	0	0		2.24035	0.0255781	2.12134	0.0344864	2.54592	0.0112471
ENSG00000143891	GALM	130589	2.5488	0.0111552	0.0823833		1.67	0.0959	0.189		3.66501	0.000278245	2.49295	0.0130583	2.53523	0.0115907
ENSG00000130707	ASS1	445	2.54724	0.0112044	0.0827094		2.14	0.0326	0.082		3.17265	0.00161884	2.52118	0.0120706	2.55982	0.0108134
ENSG00000184575	XPOT	11260	2.54701	0.0112117	0.0827268		6.9	0	0		2.27222	0.0235664	2.46526	0.0140961	2.54221	0.0113651
ENSG00000164050	PLXNB1	5364	2.54672	0.0112206	0.0827566		-0.2	0.8454	0.902		2.04232	0.0417288	2.078	0.038325	2.55849	0.0108544
ENSG00000204710	SPDYC	387778	2.54515	0.0112706	0.0829055		3.09	0.002	0.009		2.55313	0.0110204	2.82935	0.00489119	2.53246	0.0116814
ENSG00000137309	HMGA1	3159	2.54291	0.011342	0.083284		6.93	0	0		2.35674	0.0188836	2.06306	0.03973	2.53299	0.011664
ENSG00000196169	KIF19	124602	2.54262	0.0113514	0.0833164		-3.71	0.0002	0.001		3.19766	0.00148781	2.4481	0.0147755	2.53391	0.0116339
ENSG00000076248	UNG	7374	2.5424	0.0113583	0.0833307		5.13	0	0		1.82612	0.0685251	2.51207	0.0123819	2.51236	0.0123579
ENSG00000092621	PHGDH	26227	2.54076	0.011411	0.0836804		3.75	0.0002	0.001		2.20028	0.0283184	2.18355	0.0295561	2.51595	0.0122346
ENSG00000133027	PEMT	10400	2.53965	0.0114465	0.0838674		2.61	0.0091	0.029		2.37709	0.0178865	2.36697	0.0183934	2.58556	0.01005
ENSG00000106636	YKT6	10652	2.53885	0.0114724	0.0839837		5.47	0	0		2.46948	0.0139186	2.42738	0.015634	2.54179	0.0113788
ENSG00000121864	ZNF639	51193	2.53839	0.0114874	0.0840564		2.12	0.0341	0.085		2.087	0.0374762	2.72286	0.0067456	2.52869	0.0118057
ENSG00000198915	RASGEF1A	221002	2.53665	0.0115436	0.0843201		5.25	0	0		2.71427	0.00690931	2.42665	0.0156648	2.56041	0.0107954
ENSG00000105321	CCDC9	26093	2.53645	0.0115501	0.0843311		0.87	0.3861	0.53		2.14424	0.032574	2.29572	0.0221908	2.53354	0.0116458
ENSG00000159593	NAE1	8883	2.53615	0.0115601	0.0843668		4.51	0	0		2.05239	0.0407367	2.61396	0.00927617	2.55576	0.0109386
ENSG00000102978	POLR2C	5432	2.53553	0.0115802	0.0844401		4.79	0	0		1.90623	0.0572871	2.59856	0.00969585	2.52425	0.0119535
ENSG00000177051	FBXO46	23403	2.53551	0.0115807	0.0844069		2.3	0.0214	0.059		1.78329	0.0752451	2.28925	0.0225673	2.53009	0.0117592
ENSG00000242866	STRC	101930630	2.53495	0.0115992	0.0845047		4.41	0	0		1.94179	0.0528152	2.51467	0.0122925	2.52339	0.0119825
ENSG00000164626	KCNK5	8645	2.53378	0.0116372	0.0846706		0.02	0.984	0.992		2.43282	0.0153888	2.34647	0.0194228	2.53767	0.0115116
ENSG00000103043	VAC14	55697	2.53378	0.0116373	0.0846349		3.62	0.0003	0.002		2.65177	0.008303	2.48327	0.0134131	2.527	0.0118616
ENSG00000116455	WDR77	79084	2.533	0.0116627	0.0847095		3.72	0.0002	0.001		2.31446	0.0211127	2.44033	0.0150924	2.53741	0.01152
ENSG00000175305	CCNE2	9134	2.53281	0.0116691	0.0847191		3.72	0.0002	0.001		1.45654	0.145972	2.83153	0.00485858	2.52981	0.0117685
ENSG00000119772	DNMT3A	1788	2.53253	0.011678	0.0847468		6.33	0	0		2.13121	0.0336388	2.42853	0.0155851	2.5295	0.0117787
ENSG00000143633	C1orf131	128061	2.53236	0.0116836	0.0847506		3.13	0.0017	0.008		2.14729	0.0323283	2.45115	0.0146524	2.53435	0.0116194
ENSG00000173209	AHSA2	130872	2.5316	0.0117086	0.0848584		1.28	0.1999	0.33		2.29407	0.0222679	2.20311	0.0281374	2.5373	0.0115235
ENSG00000131652	THOC6	79228	2.53111	0.0117249	0.084903		2.62	0.0088	0.029		2.0466	0.0413049	2.61391	0.00927759	2.52816	0.0118233
ENSG00000184916	JAG2	3714	2.53099	0.0117287	0.0848571		2.63	0.0086	0.028		2.4632	0.0141609	2.14994	0.0321383	2.53443	0.0116167
ENSG00000196470	SIAH1	6477	2.52915	0.0117895	0.0852226		4.32	0	0		2.15358	0.0318287	2.70429	0.00712724	2.52325	0.011987
ENSG00000087157	PGS1	9489	2.52872	0.0118037	0.0852886		3	0.0027	0.011		2.28228	0.0229602	2.3552	0.0189786	2.52961	0.0117753
ENSG00000168872	DDX19A	55308	2.5282	0.0118211	0.0853403		2.93	0.0034	0.013		2.50673	0.0125534	2.50378	0.0126713	2.53085	0.0117344
ENSG00000112972	HMGCS1	3157	2.52679	0.011868	0.0856419		2.84	0.0045	0.017		2.36717	0.0183666	2.19658	0.0286038	2.526	0.0118952
ENSG00000187699	C2orf88	84281	2.52557	0.0119084	0.0858229		-3.79	0.0002	0.001		2.94851	0.0033672	2.48068	0.0135096	2.55217	0.0110503
ENSG00000197562	RAB40C	57799	2.52396	0.0119625	0.0861753		2.38	0.0174	0.05		1.74308	0.0820346	2.16149	0.0312298	2.51707	0.0121962
ENSG00000138669	PRKG2	5593	2.52354	0.0119765	0.0862391		0.29	0.7692	0.85		2.41958	0.0159522	2.17042	0.030543	2.52445	0.0119467
ENSG00000119888	EPCAM	4072	2.52273	0.0120036	0.0863599		3.52	0.0004	0.002		2.0278	0.0431964	2.26761	0.0238676	2.49431	0.0129945
ENSG00000229544	NKX1-2	390010	2.52266	0.0120061	0.0863405		NA	NA	NA		2.89285	0.00401161	2.22342	0.0267267	2.58217	0.0101479
ENSG00000198783	ZNF830	91603	2.52167	0.0120396	0.086544		-1.18	0.2394	0.377		2.19056	0.0290199	2.52483	0.0119479	2.54952	0.0111333
ENSG00000105229	PIAS4	51588	2.52045	0.0120804	0.0868006		4.47	0	0		1.9963	0.0465313	2.61083	0.00936006	2.52609	0.011892
ENSG00000188859	FAM78B	149297	2.52039	0.0120826	0.0867791		-0.86	0.3872	0.531		3.05503	0.00239037	2.55309	0.0110349	2.53232	0.0116859
ENSG00000165915	SLC39A13	91252	2.51963	0.0121084	0.086927		1.6	0.1097	0.209		2.51781	0.0121711	2.31539	0.0210798	2.515	0.0122671
ENSG00000178188	SH2B1	25970	2.51945	0.0121145	0.0869335		-2.68	0.0073	0.025		2.01261	0.0447789	2.17636	0.0300927	2.51587	0.012237
ENSG00000136425	CIB2	10518	2.51789	0.0121673	0.087125		2.15	0.0316	0.08		2.36456	0.0184946	2.06776	0.0392837	2.53198	0.0116972
ENSG00000258839	MC1R	4157	2.51762	0.0121766	0.0871546		2.07	0.0385	0.093		2.41821	0.0160117	1.99661	0.0465217	2.51571	0.0122427
ENSG00000198910	L1CAM	3897	2.51721	0.0121907	0.0872182		NA	NA	NA		2.72849	0.00662337	2.53957	0.0114636	2.51227	0.0123609
ENSG00000115592	PRKAG3	53632	2.51696	0.0121991	0.087241		1.35	0.1767	0.301		2.57611	0.0103245	2.42582	0.0157005	2.51457	0.0122819
ENSG00000125458	NT5C	30833	2.51619	0.0122253	0.0873905		-2.89	0.0039	0.015		1.90797	0.0570607	1.93215	0.0540225	2.51164	0.0123828
ENSG00000185404	SP140L	93349	2.51591	0.0122351	0.0874233		0.7	0.4865	0.626		3.05112	0.00242107	2.68706	0.00749877	2.51037	0.0124266
ENSG00000105701	FKBP8	23770	2.51586	0.0122368	0.0873982		-1.21	0.2269	0.362		2.19863	0.0284364	2.14332	0.0326693	2.51708	0.0121958
ENSG00000048545	GUCA1A	2978	2.5155	0.0122491	0.0874485		0.42	0.676	0.781		3.26221	0.00119359	2.38338	0.0176044	2.54223	0.0113646
ENSG00000097046	CDC7	8317	2.5154	0.0122525	0.0874359		5.05	0	0		1.94911	0.0519319	2.49309	0.0130533	2.50752	0.0125259
ENSG00000146530	VWDE	221806	2.51512	0.0122621	0.0874294		1.65	0.0988	0.194		2.12038	0.0345456	2.52621	0.0119021	2.50703	0.0125429
ENSG00000103051	COG4	25839	2.51493	0.0122687	0.0874021		1.37	0.1701	0.292		2.05517	0.0404658	2.48283	0.0134294	2.50949	0.012457
ENSG00000165512	ZNF22	7570	2.51451	0.012283	0.0874664		0.64	0.5247	0.659		2.67038	0.00786375	2.69694	0.00728377	2.51578	0.0122403
ENSG00000169427	KCNK9	51305	2.51386	0.0123054	0.0875886		4.73	0	0		2.3672	0.018365	1.80377	0.0719945	2.50934	0.0124625
ENSG00000138031	ADCY3	109	2.51183	0.0123751	0.0879724		1.7	0.0891	0.179		2.5168	0.0122054	2.13421	0.0334129	2.58533	0.0100566
ENSG00000148835	TAF5	6877	2.51169	0.0123799	0.0879693		4.12	0	0		2.23532	0.0259089	2.46116	0.0142557	2.52773	0.0118375
ENSG00000141012	GALNS	2588	2.51147	0.0123875	0.0879862		5.04	0	0		2.90712	0.00383649	2.34411	0.0195445	2.50922	0.0124666
ENSG00000116863	ADPRHL2	54936	2.51146	0.0123881	0.0879531		1.48	0.139	0.252		2.43598	0.0152566	2.60678	0.00946975	2.5042	0.0126421
ENSG00000063245	EPN1	29924	2.51136	0.0123916	0.0879407		2.34	0.0192	0.054		2.09827	0.0364645	2.305	0.0216602	2.50892	0.0124771
ENSG00000142230	SAE1	10055	2.51129	0.0123939	0.0879191		5.21	0	0		2.13824	0.0330602	2.52233	0.012032	2.50612	0.0125746
ENSG00000129932	DOHH	83475	2.51077	0.0124119	0.08801		2.77	0.0056	0.02		2.17561	0.0301286	2.32132	0.0207541	2.50806	0.0125069
ENSG00000135750	KCNK1	3775	2.51003	0.0124375	0.0880789		-1.06	0.2881	0.432		2.73197	0.00655494	2.39529	0.0170507	2.5058	0.0125859
ENSG00000156009	MAGEA8	4107	2.50948	0.0124568	0.0881784		NA	NA	NA		2.2163	0.0271935	2.48121	0.0134898	2.50318	0.012678
ENSG00000101180	HRH3	11255	2.50943	0.0124585	0.0881535		1.87	0.0621	0.136		2.21258	0.0274512	2.38505	0.0175259	2.5125	0.0123531
ENSG00000166165	CKB	1152	2.5079	0.0125117	0.0884171		1.03	0.3036	0.449		2.30702	0.0215283	1.96478	0.0501086	2.52937	0.011783
ENSG00000072518	MARK2	2011	2.50788	0.0125125	0.0883857		2.31	0.0208	0.057		2.04434	0.0415285	2.41708	0.0160767	2.50094	0.0127573
ENSG00000141384	TAF4B	6875	2.50772	0.012518	0.0883876		4.25	0	0		2.56406	0.0106842	2.5082	0.0125163	2.53973	0.0114448
ENSG00000130520	LSM4	25804	2.5063	0.0125676	0.0885502		4.96	0	0		1.72229	0.0857353	2.34036	0.0197393	2.49866	0.0128385
ENSG00000173715	C11orf80	79703	2.50621	0.0125708	0.0884981		1	0.3158	0.461		1.88356	0.0602991	2.24458	0.0253224	2.5106	0.0124187
ENSG00000132646	PCNA	5111	2.50575	0.0125867	0.0885731		4.16	0	0		1.77279	0.076972	2.7062	0.00708722	2.50135	0.0127428
ENSG00000134884	ARGLU1	55082	2.50559	0.0125926	0.0885775		-0.31	0.7554	0.841		2.45398	0.0145242	2.28928	0.0225657	2.55318	0.0110188
ENSG00000172782	FADS6	283985	2.50557	0.0125933	0.0885448		3.55	0.0004	0.002		2.57958	0.0102232	2.46551	0.0140866	2.52845	0.0118135
ENSG00000068878	PSME4	23198	2.50513	0.0126087	0.0885787		4.02	0.0001	0		2.65601	0.00820108	2.46091	0.0142656	2.52494	0.0119306
ENSG00000099331	MYO9B	4650	2.50451	0.0126303	0.0886558		1.4	0.1611	0.28		3.10197	0.00204899	2.38614	0.0174748	2.51953	0.0121127
ENSG00000141456	PELP1	27043	2.50443	0.0126332	0.0886391		5.96	0	0		2.02672	0.0433078	2.3183	0.0209193	2.50367	0.0126608
ENSG00000130762	ARHGEF16	27237	2.50433	0.0126367	0.0886267		1	0.3162	0.462		2.00385	0.0457131	2.32375	0.0206222	2.49812	0.0128579
ENSG00000100151	PICK1	9463	2.50406	0.0126463	0.088657		1.05	0.2948	0.44		2.2048	0.0279968	2.24681	0.0251783	2.49865	0.012839
ENSG00000137812	CASC5	57082	2.50384	0.012654	0.0886737		6.48	0	0		2.02532	0.0434518	2.48777	0.0132473	2.49458	0.0129851
ENSG00000136231	IGF2BP3	10643	2.50347	0.0126672	0.0887286		6.37	0	0		2.70669	0.00706626	2.26925	0.0237666	2.5	0.0127907
ENSG00000156876	SASS6	163786	2.50345	0.0126677	0.0886949		5.57	0	0		1.93348	0.0538333	2.4054	0.0165928	2.5051	0.0126105
ENSG00000067829	IDH3G	3421	2.50126	0.0127453	0.0891266		NA	NA	NA		2.21206	0.0274874	2.99138	0.00294324	2.50689	0.0125477
ENSG00000099821	POLRMT	5442	2.50066	0.0127664	0.0892366		3.9	0.0001	0.001		2.12437	0.0342091	2.17293	0.0303524	2.49205	0.0130764
ENSG00000170892	TSEN34	79042	2.50054	0.0127706	0.089229		3.82	0.0001	0.001		1.72652	0.0849723	2.69897	0.00724029	2.49302	0.0130414
ENSG00000137090	DMRT1	1761	2.49982	0.0127963	0.0893713		5.7	0	0		2.31801	0.020917	1.85478	0.0643388	2.50247	0.0127034
ENSG00000127616	SMARCA4	6597	2.49909	0.0128222	0.08944		1.62	0.1043	0.202		2.0931	0.0369254	2.32532	0.0205373	2.49355	0.0130221
ENSG00000154134	ROBO3	64221	2.49898	0.0128262	0.0893933		2.89	0.0039	0.015		3.07569	0.00223419	2.31937	0.0208606	2.51805	0.0121628
ENSG00000148362	C9orf142	286257	2.49891	0.0128287	0.0893735		-0.32	0.7485	0.836		2.16476	0.0309556	2.27097	0.0236614	2.50277	0.0126926
ENSG00000197081	IGF2R	3482	2.49837	0.012848	0.0894701		2.61	0.0092	0.03		2.72758	0.00664124	2.30388	0.021724	2.4949	0.0129733
ENSG00000213923	CSNK1E	1454	2.49748	0.01288	0.0896557		1.86	0.0636	0.138		2.18647	0.0293199	2.13695	0.0331873	2.49763	0.0128753
ENSG00000048162	NOP16	51491	2.49714	0.0128919	0.0897017		4.4	0	0		2.12791	0.0339125	2.5276	0.0118556	2.50757	0.012524
ENSG00000104221	BRF2	55290	2.49681	0.0129038	0.0897466		4.25	0	0		2.11898	0.0346649	2.45269	0.014591	2.48861	0.0132017
ENSG00000166762	CATSPER2	101930343	2.4968	0.0129041	0.0897116		1.29	0.1989	0.328		1.94927	0.0519129	2.59453	0.00980814	2.48932	0.0131759
ENSG00000129437	KLK14	43847	2.49615	0.0129275	0.0898368		0.62	0.5357	0.668		2.506	0.012579	2.06875	0.0391896	2.53535	0.0115868
ENSG00000114346	ECT2	1894	2.49503	0.012968	0.0900813		7.3	0	0		1.51938	0.129401	2.74792	0.00625968	2.49256	0.0130579
ENSG00000102053	ZC3H12B	340554	2.49495	0.0129708	0.0900627		NA	NA	NA		2.36582	0.0184328	2.26513	0.024021	2.50747	0.0125276
ENSG00000110455	ACCS	84680	2.49395	0.0130067	0.0902		0.19	0.847	0.903		2.5782	0.0102632	2.14391	0.0326217	2.50061	0.0127693
ENSG00000159399	HK2	3099	2.49309	0.0130378	0.0903782		3.32	0.0009	0.004		2.1294	0.0337886	2.15503	0.0317357	2.50589	0.0125829
ENSG00000166289	PLEKHF1	79156	2.49208	0.0130743	0.0905561		-0.65	0.5159	0.651		3.58071	0.000381769	2.74818	0.00625471	2.51925	0.0121221
ENSG00000157020	SEC13	6396	2.49185	0.0130827	0.0905764		6.38	0	0		2.54666	0.0112233	2.65064	0.00834195	2.50496	0.0126153
ENSG00000163795	ZNF513	130557	2.49048	0.0131327	0.0907726		-0.1	0.9183	0.95		2.04608	0.0413567	2.08296	0.0378684	2.48279	0.0134164
ENSG00000113722	CDX1	1044	2.48926	0.013177	0.0910035		-0.69	0.4874	0.626		2.5146	0.0122806	2.3013	0.0218706	2.49996	0.0127923
ENSG00000221968	FADS3	3995	2.48925	0.0131774	0.0909686		2.66	0.0078	0.026		2.96342	0.00321144	2.56948	0.0105343	2.48575	0.0133067
ENSG00000185105	MYADML2	255275	2.48729	0.0132492	0.0914268		2.44	0.0147	0.043		2.40016	0.016812	1.94895	0.0519764	2.48868	0.0131991
ENSG00000182054	IDH2	3418	2.48646	0.0132798	0.0915622		0.61	0.5388	0.67		2.43321	0.0153723	2.28686	0.0227079	2.48203	0.0134444
ENSG00000179111	HES7	84667	2.48641	0.0132816	0.091537		5.17	0	0		2.21107	0.0275565	2.43652	0.0152499	2.48453	0.0133518
ENSG00000101188	NTSR1	4923	2.48463	0.0133474	0.0918011		-0.13	0.8996	0.939		2.69948	0.00721861	2.14579	0.0324703	2.48386	0.0133764
ENSG00000145545	SRD5A1	6715	2.48455	0.0133502	0.0917826		-0.54	0.5907	0.715		2.47	0.0138984	2.21372	0.0273925	2.48046	0.0135029
ENSG00000169228	RAB24	53917	2.48405	0.0133687	0.0917965		-1.89	0.0584	0.129		2.48558	0.0133129	2.33506	0.0200172	2.48825	0.013215
ENSG00000142025	DMRTC2	63946	2.48393	0.013373	0.0917886		2.68	0.0074	0.025		2.3934	0.0171207	2.68203	0.00761042	2.47722	0.0136246
ENSG00000082497	SERTAD4	56256	2.48385	0.0133761	0.0917718		0.52	0.6006	0.722		2.12938	0.0337905	2.65576	0.00821849	2.48193	0.0134482
ENSG00000089022	MAPKAPK5	8550	2.48383	0.0133767	0.0917385		6.81	0	0		1.76685	0.0779624	2.07222	0.0388638	2.49129	0.013104
ENSG00000130487	KLHDC7B	113730	2.48347	0.0133902	0.0917557		-0.48	0.6321	0.747		3.30757	0.00102016	2.19049	0.029046	2.5026	0.0126988
ENSG00000197905	TEAD4	7004	2.48173	0.0134546	0.0921593		3.78	0.0002	0.001		2.34821	0.0193158	2.89955	0.00393599	2.48044	0.0135038
ENSG00000169180	XPO6	23214	2.48161	0.0134594	0.0921543		4.05	0.0001	0		2.37619	0.0179298	2.43785	0.0151948	2.52454	0.0119439
ENSG00000142449	FBN3	84467	2.48157	0.0134606	0.0921248		4.28	0	0		2.23791	0.0257379	1.87613	0.0613403	2.48861	0.0132018
ENSG00000099364	FBXL19	54620	2.48112	0.0134776	0.0922038		2.77	0.0057	0.02		2.19179	0.0289299	2.29041	0.0224994	2.47583	0.013677
ENSG00000142186	SCYL1	57410	2.48089	0.0134862	0.0922246		4.55	0	0		2.15013	0.032102	2.36401	0.0185394	2.4728	0.0137914
ENSG00000198028	ZNF560	147741	2.4806	0.0134968	0.0922593		6.31	0	0		2.13211	0.0335638	1.8577	0.0639218	2.47705	0.0136308
ENSG00000129204	USP6	84669	2.48028	0.0135087	0.0923029		1.4	0.1615	0.281		2.38167	0.0176684	2.14812	0.032284	2.48013	0.0135154
ENSG00000164983	TMEM65	157378	2.4793	0.0135454	0.0924782		4.74	0	0		2.34232	0.0196197	2.12186	0.0344432	2.48357	0.0133873
ENSG00000169727	GPS1	2873	2.47715	0.013626	0.0929147		3.67	0.0002	0.001		1.79045	0.0740843	2.39772	0.0169394	2.48077	0.0134916
ENSG00000147454	SLC25A37	51312	2.47658	0.0136475	0.0930235		2.69	0.0072	0.024		3.04863	0.00244077	2.34656	0.0194181	2.50297	0.0126857
ENSG00000105576	TNPO2	30000	2.47594	0.0136719	0.0931519		1.72	0.085	0.173		1.91557	0.0560831	2.06825	0.0392369	2.47109	0.0138567
ENSG00000157322	CLEC18A	348174	2.47453	0.0137252	0.093477		NA	NA	NA		2.44533	0.014872	2.34669	0.0194118	2.47177	0.0138308
ENSG00000100883	SRP54	6729	2.47325	0.0137735	0.0936914		3.67	0.0002	0.002		2.15377	0.031813	2.32438	0.0205881	2.46902	0.0139361
ENSG00000178585	CTNNBIP1	56998	2.47243	0.0138046	0.0938648		-1.86	0.0633	0.138		2.34454	0.0195045	2.2746	0.0234409	2.46641	0.0140367
ENSG00000164609	SLU7	10569	2.47233	0.0138084	0.0938524		0.01	0.9955	0.998		2.26524	0.023995	2.62516	0.00898141	2.47615	0.0136646
ENSG00000137221	TJAP1	93643	2.47133	0.0138465	0.094035		4.4	0	0		1.81736	0.0698579	2.20637	0.0279066	2.46273	0.0141793
ENSG00000143224	PPOX	5498	2.47131	0.0138476	0.0940042		-1.42	0.156	0.274		1.80068	0.0724533	2.33998	0.0197589	2.47153	0.0138402
ENSG00000239900	ADSL	158	2.47009	0.013894	0.0942041		5.78	0	0		2.17226	0.0303816	2.71116	0.00698389	2.46532	0.0140786
ENSG00000182512	GLRX5	51218	2.47004	0.0138962	0.0941429		4.58	0	0		2.21602	0.0272133	2.0467	0.0413189	2.47542	0.0136925
ENSG00000107831	FGF8	2253	2.47002	0.0138968	0.0941088		-2.77	0.0057	0.02		2.22088	0.0268794	2.30658	0.0215713	2.46363	0.0141443
ENSG00000077454	LRCH4	4034	2.46975	0.013907	0.0941014		0.24	0.8113	0.879		2.3757	0.017953	2.20448	0.0280399	2.4795	0.0135389
ENSG00000264424	MYH4	4622	2.46973	0.0139079	0.0940699		0.78	0.4335	0.576		2.62949	0.00885788	2.01372	0.0446859	2.47211	0.0138179
ENSG00000185915	KLHL34	257240	2.46864	0.0139496	0.0942754		NA	NA	NA		2.75343	0.00614725	1.89521	0.0587616	2.47776	0.0136041
ENSG00000088386	SLC15A1	6564	2.46863	0.01395	0.0942397		1.76	0.0793	0.164		2.95509	0.00329764	2.17907	0.0298893	2.46647	0.0140341
ENSG00000196510	ANAPC7	51434	2.46755	0.0139917	0.0944838		4.93	0	0		1.85198	0.0647142	2.65033	0.00834948	2.47399	0.0137465
ENSG00000088836	SLC4A11	83959	2.4674	0.0139973	0.0944834		0.26	0.7942	0.867		2.42916	0.0155428	2.34863	0.0193121	2.50646	0.0125627
ENSG00000213398	LCAT	3931	2.46397	0.0141303	0.0952271		-1.85	0.0641	0.139		2.73991	0.00640147	2.07034	0.0390395	2.54395	0.0113096
ENSG00000146826	C7orf43	55262	2.46385	0.0141349	0.0952197		-2.26	0.0242	0.065		2.4743	0.0137345	2.22254	0.0267867	2.47952	0.013538
ENSG00000162066	AMDHD2	752014	2.46351	0.0141481	0.0952317		0.87	0.3836	0.528		2.31701	0.0209724	2.27664	0.0233177	2.45664	0.0144186
ENSG00000100842	EFS	10278	2.46233	0.0141941	0.0955029		0.08	0.9344	0.961		2.80379	0.00527933	2.19523	0.0287015	2.48104	0.0134812
ENSG00000099849	RASSF7	8045	2.46147	0.0142275	0.0956511		0.32	0.7489	0.836		1.88374	0.0602746	2.27453	0.0234453	2.45328	0.0145518
ENSG00000156510	HKDC1	80201	2.4612	0.0142384	0.0956856		-1.8	0.0719	0.152		2.5015	0.0127375	2.66989	0.00788619	2.44516	0.0148791
ENSG00000090520	DNAJB11	51726	2.46117	0.0142395	0.0956549		6.63	0	0		2.65427	0.00824281	2.40002	0.0168349	2.46771	0.0139866
ENSG00000100473	COCH	1690	2.4596	0.0143007	0.0959889		3.04	0.0024	0.01		2.4507	0.0146554	2.0365	0.0423362	2.46102	0.0142461
ENSG00000126467	TSKS	60385	2.45899	0.014325	0.0961133		3.68	0.0002	0.001		2.97795	0.00306593	2.59155	0.00989215	2.45077	0.0146524
ENSG00000163689	C3orf67	200844	2.4582	0.014356	0.0962056		6.58	0	0		1.76824	0.0777304	2.15351	0.0318553	2.51344	0.0123204
ENSG00000173531	MST1	4485	2.45746	0.0143853	0.0963247		2.38	0.0174	0.05		2.30141	0.0218458	2.24297	0.0254269	2.72811	0.00663072
ENSG00000103249	CLCN7	1186	2.45741	0.0143873	0.0962992		2.91	0.0036	0.014		2.24391	0.0253464	2.21609	0.0272286	2.45647	0.0144253
ENSG00000183628	DGCR6	8214	2.4573	0.0143917	0.0962901		-0.18	0.8581	0.911		2.21739	0.0271187	2.42661	0.0156668	2.45041	0.014667
ENSG00000118046	STK11	6794	2.45726	0.0143932	0.0962617		0.65	0.5142	0.65		2.26142	0.0242322	2.13153	0.0336342	2.4508	0.0146511
ENSG00000177169	ULK1	8408	2.45656	0.0144207	0.0964071		2.33	0.02	0.056		2.01026	0.045028	2.13096	0.0336811	2.43729	0.0152022
ENSG00000142185	TRPM2	7226	2.45652	0.0144224	0.0963417		3.7	0.0002	0.001		2.8508	0.00457081	2.16492	0.0309649	2.45658	0.0144207
ENSG00000166394	CYB5R2	51700	2.45621	0.0144348	0.096347		2.16	0.0308	0.079		2.66531	0.00798137	2.16515	0.0309469	2.48379	0.0133792
ENSG00000159685	CHCHD6	84303	2.4561	0.0144388	0.0963354		2.71	0.0067	0.023		2.38581	0.0174736	2.46466	0.0141197	2.45121	0.0146349
ENSG00000127328	RAB3IP	117177	2.45555	0.014461	0.0964449		1.12	0.2649	0.407		2.15425	0.0317753	2.44241	0.015007	2.45395	0.0145251
ENSG00000148798	INA	9118	2.45521	0.0144741	0.0964943		3.02	0.0026	0.011		2.60512	0.0095025	2.04908	0.0410845	2.48028	0.0135097
ENSG00000163673	DCLK3	85443	2.45446	0.014504	0.096616		3.47	0.0005	0.003		2.68009	0.0076429	2.57033	0.0105087	2.4831	0.0134046
ENSG00000215018	COL28A1	340267	2.45379	0.0145307	0.0967168		1.83	0.0669	0.144		1.96435	0.0501335	2.03778	0.0422069	2.44867	0.0147368
ENSG00000197226	TBC1D9B	23061	2.45275	0.0145721	0.0968771		0.75	0.4513	0.593		2.24498	0.0252768	2.19975	0.0283767	2.445	0.0148855
ENSG00000204859	ZBTB48	3104	2.45272	0.0145732	0.096846		0.89	0.3711	0.515		2.22275	0.0267517	2.44279	0.0149911	2.44407	0.0149236
ENSG00000130725	UBE2M	9040	2.45172	0.0146132	0.097073		4.71	0	0		1.85552	0.0642059	2.31088	0.0213301	2.44924	0.0147139
ENSG00000167419	LPO	4025	2.45108	0.0146389	0.0972052		1.7	0.09	0.18		2.64514	0.0084648	1.91691	0.0559376	2.45222	0.0145945
ENSG00000068394	GPKOW	27238	2.45077	0.0146514	0.0972492		NA	NA	NA		2.06312	0.0397012	2.35933	0.0187714	2.44351	0.0149464
ENSG00000089195	TRMT6	51605	2.45023	0.014673	0.0973542		4.58	0	0		1.87828	0.0610197	2.35692	0.0188921	2.45459	0.0144999
ENSG00000108179	PPIF	10105	2.44932	0.0147098	0.0975209		3.63	0.0003	0.002		2.36535	0.0184562	2.27822	0.0232221	2.43749	0.0151938
ENSG00000158796	DEDD	9191	2.44925	0.0147126	0.0975006		0.73	0.4652	0.606		1.89624	0.0585984	2.65685	0.00819254	2.4456	0.0148612
ENSG00000176884	GRIN1	2902	2.44919	0.0147149	0.0974774		-1.71	0.0878	0.177		2.25568	0.0245927	2.21449	0.0273389	2.44995	0.0146852
ENSG00000112855	HARS2	23438	2.44865	0.0147367	0.0975831		1.43	0.1532	0.271		2.01808	0.0442034	2.26677	0.0239191	2.43643	0.0152381
ENSG00000163126	ANKRD23	200539	2.44852	0.014742	0.0975799		0.23	0.8199	0.884		2.25003	0.0249521	2.02174	0.0438457	2.43797	0.0151739
ENSG00000134590	FAM127A	8933	2.44795	0.0147651	0.0976936		NA	NA	NA		2.70737	0.00705211	2.71415	0.00692218	2.44197	0.0150094
ENSG00000160752	FDPS	2224	2.44774	0.0147736	0.0976345		2.72	0.0065	0.022		2.11634	0.03489	2.35172	0.0191547	2.44621	0.0148363
ENSG00000198729	PPP1R14C	81706	2.44773	0.0147741	0.097599		1.72	0.0851	0.173		2.83455	0.00480535	1.97505	0.0489263	2.4803	0.0135089
ENSG00000183207	RUVBL2	10856	2.44655	0.0148219	0.0978372		3.96	0.0001	0.001		1.62926	0.103991	2.61957	0.0091275	2.43822	0.0151638
ENSG00000185633	NDUFA4L2	56901	2.44549	0.0148645	0.0980413		-0.41	0.6851	0.788		2.62417	0.00899516	2.18341	0.0295668	2.46275	0.0141786
ENSG00000115758	ODC1	4953	2.44538	0.0148692	0.0980333		2.72	0.0066	0.023		2.23489	0.0259377	2.56322	0.010723	2.47668	0.0136447
ENSG00000105556	MIER2	54531	2.44535	0.0148705	0.0980034		0.97	0.3297	0.475		2.28201	0.0229768	2.32609	0.0204961	2.44223	0.0149987
ENSG00000111581	NUP107	57122	2.44535	0.0148706	0.0979653		4.89	0	0		2.00938	0.0451211	2.38681	0.0174432	2.45414	0.0145175
ENSG00000099783	HNRNPM	4670	2.44442	0.0149084	0.098176		2.85	0.0044	0.016		2.11477	0.0350247	2.36937	0.0182765	2.44139	0.0150331
ENSG00000188522	FAM83G	644815	2.44373	0.0149365	0.0983219		1.59	0.111	0.211		2.0826	0.0378784	1.9035	0.0576691	2.43631	0.0152428
ENSG00000147889	CDKN2A	1029	2.44312	0.0149614	0.0983696		8.35	0	0		2.45969	0.0142984	2.41513	0.0161619	2.44025	0.0150798
ENSG00000239382	ALKBH6	84964	2.44303	0.014965	0.0983546		-0.19	0.8486	0.904		1.77093	0.0772802	2.28838	0.0226187	2.4354	0.0152809
ENSG00000108515	ENO3	2027	2.44283	0.0149732	0.0983317		2.29	0.0219	0.06		2.37029	0.0182145	2.11889	0.0346947	2.52948	0.0117794
ENSG00000128165	ADM2	79924	2.44279	0.0149749	0.0983038		4.63	0	0		2.23556	0.0258931	2.0569	0.0403215	2.43872	0.015143
ENSG00000180089	TMEM86B	255043	2.44253	0.0149854	0.0983346		-0.73	0.4625	0.603		2.60875	0.00940405	2.30216	0.0218218	2.47398	0.0137468
ENSG00000183638	RP1L1	94137	2.44143	0.0150305	0.0985144		0.49	0.6228	0.74		2.62733	0.00891331	1.86122	0.0634221	2.44091	0.0150529
ENSG00000166579	NDEL1	81565	2.44129	0.0150363	0.0985135		-0.76	0.4467	0.589		2.81036	0.00517457	2.36163	0.0186569	2.46055	0.0142646
ENSG00000150753	CCT5	22948	2.44128	0.0150366	0.0984774		6.4	0	0		1.84648	0.06551	2.72479	0.00670693	2.43429	0.015327
ENSG00000186119	OR5D18	219438	2.44124	0.0150384	0.0984505		-0.03	0.9789	0.989		2.18144	0.0296921	2.16999	0.0305755	2.43951	0.0151104
ENSG00000189159	HN1	51155	2.44116	0.0150417	0.098433		5.29	0	0		2.28131	0.0230182	2.55945	0.0108381	2.43986	0.0150961
ENSG00000100258	LMF2	91289	2.44092	0.0150514	0.0984584		0.08	0.9353	0.961		2.3185	0.0208904	2.25834	0.0244442	2.43683	0.0152213
ENSG00000189091	SF3B3	23450	2.44006	0.0150867	0.0986122		6.07	0	0		2.00215	0.0458961	2.47275	0.0138083	2.43405	0.015337
ENSG00000224975	INE1	8552	2.43876	0.0151407	0.0988102		NA	NA	NA		2.14964	0.0321409	2.38445	0.0175544	2.45321	0.0145547
ENSG00000176293	ZNF135	7694	2.43831	0.0151593	0.0988546		1.07	0.2864	0.43		2.03627	0.0423351	2.23371	0.0260356	2.43462	0.0153134
ENSG00000148604	RGR	5995	2.43794	0.0151744	0.0988763		-0.46	0.6462	0.758		2.72931	0.00660722	1.84894	0.0651789	2.4653	0.0140794
ENSG00000125878	TCF15	6939	2.43791	0.0151755	0.098845		5.58	0	0		2.67208	0.0078247	2.68297	0.00758945	2.43458	0.0153148
ENSG00000158717	RNF166	115992	2.4378	0.0151804	0.0988378		-0.97	0.3298	0.475		3.37215	0.00081331	2.33534	0.0200023	2.4863	0.0132865
ENSG00000183605	SFXN4	119559	2.43741	0.0151964	0.0988267		4.14	0	0		1.85623	0.0641047	2.34107	0.0197023	2.42492	0.015723
ENSG00000234965	SHISA8	440829	2.43652	0.0152333	0.0989895		NA	NA	NA		2.43338	0.0153651	2.17168	0.0304466	2.44574	0.0148557
ENSG00000156261	CCT8	10694	2.43619	0.0152468	0.0990391		4.02	0.0001	0		1.99817	0.0463274	2.65519	0.0082321	2.4313	0.0154524
ENSG00000182208	MOB2	81532	2.43613	0.0152493	0.0990167		-2.31	0.0207	0.057		2.48256	0.0134248	2.15625	0.0316394	2.43723	0.0152046
ENSG00000123569	H2BFWT	158983	2.43608	0.0152517	0.0989557		NA	NA	NA		2.08432	0.0377205	2.37326	0.0180877	2.42721	0.0156254
ENSG00000143870	PDIA6	10130	2.43577	0.0152644	0.0989994		5.13	0	0		2.6035	0.00954691	2.4036	0.0166734	2.42346	0.0157854
ENSG00000031823	RANBP3	8498	2.43551	0.0152751	0.0990305		0.95	0.3421	0.488		1.86355	0.0630664	2.3163	0.0210296	2.43656	0.0152324
ENSG00000101868	POLA1	5422	2.43531	0.0152835	0.0990464		NA	NA	NA		1.71219	0.0875829	2.72383	0.00672604	2.43152	0.0154431
ENSG00000182175	RGMA	56963	2.43494	0.0152991	0.0990706		-1.11	0.265	0.407		2.58191	0.0101553	2.57885	0.0102573	2.53226	0.0116879
ENSG00000176171	BNIP3	664	2.43425	0.0153279	0.0992189		2.92	0.0035	0.013		2.18263	0.0296037	2.26054	0.0243066	2.41896	0.0159792
ENSG00000151466	SCLT1	101927137	2.43391	0.015342	0.0992721		4.24	0	0		2.64288	0.00852064	2.68167	0.00761863	2.50306	0.0126824
ENSG00000110697	PITPNM1	9600	2.43377	0.0153477	0.0992702		-0.7	0.482	0.622		2.34034	0.0197228	2.14379	0.0326315	2.43016	0.0155005
ENSG00000142233	NTN5	126147	2.43328	0.0153683	0.0993265		1.98	0.0477	0.11		1.90982	0.0568219	2.29957	0.0219694	2.42396	0.0157639
ENSG00000100593	ISM2	145501	2.43239	0.0154057	0.0994916		4.18	0	0		2.24522	0.0252616	1.65314	0.0990606	2.44118	0.0150416
ENSG00000147180	ZNF711	7552	2.43106	0.0154617	0.099776		NA	NA	NA		1.88126	0.0606122	1.83688	0.0669446	2.43397	0.0153405
ENSG00000198546	ZNF511	118472	2.43083	0.0154711	0.0997599		2.97	0.003	0.012		2.02891	0.043083	2.17858	0.0299264	2.43617	0.0152486
ENSG00000125633	CCDC93	54520	2.43071	0.0154765	0.0997558		1.48	0.1389	0.252		2.27403	0.0234565	2.17244	0.0303893	2.44613	0.0148398
ENSG00000134324	LPIN1	23175	2.42993	0.0155093	0.0998903		-1.61	0.1071	0.206		3.01798	0.0026959	2.1571	0.0315724	2.43484	0.0153042
ENSG00000183807	FAM162B	221303	-2.43009	0.0155023	0.0998836		-3.53	0.0004	0.002		-1.58523	0.11365	-3.02684	0.00262564	-2.42242	0.01583
ENSG00000115993	TRAK2	66008	-2.4309	0.0154684	0.0997805		-1.32	0.1859	0.313		-2.46709	0.0140103	-2.23217	0.0261377	-2.42436	0.0157469
ENSG00000164176	EDIL3	10085	-2.43154	0.0154412	0.0996821		-1.15	0.2503	0.389		-1.79738	0.0729774	-2.44529	0.0148894	-2.40263	0.0167008
ENSG00000082397	EPB41L3	23136	-2.43257	0.0153983	0.099482		-1.84	0.0663	0.143		-1.7005	0.0897598	-2.35509	0.0189839	-2.42084	0.0158978
ENSG00000137691	C11orf70	85016	-2.4334	0.0153633	0.099333		-0.14	0.8909	0.933		-2.57825	0.0102619	-2.46052	0.0142809	-2.43673	0.0152256
ENSG00000118922	KLF12	11278	-2.435	0.0152965	0.0990926		-3.05	0.0023	0.01		-2.32629	0.0204673	-2.25382	0.0247299	-2.42335	0.0157899
ENSG00000198929	NOS1AP	9722	-2.43611	0.0152503	0.0989848		0.32	0.7465	0.835		-3.20263	0.00146298	-2.73922	0.00642461	-2.44857	0.0147409
ENSG00000189157	FAM47E	100129583	-2.43672	0.0152251	0.0989752		-1.39	0.1657	0.287		-2.80754	0.0052193	-2.29052	0.0224928	-2.44186	0.0150138
ENSG00000189144	ZNF573	126231	-2.43749	0.015193	0.0988431		0.35	0.7301	0.823		-2.87074	0.0042973	-1.82889	0.0681346	-2.43207	0.0154201
ENSG00000125848	FLRT3	23767	-2.43769	0.0151847	0.0988274		-1.85	0.064	0.139		-2.22901	0.026329	-2.60954	0.0093949	-2.46376	0.0141391
ENSG00000146151	HMGCLL1	54511	-2.43796	0.0151737	0.0989103		-2.52	0.0119	0.036		-2.70014	0.00720458	-3.47285	0.00056921	-2.44892	0.0147268
ENSG00000153802	TMPRSS11D	9407	-2.43864	0.0151454	0.0988024		-1.92	0.0552	0.124		-2.57389	0.0103899	-2.06508	0.0395373	-2.43515	0.0152913
ENSG00000196156	KRTAP4-3	85290	-2.43943	0.0151126	0.0986659		NA	NA	NA		-2.42225	0.0158373	-2.29243	0.0223818	-2.43128	0.0154533
ENSG00000134812	GIF	2694	-2.43963	0.0151047	0.0986524		-0.84	0.4002	0.544		-2.3657	0.0184385	-1.29173	0.197171	-2.43497	0.0152987
ENSG00000256762	STH	246744	-2.44	0.0150893	0.0985906		0.2	0.844	0.901		-2.76662	0.00590823	-2.39797	0.0169281	-2.46434	0.0141168
ENSG00000101752	MIB1	57534	-2.44073	0.0150592	0.0984708		1.22	0.2219	0.356		-2.73104	0.00657319	-2.3804	0.0177454	-2.43298	0.0153818
ENSG00000128590	DNAJB9	4189	-2.44167	0.0150206	0.098488		-2.46	0.0139	0.041		-2.06659	0.0393705	-2.55262	0.0110494	-2.45345	0.0145454
ENSG00000145391	SETD7	80854	-2.44207	0.0150044	0.0984202		-0.12	0.9062	0.943		-2.00219	0.0458924	-2.32932	0.0203225	-2.45815	0.014359
ENSG00000186469	GNG2	54331	-2.44295	0.0149682	0.0983372		-3.65	0.0003	0.002		-1.16045	0.246511	-2.31368	0.0211745	-2.47237	0.0138079
ENSG00000170017	ALCAM	214	-2.44317	0.0149593	0.0983948		-1.83	0.0671	0.144		-2.95016	0.00334959	-2.69266	0.00737621	-2.48563	0.0133112
ENSG00000248487	ABHD14A	25864	-2.44369	0.0149379	0.0982927		-2.59	0.0096	0.031		-2.80523	0.00525621	-2.72182	0.00676646	-2.42927	0.015538
ENSG00000164645	C7orf62	219557	-2.44624	0.0148344	0.0978815		1.78	0.0755	0.158		-2.67369	0.0077878	-2.11148	0.03533	-2.44078	0.0150581
ENSG00000185873	TMPRSS11B	132724	-2.4474	0.0147872	0.097647		-1.8	0.0719	0.152		-2.25675	0.024525	-2.08995	0.0372322	-2.44102	0.0150484
ENSG00000173013	CCDC96	257236	-2.44784	0.0147693	0.0976445		-1.88	0.0597	0.132		-2.75413	0.00613444	-2.71701	0.00686375	-2.4491	0.0147196
ENSG00000099998	GGT5	2687	-2.44786	0.0147685	0.0976776		-3.72	0.0002	0.001		-1.18428	0.236956	-2.32318	0.0206533	-2.45484	0.01449
ENSG00000187766	KRTAP10-8	386681	-2.45016	0.0146758	0.0973342		NA	NA	NA		-2.46289	0.0141731	-2.63984	0.00860785	-2.44763	0.0147789
ENSG00000078177	N4BP2	55728	-2.45313	0.014557	0.0968149		2.6	0.0094	0.03		-2.73726	0.00645219	-2.53907	0.01148	-2.45671	0.0144158
ENSG00000196208	GREB1	9687	-2.45376	0.0145318	0.0966859		-1.47	0.1412	0.255		-2.84689	0.00462633	-3.15413	0.00172715	-2.51141	0.0123905
ENSG00000185432	METTL7A	25840	-2.45441	0.0145062	0.0965928		-5.62	0	0		-1.69017	0.0917211	-2.86511	0.00438106	-2.54979	0.0111247
ENSG00000165929	TC2N	123036	-2.455	0.0144825	0.0965113		-0.87	0.3829	0.527		-2.4995	0.0128088	-2.35416	0.0190312	-2.44911	0.0147193
ENSG00000110925	CSRNP2	81566	-2.45644	0.0144255	0.0963234		1.94	0.052	0.118		-3.07293	0.0022545	-2.34398	0.0195512	-2.46997	0.0138997
ENSG00000169313	P2RY12	64805	-2.45655	0.0144212	0.0963721		-2.57	0.0101	0.032		-1.07744	0.281889	-2.54649	0.0112424	-2.44576	0.0148547
ENSG00000179388	EGR3	1960	-2.45801	0.0143635	0.0962172		-2.41	0.0161	0.047		-1.79025	0.0741177	-2.72621	0.00667868	-2.52482	0.0119344
ENSG00000132122	SPATA6	54558	-2.45873	0.0143351	0.0961041		-0.94	0.3454	0.491		-3.12452	0.00190154	-2.35584	0.0189465	-2.45347	0.0145446
ENSG00000169508	GPR183	1880	-2.45875	0.0143343	0.0961369		-4.07	0	0		-0.763166	0.445783	-2.2054	0.0279753	-2.5208	0.0120697
ENSG00000151116	UEVLD	55293	-2.46065	0.0142596	0.0957514		0.45	0.6543	0.765		-2.69764	0.00725799	-2.37756	0.017881	-2.45566	0.0144572
ENSG00000143156	NME7	29922	-2.4617	0.0142187	0.0956299		0.19	0.8498	0.905		-2.99486	0.00290427	-2.45357	0.0145556	-2.46179	0.0142159
ENSG00000150681	RGS18	64407	-2.46374	0.0141392	0.0952107		-4.14	0	0		-1.12725	0.260265	-2.55788	0.0108864	-2.54957	0.0111318
ENSG00000129055	ANAPC13	25847	-2.46444	0.0141121	0.0951427		-2.49	0.0127	0.038		-2.75597	0.00610056	-2.27425	0.0234618	-2.47702	0.0136321
ENSG00000111817	DSE	29940	-2.46506	0.0140878	0.0950175		-1.53	0.1271	0.234		-1.15212	0.249913	-2.16223	0.0311728	-2.45688	0.0144092
ENSG00000181031	RPH3AL	9501	-2.46714	0.0140075	0.094514		-1.81	0.07	0.149		-2.81733	0.00506566	-2.56337	0.0107186	-2.55293	0.0110264
ENSG00000197013	ZNF429	353088	-2.46942	0.0139199	0.0941126		-2.35	0.0186	0.053		-2.95575	0.00329068	-2.25032	0.0249532	-2.48076	0.0134918
ENSG00000085871	MGST2	4258	-2.46986	0.0139028	0.094111		-2.42	0.0156	0.046		-2.27668	0.0232959	-2.60296	0.00957423	-2.55425	0.0109855
ENSG00000184828	ZBTB7C	201501	-2.47008	0.0138944	0.0941689		-3.44	0.0006	0.003		-2.67915	0.00766403	-2.49252	0.0130739	-2.47524	0.0136992
ENSG00000131374	TBC1D5	9779	-2.47053	0.0138773	0.0941291		-1.49	0.1361	0.248		-2.6538	0.0082541	-2.52686	0.0118802	-2.47143	0.0138439
ENSG00000185013	NT5C1B	100526794	-2.47068	0.0138716	0.0941289		-4.21	0	0		-2.78434	0.00560037	-2.14331	0.0326705	-2.46411	0.0141257
ENSG00000135914	HTR2B	3357	-2.47223	0.0138126	0.0938424		-2.73	0.0064	0.022		-1.56916	0.117346	-2.27824	0.0232208	-2.49776	0.0128709
ENSG00000136869	TLR4	7099	-2.47342	0.0137672	0.0936864		-5.19	0	0		-0.845271	0.39843	-2.3099	0.0213847	-2.48963	0.0131646
ENSG00000118217	ATF6	22926	-2.47352	0.0137634	0.0936984		-0.81	0.4166	0.56		-2.76616	0.00591649	-2.49024	0.013157	-2.47134	0.0138472
ENSG00000100815	TRIP11	9321	-2.47741	0.0136162	0.092886		0.54	0.5916	0.715		-2.61719	0.00917828	-2.31922	0.0208688	-2.47155	0.0138394
ENSG00000155011	DKK2	27123	-2.47792	0.0135971	0.0927935		-1.42	0.1558	0.274		-1.72819	0.0846715	-2.49593	0.0129507	-2.47563	0.0136844
ENSG00000171174	RBKS	64080	-2.48015	0.0135138	0.0923001		-3.25	0.0012	0.006		-2.63445	0.00873163	-2.27974	0.0231311	-2.61795	0.00915812
ENSG00000221837	KRTAP10-9	386676	-2.4837	0.0133816	0.0917344		NA	NA	NA		-2.45617	0.0144371	-2.63088	0.00883428	-2.47765	0.0136082
ENSG00000168405	CMAHP	8418	-2.48412	0.0133662	0.091817		-3.45	0.0006	0.003		-1.43967	0.15069	-2.03036	0.0429588	-2.47765	0.0136083
ENSG00000102189	EEA1	8411	-2.48445	0.0133539	0.0917705		-0.19	0.8483	0.904		-2.65859	0.00813964	-2.53175	0.0117185	-2.46671	0.0140249
ENSG00000171488	LRRC8C	101927933	-2.48568	0.0133084	0.0915702		-2.13	0.0329	0.083		-1.40788	0.159889	-2.07558	0.03855	-2.48562	0.0133115
ENSG00000089050	RBBP9	10741	-2.48599	0.013297	0.0915299		-2.49	0.0127	0.039		-3.01212	0.00274745	-2.43567	0.0152852	-2.48716	0.0132548
ENSG00000144306	SCRN3	79634	-2.48622	0.0132887	0.0915105		-0.43	0.6686	0.775		-3.03492	0.002552	-2.04538	0.0414491	-2.49353	0.0130228
ENSG00000163820	FYCO1	79443	-2.4863	0.0132855	0.0915261		-3.43	0.0006	0.003		-2.07602	0.0384861	-2.40689	0.016526	-2.4844	0.0133566
ENSG00000137509	PRCP	5547	-2.48693	0.0132623	0.0914795		-2.6	0.0093	0.03		-1.54767	0.122438	-2.64945	0.00837097	-2.48864	0.0132007
ENSG00000131724	IL13RA1	3597	-2.48997	0.0131512	0.0908626		NA	NA	NA		-1.86636	0.0626714	-2.47091	0.0138786	-2.50617	0.0125731
ENSG00000162711	NLRP3	114548	-2.49089	0.0131177	0.0907064		-2.63	0.0085	0.028		-1.06661	0.286746	-2.11797	0.0347726	-2.55272	0.0110331
ENSG00000197565	COL4A6	1288	-2.49148	0.0130962	0.0905953		NA	NA	NA		-2.49934	0.0128144	-2.8578	0.00448116	-2.4869	0.0132643
ENSG00000152402	GUCY1A2	2977	-2.49157	0.0130929	0.0906097		-0.73	0.4661	0.607		-2.21341	0.0273937	-2.23205	0.0261458	-2.48966	0.0131635
ENSG00000174738	NR1D2	9975	-2.49292	0.0130442	0.0903848		0.51	0.6111	0.731		-2.84186	0.00469845	-2.60687	0.00946742	-2.47935	0.0135444
ENSG00000148444	COMMD3	23412	-2.49489	0.0129729	0.0900032		0.85	0.3959	0.54		-2.85099	0.0045681	-2.34499	0.0194991	-2.49841	0.0128476
ENSG00000103490	PYCARD	29108	-2.49491	0.0129721	0.0900344		-1.74	0.0817	0.168		-2.13898	0.0329998	-2.49622	0.0129404	-2.48839	0.0132098
ENSG00000113658	SMAD5	4090	-2.49904	0.0128242	0.0894165		1.3	0.1949	0.324		-3.12668	0.00188793	-2.25852	0.0244327	-2.50444	0.0126339
ENSG00000186522	42623	151011	-2.49922	0.0128177	0.0894461		-2.54	0.0111	0.034		-2.80572	0.00524825	-2.27533	0.0233967	-2.4952	0.0129626
ENSG00000042980	ADAM28	10863	-2.49938	0.0128122	0.0894446		-5.35	0	0		-1.6377	0.102215	-2.35578	0.0189491	-2.52322	0.011988
ENSG00000184347	SLIT3	6586	-2.50159	0.0127335	0.0890815		-4.28	0	0		-1.6203	0.105901	-2.24549	0.0252637	-2.47697	0.0136338
ENSG00000119414	PPP6C	5537	-2.50213	0.0127144	0.088985		-1.94	0.0519	0.118		-2.78216	0.0056375	-2.14264	0.0327241	-2.49968	0.0128024
ENSG00000135272	MDFIC	29969	-2.50483	0.0126191	0.0886147		-1.02	0.3093	0.455		-1.49011	0.136928	-2.2869	0.0227055	-2.51015	0.0124343
ENSG00000169955	ZNF747	65988	-2.50529	0.0126029	0.0885753		-0.92	0.358	0.504		-3.29587	0.00106249	-2.95431	0.00331249	-2.56519	0.0106501
ENSG00000171860	C3AR1	719	-2.50625	0.0125694	0.0885259		-2.44	0.0149	0.044		-0.81902	0.413229	-2.10737	0.0356865	-2.49885	0.0128319
ENSG00000165832	TRUB1	142940	-2.50674	0.0125522	0.0884791		2.64	0.0084	0.028		-3.52779	0.000464159	-2.25099	0.0249101	-2.51862	0.0121433
ENSG00000107099	DOCK8	81704	-2.50727	0.0125336	0.0883856		-3.7	0.0002	0.001		-0.974992	0.330113	-2.24144	0.0255265	-2.52968	0.0117729
ENSG00000175073	VCPIP1	80124	-2.50745	0.0125273	0.0883779		-2.12	0.0345	0.086		-2.65595	0.00820259	-2.2011	0.02828	-2.501	0.0127553
ENSG00000162892	IL24	11009	-2.5075	0.0125255	0.0884031		-0.81	0.4175	0.561		-2.03357	0.0426085	-2.03952	0.0420321	-2.51797	0.0121655
ENSG00000178568	ERBB4	2066	-2.50794	0.0125103	0.0884447		0.14	0.8922	0.934		-3.35934	0.000850948	-2.47146	0.0138578	-2.52037	0.0120841
ENSG00000188076	SCGB1C1	147199	-2.50804	0.0125066	0.0884563		-0.88	0.3809	0.525		-2.84809	0.00460918	-2.67287	0.0078177	-2.52712	0.0118578
ENSG00000127329	PTPRB	5787	-2.51036	0.0124263	0.088037		-3.7	0.0002	0.001		-1.66606	0.09643	-3.41053	0.00071205	-2.50785	0.0125143
ENSG00000172156	CCL11	6356	-2.51075	0.0124126	0.0879777		-1.82	0.0688	0.147		-1.89767	0.0584097	-2.26696	0.0239076	-2.68881	0.00744945
ENSG00000138594	TMOD3	29766	-2.51349	0.0123181	0.0876046		1.01	0.3143	0.46		-2.32214	0.0206915	-2.65527	0.0082302	-2.5074	0.0125301
ENSG00000065809	FAM107B	83641	-2.51368	0.0123116	0.0875958		-5.66	0	0		-2.05221	0.0407538	-2.43656	0.0152481	-2.51388	0.0123054
ENSG00000103196	CRISPLD2	83716	-2.51502	0.0122654	0.0874156		-2.38	0.0173	0.049		-1.21861	0.223659	-2.22928	0.0263314	-2.52717	0.0118561
ENSG00000163281	GNPDA2	132789	-2.51518	0.0122598	0.0874505		-2.03	0.0422	0.1		-2.73243	0.00654601	-2.25796	0.0244679	-2.4896	0.0131656
ENSG00000180660	MAB21L1	4081	-2.51819	0.0121573	0.0870912		0.96	0.3385	0.484		-2.33092	0.020219	-2.45453	0.0145176	-2.50809	0.012506
ENSG00000117602	RCAN3	11123	-2.51839	0.0121504	0.087079		-0.58	0.5592	0.688		-2.67036	0.00786423	-2.86849	0.00433541	-2.51347	0.0123197
ENSG00000145012	LPP	4026	-2.51876	0.012138	0.087027		-1.95	0.0508	0.116		-2.46441	0.0141142	-1.89177	0.0592198	-2.52123	0.0120549
ENSG00000164124	TMEM144	55314	-2.51895	0.0121315	0.0870178		-1.49	0.1355	0.247		-2.94237	0.00343323	-2.50801	0.012523	-2.52685	0.0118669
ENSG00000141977	CIB3	117286	-2.52301	0.0119943	0.0863301		1.46	0.1455	0.26		-3.0287	0.00260402	-2.59736	0.00972912	-2.54789	0.0111846
ENSG00000071537	SEL1L	6400	-2.52562	0.011907	0.0858494		0.42	0.6722	0.777		-2.59473	0.00979017	-2.51334	0.0123382	-2.52526	0.0119199
ENSG00000172724	CCL19	6363	-2.52573	0.0119032	0.0858593		-4	0.0001	0		-1.03642	0.300588	-2.68311	0.00758633	-2.51826	0.0121557
ENSG00000162599	NFIA	4774	-2.52845	0.0118128	0.0853173		-3.57	0.0004	0.002		-2.70953	0.00700722	-2.31297	0.0212136	-2.5492	0.0111433
ENSG00000108582	CPD	1362	-2.52987	0.0117656	0.0850872		1.48	0.1382	0.251		-2.59972	0.00965118	-2.64843	0.00839571	-2.56581	0.0106315
ENSG00000144228	SPOPL	339745	-2.53108	0.0117257	0.0848719		-0.18	0.8551	0.909		-3.04758	0.00244916	-2.30292	0.0217783	-2.53238	0.011684
ENSG00000188488	SERPINA5	5104	-2.53117	0.0117227	0.0849238		0.64	0.522	0.656		-2.58081	0.0101873	-3.12359	0.00191217	-2.89917	0.00393311
ENSG00000161048	NAPEPLD	222236	-2.53226	0.011687	0.084738		-3.26	0.0011	0.005		-2.96763	0.00316863	-2.16947	0.0306155	-2.52951	0.0117786
ENSG00000133703	KRAS	3845	-2.53345	0.0116482	0.0846404		0.59	0.5522	0.682		-2.70635	0.0070735	-2.54018	0.011444	-2.54104	0.0114028
ENSG00000167083	GNGT2	2793	-2.53357	0.011644	0.084647		-3.98	0.0001	0.001		-0.85028	0.395643	-2.43847	0.0151689	-2.54416	0.0113028
ENSG00000155592	ZKSCAN2	342357	-2.53395	0.0116318	0.0846683		1.28	0.2023	0.332		-3.44688	0.000622917	-3.04443	0.00248001	-2.58337	0.0101131
ENSG00000135535	CD164	8763	-2.53488	0.0116012	0.0844826		-0.78	0.4354	0.578		-2.75827	0.00605866	-2.34535	0.0194807	-2.53157	0.0117107
ENSG00000241123	KRTAP10-5	386680	-2.5359	0.0115681	0.0843882		NA	NA	NA		-2.52013	0.0120922	-2.72312	0.00674039	-2.52951	0.0117785
ENSG00000080802	CNOT4	4850	-2.53733	0.0115217	0.0841971		-1.12	0.2614	0.402		-3.14527	0.0017745	-2.01278	0.0447847	-2.54826	0.011173
ENSG00000124203	ZNF831	128611	-2.53764	0.0115115	0.0841592		-6.94	0	0		-1.41977	0.156399	-2.43561	0.0152879	-2.59818	0.00969383
ENSG00000180884	ZNF792	126375	-2.53792	0.0115027	0.0841314		-0.58	0.5601	0.689		-2.74609	0.0062842	-2.5152	0.0122744	-2.53098	0.01173
ENSG00000240871	KRTAP4-7	100996750	-2.53902	0.011467	0.0839809		NA	NA	NA		-2.56788	0.0105692	-2.37436	0.0180346	-2.5328	0.0116701
ENSG00000109339	MAPK10	5602	-2.53984	0.0114404	0.0838596		-1.78	0.0749	0.157		-2.44493	0.0148883	-2.46239	0.0142077	-2.55057	0.0111002
ENSG00000165966	PDZRN4	29951	-2.5435	0.0113232	0.083183		-1.13	0.2567	0.397		-2.26222	0.0241822	-2.35084	0.0191992	-2.54119	0.0113979
ENSG00000165521	EML5	161436	-2.5436	0.0113198	0.0831946		-0.16	0.8718	0.92		-2.68076	0.00762791	-2.38177	0.0176806	-2.53759	0.0115139
ENSG00000107014	RLN2	6019	-2.54456	0.0112893	0.0830066		0.69	0.4874	0.626		-3.08328	0.00217921	-2.80013	0.00534731	-2.54794	0.011183
ENSG00000130045	NXNL2	158046	-2.54573	0.0112522	0.082807		-3.25	0.0012	0.006		-2.89065	0.00403927	-2.83463	0.00481256	-2.56117	0.0107724
ENSG00000141293	SKAP1	8631	-2.54618	0.0112378	0.0827369		-4.06	0.0001	0		-2.26408	0.0240664	-2.7829	0.00563408	-2.59853	0.00968414
ENSG00000064199	SPA17	53340	-2.54628	0.0112348	0.0827511		-1.61	0.1068	0.205		-2.9528	0.00332166	-2.55867	0.010862	-2.55179	0.0110622
ENSG00000137760	ALKBH8	91801	-2.54638	0.0112316	0.0827646		-1.41	0.159	0.278		-2.7472	0.00626324	-2.68077	0.00763875	-2.54068	0.0114144
ENSG00000162636	FAM102B	284611	-2.54642	0.0112304	0.082792		-1.37	0.1703	0.293		-2.80058	0.00533105	-2.44758	0.0147965	-2.55276	0.0110317
ENSG00000165731	RET	5979	-2.54954	0.0111317	0.0822824		1.61	0.1076	0.206		-3.21124	0.00142086	-2.77612	0.00575075	-2.55126	0.0110785
ENSG00000104974	LILRA1	11024	-2.54981	0.0111233	0.0822563		-4.52	0	0		-1.19581	0.232428	-2.23273	0.0261005	-2.54733	0.0112024
ENSG00000071677	PRLH	51052	-2.55082	0.0110915	0.0820572		-1.24	0.2165	0.349		-2.78008	0.00567314	-2.57183	0.0104643	-2.56196	0.0107481
ENSG00000170367	CST5	1473	-2.55141	0.0110733	0.0820315		-1.68	0.0927	0.185		-2.70481	0.00710586	-2.72047	0.00679366	-2.54719	0.0112068
ENSG00000070831	CDC42	998	-2.55177	0.0110618	0.0820189		-0.27	0.7908	0.865		-2.36326	0.0185593	-2.3038	0.0217282	-2.55186	0.0110599
ENSG00000173535	TNFRSF10C	8794	-2.55363	0.0110038	0.081698		0	0.9995	1		-1.99085	0.0471301	-2.35578	0.0189494	-2.61081	0.0093484
ENSG00000041515	MYO16	23026	-2.55453	0.0109758	0.0816353		2.11	0.0351	0.087		-2.47723	0.0136241	-2.70859	0.00703725	-2.59015	0.0099192
ENSG00000141424	SLC39A6	25800	-2.5552	0.0109552	0.0815908		-0.14	0.8885	0.931		-3.27613	0.00113765	-2.61201	0.00932849	-2.60205	0.00958665
ENSG00000187175	KRTAP12-1	353332	-2.5555	0.0109457	0.0815924		NA	NA	NA		-2.41682	0.016072	-2.73463	0.0065132	-2.54893	0.0111518
ENSG00000162804	SNED1	25992	-2.55671	0.0109085	0.0814245		-3.76	0.0002	0.001		-2.18096	0.0297276	-2.6849	0.00754664	-2.56294	0.0107184
ENSG00000112773	FAM46A	55603	-2.5569	0.0109025	0.0814523		-1.11	0.2687	0.411		-2.28025	0.0230814	-2.70433	0.00712641	-2.54993	0.0111202
ENSG00000084070	SMAP2	64744	-2.56017	0.010802	0.0810633		-3.77	0.0002	0.001		-1.59926	0.110498	-2.27133	0.0236399	-2.53997	0.0114373
ENSG00000215114	UBXN2B	137886	-2.56217	0.0107411	0.080679		-0.76	0.45	0.592		-3.06629	0.00230408	-2.28738	0.0226771	-2.58595	0.010039
ENSG00000198865	CCDC152	100129792	-2.56289	0.0107192	0.0806229		-1.83	0.0673	0.144		-1.71995	0.0861615	-2.65172	0.00831591	-2.64689	0.00842175
ENSG00000163328	GPR155	151556	-2.56407	0.0106832	0.080461		-1.79	0.0729	0.154		-1.77082	0.0772998	-2.23267	0.026105	-2.56183	0.0107521
ENSG00000143653	SCCPDH	51097	-2.56413	0.0106815	0.0804843		0.58	0.5594	0.688		-2.89777	0.00395035	-2.42902	0.0155645	-2.58661	0.0100201
ENSG00000145390	USP53	54532	-2.56438	0.0106738	0.0804988		-2.72	0.0065	0.022		-2.66216	0.00805509	-2.78689	0.00556647	-2.55555	0.0109451
ENSG00000173706	HEG1	57493	-2.56613	0.0106209	0.0802445		-1.87	0.0622	0.136		-1.51973	0.129314	-2.40625	0.0165548	-2.56745	0.010582
ENSG00000164252	AGGF1	55109	-2.56701	0.0105945	0.0801905		1.29	0.1989	0.328		-2.95846	0.00326243	-2.39755	0.0169474	-2.59685	0.00973066
ENSG00000273259	RP11-986E7.7	12	-2.56723	0.0105878	0.0801755		NA	NA	NA		-2.39876	0.0168756	-3.07689	0.00223065	-3.0126	0.00274313
ENSG00000204909	SPINK9	643394	-2.56956	0.0105179	0.079791		-3	0.0027	0.011		-2.71172	0.00696177	-2.36726	0.0183795	-2.57774	0.0102769
ENSG00000120279	MYCT1	80177	-2.57121	0.0104687	0.0796348		-5.12	0	0		-1.12603	0.260782	-2.50366	0.0126754	-2.564	0.0106861
ENSG00000144331	ZNF385B	151126	-2.57219	0.0104395	0.0794851		-6.74	0	0		-2.36106	0.0186678	-3.36056	0.000850035	-2.59041	0.00991167
ENSG00000139324	TMTC3	160418	-2.57539	0.010345	0.0788368		-0.07	0.9454	0.967		-2.6885	0.00745622	-2.25621	0.0245782	-2.57341	0.0104042
ENSG00000182050	MGAT4C	25834	-2.57864	0.0102498	0.0782903		3.46	0.0005	0.003		-2.58769	0.00998912	-2.27355	0.0235043	-2.6214	0.00906752
ENSG00000162777	DENND2D	79961	-2.57879	0.0102454	0.0782922		-3.07	0.0021	0.009		-2.12817	0.033891	-2.12783	0.0339412	-2.57794	0.010271
ENSG00000256812	CAPNS2	84290	-2.58002	0.0102093	0.0781595		-1.59	0.1114	0.212		-2.54452	0.0112914	-2.59951	0.00966947	-2.57073	0.0104839
ENSG00000163154	TNFAIP8L2	79626	-2.58027	0.0102022	0.0781407		-3.54	0.0004	0.002		-0.737796	0.461041	-2.16628	0.0308595	-2.59732	0.00971756
ENSG00000129595	EPB41L4A	64097	-2.58149	0.0101667	0.077904		-1.11	0.269	0.411		-2.6617	0.00806594	-2.40601	0.0165655	-2.6066	0.00946231
ENSG00000130561	SAG	6295	-2.58407	0.0100921	0.0775463		-1.84	0.0655	0.141		-3.04231	0.00249154	-2.61623	0.00921578	-2.58094	0.0101836
ENSG00000163704	PRRT3	285368	-2.58672	0.0100161	0.0771035		1.06	0.2888	0.433		-3.57161	0.000394883	-2.59735	0.00972938	-2.73959	0.00640761
ENSG00000163682	RPL9	6133	-2.58705	0.0100066	0.0770657		-1.42	0.1552	0.273		-2.63553	0.00870433	-2.63919	0.00862422	-2.57744	0.0102855
ENSG00000168679	SLC16A4	9122	-2.58724	0.0100012	0.0770957		-1.09	0.2762	0.419		-2.2677	0.0238431	-2.52194	0.0120451	-2.59809	0.00969635
ENSG00000173077	42705	50514	-2.58729	0.00999977	0.07712		-0.27	0.7853	0.861		-2.84154	0.00470313	-3.34854	0.000886755	-2.58972	0.00993143
ENSG00000008277	ADAM22	53616	-2.58756	0.00999201	0.0770957		-1.2	0.2286	0.364		-2.78846	0.00553092	-2.16405	0.0310319	-2.57901	0.0102396
ENSG00000177119	ANO6	196527	-2.5883	0.00997105	0.0770051		-2.23	0.0258	0.068		-2.02025	0.043977	-2.5921	0.00987654	-2.58294	0.0101255
ENSG00000112874	NUDT12	83594	-2.59178	0.00987224	0.0765958		-1.89	0.0592	0.131		-3.00846	0.00277997	-2.24075	0.025572	-2.62166	0.00906059
ENSG00000116774	OLFML3	56944	-2.59306	0.0098361	0.0764217		-2.93	0.0034	0.013		-1.63817	0.102117	-2.61109	0.00935317	-2.58227	0.010145
ENSG00000118242	MREG	55686	-2.59359	0.00982123	0.0763417		1.24	0.2163	0.349		-2.59262	0.0098494	-3.04995	0.00243584	-2.59889	0.00967392
ENSG00000164039	BDH2	56898	-2.59387	0.0098135	0.0763171		-3.51	0.0005	0.002		-2.20839	0.0277443	-2.82071	0.0050222	-2.59594	0.00975631
ENSG00000165029	ABCA1	19	-2.59389	0.00981274	0.0763467		0.11	0.9138	0.947		-1.62857	0.104137	-2.35656	0.0189103	-2.59	0.00992332
ENSG00000163519	TRAT1	50852	-2.59405	0.0098083	0.0763832		-6.61	0	0		-0.974504	0.330354	-2.40998	0.0163885	-2.63372	0.00875002
ENSG00000163749	CCDC158	339965	-2.59575	0.00976083	0.0760844		1.51	0.1306	0.239		-2.97163	0.00312851	-2.8051	0.00526719	-2.61264	0.00929927
ENSG00000203797	DDO	8528	-2.59606	0.00975219	0.0760525		-4.33	0	0		-2.49899	0.0128269	-2.82896	0.00489692	-2.72394	0.00671368
ENSG00000130751	NPAS1	4861	-2.59614	0.0097499	0.0760702		0.99	0.3217	0.467		-3.19037	0.00152496	-2.84696	0.00463348	-2.59831	0.00969023
ENSG00000137414	FAM8A1	51439	-2.59685	0.00972991	0.0759851		-3.44	0.0006	0.003		-2.91593	0.00373187	-2.93051	0.00357146	-2.62148	0.00906543
ENSG00000244274	DBNDD2	55861	-2.60082	0.00961981	0.0753717		-5.44	0	0		-3.08926	0.00213673	-2.73624	0.00648204	-2.59768	0.0097077
ENSG00000175348	TMEM9B	56674	-2.6011	0.00961211	0.0753821		-3.98	0.0001	0.001		-2.52796	0.0118297	-2.48037	0.013521	-2.58261	0.0101351
ENSG00000144468	RHBDD1	84236	-2.60326	0.00955288	0.0750936		-4.26	0	0		-3.01952	0.00268256	-2.3681	0.0183384	-2.60006	0.00964177
ENSG00000111647	UHRF1BP1L	23074	-2.60424	0.00952581	0.0749513		0.9	0.3695	0.514		-2.84589	0.00464051	-2.50024	0.0127966	-2.61379	0.00926851
ENSG00000143457	GOLPH3L	55204	-2.60456	0.00951722	0.074919		-1.99	0.0462	0.108		-3.48046	0.000551702	-2.23568	0.0259049	-2.62635	0.00893861
ENSG00000189129	PLAC9	219348	-2.60497	0.00950586	0.0749001		-3.65	0.0003	0.002		-1.50257	0.133685	-2.8356	0.00479824	-2.60554	0.00949105
ENSG00000135218	CD36	948	-2.60558	0.0094893	0.0748049		-1.9	0.0579	0.128		-1.85076	0.0648899	-2.09977	0.0363542	-2.63553	0.00870432
ENSG00000132464	ENAM	10117	-2.60621	0.00947221	0.0747406		-2.31	0.0211	0.058		-2.68287	0.00758074	-2.75515	0.0061255	-2.62281	0.00903055
ENSG00000058799	YIPF1	54432	-2.6093	0.00938837	0.0742191		-1.65	0.0986	0.194		-2.52486	0.011933	-2.25121	0.0248957	-2.61365	0.00927224
ENSG00000101773	RBBP8	5932	-2.60953	0.00938208	0.0742045		-0.61	0.5414	0.672		-3.17477	0.00160735	-2.5031	0.0126955	-2.60102	0.00961511
ENSG00000168214	RBPJ	3516	-2.61092	0.00934468	0.0741191		-0.59	0.5539	0.683		-2.41508	0.0161481	-2.37207	0.0181451	-2.58555	0.0100505
ENSG00000134827	TCN1	6947	-2.61145	0.00933049	0.0740768		-2.79	0.0053	0.019		-2.29945	0.021958	-2.49914	0.0128358	-2.60691	0.00945391
ENSG00000128271	ADORA2A	135	-2.61154	0.00932818	0.0740936		-4.29	0	0		-2.29127	0.0224305	-2.68723	0.007495	-2.62492	0.00897569
ENSG00000101846	STS	412	-2.61208	0.0093137	0.0740138		NA	NA	NA		-2.32561	0.0205036	-2.26346	0.0241244	-2.60659	0.00946268
ENSG00000182183	FAM159A	348378	-2.61212	0.0093126	0.0740403		-2.59	0.0097	0.031		-1.52181	0.128793	-2.14645	0.0324176	-2.63328	0.00876133
ENSG00000138036	DYNC2LI1	51626	-2.6131	0.00928627	0.0739716		-0.51	0.6115	0.732		-3.30361	0.00103429	-2.44311	0.0149781	-2.62482	0.00897821
ENSG00000240891	PLCXD2	257068	-2.61348	0.00927602	0.0739252		-1.95	0.0514	0.117		-2.55302	0.0110237	-3.11054	0.00199665	-2.75462	0.00612538
ENSG00000105549	THEG	51298	-2.61508	0.00923336	0.0737963		2.22	0.0265	0.07		-2.63209	0.00879152	-2.95177	0.00333933	-2.61309	0.00928716
ENSG00000102805	CLN5	1203	-2.61511	0.00923278	0.0738269		-2.82	0.0048	0.018		-2.51873	0.0121397	-2.75109	0.00620044	-2.60806	0.00942275
ENSG00000176435	CLEC14A	161198	-2.61588	0.00921219	0.0738035		-5.06	0	0		-1.52171	0.128816	-3.10597	0.00202704	-2.60951	0.00938334
ENSG00000205413	SAMD9	54809	-2.61706	0.00918103	0.0736243		-2.84	0.0046	0.017		-1.96249	0.0503504	-2.4218	0.0158726	-2.60912	0.00939411
ENSG00000154165	GPR15	2838	-2.61835	0.00914672	0.0734903		-6.03	0	0		-1.81927	0.0695663	-2.60024	0.00964914	-2.62431	0.00899144
ENSG00000011405	PIK3C2A	5286	-2.62157	0.00906221	0.0729514		0.65	0.5138	0.649		-2.75377	0.00614099	-2.89708	0.00396639	-2.61535	0.009227
ENSG00000163141	BNIPL	149428	-2.62228	0.00904369	0.0729077		-1.79	0.0736	0.155		-3.14531	0.00177426	-2.86472	0.00438631	-2.62092	0.00908005
ENSG00000110848	CD69	969	-2.62244	0.00903941	0.0729083		-5.63	0	0		-0.867605	0.386095	-2.44992	0.0147021	-2.66703	0.00794128
ENSG00000122176	FMOD	2331	-2.62276	0.0090313	0.0728781		-3.59	0.0003	0.002		-2.01806	0.0442054	-2.66469	0.00800705	-2.62307	0.0090238
ENSG00000197683	KRTAP26-1	388818	-2.62284	0.009029	0.0728947		NA	NA	NA		-2.56912	0.0105318	-2.62185	0.00906784	-2.614	0.00926304
ENSG00000111897	SERINC1	57515	-2.62433	0.00899038	0.0727233		-4.16	0	0		-2.46549	0.014072	-2.56643	0.0106258	-2.63422	0.00873732
ENSG00000111261	MANSC1	54682	-2.62466	0.0089817	0.0726883		-3.42	0.0006	0.003		-2.9432	0.00342423	-2.7162	0.00688024	-2.62786	0.00889967
ENSG00000127124	HIVEP3	59269	-2.62705	0.00891998	0.0723288		-0.32	0.7498	0.837		-2.33687	0.0199042	-3.13986	0.00181143	-2.6957	0.00729961
ENSG00000135828	RNASEL	6041	-2.62709	0.00891898	0.0723559		-4.08	0	0		-2.52636	0.011883	-2.27048	0.0236917	-2.6242	0.00899433
ENSG00000164031	DNAJB14	79982	-2.63116	0.00881451	0.071822		-0.7	0.4819	0.622		-2.81701	0.00507056	-2.46627	0.0140571	-2.62675	0.00892838
ENSG00000112365	ZBTB24	9841	-2.63207	0.00879139	0.0717385		2.84	0.0045	0.017		-2.8052	0.0052567	-2.24851	0.0250693	-2.62677	0.00892795
ENSG00000147113	CXorf36	79742	-2.63225	0.00878681	0.0717361		NA	NA	NA		-1.24609	0.213411	-2.52664	0.0118875	-2.66451	0.00800003
ENSG00000134545	KLRC1	3821	-2.63316	0.00876353	0.0715809		-4.32	0	0		-1.72826	0.0846593	-2.50889	0.0124924	-2.64002	0.00859174
ENSG00000186976	EFCAB6	64800	-2.63426	0.00873569	0.0714233		-2.44	0.0146	0.043		-3.1755	0.00160342	-2.74134	0.00638398	-2.6467	0.00842649
ENSG00000126860	EVI2A	2123	-2.63761	0.00865132	0.0708028		-3.75	0.0002	0.001		-0.75301	0.451856	-2.46387	0.0141501	-2.65591	0.00820342
ENSG00000143344	RGL1	23179	-2.63993	0.00859318	0.0704995		-3.45	0.0006	0.003		-1.41715	0.157163	-2.69432	0.00734023	-2.65619	0.00819678
ENSG00000182591	KRTAP11-1	337880	-2.63999	0.00859161	0.0705212		NA	NA	NA		-2.60126	0.0096086	-2.75286	0.00616768	-2.63288	0.00877143
ENSG00000166750	SLFN5	162394	-2.64002	0.00859089	0.0705846		-4.25	0	0		-1.80495	0.0717813	-2.59454	0.00980797	-2.6202	0.00909887
ENSG00000137040	RANBP6	26953	-2.64024	0.00858558	0.0705757		-3.84	0.0001	0.001		-2.6909	0.00740367	-2.60558	0.00950251	-2.63558	0.00870291
ENSG00000104432	IL7	3574	-2.64024	0.00858555	0.0706101		-4.7	0	0		-1.7845	0.0750477	-2.36575	0.0184534	-2.6352	0.00871255
ENSG00000115594	IL1R1	3554	-2.64099	0.00856678	0.0704904		-2.79	0.0053	0.019		-1.43866	0.150973	-2.48537	0.0133356	-2.66171	0.00806588
ENSG00000115827	DCAF17	80067	-2.64276	0.00852278	0.0701975		0.56	0.5771	0.703		-3.41172	0.000706613	-2.41877	0.0160034	-2.63798	0.00864273
ENSG00000153347	FAM81B	153643	-2.644	0.00849214	0.0701871		-2.03	0.0429	0.102		-2.90834	0.0038218	-2.80992	0.00519034	-2.63365	0.00875178
ENSG00000130544	ZNF557	79230	-2.6443	0.00848479	0.070161		1.61	0.1077	0.207		-3.03013	0.00259195	-2.3365	0.0199414	-2.65523	0.00821966
ENSG00000135378	PRRG4	79056	-2.6444	0.00848235	0.0702103		-1.72	0.0849	0.173		-2.67635	0.00772736	-2.70068	0.00720366	-2.68083	0.00762631
ENSG00000172493	AFF1	4299	-2.64574	0.00844939	0.0700415		-0.78	0.4383	0.581		-2.79485	0.00542469	-2.81834	0.00505871	-2.64865	0.00837896
ENSG00000128791	TWSG1	57045	-2.64661	0.00842799	0.070003		-0.02	0.9866	0.993		-2.0313	0.0428389	-2.51513	0.0122766	-2.63566	0.00870098
[truncated: 595 more rows]

## Sheet: Enriched Terms_up_tot_SV
Category	Term	Count in Selected Genes	Count in Total Population	P-value	FDR
GO	mitotic cell cycle process	187	556	3.63425e-50	2.84961e-46
GO	cell cycle process	245	883	1.59906e-48	6.26911e-45
GO	nucleoplasm	572	3233	1.32778e-42	3.47038e-39
GO	nucleic acid metabolic process	383	1893	1.00749e-39	1.97493e-36
GO	nucleobase-containing compound metabolic process	438	2313	2.08796e-38	3.27433e-35
GO	heterocycle metabolic process	455	2479	1.67927e-36	2.19452e-33
GO	cellular aromatic compound metabolic process	454	2519	2.27443e-34	2.54769e-31
GO	cellular nitrogen compound metabolic process	485	2777	1.97817e-33	1.93886e-30
GO	organic cyclic compound metabolic process	476	2729	1.46289e-32	1.2745e-29
GO	chromosome organization	116	351	1.97845e-30	1.55131e-27
GO	DNA metabolic process	168	638	4.13128e-30	2.94485e-27
GO	cell division	113	361	2.46385e-27	1.60992e-24
GO	intracellular non-membrane-bounded organelle	401	2290	3.73602e-27	2.2534e-24
GO	non-membrane-bounded organelle	401	2303	1.23483e-26	6.91595e-24
GO	DNA replication	64	144	2.28912e-25	1.1966e-22
GO	heterocyclic compound binding	707	4845	4.842e-25	--
GO	organic cyclic compound binding	714	4930	2.27693e-24	--
GO	nucleus	659	4483	1.07666e-23	--
GO	regulation of cell cycle	225	1096	1.46551e-23	7.18189e-21
GO	nucleic acid binding	491	3113	5.65113e-23	2.6065e-20
GO	DNA repair	116	419	5.95138e-23	2.59249e-20
GO	intracellular organelle	1102	8548	2.39734e-22	--
GO	regulation of cell cycle process	158	679	3.30911e-22	1.36562e-19
GO	cellular response to DNA damage stimulus	153	655	1.06576e-21	4.1783e-19
GO	regulation of mitotic cell cycle	146	619	3.66599e-21	1.36881e-18
GO	primary metabolic process	847	6304	1.49446e-19	--
GO	cell cycle phase transition	78	247	1.78896e-19	6.376e-17
GO	macromolecule metabolic process	728	5254	2.62773e-19	--
GO	mitotic cell cycle phase transition	76	240	4.37036e-19	1.48991e-16
GO	nitrogen compound metabolic process	799	5895	4.73692e-19	--
GO	cellular metabolic process	868	6522	6.00042e-19	--
GO	regulation of cell cycle phase transition	107	413	6.79493e-19	2.21996e-16
GO	RNA binding	252	1385	7.70146e-19	2.41549e-16
GO	regulation of mitotic cell cycle phase transition	101	383	1.76556e-18	5.32451e-16
GO	kinetochore	48	113	2.31414e-18	6.72044e-16
GO	organic substance metabolic process	883	6707	6.30611e-18	--
GO	chromosomal region	66	200	8.86581e-18	2.48274e-15
GO	nucleolus	157	753	3.25176e-17	8.79208e-15
GO	condensed chromosome kinetochore	38	82	2.30691e-16	6.02951e-14
GO	RNA metabolic process	242	1376	3.03562e-16	7.67817e-14
GO	ATP binding	236	1334	3.74921e-16	9.18674e-14
GO	RNA processing	147	706	4.05151e-16	9.62663e-14
GO	DNA conformation change	55	159	4.71826e-16	1.08811e-13
GO	chromosome segregation	42	100	5.01576e-16	1.12367e-13
GO	intracellular membrane-bounded organelle	914	7096	7.62338e-16	--
GO	adenyl ribonucleotide binding	241	1386	1.39439e-15	3.03705e-13
GO	cellular macromolecule metabolic process	577	4113	1.93201e-15	--
GO	chromosome	60	190	2.7557e-15	5.83984e-13
GO	adenyl nucleotide binding	241	1396	3.27626e-15	6.76029e-13
GO	regulation of G2/M transition of mitotic cell cycle	58	181	3.85814e-15	7.75683e-13
GO	regulation of cell cycle G2/M phase transition	61	197	4.48597e-15	8.79363e-13
GO	metabolic process	918	7190	8.98392e-15	--
GO	cellular response to stress	246	1448	1.08518e-14	2.07535e-12
GO	negative regulation of cell cycle	112	509	3.2628e-14	6.09133e-12
GO	spindle	58	190	4.24474e-14	7.74023e-12
GO	cellular macromolecule biosynthetic process	167	891	8.43401e-14	1.50298e-11
GO	nucleoside phosphate binding	304	1924	8.76624e-14	1.49426e-11
GO	nucleotide binding	304	1924	8.76624e-14	1.49426e-11
GO	cell cycle checkpoint	44	123	1.03264e-13	1.72275e-11
GO	organelle	1160	9566	2.70264e-13	--
GO	negative regulation of mitotic cell cycle	72	279	4.93771e-13	8.06596e-11
GO	spindle pole	42	119	6.3239e-13	1.01195e-10
GO	nuclear chromosome segregation	24	44	8.21183e-13	1.28778e-10
GO	organelle organization	317	2066	1.08895e-12	1.6742e-10
GO	spindle organization	41	116	1.12615e-12	1.6981e-10
GO	protein-containing complex	580	4275	1.37993e-12	--
GO	negative regulation of cell cycle process	73	292	1.83929e-12	2.7211e-10
GO	ncRNA metabolic process	88	384	1.90035e-12	2.75937e-10
GO	ncRNA processing	75	305	2.21027e-12	3.15104e-10
GO	purine ribonucleoside triphosphate binding	260	1629	2.66119e-12	3.72614e-10
GO	chromosome, centromeric region	29	65	2.68654e-12	3.69565e-10
GO	catalytic activity, acting on DNA	52	175	2.80162e-12	3.78751e-10
GO	cytosol	608	4536	2.89526e-12	--
GO	ribonucleotide binding	269	1704	3.62293e-12	4.81481e-10
GO	regulation of chromosome segregation	36	97	5.11763e-12	6.68789e-10
GO	mitotic cell cycle	41	122	7.37445e-12	9.47919e-10
GO	protein binding	1234	10378	8.25686e-12	--
GO	regulation of mitotic nuclear division	47	153	8.49148e-12	1.0739e-09
GO	purine ribonucleotide binding	265	1689	1.0757e-11	1.33883e-09
GO	DNA strand elongation involved in DNA replication	14	17	1.14264e-11	1.39991e-09
GO	microtubule cytoskeleton organization involved in mitosis	35	95	1.28794e-11	1.55366e-09
GO	DNA replication initiation	18	28	1.30957e-11	1.55581e-09
GO	purine nucleotide binding	266	1701	1.40709e-11	1.64671e-09
GO	ATPase activity	85	379	1.52724e-11	1.76104e-09
GO	double-strand break repair via break-induced replication	11	11	1.93644e-11	2.20053e-09
GO	cell cycle	88	400	1.98537e-11	2.22389e-09
GO	biosynthetic process	325	2189	3.46531e-11	3.82697e-09
GO	DNA binding	279	1819	3.60294e-11	3.9237e-09
GO	DNA recombination	49	170	3.99018e-11	4.28589e-09
GO	mitotic spindle organization	28	67	4.36461e-11	4.62472e-09
GO	organic substance biosynthetic process	318	2139	5.11583e-11	5.34843e-09
GO	macromolecule biosynthetic process	188	1117	5.1657e-11	5.3295e-09
GO	cell cycle G1/S phase transition	35	100	6.87928e-11	7.00525e-09
GO	negative regulation of cell cycle phase transition	56	215	1.30999e-10	1.31687e-08
GO	mitotic cell cycle checkpoint	33	93	1.57772e-10	1.56594e-08
GO	G1/S transition of mitotic cell cycle	34	98	1.68724e-10	1.63329e-08
GO	DNA-dependent ATPase activity	34	98	1.68724e-10	1.63329e-08
GO	regulation of nuclear division	49	177	1.90794e-10	1.82441e-08
GO	DNA strand elongation	15	22	1.99485e-10	1.88453e-08
GO	negative regulation of mitotic cell cycle phase transition	53	200	2.05767e-10	1.92073e-08
GO	cell cycle G2/M phase transition	39	124	2.2833e-10	2.10628e-08
GO	DNA geometric change	35	104	2.38639e-10	2.17578e-08
GO	meiotic cell cycle process	42	140	2.47866e-10	2.23393e-08
GO	positive regulation of cell cycle process	64	267	2.87256e-10	2.55952e-08
GO	small molecule binding	331	2282	3.71937e-10	3.27681e-08
GO	cellular biosynthetic process	297	2004	3.73039e-10	3.25e-08
GO	centrosome	91	443	4.24174e-10	3.65488e-08
GO	G2/M transition of mitotic cell cycle	38	122	5.30633e-10	4.5225e-08
GO	kinetochore organization	12	15	6.85427e-10	5.77896e-08
GO	microtubule organizing center	109	573	9.04758e-10	7.54703e-08
GO	positive regulation of cell cycle	76	352	1.16829e-09	9.6427e-08
GO	regulation of sister chromatid segregation	28	77	2.01135e-09	1.64281e-07
GO	midbody	42	149	2.05638e-09	1.66227e-07
GO	regulation of transcription involved in G1/S transition of mitotic cell cycle	16	28	2.22532e-09	1.78048e-07
GO	chromatin organization	109	582	2.26078e-09	1.79058e-07
GO	cellular component organization or biogenesis	573	4393	2.27186e-09	--
GO	nuclear body	121	668	2.36815e-09	1.85687e-07
GO	DNA duplex unwinding	32	97	2.45741e-09	1.90777e-07
GO	condensed chromosome	22	51	2.55496e-09	1.96406e-07
GO	sister chromatid segregation	17	32	3.17991e-09	2.42075e-07
GO	DNA replication origin binding	14	22	3.2004e-09	2.41292e-07
GO	regulation of DNA replication	33	103	3.22835e-09	2.41081e-07
GO	regulation of DNA-dependent DNA replication	21	48	4.30694e-09	3.18592e-07
GO	mitotic sister chromatid segregation	16	29	4.47285e-09	3.27772e-07
GO	binding	1467	12902	6.08045e-09	--
GO	microtubule cytoskeleton organization	71	332	6.27337e-09	4.55458e-07
GO	mitotic chromosome condensation	12	17	7.59314e-09	5.41253e-07
GO	DNA replication checkpoint	12	17	7.59314e-09	5.41253e-07
GO	DNA integrity checkpoint	27	78	1.3344e-08	9.42614e-07
GO	DNA-dependent DNA replication	16	31	1.60835e-08	1.12599e-06
GO	condensin complex	8	8	1.62688e-08	--
GO	telomere organization	29	89	1.86885e-08	1.29678e-06
GO	cellular component organization	562	4355	1.95952e-08	--
GO	regulation of mitotic sister chromatid separation	22	56	2.06967e-08	1.42353e-06
GO	chromatin remodeling at centromere	15	28	2.34808e-08	1.60098e-06
GO	microtubule-based process	106	585	2.35124e-08	1.58932e-06
GO	protein-DNA complex assembly	41	155	2.38318e-08	1.59714e-06
GO	supramolecular complex	151	923	3.28788e-08	2.18477e-06
GO	tRNA metabolic process	40	153	4.99927e-08	3.29406e-06
GO	DNA polymerase binding	11	16	5.08088e-08	3.31993e-06
GO	telomere maintenance	28	88	5.84102e-08	3.78508e-06
GO	helicase activity	36	131	5.85909e-08	3.76566e-06
GO	CENP-A containing nucleosome assembly	14	26	6.39174e-08	4.07461e-06
GO	carbohydrate derivative binding	285	2008	7.07624e-08	4.47458e-06
GO	anaphase-promoting complex-dependent catabolic process	25	74	7.91886e-08	4.96735e-06
GO	catalytic activity, acting on RNA	65	313	8.76712e-08	5.45579e-06
GO	regulation of mitotic sister chromatid segregation	23	65	9.85973e-08	6.08741e-06
GO	double-strand break repair via homologous recombination	26	80	1.06715e-07	6.48647e-06
GO	recombinational repair	26	80	1.06715e-07	6.48647e-06
GO	double-strand break repair	40	157	1.07135e-07	6.46188e-06
GO	meiotic chromosome segregation	10	14	1.22119e-07	7.19949e-06
GO	single-stranded DNA-dependent ATP-dependent DNA helicase activity	10	14	1.22119e-07	7.19949e-06
GO	DNA unwinding involved in DNA replication	10	14	1.22119e-07	7.19949e-06
GO	regulation of chromosome separation	22	61	1.26274e-07	7.38893e-06
GO	mitotic spindle	26	81	1.41378e-07	8.21144e-06
GO	meiotic chromosome condensation	7	7	1.53356e-07	--
GO	chromosome, telomeric region	35	130	1.54876e-07	8.9293e-06
GO	regulation of cyclin-dependent protein serine/threonine kinase activity	28	92	1.68055e-07	9.61841e-06
GO	telomere maintenance via semi-conservative replication	13	24	1.74236e-07	9.89987e-06
GO	DNA helicase activity	22	62	1.76166e-07	9.93752e-06
GO	regulation of mitotic metaphase/anaphase transition	20	53	1.98623e-07	1.11243e-05
GO	microtubule	69	347	2.05478e-07	1.14266e-05
GO	negative regulation of cell cycle G2/M phase transition	28	93	2.16261e-07	1.19416e-05
GO	spindle assembly	22	63	2.43649e-07	1.33598e-05
GO	catalytic complex	180	1182	2.82191e-07	1.53657e-05
GO	negative regulation of nuclear division	18	45	2.88631e-07	1.5608e-05
GO	catalytic activity	626	5007	2.89759e-07	--
GO	organelle localization	82	441	3.07206e-07	1.64987e-05
GO	regulation of chromosome organization	63	310	3.10366e-07	1.6555e-05
GO	chromosome condensation	17	41	3.33171e-07	1.76513e-05
GO	spindle midzone	15	33	3.8741e-07	2.03871e-05
GO	RNA modification	34	129	4.01189e-07	2.09715e-05
GO	regulation of metaphase/anaphase transition of cell cycle	20	55	4.0193e-07	2.08711e-05
GO	regulation of cyclin-dependent protein kinase activity	28	96	4.48631e-07	2.31428e-05
GO	DNA biosynthetic process	27	91	4.91112e-07	2.51687e-05
GO	DNA replication-independent nucleosome assembly	15	34	6.25111e-07	3.18279e-05
GO	protein-DNA complex subunit organization	44	192	6.52169e-07	3.29913e-05
GO	negative regulation of G2/M transition of mitotic cell cycle	25	82	7.3345e-07	3.68653e-05
GO	tRNA modification	23	72	8.086e-07	4.03836e-05
GO	chromatin assembly or disassembly	22	67	8.22933e-07	4.08394e-05
GO	DNA packaging	18	48	8.99057e-07	4.43365e-05
GO	DNA replication-independent nucleosome organization	15	35	9.86459e-07	4.83426e-05
GO	tRNA binding	19	53	1.00713e-06	4.90493e-05
GO	microtubule cytoskeleton	36	146	1.06845e-06	5.17144e-05
GO	sequence-specific DNA binding	107	638	1.08706e-06	5.22922e-05
GO	tRNA processing	29	106	1.22452e-06	5.85457e-05
GO	mitotic DNA integrity checkpoint	18	49	1.28036e-06	6.08441e-05
GO	transferase activity, transferring phosphorus-containing groups	132	831	1.31144e-06	6.19457e-05
GO	histone exchange	16	40	1.32023e-06	6.19877e-05
GO	positive regulation of mitotic cell cycle	36	148	1.51115e-06	7.05292e-05
GO	chromosome localization	20	60	1.9759e-06	9.16749e-05
GO	condensed chromosome outer kinetochore	8	11	1.99542e-06	9.20359e-05
GO	microtubule associated complex	35	144	2.142e-06	9.82191e-05
GO	double-stranded DNA binding	61	314	2.30197e-06	0.00010494
GO	negative regulation of mitotic nuclear division	15	37	2.31302e-06	0.000104834
GO	organic cyclic compound biosynthetic process	164	1093	2.47345e-06	0.000111462
GO	catalytic activity, acting on a tRNA	26	94	3.436e-06	0.000153952
GO	establishment of chromosome localization	19	57	3.54892e-06	0.000158108
GO	condensed chromosome, centromeric region	10	18	3.56774e-06	0.000158049
GO	ciliary basal body-plasma membrane docking	24	84	4.35995e-06	0.000192058
GO	rRNA metabolic process	41	186	4.40112e-06	0.000192789
GO	negative regulation of sister chromatid segregation	13	30	4.51777e-06	0.000196799
GO	MCM complex	7	9	4.54419e-06	--
GO	monosaccharide biosynthetic process	18	53	4.72015e-06	0.000204479
GO	positive regulation of mitotic cell cycle phase transition	23	79	4.83977e-06	0.000208509
GO	heterocycle biosynthetic process	146	962	4.87632e-06	0.000208936
GO	rRNA processing	39	174	4.89356e-06	0.000208535
GO	nucleobase-containing compound biosynthetic process	138	900	5.21814e-06	0.000221165
GO	RNA splicing	58	301	5.26502e-06	0.000221952
GO	ribonucleoprotein complex	96	577	5.48771e-06	0.000230102
GO	gluconeogenesis	16	44	5.78362e-06	0.00024122
GO	centriole	29	114	6.00269e-06	0.000249032
GO	pyruvate metabolic process	20	64	6.08634e-06	0.000251174
GO	spliceosomal complex	37	163	6.22937e-06	0.00025573
GO	nuclear chromosome	18	54	6.3804e-06	0.000260566
GO	single-stranded DNA binding	27	103	6.808e-06	0.000276588
GO	nucleosome assembly	24	86	6.82781e-06	0.000275963
GO	negative regulation of chromosome segregation	13	31	7.02382e-06	0.00028243
GO	positive regulation of cell cycle phase transition	25	92	7.42901e-06	0.000297198
GO	glycolytic process through fructose-6-phosphate	12	27	7.68166e-06	0.000304201
GO	glycolytic process through glucose-6-phosphate	12	27	7.68166e-06	0.000304201
GO	metaphase plate congression	16	45	8.09238e-06	0.000317262
GO	interstrand cross-link repair	16	45	8.09238e-06	0.000317262
GO	aromatic compound biosynthetic process	146	971	8.09795e-06	0.000315901
GO	anion binding	333	2532	8.65973e-06	0.000336143
GO	transferase complex, transferring phosphorus-containing groups	41	191	8.77202e-06	0.000338825
GO	pre-replicative complex assembly involved in cell cycle DNA replication	6	7	9.19395e-06	--
GO	pre-replicative complex assembly involved in nuclear cell cycle DNA replication	6	7	9.19395e-06	--
GO	pre-replicative complex assembly	6	7	9.19395e-06	--
GO	cellular protein-containing complex assembly	100	615	9.59066e-06	0.000368629
GO	centriole replication	9	16	9.80571e-06	0.000375057
GO	signal transduction involved in DNA damage checkpoint	20	66	1.02351e-05	0.000387696
GO	signal transduction involved in DNA integrity checkpoint	20	66	1.02351e-05	0.000387696
GO	regulation of DNA repair	28	111	1.02536e-05	0.000386531
GO	kinesin complex	17	51	1.14837e-05	0.00043083
GO	negative regulation of mitotic sister chromatid segregation	12	28	1.21427e-05	0.000453386
GO	positive regulation of DNA metabolic process	38	174	1.21787e-05	0.000452576
GO	centriole assembly	10	20	1.23221e-05	0.000455742
GO	nucleoside-triphosphatase activity	112	711	1.23883e-05	0.00045604
GO	protein serine/threonine kinase activity	72	410	1.29447e-05	0.000474294
GO	signal transduction involved in cell cycle checkpoint	20	67	1.31436e-05	0.000479346
GO	membrane-bounded organelle	996	8565	1.31789e-05	--
GO	cellular nitrogen compound biosynthetic process	174	1206	1.32516e-05	0.000481045
GO	tubulin binding	58	310	1.33122e-05	0.000481019
GO	kinetochore assembly	7	10	1.37457e-05	0.000492147
GO	mitotic DNA replication checkpoint	7	10	1.37457e-05	0.000492147
GO	microtubule organizing center organization	19	62	1.41641e-05	0.000504822
GO	microtubule binding	46	228	1.43302e-05	0.000508429
GO	organelle localization by membrane tethering	35	156	1.43651e-05	0.000507374
GO	hexose biosynthetic process	16	47	1.52983e-05	0.000537909
GO	cytoplasm	501	4025	1.58186e-05	--
GO	S-adenosylmethionine-dependent methyltransferase activity	29	120	1.74417e-05	0.000610537
GO	membrane docking	36	164	1.81467e-05	0.000632393
GO	regulation of nucleobase-containing compound metabolic process	437	3463	1.85475e-05	0.0006435
GO	sequence-specific double-stranded DNA binding	45	224	1.97801e-05	0.000683241
GO	signal transduction in response to DNA damage	25	97	2.02164e-05	0.000695249
GO	protein localization to chromosome	17	53	2.04157e-05	0.000699038
GO	negative regulation of mitotic sister chromatid separation	11	25	2.08226e-05	0.000709871
GO	mRNA processing	64	358	2.18751e-05	0.000742522
GO	regulation of biosynthetic process	459	3665	2.29905e-05	0.000777021
GO	positive regulation of DNA replication	14	39	2.6198e-05	0.000874122
GO	ATP generation from ADP	14	39	2.6198e-05	0.000874122
GO	glycolytic process	14	39	2.6198e-05	0.000874122
GO	regulation of response to DNA damage stimulus	40	193	2.66417e-05	0.000885158
GO	intracellular signal transduction involved in G1 DNA damage checkpoint	17	54	2.68644e-05	0.00087404
GO	signal transduction involved in mitotic cell cycle checkpoint	17	54	2.68644e-05	0.00087404
GO	signal transduction involved in mitotic DNA damage checkpoint	17	54	2.68644e-05	0.00087404
GO	signal transduction involved in mitotic DNA integrity checkpoint	17	54	2.68644e-05	0.00087404
GO	signal transduction involved in mitotic G1 DNA damage checkpoint	17	54	2.68644e-05	0.00087404
GO	3'-5' DNA helicase activity	8	14	2.70287e-05	0.000868575
GO	membrane disassembly	8	14	2.70287e-05	0.000868575
GO	nuclear envelope disassembly	8	14	2.70287e-05	0.000868575
GO	mitotic cytokinesis	16	49	2.77142e-05	0.000886967
GO	macromolecule modification	366	2854	2.83273e-05	0.000902903
GO	regulation of DNA metabolic process	58	318	2.88805e-05	0.000916808
GO	regulation of signal transduction by p53 class mediator	36	168	3.14446e-05	0.000994182
GO	negative regulation of chromosome separation	11	26	3.26276e-05	0.0010112
GO	mitotic G2/M transition checkpoint	11	26	3.26276e-05	0.0010112
GO	canonical glycolysis	11	26	3.26276e-05	0.0010112
GO	glucose catabolic process to pyruvate	11	26	3.26276e-05	0.0010112
GO	NADH regeneration	11	26	3.26276e-05	0.0010112
GO	replication fork protection complex	6	8	3.34369e-05	--
GO	Ctf18 RFC-like complex	6	8	3.34369e-05	--
GO	positive regulation of DNA-directed DNA polymerase activity	6	8	3.34369e-05	--
GO	regulation of DNA-directed DNA polymerase activity	6	8	3.34369e-05	--
GO	transferase activity	268	2015	3.54849e-05	0.00109542
GO	regulation of cellular biosynthetic process	449	3592	3.57351e-05	0.00109882
GO	peptidyl-lysine modification	49	257	3.66405e-05	0.00112226
GO	spindle microtubule	16	50	3.67597e-05	0.00112153
GO	hexose metabolic process	32	144	4.01715e-05	0.00122087
GO	mitochondrion	158	1099	4.07099e-05	0.00123246
GO	transferase activity, transferring one-carbon groups	36	170	4.09942e-05	0.00123629
GO	DNA-dependent DNA replication maintenance of fidelity	12	31	4.15336e-05	0.00124776
GO	cell proliferation	30	132	4.42914e-05	0.00132553
GO	regulation of centrosome cycle	16	51	4.83145e-05	0.00144043
GO	macromolecule methylation	40	198	4.9004e-05	0.00145546
GO	mitotic spindle assembly	11	27	4.9778e-05	0.00147287
GO	protein localization to chromosome, centromeric region	8	15	5.25025e-05	0.00154764
GO	monosaccharide metabolic process	37	179	5.5736e-05	0.0016368
GO	negative regulation of mitotic metaphase/anaphase transition	10	23	5.64931e-05	0.00165285
GO	hydrolase activity, acting on acid anhydrides, in phosphorus-containing anhydrides	115	760	5.73788e-05	0.00166632
GO	hydrolase activity, acting on acid anhydrides	115	760	5.73788e-05	0.00166632
GO	DNA polymerase complex	9	19	5.87757e-05	0.00170059
GO	base-excision repair	12	32	6.00459e-05	0.00173096
GO	nuclear chromosome, telomeric region	24	97	6.01086e-05	0.00172642
GO	methyltransferase activity	34	160	6.15428e-05	0.00176116
GO	transferase complex	103	667	6.23401e-05	0.00177749
GO	microtubule motor activity	20	74	6.43706e-05	0.00182873
GO	chromosome organization involved in meiotic cell cycle	13	37	6.57557e-05	0.00186134
GO	DNA synthesis involved in DNA repair	15	47	6.62781e-05	0.00186938
GO	cellular process	1438	12915	7.14477e-05	--
GO	phosphotransferase activity, alcohol group as acceptor	100	646	7.22812e-05	0.00203139
GO	ATP-dependent chromatin remodeling	19	69	7.3864e-05	0.00206845
GO	regulation of microtubule cytoskeleton organization	35	168	7.40052e-05	0.00206503
GO	changes to DNA methylation involved in embryo development	5	6	7.44128e-05	--
GO	DNA methylation involved in embryo development	5	6	7.44128e-05	--
GO	chromosome passenger complex	5	6	7.44128e-05	--
GO	positive regulation of DNA-dependent DNA replication	7	12	7.47471e-05	0.00205646
GO	regulation of attachment of spindle microtubules to kinetochore	7	12	7.47471e-05	0.00205646
GO	mitotic spindle midzone	7	12	7.47471e-05	0.00205646
GO	chromosome separation	7	12	7.47471e-05	0.00205646
GO	kinase activity	107	702	7.70726e-05	0.00211303
GO	cytoskeleton-dependent cytokinesis	20	75	7.90997e-05	0.00216105
GO	pyrophosphatase activity	114	758	7.99334e-05	0.00217624
GO	DNA damage response, signal transduction by p53 class mediator resulting in cell cycle arrest	16	53	8.13453e-05	0.00220702
GO	histone binding	36	176	8.75686e-05	0.00236767
GO	negative regulation of metaphase/anaphase transition of cell cycle	10	24	8.76309e-05	0.00236122
GO	nucleosome organization	28	124	8.84502e-05	0.00237513
GO	mRNA splicing, via spliceosome	41	210	8.88895e-05	0.00237069
GO	RNA splicing, via transesterification reactions with bulged adenosine as nucleophile	41	210	8.88895e-05	0.00237069
GO	condensed nuclear chromosome kinetochore	6	9	9.12222e-05	--
GO	DNA topological change	6	9	9.12222e-05	--
GO	regulation of double-strand break repair	19	70	9.1382e-05	0.0024289
GO	regulation of organelle organization	166	1183	9.44106e-05	0.00250093
GO	histone kinase activity	8	16	9.51994e-05	0.00250489
GO	microtubule depolymerization	8	16	9.51994e-05	0.00250489
GO	regulation of cellular macromolecule biosynthetic process	419	3363	9.84693e-05	0.00258227
GO	mitochondrion organization	47	254	0.000111482	0.00291376
GO	cytokinetic process	12	34	0.000119089	0.00310226
GO	nuclear speck	58	334	0.000119291	0.00309721
GO	sister chromatid cohesion	13	39	0.000122311	0.00316514
GO	carbohydrate biosynthetic process	27	120	0.000125003	0.00322418
GO	condensed nuclear chromosome outer kinetochore	4	4	0.000128064	--
GO	C-5 methylation of cytosine	4	4	0.000128064	--
GO	spindle assembly involved in meiosis	4	4	0.000128064	--
GO	cell cycle DNA replication initiation	4	4	0.000128064	--
GO	mitotic DNA replication initiation	4	4	0.000128064	--
GO	nuclear cell cycle DNA replication initiation	4	4	0.000128064	--
GO	chromatin binding	81	508	0.000129516	0.00332961
GO	regulation of macromolecule biosynthetic process	429	3464	0.00013654	0.00349873
GO	RNA splicing, via transesterification reactions	41	214	0.000136956	0.00349794
GO	regulation of cell cycle arrest	23	96	0.000143626	0.00365641
GO	protein-containing complex subunit organization	175	1268	0.000146744	0.00372369
GO	pronucleus	7	13	0.000147042	0.0037192
GO	chromatin remodeling	31	147	0.000147484	0.0037184
GO	damaged DNA binding	17	61	0.000148345	0.00372811
GO	mitotic spindle assembly checkpoint	9	21	0.000153412	0.00380664
GO	mitotic spindle checkpoint	9	21	0.000153412	0.00380664
GO	spindle assembly checkpoint	9	21	0.000153412	0.00380664
GO	spindle checkpoint	9	21	0.000153412	0.00380664
GO	histone phosphorylation	11	30	0.00015421	0.00380238
GO	glucose catabolic process	11	30	0.00015421	0.00380238
GO	ADP metabolic process	14	45	0.000156872	0.00385591
GO	DNA damage checkpoint	18	67	0.000160002	0.00392055
GO	regulation of double-strand break repair via homologous recombination	13	40	0.000163685	0.00398588
GO	NAD metabolic process	13	40	0.000163685	0.00398588
GO	cellular component assembly	248	1889	0.000169069	0.00410423
GO	regulation of cytokinesis	20	79	0.000172266	0.00416895
GO	protein kinase activity	87	559	0.000173856	0.00419446
GO	mRNA metabolic process	82	521	0.000182702	0.00439438
GO	peptidyl-amino acid modification	112	758	0.000188684	0.00452438
GO	mitotic nuclear envelope disassembly	6	10	0.000207437	0.00494381
GO	protein localization to kinetochore	6	10	0.000207437	0.00494381
[truncated: 9,679 more rows]

## Sheet: Terms with Genes_up_tot_SV
Category	Term	Count in Selected Genes	Count in Total Population	P-value	Gene	Title	Symbol
[truncated: 68,607 more rows]
