# Supplementary material for: Rearrangement-mediated cis-regulatory alterations in advanced patient tumors reveal interactions with therapy
Source: Cell Rep. Author manuscript; Available in PMC 2021 Nov 30. (PMC8630779; doi:10.1016/j.celrep.2021.110023)
Supplement: 8 [file NIHMS1757901-supplement-8.xlsx]

## Sheet: SV-mRNA assoc within therapy gr
			anthracyclines	anthracyclines	anthracyclines	aromatase inhibitor	aromatase inhibitor	aromatase inhibitor	DNA alkylating	DNA alkylating	DNA alkylating	DNA Synthesis inhibitor	DNA Synthesis inhibitor	DNA Synthesis inhibitor	estrogen receptor antagonist	estrogen receptor antagonist	estrogen receptor antagonist	Her2 inhibitor	Her2 inhibitor	Her2 inhibitor	LHRH agonist	LHRH agonist	LHRH agonist	mitotic inhibitor	mitotic inhibitor	mitotic inhibitor	mTOR inhibitor	mTOR inhibitor	mTOR inhibitor	taxanes	taxanes	taxanes	topoisomerase I inhibitor	topoisomerase I inhibitor	topoisomerase I inhibitor	topoisomerase II inhibitor	topoisomerase II inhibitor	topoisomerase II inhibitor	VEGF inhibitor	VEGF inhibitor	VEGF inhibitor	immune	immune	immune
			distance metric (+/- 1Mb)	distance metric (+/- 1Mb)	distance metric (+/- 1Mb)	distance metric (+/- 1Mb)	distance metric (+/- 1Mb)	distance metric (+/- 1Mb)	distance metric (+/- 1Mb)	distance metric (+/- 1Mb)	distance metric (+/- 1Mb)	distance metric (+/- 1Mb)	distance metric (+/- 1Mb)	distance metric (+/- 1Mb)	distance metric (+/- 1Mb)	distance metric (+/- 1Mb)	distance metric (+/- 1Mb)	distance metric (+/- 1Mb)	distance metric (+/- 1Mb)	distance metric (+/- 1Mb)	distance metric (+/- 1Mb)	distance metric (+/- 1Mb)	distance metric (+/- 1Mb)	distance metric (+/- 1Mb)	distance metric (+/- 1Mb)	distance metric (+/- 1Mb)	distance metric (+/- 1Mb)	distance metric (+/- 1Mb)	distance metric (+/- 1Mb)	distance metric (+/- 1Mb)	distance metric (+/- 1Mb)	distance metric (+/- 1Mb)	distance metric (+/- 1Mb)	distance metric (+/- 1Mb)	distance metric (+/- 1Mb)	distance metric (+/- 1Mb)	distance metric (+/- 1Mb)	distance metric (+/- 1Mb)	distance metric (+/- 1Mb)	distance metric (+/- 1Mb)	distance metric (+/- 1Mb)	distance metric (+/- 1Mb)	distance metric (+/- 1Mb)	distance metric (+/- 1Mb)
			SV+COPY	SV+COPY	SV+COPY	SV+COPY	SV+COPY	SV+COPY	SV+COPY	SV+COPY	SV+COPY	SV+COPY	SV+COPY	SV+COPY	SV+COPY	SV+COPY	SV+COPY	SV+COPY	SV+COPY	SV+COPY	SV+COPY	SV+COPY	SV+COPY	SV+COPY	SV+COPY	SV+COPY	SV+COPY	SV+COPY	SV+COPY	SV+COPY	SV+COPY	SV+COPY	SV+COPY	SV+COPY	SV+COPY	SV+COPY	SV+COPY	SV+COPY	SV+COPY	SV+COPY	SV+COPY	SV+COPY	SV+COPY	SV+COPY
Gene stable ID	NCBI gene ID	HGNC symbol	t	p	fdr	t	p	fdr	t	p	fdr	t	p	fdr	t	p	fdr	t	p	fdr	t	p	fdr	t	p	fdr	t	p	fdr	t	p	fdr	t	p	fdr	t	p	fdr	t	p	fdr	t	p	fdr
ENSG00000000003	TSPAN6	7105	-0.112203	0.910851	0.999757	0.599092	0.550523	1.03118	0.161744	0.871642	0.997222	1.06591	0.287745	0.962034	0.615585	0.539938	1.04687	0.724372	0.479984	1.01066	-0.856856	0.407043	1.12532	-1.26929	0.226591	0.96159	1.28958	0.215528	1.03049	0.249703	0.803237	0.996672	0.487437	0.627818	1.06422	-1.05325	0.340441	0.979048	0.532701	0.596805	1.09165	-1.04803	0.325254	1.00907
ENSG00000000005	TNMD	64102	0.24384	0.807775	1.00184	0.446957	0.655913	1.02749	0.347704	0.728363	0.98999	0.384828	0.700772	1.00723	0.493845	0.622786	1.03706	0.463912	0.649372	1.00005	-0.617517	0.547559	1.09788	-0.379588	0.71038	1.03426	0.256147	0.801102	1.0147	0.145064	0.8849	0.999028	0.669572	0.505834	1.09506	-2.95374	0.0317479	0.47462	0.537876	0.593256	1.09338	-3.70198	0.00602543	0.163388
ENSG00000000419	DPM1	8813	-0.45502	0.649924	0.995478	1.74164	0.0847745	0.803012	-0.358415	0.720344	0.989738	-0.153457	0.878192	1.00284	1.49629	0.138562	0.977596	1.41524	0.177424	0.934695	0.066662	0.947865	1.01108	0.98466	0.342763	1.01497	-1.21156	0.243272	1.04733	0.365371	0.715467	0.994182	-1.02185	0.311169	1.12599	-0.0930087	0.929508	1.02928	-1.12093	0.268013	1.17898	1.27351	0.243492	0.96696
ENSG00000000457	SCYL3	57147	0.0661365	0.94738	1.00233	-0.0982027	0.921976	1.00521	0.33201	0.740168	0.990296	0.690098	0.490929	0.997414	-0.36451	0.716451	1.01972	-1.89961	0.0768858	0.792801	0.331105	0.745842	1.043	-0.0971232	0.92411	1.02677	-0.443608	0.663266	1.03207	0.397227	0.691894	0.992899	0.839214	0.404855	1.11709	NA	NA	NA	0.883842	0.381378	1.166	-0.6788	0.519069	1.05454
ENSG00000000460	C1orf112	55732	0.947372	0.345369	0.953544	1.723	0.0881074	0.809642	0.842404	0.40039	0.938163	2.08119	0.0386835	0.592696	1.60358	0.112798	0.93502	-1.02082	0.323523	0.996887	1.29491	0.217877	1.09655	0.0715711	0.944033	1.02393	-0.379024	0.709653	1.02553	1.88977	0.0611611	0.673824	0.662899	0.510067	1.09382	NA	NA	NA	0.449199	0.655397	1.06339	-0.609183	0.561645	1.05477
ENSG00000000938	FGR	2268	0.0630917	0.949799	1.00247	-0.59183	0.555356	1.03116	-0.601294	0.548204	0.972745	0.182781	0.855154	1.00263	0.499897	0.618537	1.03864	1.34872	0.197439	0.948569	0.567641	0.57995	1.0852	0.163435	0.872689	1.03104	NA	NA	NA	-0.442732	0.658744	0.992614	-1.38232	0.172267	1.10424	0.0406291	0.969164	1.02298	0.622751	0.536523	1.11412	-1.37181	0.207359	0.938034
ENSG00000000971	CFH	3075	-1.23124	0.220661	0.902033	-0.896124	0.372428	1.0095	-0.750111	0.453914	0.954896	0.559848	0.576207	0.998686	-0.963049	0.338461	1.07139	-1.12895	0.276652	0.986799	0.496806	0.627621	1.07426	NA	NA	NA	0.154727	0.878972	1.00972	-1.37631	0.171247	0.864435	0.575401	0.567285	1.0831	0.205612	0.845203	1.03447	0.183863	0.854929	1.01864	0.974327	0.362353	1.02156
ENSG00000001036	FUCA2	2519	0.662491	0.508938	0.985564	1.25989	0.210762	0.981682	0.412177	0.680573	0.983895	0.598682	0.550059	0.998419	1.05743	0.293538	1.06845	0.563594	0.581359	1.00367	NA	NA	NA	NA	NA	NA	-0.17957	0.859745	1.00864	0.617317	0.538176	0.987111	0.207721	0.836187	1.02113	-1.19854	0.284409	0.939276	0.0731177	0.942029	1.0069	0.348705	0.737564	1.05295
ENSG00000001084	GCLC	2729	-0.318396	0.750743	0.99951	1.50239	0.136278	0.911356	0.448883	0.653916	0.981787	0.402714	0.687586	1.00492	1.23227	0.221502	1.05244	-1.95882	0.0689931	0.768415	-1.67165	0.118476	0.973169	0.351716	0.730686	1.03704	NA	NA	NA	0.176838	0.859929	0.997402	-1.0883	0.281041	1.13535	-1.66409	0.156978	0.819676	-0.958206	0.342968	1.17296	0.196514	0.849792	1.0411
ENSG00000001167	NFYA	4800	-0.732128	0.46553	0.984875	-0.539974	0.590466	1.02839	-1.31985	0.188127	0.833478	-1.61548	0.107775	0.808919	-0.409744	0.683103	1.02716	0.0144011	0.9887	0.999965	-0.525523	0.608067	1.07801	0.394601	0.699535	1.03462	-0.229795	0.821163	1.01274	-0.755611	0.451339	0.976669	0.0686068	0.945543	1.00638	0.780604	0.470358	1.01964	0.454653	0.651497	1.06696	0.680117	0.518284	1.0543
ENSG00000001461	NIPAL3	57185	1.40098	0.163823	0.855001	-0.213468	0.831415	1.00808	0.393286	0.694453	0.986347	-1.38874	0.16645	0.89248	-0.227878	0.82033	1.00308	1.54949	0.142103	0.901371	-0.0306887	0.975984	1.00759	0.154704	0.879431	1.03086	-1.2203	0.240032	1.04429	0.536125	0.592848	0.991035	-1.66709	0.100983	1.02261	1.48405	0.197915	0.872861	-1.94462	0.05795	0.920578	-0.722264	0.493549	1.04983
ENSG00000001497	LAS1L	81887	0.353498	0.72434	0.999682	0.482943	0.630236	1.02881	0.0378353	0.96985	0.997916	-0.158138	0.874507	1.00255	0.257711	0.7973	1.00454	-2.07192	0.055927	0.730571	-0.000842332	0.999341	1.00424	0.0945661	0.926	1.02562	1.12099	0.278837	1.06061	0.220305	0.826002	0.998733	-0.50469	0.615722	1.06839	-0.680521	0.526404	1.02822	-0.798568	0.428645	1.15034	-1.19957	0.269327	0.984783
ENSG00000001561	ENPP4	22875	0.432946	0.665837	0.995856	0.43809	0.662305	1.02781	-0.391194	0.695997	0.985937	-0.939993	0.348349	0.978265	0.245394	0.806788	1.00414	0.280717	0.782762	0.989618	NA	NA	NA	0.227941	0.823238	1.03211	-0.345576	0.734163	1.02124	0.519143	0.604602	0.995104	2.85296	0.00602592	0.275825	0.0177374	0.986534	1.01822	0.339413	0.735844	1.0457	-0.737069	0.485046	1.04838
ENSG00000001617	SEMA3F	6405	0.883179	0.37892	0.963147	1.33425	0.185279	0.958728	1.02727	0.305316	0.915892	0.77705	0.438043	0.993764	-0.172247	0.863684	1.00223	-0.451904	0.657804	0.998223	-0.450909	0.659484	1.06581	-0.358435	0.725365	1.03733	-0.127218	0.900353	1.00945	0.72139	0.47205	0.978036	-0.376638	0.707841	1.04536	-2.27402	0.0633174	0.615552	-1.02755	0.309533	1.17733	-2.69245	0.0273924	0.426307
ENSG00000001626	CFTR	1080	0.0937877	0.925436	1.00099	-0.105241	0.916404	1.00488	0.913572	0.361847	0.929191	0.261094	0.794287	1.00576	0.816349	0.416756	1.06007	0.670789	0.512552	1.01321	-0.147914	0.88468	1.02159	-0.428757	0.67512	1.0379	-0.359866	0.723654	1.02328	0.696915	0.487182	0.981197	-0.351261	0.726687	1.04152	-0.523056	0.623278	1.03311	-0.478695	0.634423	1.07578	-0.0137088	0.989445	1.0173
ENSG00000001629	ANKIB1	54467	-1.5313	0.128349	0.829141	-0.768198	0.444255	1.03014	-1.91884	0.0561766	0.617128	-0.532616	0.594888	0.99897	-0.245317	0.806847	1.00414	0.353282	0.728793	0.991301	-0.534417	0.602073	1.08072	NA	NA	NA	-0.570039	0.576568	1.04939	-1.22072	0.224545	0.914092	1.70101	0.0943917	1.01046	0.0867589	0.93423	1.02799	1.46833	0.148821	1.13348	0.645582	0.539128	1.05822
ENSG00000001630	CYP51A1	1595	-0.680041	0.497799	0.984953	0.288012	0.773958	1.01722	-2.23011	0.0266538	0.464936	-1.07442	0.283922	0.962967	0.396902	0.69251	1.02468	1.55894	0.139856	0.899513	0.163531	0.872615	1.02499	NA	NA	NA	-0.585886	0.566126	1.04822	-1.83534	0.0688912	0.681467	-2.76501	0.00765599	0.320085	-0.996639	0.364696	0.989386	-2.65549	0.0108445	0.401969	0.101467	0.922025	1.0281
ENSG00000001631	KRIT1	889	-0.885666	0.377584	0.96313	0.60674	0.545456	1.0317	-2.38924	0.017647	0.391331	0.031875	0.974603	1.00121	0.251444	0.802124	1.00528	0.422597	0.678585	0.996109	-0.719184	0.484756	1.11144	NA	NA	NA	1.29622	0.213286	1.03103	-2.26952	0.0249925	0.492691	1.90338	0.0620444	0.893585	-0.942441	0.389239	0.997453	1.35587	0.18176	1.15543	0.808728	0.445284	1.04012
ENSG00000002016	RAD52	5893	-1.1206	0.264713	0.921902	1.20889	0.229674	0.982667	-0.462508	0.644131	0.979709	-0.718295	0.47341	0.99618	-0.474977	0.636114	1.03443	-2.70508	0.016292	0.438872	1.02498	0.324069	1.12978	2.01816	0.0646988	0.730627	1.06821	0.301279	1.05886	-0.767534	0.444247	0.975002	0.237596	0.813047	1.02574	0.695398	0.512824	1.02918	-1.76523	0.0841627	1.01021	-0.351352	0.734398	1.0532
ENSG00000002330	BAD	572	0.677112	0.499649	0.985102	0.26922	0.788338	1.0146	0.675889	0.499754	0.965801	-0.328563	0.742828	1.00764	0.209732	0.834417	1.00301	-0.644087	0.529245	1.00924	2.71578	0.0176547	0.417567	-0.770738	0.454643	1.03473	2.07172	0.0548163	0.84202	-0.270294	0.787391	0.996457	0.525029	0.601599	1.07179	0.530906	0.618211	1.03105	-1.19844	0.236752	1.16971	-1.32604	0.226458	0.955955
ENSG00000002549	LAP3	51056	-0.889526	0.375515	0.962127	-1.49808	0.137394	0.909658	-0.763928	0.445651	0.95437	-0.949466	0.343524	0.975394	-1.10747	0.27145	1.06822	NA	NA	NA	-3.35996	0.0051217	0.200987	0.120759	0.905728	1.02772	-1.21529	0.241886	1.04554	-0.706092	0.481477	0.979058	-0.389066	0.698677	1.04667	1.36263	0.221925	0.893295	-0.546308	0.587494	1.09377	-0.636245	0.54485	1.05661
ENSG00000002586	CD99	4267	0.166076	0.868379	0.998825	-0.383663	0.702076	1.02677	0.49515	0.620942	0.980942	-0.0711818	0.943324	1.00084	0.49257	0.623683	1.0372	-0.62	0.544562	1.00768	NA	NA	NA	-1.5947	0.1331	0.872519	NA	NA	NA	0.620774	0.535907	0.987952	-0.326313	0.745383	1.03633	-0.907433	0.399155	1.00092	0.412864	0.681624	1.0584	NA	NA	NA
ENSG00000002587	HS3ST1	9957	0.037495	0.970153	1.00198	-2.83858	0.00553038	0.233669	0.367057	0.713896	0.988371	-0.434247	0.664575	1.00185	-0.734063	0.465083	1.0543	0.0209985	0.983524	1.0005	NA	NA	NA	2.27729	0.0389918	0.61555	0.00773427	0.993925	1.00093	0.0862131	0.931438	1.00122	-0.503523	0.616537	1.06736	-1.19576	0.285403	0.940258	-0.670271	0.506037	1.12962	NA	NA	NA
ENSG00000002726	AOC1	26	0.413054	0.680311	0.99516	0.412216	0.6811	1.0261	1.09954	0.27262	0.897043	1.6423	0.102091	0.798242	-0.432359	0.666659	1.02931	-1.39711	0.182706	0.934134	NA	NA	NA	-0.41022	0.688325	1.03636	1.04421	0.31191	1.05088	-0.107959	0.914206	0.999005	2.23959	0.0290352	0.674201	0.294552	0.780174	1.03704	-1.55732	0.126248	1.11166	-0.656842	0.532275	1.05778
ENSG00000002745	WNT16	51384	0.514535	0.607832	0.992532	0.487673	0.626893	1.02861	0.186228	0.852422	0.996354	0.030711	0.975531	1.00136	-0.184627	0.853995	1.00299	0.345532	0.734492	0.990822	0.154737	0.879406	1.02296	0.704181	0.493742	1.03425	0.415584	0.683235	1.03252	0.532112	0.595616	0.992079	0.275502	0.783927	1.03149	0.12758	0.903453	1.02969	0.341674	0.734153	1.04539	0.16608	0.872789	1.03674
ENSG00000002746	HECW1	23072	1.22421	0.223291	0.902814	1.16898	0.245308	0.993254	1.2688	0.205726	0.850443	1.19151	0.234857	0.945897	1.40749	0.163204	1.01655	0.844937	0.411421	1.01207	2.42594	0.0305628	0.555112	-2.49413	0.0268846	0.540925	0.67819	0.507342	1.06429	1.6349	0.104647	0.764902	0.341118	0.734269	1.03846	0.104872	0.920554	1.03082	0.314054	0.7549	1.04205	-3.56767	0.00912527	0.218284
ENSG00000002822	MAD1L1	8379	1.5885	0.114827	0.809968	2.17893	0.0317842	0.586419	1.75138	0.0811429	0.684787	2.06015	0.0406727	0.603752	2.06292	0.0424053	0.716269	0.836333	0.416092	1.01374	3.45173	0.00429384	0.176453	NA	NA	NA	1.94141	0.0700324	0.888662	1.84286	0.0677776	0.682611	1.47451	0.145846	1.07605	-0.46419	0.662021	1.03395	1.94298	0.0581534	0.919119	-0.0259101	0.980052	1.01929
ENSG00000002834	LASP1	3927	0.421764	0.673958	0.995397	-1.32257	0.189121	0.958596	-0.106764	0.915064	0.997751	-1.77245	0.077834	0.746114	-1.23873	0.219112	1.05254	-1.47515	0.160853	0.925846	-0.647075	0.528844	1.10637	-0.174451	0.864199	1.02987	-0.663157	0.516671	1.06021	-1.01593	0.311675	0.94777	0.18526	0.853682	1.017	-1.3238	0.242861	0.909504	-0.316707	0.752898	1.04234	-1.26581	0.246081	0.969381
ENSG00000002919	SNX11	29916	1.38101	0.169865	0.861692	0.606178	0.545827	1.03099	0.553605	0.580358	0.976398	0.87781	0.381095	0.98311	0.475064	0.636052	1.03454	-0.984552	0.34046	0.999934	1.62613	0.127906	0.989372	1.80762	0.0938498	0.823566	0.71273	0.486278	1.06176	0.461955	0.644936	0.993926	-0.433821	0.666056	1.05359	-0.173385	0.86915	1.02875	-0.434753	0.665775	1.06197	0.770224	0.463303	1.04377
ENSG00000002933	TMEM176A	55365	-1.14178	0.255838	0.919844	-1.46444	0.14634	0.922541	0.278915	0.780547	0.992634	0.238926	0.811406	1.00589	-1.28615	0.202148	1.04196	0.0806054	0.936821	0.998269	NA	NA	NA	-0.982871	0.34361	1.01494	-1.28343	0.217621	1.03204	-0.195838	0.845063	0.995619	2.44622	0.0175452	0.524348	-0.488143	0.646101	1.03433	-0.953949	0.345096	1.17277	-0.116267	0.910706	1.03274
ENSG00000003056	M6PR	4074	-1.09951	0.273767	0.929713	0.180053	0.857491	1.00983	-0.927172	0.354757	0.927698	-0.446827	0.655481	1.00109	0.245738	0.806522	1.00441	0.70096	0.49406	1.01364	0.319558	0.754381	1.04083	1.10633	0.288635	0.98946	-0.821059	0.423678	1.06501	-1.0157	0.311784	0.947756	-0.350348	0.727369	1.04165	2.84567	0.0293478	0.458598	-0.33021	0.742741	1.04369	-0.516567	0.621372	1.05636
ENSG00000003096	KLHL13	90293	-4.22963	4.62203e-05	0.00740147	-2.44945	0.0161203	0.411811	-3.55318	0.00045714	0.0370062	-4.59311	7.69615e-06	0.00115581	-4.17549	7.59594e-05	0.0115591	-0.614526	0.548077	1.00609	-1.71176	0.110678	0.957675	-1.35683	0.197929	0.942322	-0.55212	0.588496	1.04742	-2.45649	0.0154371	0.404964	0.0705084	0.944036	1.00619	-6.77963	0.000503474	0.0450245	-0.0559247	0.955644	1.00591	0.189883	0.854131	1.04112
ENSG00000003137	CYP26B1	56603	-1.35368	0.178403	0.867484	-0.594416	0.553632	1.03107	-2.71754	0.00705037	0.246482	-1.08754	0.278101	0.959227	-1.36811	0.175156	1.02589	0.444887	0.662754	0.996803	1.25765	0.230642	1.11256	-0.62479	0.54292	1.04093	1.59465	0.13035	0.992431	-0.327639	0.743746	0.993849	-0.0598796	0.952461	1.00555	-0.723477	0.501805	1.0248	-0.101463	0.919624	1.00985	0.0710624	0.945092	1.02284
ENSG00000003147	ICA1	3382	0.0208891	0.983369	1.00165	-0.397705	0.69173	1.02656	-0.3852	0.700426	0.986346	-0.827725	0.408808	0.987513	-0.92523	0.357664	1.06548	NA	NA	NA	-0.61161	0.551342	1.096	0.796673	0.439948	1.03353	-1.69005	0.110405	0.973356	-0.499325	0.61845	0.994703	-1.33596	0.186873	1.10617	-0.611212	0.567777	1.03204	-1.58494	0.119833	1.10322	-1.20254	0.263537	0.982316
ENSG00000003249	DBNDD1	79007	0.609194	0.543557	0.993132	0.790261	0.431323	1.0258	-0.969894	0.333064	0.919108	-1.06732	0.287109	0.961258	0.765316	0.446364	1.05724	0.119121	0.90676	1.00001	-0.336346	0.741977	1.04325	-0.82488	0.423273	1.03233	0.622353	0.542478	1.05097	0.320904	0.748832	0.994027	-0.661132	0.511191	1.09226	-0.172108	0.869011	1.02875	0.922271	0.3612	1.17467	-0.382254	0.713614	1.05534
ENSG00000003393	ALS2	57679	0.247013	0.805324	1.00081	-0.234201	0.815327	1.01215	-0.159908	0.873086	0.997164	0.152078	0.879278	1.00339	1.47101	0.145262	0.992361	-0.074438	0.941645	0.999146	NA	NA	NA	2.3668	0.0341395	0.594429	-0.0585352	0.954047	1.00687	0.462843	0.644302	0.993868	-0.206711	0.836973	1.02052	-3.7714	0.0130043	0.316992	-0.253831	0.800757	1.03103	0.597618	0.566622	1.05547
ENSG00000003400	CASP10	843	1.60234	0.111731	0.800331	1.71477	0.0896145	0.810484	1.04417	0.297444	0.915161	0.141996	0.887225	1.00285	0.771579	0.442665	1.0583	-1.23487	0.235874	0.966253	NA	NA	NA	0.290825	0.775773	1.0376	0.40977	0.687408	1.02983	1.2108	0.228313	0.916663	-0.494761	0.62267	1.06479	-0.0132921	0.989909	1.01788	-0.6073	0.546638	1.11054	-0.788396	0.453192	1.04231
ENSG00000003402	CFLAR	8837	-0.0694872	0.944718	1.00161	1.22528	0.223469	0.987149	0.258093	0.796553	0.99374	0.666615	0.505783	0.996384	1.81274	0.0736704	0.848002	-0.698524	0.495538	1.01329	NA	NA	NA	0.709646	0.490457	1.03328	0.991611	0.336148	1.05325	0.646087	0.519436	0.986633	-0.851196	0.398222	1.11776	1.09206	0.32461	0.969974	-0.962286	0.340937	1.17194	1.07992	0.311656	1.00188
ENSG00000003436	TFPI	7035	0.522206	0.602498	0.992188	0.775174	0.440142	1.02822	0.969985	0.333019	0.919136	0.289947	0.772156	1.00656	-0.209254	0.834789	1.00287	-1.28118	0.219585	0.96297	0.89331	0.38793	1.12824	0.911985	0.378379	1.02301	-0.795189	0.438141	1.06858	0.89499	0.372555	0.966218	0.283387	0.777907	1.03261	-1.51144	0.191074	0.865576	0.191007	0.849361	1.02012	4.44475	0.00299052	0.102638
ENSG00000003756	RBM5	10181	0.34581	0.730096	0.999098	0.586882	0.55866	1.03119	0.236228	0.813455	0.99634	0.443139	0.658142	1.00075	0.478239	0.633801	1.03473	0.162375	0.873178	0.994533	3.34162	0.00530556	0.203614	1.23373	0.237615	0.966534	0.448393	0.659882	1.03334	0.330256	0.741773	0.994483	0.175403	0.861384	1.01554	-0.617827	0.559394	1.03043	0.521704	0.604379	1.08875	-0.157323	0.878888	1.03576
ENSG00000003987	MTMR7	9108	0.444934	0.657176	0.99714	0.237374	0.812872	1.01205	0.4942	0.621611	0.981163	-0.102429	0.918518	1.00168	0.484479	0.629387	1.03516	0.331696	0.744708	0.991979	NA	NA	NA	-0.279277	0.784426	1.03745	0.281211	0.782153	1.01672	1.55725	0.122001	0.79542	0.608784	0.545087	1.08724	0.746218	0.489113	1.02425	0.545777	0.587856	1.09379	NA	NA	NA
ENSG00000003989	SLC7A2	6542	0.550326	0.583127	0.993494	1.54894	0.124687	0.897064	0.233562	0.815522	0.996092	0.187588	0.851389	1.00301	1.6806	0.0967914	0.908076	-0.527304	0.605695	1.00404	NA	NA	NA	1.36461	0.195532	0.94494	1.52327	0.14721	1.00353	1.01566	0.311801	0.947633	-0.237542	0.813088	1.02563	0.644869	0.54743	1.03038	-0.0410564	0.967429	1.0048	NA	NA	NA
ENSG00000004059	ARF5	381	0.587241	0.558155	0.99481	0.375022	0.708471	1.02511	1.37224	0.171253	0.817114	1.40677	0.161039	0.88921	0.284749	0.776582	1.0091	1.38143	0.187377	0.941359	-1.25539	0.231434	1.11291	-1.0216	0.324298	1.00092	0.385181	0.705175	1.02637	0.510065	0.610927	0.993928	-0.033048	0.973752	1.00401	-0.307823	0.770627	1.03501	-0.0338291	0.97316	1.00479	NA	NA	NA
ENSG00000004139	SARM1	23098	-0.3482	0.728305	0.999028	0.967067	0.33594	1.00546	-0.598841	0.549837	0.972124	-0.221829	0.824672	1.0058	0.0726248	0.942288	1.00056	-0.316822	0.755745	0.991268	1.23944	0.237093	1.11888	0.111029	0.913289	1.02826	0.568454	0.577619	1.04994	-0.251341	0.801974	0.996886	-0.847172	0.400443	1.11671	-0.297091	0.778343	1.0373	-0.587755	0.559571	1.10607	-0.617543	0.554044	1.05627
ENSG00000004142	POLDIP2	26073	0.435947	0.663665	0.997174	0.716723	0.475285	1.03111	-0.194781	0.845727	0.99776	0.201284	0.84068	1.00496	0.21308	0.831814	1.00278	-2.47906	0.025539	0.550977	0.402269	0.694022	1.05932	0.878655	0.395539	1.0284	0.624143	0.541331	1.05093	-0.531051	0.596349	0.992406	1.21	0.231273	1.13109	-1.79928	0.13188	0.78436	-0.332388	0.741106	1.04384	-0.296883	0.774118	1.05208
ENSG00000004399	PLXND1	23129	0.268974	0.788416	1.00025	0.231072	0.817751	1.01183	-0.404949	0.685871	0.984217	0.0208386	0.983395	1.00148	-0.324148	0.746683	1.01618	NA	NA	NA	0.17061	0.867157	1.02672	-2.78199	0.0155567	0.420825	0.0531353	0.958282	1.00589	-0.280106	0.77987	0.996554	0.405787	0.686419	1.04802	-2.41506	0.0604848	0.605051	0.0875433	0.93062	1.00954	-0.825329	0.436405	1.03902
ENSG00000004468	CD38	952	-2.69304	0.0081026	0.292079	-0.019049	0.984842	1.00173	-1.25746	0.209794	0.857273	-0.979596	0.328463	0.971692	-2.47593	0.0154274	0.458591	NA	NA	NA	0.250333	0.806242	1.0348	0.545581	0.594592	1.03834	0.10052	0.921181	1.0078	-1.87679	0.0629361	0.678131	-0.123271	0.902326	1.01063	0.104695	0.920688	1.03058	0.847594	0.401053	1.16333	1.55268	0.159103	0.880677
ENSG00000004478	FKBP4	2288	0.600774	0.549133	0.991248	0.759113	0.449645	1.03098	0.520308	0.603322	0.977936	0.49524	0.620972	0.999768	0.65376	0.515165	1.0486	-0.0961211	0.924697	0.999297	-0.0124133	0.990284	1.00632	0.393212	0.700535	1.0347	NA	NA	NA	1.50303	0.135416	0.814058	0.432208	0.667221	1.05313	-0.0105388	0.991999	1.017	0.330934	0.742197	1.04386	1.30927	0.226792	0.956514
ENSG00000004487	KDM1A	23028	-0.927146	0.355727	0.955067	-0.724594	0.470463	1.03279	-0.082026	0.934694	0.995971	-1.16881	0.243864	0.94738	-0.434516	0.665099	1.02997	1.62011	0.126038	0.886474	-0.403632	0.693044	1.05945	NA	NA	NA	-0.180103	0.859333	1.00883	0.381198	0.70372	0.994786	-0.724909	0.471473	1.1067	NA	NA	NA	-1.00809	0.318687	1.17818	-0.0596515	0.953896	1.0214
ENSG00000004534	RBM6	10180	0.194301	0.846271	0.999986	1.46358	0.146576	0.92333	-0.708166	0.479521	0.964013	0.549564	0.583228	1.00025	1.92977	0.0572245	0.785748	-0.478003	0.63954	0.998582	1.52649	0.150845	1.02011	0.087427	0.93157	1.02551	1.19093	0.251048	1.0492	-0.288998	0.773073	0.996892	-0.303821	0.76237	1.03457	-0.530385	0.614892	1.02979	0.205885	0.837789	1.02264	-0.124592	0.90392	1.03404
ENSG00000004660	CAMKK1	84254	-0.47549	0.63531	0.996182	-1.81073	0.0733099	0.768019	0.560097	0.575929	0.974352	1.99758	0.047111	0.64005	-0.287959	0.774132	1.00876	0.214745	0.832858	0.991931	-0.444443	0.664032	1.06353	NA	NA	NA	0.188231	0.853062	1.01028	-0.219555	0.826585	0.997555	2.07173	0.0428271	0.797886	0.189158	0.857408	1.03079	1.67349	0.101018	1.0691	-2.07044	0.0771667	0.682728
ENSG00000004700	RECQL	5965	-1.37524	0.171642	0.864123	-0.578632	0.564193	1.03165	-0.323803	0.746366	0.991349	-0.251504	0.801681	1.00618	0.204019	0.838863	1.00297	1.47663	0.160461	0.926849	-0.238537	0.815183	1.03427	1.10382	0.289683	0.991727	0.803745	0.433324	1.06874	0.316855	0.751895	0.99429	-0.731033	0.467754	1.10662	-1.24477	0.268376	0.929331	-0.7269	0.47097	1.14403	0.333627	0.747237	1.05385
ENSG00000004776	HSPB6	126393	-0.705017	0.482177	0.984332	0.656015	0.513384	1.03456	0.804966	0.421626	0.947835	0.083988	0.93315	1.00081	0.429262	0.668901	1.02942	0.951312	0.356524	1.00678	-1.38723	0.188697	1.06297	0.234969	0.817893	1.03231	0.258817	0.799077	1.01498	0.641992	0.522083	0.98615	-0.548203	0.585693	1.0752	-1.36056	0.231774	0.899996	-0.710735	0.480836	1.14285	0.402714	0.699174	1.0553
ENSG00000004777	ARHGAP33	115703	0.562566	0.574789	0.994962	0.136928	0.891375	1.00655	0.766775	0.443959	0.954547	0.433155	0.665366	1.00187	-0.196583	0.844658	1.00303	-2.25687	0.0393651	0.648819	0.0123845	0.990307	1.00627	1.44859	0.17114	0.914647	-0.788347	0.442018	1.06836	0.651783	0.515767	0.986865	0.725408	0.47117	1.10713	-0.732419	0.496787	1.02499	0.346343	0.730665	1.04636	-0.948149	0.374629	1.02683
ENSG00000004779	NDUFAB1	4706	1.3748	0.171776	0.863757	1.33625	0.184626	0.960137	1.15283	0.250113	0.885351	1.21572	0.225516	0.939367	1.63313	0.106421	0.923224	0.54974	0.59059	1.0064	2.06706	0.0592434	0.734924	-0.0748649	0.941462	1.02468	1.95394	0.068419	0.885025	1.11107	0.268723	0.940417	1.04004	0.302711	1.1274	0.894115	0.412227	1.00633	1.44268	0.155887	1.14044	0.643419	0.537955	1.05767
ENSG00000004799	PDK4	5166	2.0274	0.0448561	0.612824	-0.36185	0.71826	1.02428	1.00793	0.31449	0.920076	0.222328	0.824284	1.00614	1.42375	0.158456	1.0105	2.06774	0.0563669	0.731133	0.446502	0.662582	1.06415	-0.844367	0.413734	1.02995	0.0133403	0.989521	1.00124	1.85906	0.0654275	0.681608	-0.400186	0.690515	1.04725	1.11663	0.306865	0.958832	-0.390457	0.698001	1.05275	-0.232165	0.823051	1.04315
ENSG00000004809	SLC22A16	85413	0.154669	0.877345	1.0005	-0.050818	0.959576	1.00339	-0.0463614	0.96306	0.997577	-0.237068	0.812846	1.00625	-0.0286333	0.977229	1.00163	NA	NA	NA	-0.88541	0.392019	1.12882	3.53687	0.00328551	0.188696	1.32865	0.202603	1.02613	0.200031	0.841789	0.995564	-1.19989	0.235147	1.12991	NA	NA	NA	-2.75434	0.0083953	0.350397	-1.31047	0.231394	0.960527
ENSG00000004838	ZMYND10	51364	1.09755	0.274617	0.92787	0.662699	0.509111	1.03347	2.17606	0.0305145	0.49356	1.38309	0.168172	0.89196	-0.597451	0.551915	1.04314	1.2073	0.246008	0.973659	3.35288	0.00519184	0.202598	-2.20848	0.0457783	0.652426	0.0411177	0.967711	1.00345	1.94342	0.0542683	0.643875	-0.240429	0.810861	1.02599	-2.81196	0.0306771	0.468038	0.182548	0.855955	1.01885	-1.17983	0.271961	0.985539
ENSG00000004846	ABCB5	340273	-0.352341	0.725206	0.999138	0.415145	0.678962	1.02726	-0.690138	0.490766	0.964755	-0.694809	0.487978	0.998231	-0.143646	0.886146	1.00208	NA	NA	NA	-0.730198	0.478222	1.11146	-0.283463	0.781286	1.03776	-1.81407	0.0884644	0.941715	-0.154621	0.877376	0.998315	1.09402	0.278547	1.13856	-9.95628	0.000174577	0.0205683	0.874725	0.386268	1.16993	-0.731571	0.488192	1.04832
ENSG00000004848	ARX	170302	0.357836	0.7211	1.00002	-0.242858	0.808633	1.01193	0.213252	0.831309	0.997188	-0.106896	0.914978	1.00116	0.312925	0.755163	1.01367	0.446625	0.661526	0.997298	-0.360789	0.724052	1.04983	-0.481586	0.638106	1.03967	-1.07123	0.29904	1.0595	0.216836	0.828699	0.997144	NA	NA	NA	NA	NA	NA	-0.156683	0.876166	1.0161	-0.329599	0.750167	1.0539
ENSG00000004864	SLC25A13	10165	0.11069	0.912049	0.999754	0.890977	0.375169	1.01049	-0.875073	0.382398	0.930795	-0.59771	0.550707	0.99829	0.246216	0.806154	1.00433	-0.513895	0.614812	1.00291	NA	NA	NA	0.200158	0.844236	1.03065	0.807802	0.431051	1.06689	-0.225976	0.821598	0.998263	-0.14215	0.887463	1.01416	0.305366	0.772391	1.0356	0.522693	0.603697	1.08916	-1.16318	0.282869	0.988997
ENSG00000004866	ST7	102466616	0.357255	0.721533	0.999952	1.33288	0.185727	0.95806	-1.77063	0.0778754	0.680991	-1.86721	0.0633275	0.697272	1.05907	0.292796	1.06809	-0.190269	0.85165	0.992569	3.14651	0.00772342	0.254964	-0.399893	0.695729	1.03545	0.556286	0.585712	1.04779	0.0940178	0.925249	1.0007	-2.58699	0.012258	0.433905	0.259762	0.805404	1.03706	-2.72718	0.00901174	0.366305	-1.74264	0.124926	0.821036
ENSG00000004897	CDC27	996	0.520934	0.603381	0.991975	1.1626	0.247872	0.992265	0.847495	0.397553	0.936516	1.4101	0.160055	0.887006	1.14155	0.257091	1.06529	1.02542	0.321419	0.997706	0.107253	0.916226	1.01664	0.886301	0.391556	1.02567	0.632872	0.535758	1.05192	0.844311	0.400148	0.968987	0.262417	0.793946	1.02995	-0.446803	0.673706	1.03126	0.401331	0.690035	1.05494	NA	NA	NA
ENSG00000004939	SLC4A1	6521	-0.164464	0.869645	0.998763	-0.325398	0.745588	1.02191	1.29934	0.195058	0.840732	0.644365	0.520074	0.993767	-0.299578	0.765286	1.01154	0.166953	0.869637	0.994343	-1.24424	0.235378	1.11646	0.240659	0.813573	1.03313	1.21108	0.243449	1.04552	0.688549	0.492415	0.982588	0.418868	0.676887	1.05192	1.12367	0.312189	0.962302	0.406083	0.686565	1.05481	-0.601544	0.566441	1.05527
ENSG00000004948	CALCR	799	-0.237814	0.812434	1.00061	1.1279	0.262173	0.992562	0.338086	0.735591	0.989889	1.00444	0.316374	0.969299	1.14901	0.254019	1.06831	1.02014	0.323832	0.996798	-0.537091	0.600277	1.08182	0.907	0.380912	1.02196	0.188453	0.852891	1.0105	0.280129	0.779853	0.996608	0.375211	0.708896	1.04507	0.183914	0.861307	1.03022	0.209399	0.835061	1.02437	0.592399	0.572214	1.05606
ENSG00000004961	HCCS	3052	-1.0819	0.281487	0.931428	-0.186241	0.852649	1.00943	-0.95095	0.342574	0.922754	0.88961	0.374739	0.982679	0.667269	0.506545	1.04725	-1.30508	0.211531	0.953182	-0.908869	0.379961	1.13297	0.108572	0.9152	1.02793	NA	NA	NA	-1.10712	0.270418	0.941012	0.699023	0.48738	1.10308	-1.09134	0.324899	0.969667	0.225869	0.822304	1.02643	0.178763	0.863188	1.04029
ENSG00000004975	DVL2	1856	-1.47826	0.141979	0.84357	0.182536	0.855547	1.00998	-0.527175	0.598553	0.97896	-0.807657	0.420243	0.99017	-0.382969	0.702771	1.02262	-1.26685	0.224526	0.964263	0.0499423	0.960928	1.00841	0.0613376	0.952023	1.02279	-0.123984	0.902872	1.00936	0.0319733	0.974546	1.00012	-0.34442	0.731798	1.04014	0.9319	0.394164	1.00023	-0.45566	0.650778	1.06814	2.28105	0.0565491	0.606877
ENSG00000005001	PRSS22	64063	-2.00415	0.0473249	0.625514	-1.87288	0.0641278	0.738961	-1.73305	0.084356	0.694677	-1.63534	0.103542	0.801695	-1.26567	0.209352	1.0491	0.0685401	0.946261	0.999366	-1.50931	0.155135	1.02523	-1.88841	0.0798698	0.783029	-1.4934	0.15479	1.0133	-1.83001	0.0696894	0.684081	-0.825686	0.412425	1.11841	3.70726	0.010002	0.28015	-0.0828511	0.934329	1.00885	-0.0480026	0.962891	1.02057
ENSG00000005007	UPF1	5976	-1.15156	0.251812	0.917854	0.310706	0.756698	1.01856	-1.08172	0.280448	0.900413	-1.39794	0.163673	0.890478	-0.537308	0.592565	1.03954	0.0202816	0.984086	1.00038	0.787101	0.445336	1.11562	0.413939	0.685667	1.03621	1.05584	0.306722	1.05367	-0.72123	0.472148	0.977752	-0.778064	0.439749	1.11346	-1.0901	0.325395	0.969978	-0.859262	0.394652	1.16694	0.0780123	0.939734	1.02398
ENSG00000005020	SKAP2	8935	-0.197274	0.84395	1.00001	1.13771	0.258072	0.991963	-1.02374	0.306977	0.916097	0.459635	0.646275	1.00078	0.932796	0.353767	1.06554	0.929566	0.367315	1.00958	0.317642	0.755801	1.03991	-0.383465	0.707573	1.03477	1.22176	0.239493	1.04356	-1.0225	0.30857	0.948543	-1.14819	0.255688	1.13229	-1.66527	0.15674	0.819298	-1.15554	0.253836	1.17541	0.788874	0.452928	1.04255
ENSG00000005022	SLC25A5	292	0.782312	0.435585	0.977133	0.81668	0.416134	1.02157	0.913761	0.361748	0.929365	0.541997	0.588421	1.0001	0.491011	0.62478	1.03695	-1.42769	0.173869	0.935704	NA	NA	NA	-0.559445	0.585368	1.03957	-0.0855665	0.932873	1.00636	1.27449	0.204912	0.896384	0.627523	0.532822	1.0905	2.18106	0.0719558	0.645039	0.911138	0.366973	1.17022	NA	NA	NA
ENSG00000005073	HOXA11	3207	-2.15665	0.0330448	0.556449	0.40811	0.684102	1.02615	-2.50645	0.0128495	0.335859	-0.761337	0.447348	0.997765	0.137312	0.891133	1.00103	-3.00386	0.00890256	0.353583	-1.76051	0.101812	0.924002	0.945092	0.361847	1.01857	-0.886942	0.388248	1.06188	-2.01446	0.0461606	0.608341	-0.335619	0.73839	1.03811	-3.84699	0.0120378	0.305996	-0.302395	0.763714	1.03975	1.19305	0.267031	0.984751
ENSG00000005075	POLR2J	5439	-1.15637	0.249847	0.917924	-1.47206	0.144277	0.916143	-0.653098	0.514311	0.965078	-0.641053	0.522218	0.992406	-3.0381	0.00322623	0.18711	-2.22102	0.0421671	0.666665	-6.13984	3.54525e-05	0.00509163	1.55186	0.144692	0.886936	0.434626	0.669639	1.03258	-1.71443	0.0889887	0.732398	0.769709	0.444651	1.1133	-5.9808	0.000980883	0.0700058	-0.309704	0.758185	1.0405	1.15006	0.287887	0.992379
ENSG00000005100	DHX33	56919	0.156025	0.876278	1.00017	0.734845	0.464225	1.03082	2.86376	0.00455228	0.193165	1.33632	0.182955	0.904197	0.496667	0.620803	1.03918	0.0702403	0.94493	0.99925	NA	NA	NA	NA	NA	NA	-0.309057	0.761266	1.01732	1.01763	0.310866	0.948426	0.197002	0.844527	1.02067	0.219209	0.835155	1.0341	0.418143	0.677789	1.05867	-0.452263	0.664761	1.05738
ENSG00000005102	MEOX1	4222	0.454523	0.65028	0.995383	-0.641771	0.522551	1.0347	0.91519	0.360999	0.929447	1.15564	0.2492	0.950609	0.473386	0.637243	1.03404	-0.910635	0.376889	1.00825	0.723264	0.482329	1.11247	1.1251	0.28089	0.988444	0.843294	0.411494	1.06476	0.56294	0.574509	0.987327	0.33691	0.737422	1.03776	-1.15383	0.300725	0.953698	0.358198	0.721834	1.04847	-1.52185	0.171858	0.901749
ENSG00000005108	THSD7A	221981	1.02115	0.309255	0.940873	0.831132	0.407962	1.01852	1.18905	0.23558	0.873977	1.08505	0.279201	0.959842	1.40855	0.162893	1.01614	0.484781	0.634835	0.99811	-1.09824	0.292023	1.13288	-0.0401052	0.968619	1.01872	0.394358	0.698524	1.02639	0.56317	0.574353	0.987467	0.546827	0.586632	1.07457	-4.05642	0.00976349	0.275027	-0.0246195	0.980465	1.00315	0.0775106	0.940386	1.02414
ENSG00000005156	LIG3	3980	0.972785	0.332633	0.952653	-1.25933	0.210965	0.980977	-0.691433	0.489954	0.964295	-0.235977	0.813691	1.00602	-1.60012	0.113563	0.934361	0.010893	0.991452	1.00035	-1.48351	0.161774	1.03427	0.750051	0.466582	1.03616	-0.351197	0.730022	1.02238	-0.810938	0.41898	0.974637	-1.08069	0.284386	1.13619	-0.0480606	0.963529	1.02337	-1.08738	0.282534	1.17764	-0.940785	0.37435	1.02686
ENSG00000005175	RPAP3	79657	-0.276859	0.782369	0.999583	0.176264	0.860458	1.00846	-0.212704	0.831736	0.996912	-1.29278	0.19757	0.920482	-0.364357	0.716565	1.0197	0.179969	0.859586	0.993801	-0.129472	0.898966	1.01867	0.697334	0.497876	1.03572	-1.30592	0.210046	1.0303	0.139178	0.889539	0.998514	-0.0883657	0.929896	1.00915	-0.08117	0.938456	1.02655	0.688147	0.494816	1.13467	0.285592	0.782446	1.05033
ENSG00000005187	ACSM3	6296	-1.01878	0.310375	0.940499	0.383264	0.702371	1.02657	0.0860462	0.931501	0.996773	0.45635	0.648631	1.00164	1.31138	0.193527	1.03283	-0.900254	0.382211	1.00641	-0.180643	0.859434	1.02753	0.0627669	0.950907	1.02302	1.27695	0.219843	1.03383	-0.161427	0.872024	0.998363	-1.14116	0.258576	1.13749	-0.809534	0.454992	1.01417	NA	NA	NA	-0.342637	0.7407	1.05267
ENSG00000005194	CIAPIN1	57019	-0.0141646	0.988722	1.00007	-0.883256	0.379305	1.01162	0.10908	0.913229	0.997773	0.0193047	0.984617	1.00138	-1.08572	0.280903	1.06817	0.336411	0.741221	0.991908	-1.72201	0.108759	0.950518	-0.505452	0.621702	1.04081	-0.3739	0.713387	1.02427	-1.47858	0.14183	0.826662	-0.149816	0.881439	1.01551	-0.47641	0.653873	1.03384	-0.915356	0.364779	1.17405	-0.0978007	0.924832	1.0268
ENSG00000005243	COPZ2	51226	0.93257	0.35293	0.953707	-0.375426	0.708172	1.02539	0.140459	0.888414	0.997589	0.180225	0.857157	1.00258	-0.458784	0.647649	1.03224	-0.0169546	0.986696	1.00034	-0.250233	0.806318	1.03471	-0.296616	0.771446	1.03813	0.180248	0.859221	1.00887	0.209617	0.834316	0.996489	0.243167	0.808749	1.02576	-0.109013	0.917432	1.03051	0.22712	0.821337	1.02745	2.97459	0.0177462	0.328756
ENSG00000005249	PRKAR2B	5577	0.946542	0.34579	0.952969	0.668879	0.505178	1.03306	0.238997	0.81131	0.99598	-0.179014	0.858107	1.00229	0.819646	0.414884	1.06003	0.846905	0.410357	1.01351	-1.1292	0.279221	1.1288	0.363741	0.721899	1.0371	0.434291	0.669877	1.03249	0.708194	0.480176	0.980121	0.363178	0.717816	1.04269	NA	NA	NA	0.0860871	0.931771	1.0091	NA	NA	NA
ENSG00000005302	MSL3	10943	-0.530761	0.596574	0.990858	-1.97929	0.0506481	0.689919	-0.441509	0.659237	0.981995	0.276974	0.782085	1.00574	-1.54583	0.126142	0.958018	-0.519193	0.611202	1.00346	0.597738	0.560284	1.09211	-0.268668	0.792401	1.03563	NA	NA	NA	-1.55175	0.123313	0.797729	0.830403	0.409776	1.11788	-0.15761	0.880932	1.03118	1.06034	0.294526	1.17659	0.166847	0.872208	1.03717
ENSG00000005339	CREBBP	1387	-1.01637	0.311514	0.941724	1.0594	0.292074	1.00725	-0.887697	0.375582	0.930224	-1.34876	0.178932	0.898701	0.411387	0.681903	1.0275	-0.777069	0.4492	1.01176	-1.48437	0.161549	1.03425	0.640752	0.532817	1.04194	0.744852	0.467162	1.06328	-0.232032	0.816902	0.997651	-2.18099	0.0333254	0.725191	2.38133	0.0546687	0.582178	-1.80571	0.0775094	0.999724	-0.462674	0.657637	1.05693
ENSG00000005381	MPO	4353	0.0864718	0.931237	1.00109	-0.522748	0.602354	1.02976	-0.48567	0.627639	0.980377	-0.663776	0.507594	0.99642	-0.0645876	0.948665	1.00035	-0.321005	0.752362	0.991774	-0.447506	0.661876	1.06461	0.348265	0.733216	1.03681	0.338895	0.739096	1.0207	-0.45882	0.64718	0.993615	-0.0654968	0.948008	1.00605	1.22282	0.275885	0.932493	0.4296	0.669492	1.06105	NA	NA	NA
ENSG00000005421	PON1	5444	-0.780939	0.436389	0.978014	-1.68207	0.0958062	0.825136	-2.01824	0.044665	0.573832	-1.60502	0.11006	0.814334	0.706179	0.482154	1.05147	0.895248	0.384796	1.00799	0.490528	0.631936	1.07321	-0.255131	0.802614	1.03466	-0.39206	0.700187	1.02539	-0.108969	0.913406	0.998918	0.356978	0.722426	1.04225	0.164277	0.874908	1.03047	0.383398	0.703191	1.05181	0.00972459	0.992512	1.01611
ENSG00000005448	WDR54	84058	1.60945	0.110168	0.79702	-0.854253	0.395091	1.0143	-0.670081	0.503442	0.963992	0.398576	0.690629	1.00443	0.70265	0.484339	1.05016	1.17598	0.25793	0.979031	NA	NA	NA	1.1949	0.253469	0.976082	NA	NA	NA	0.547971	0.584713	0.98945	0.178574	0.858906	1.01615	-1.43128	0.211764	0.887282	-0.397097	0.693132	1.05378	-0.110457	0.914767	1.03199
ENSG00000005469	CROT	54677	-1.18149	0.239766	0.912074	-0.163068	0.870808	1.00814	-0.555468	0.579086	0.975931	0.560949	0.575457	0.998633	0.445246	0.65736	1.03117	-2.22382	0.0419418	0.66453	-0.177884	0.861556	1.02751	1.05803	0.309307	0.996827	0.65203	0.523639	1.05701	-1.22049	0.224634	0.914009	-0.518949	0.605806	1.0709	1.42711	0.212898	0.889521	-0.97477	0.334773	1.17197	NA	NA	NA
ENSG00000005471	ABCB4	5244	-0.673136	0.502166	0.985862	-1.9242	0.0572914	0.72289	-0.547736	0.584376	0.976849	0.714803	0.47556	0.996053	0.685586	0.494981	1.04656	-0.108498	0.915038	1.00023	0.616951	0.54792	1.09765	0.606076	0.5549	1.04083	0.134202	0.894917	1.00982	-0.614421	0.540081	0.987668	0.800358	0.426827	1.11733	-1.00913	0.359225	0.988268	0.921694	0.361497	1.1749	NA	NA	NA
ENSG00000005483	KMT2E	55904	1.2009	0.232175	0.906598	1.2221	0.224663	0.985089	1.80916	0.071662	0.667991	1.35807	0.175964	0.895124	1.03569	0.303507	1.07341	-0.307775	0.762486	0.991023	-0.378692	0.711029	1.05589	2.3303	0.0365423	0.605446	0.41085	0.686632	1.02988	2.21577	0.0285624	0.525738	0.0807062	0.935958	1.00783	3.09629	0.0212167	0.392232	0.0546566	0.956649	1.00548	0.0847297	0.934849	1.02573
ENSG00000005486	RHBDD2	57414	1.70692	0.0904451	0.76383	-0.388829	0.698264	1.02753	-0.142989	0.886418	0.997429	-0.115174	0.908422	1.00128	1.19846	0.23432	1.06367	0.937039	0.363582	1.0093	NA	NA	NA	-0.239576	0.814395	1.03298	NA	NA	NA	0.714075	0.476545	0.980276	-1.07564	0.286621	1.13234	-0.40991	0.698844	1.03094	-1.41987	0.162389	1.14704	NA	NA	NA
ENSG00000005513	SOX8	30812	-1.0421	0.299478	0.936445	0.0970913	0.922856	1.00466	-0.355822	0.722282	0.990199	0.328023	0.743236	1.00713	-0.496738	0.620753	1.0392	2.28496	0.0372914	0.638199	-1.8838	0.0821523	0.857276	-4.79017	0.000353011	0.0441752	-1.59901	0.129376	0.99529	-0.981821	0.328131	0.956934	0.458892	0.648057	1.05757	0.107924	0.918253	1.03066	0.11256	0.910869	1.01072	-0.0992639	0.923371	1.02718
ENSG00000005700	IBTK	25998	0.417215	0.677273	0.994823	0.80049	0.425404	1.02463	0.137324	0.890889	0.997546	-0.374691	0.708285	1.00812	0.390163	0.697466	1.02235	NA	NA	NA	0.531006	0.604369	1.07928	-0.76663	0.456998	1.0361	-0.316884	0.755429	1.01866	1.02155	0.309016	0.948865	-0.589343	0.55796	1.084	2.99414	0.0241907	0.416118	0.253624	0.800916	1.03115	-0.967554	0.361603	1.02148
ENSG00000005801	ZNF195	7748	-0.0448905	0.96427	1.00143	0.085875	0.931745	1.00419	1.55299	0.121726	0.758275	-0.187105	0.851767	1.00296	-0.483701	0.629936	1.03556	0.889557	0.387748	1.01016	-0.366473	0.719908	1.05303	NA	NA	NA	-0.237884	0.814991	1.01279	1.09973	0.273615	0.941906	-0.635003	0.527923	1.08999	0.0530922	0.959382	1.02512	NA	NA	NA	NA	NA	NA
ENSG00000005810	MYCBP2	23077	-0.264551	0.791813	0.999761	0.569583	0.570291	1.03234	-0.410674	0.681674	0.984036	-0.980793	0.327874	0.972364	0.0285653	0.977283	1.00131	NA	NA	NA	0.511823	0.617358	1.07384	1.10173	0.290558	0.992736	-0.463571	0.649199	1.03654	-0.42159	0.674066	0.991838	-1.13406	0.261516	1.13972	0.340692	0.747184	1.03095	-0.946798	0.348689	1.17117	0.156241	0.880254	1.03548
ENSG00000005812	FBXL3	26224	-0.472011	0.637783	0.996028	1.75698	0.08211	0.794544	-0.877329	0.381175	0.930941	0.623914	0.533391	0.995369	1.01235	0.314461	1.07236	NA	NA	NA	-0.212938	0.834678	1.02993	0.982807	0.34364	1.01464	0.0693238	0.945591	1.00675	-0.692919	0.489677	0.981357	-0.435561	0.6648	1.0539	0.826329	0.446243	1.01245	-0.668172	0.507363	1.12821	-2.53323	0.0390485	0.511845
ENSG00000005844	ITGAL	3683	0.477795	0.633673	0.996148	0.238963	0.811644	1.01212	0.274917	0.783614	0.991994	0.440377	0.660138	1.00095	1.02884	0.306696	1.07301	1.29506	0.214878	0.956566	0.711579	0.489299	1.10926	0.147719	0.884831	1.03044	0.192622	0.849678	1.01148	1.66061	0.0993605	0.756466	0.571115	0.570167	1.08108	-0.407211	0.7007	1.03101	0.421746	0.675175	1.0597	0.584197	0.577421	1.05675
ENSG00000005882	PDK2	5164	0.114964	0.908667	0.999864	-1.33138	0.186216	0.958796	-0.0408608	0.96744	0.997899	0.151699	0.879576	1.00291	-0.657845	0.51255	1.047	1.32616	0.204626	0.955377	0.70533	0.49305	1.1091	1.14684	0.272119	0.983436	-1.30212	0.21131	1.03072	-1.0858	0.27971	0.941296	1.69076	0.0963436	1.01097	-0.500373	0.638054	1.03597	1.58372	0.120109	1.10057	0.531024	0.611827	1.05529
ENSG00000005884	ITGA3	3675	-0.195244	0.845535	0.999967	-1.53429	0.128248	0.897789	-0.168442	0.866375	0.997285	-1.20154	0.230954	0.94409	-0.923088	0.358772	1.06362	1.30979	0.209972	0.953153	-0.179535	0.860285	1.02775	-0.038902	0.96956	1.01839	-0.314558	0.757162	1.01737	-1.40517	0.162513	0.855876	0.0435006	0.965455	1.006	1.84229	0.12478	0.776342	-0.0152258	0.987918	1.00227	1.00939	0.346399	1.01778
ENSG00000005889	ZFX	7543	0.129124	0.897478	0.999973	-1.88464	0.0625042	0.737656	-0.159452	0.873445	0.997096	0.0845361	0.932714	1.00067	0.696681	0.488048	1.05092	0.90407	0.380249	1.00574	-1.61917	0.129404	0.993786	-0.00472354	0.996303	1.01289	-0.742915	0.467676	1.06358	0.217864	0.827899	0.997551	0.36264	0.718215	1.04241	NA	NA	NA	-0.00362125	0.997126	1.00131	NA	NA	NA
ENSG00000005893	LAMP2	3920	-0.873777	0.384	0.963703	-2.44685	0.01623	0.411449	-1.76708	0.0784703	0.682258	-0.446519	0.655703	1.00115	-1.69976	0.09311	0.901585	0.653739	0.523176	1.01141	-0.0929191	0.927385	1.01416	-0.302896	0.766762	1.03726	-0.369093	0.716897	1.02469	-1.65249	0.101007	0.75621	-0.0814854	0.935341	1.00778	-0.691809	0.519862	1.02884	0.778493	0.440265	1.15155	1.47911	0.177373	0.906905
ENSG00000005961	ITGA2B	3674	-1.17593	0.241972	0.911307	-1.00798	0.315998	1.00462	-0.670829	0.502966	0.965075	-0.0387883	0.969098	1.00098	-2.47851	0.0153244	0.457167	-1.36303	0.192985	0.943786	-0.724459	0.48162	1.11268	-0.588801	0.566086	1.04162	-0.541463	0.595649	1.04554	-2.18385	0.0308866	0.539318	0.4193	0.676573	1.05225	-0.168091	0.873099	1.02981	0.358631	0.721512	1.04859	-0.184207	0.859074	1.04036
ENSG00000005981	ASB4	51666	1.42966	0.155433	0.854883	0.84835	0.398353	1.01452	-0.891521	0.373532	0.930954	-1.31333	0.190568	0.910251	0.665853	0.507445	1.04689	1.2848	0.21835	0.960987	0.584449	0.568923	1.09214	-5.13744	0.000190817	0.0296672	0.29439	0.772245	1.01657	1.3122	0.191917	0.885339	-3.33717	0.00149482	0.106776	-3.89573	0.00802342	0.247625	-2.27838	0.0273951	0.655126	-10.4001	1.65093e-05	0.0016637
ENSG00000006007	GDE1	51573	0.460085	0.646295	0.995504	-0.0437532	0.965192	1.00263	0.66763	0.505004	0.964214	-0.32366	0.746532	1.00661	0.178095	0.859104	1.00302	0.0152914	0.988001	1.00008	-0.0563774	0.955898	1.00891	0.57926	0.572315	1.0404	0.461523	0.650636	1.03624	0.70471	0.482334	0.979605	-0.537976	0.592688	1.07442	NA	NA	NA	-1.07892	0.28625	1.17551	-1.49648	0.172899	0.902211
ENSG00000006015	C19orf60	55049	0.712512	0.477542	0.984403	0.289201	0.773051	1.01691	0.277362	0.781738	0.992105	-0.232682	0.816245	1.00612	-0.126978	0.89928	1.0009	-0.535229	0.600337	1.0058	NA	NA	NA	-1.47432	0.164196	0.909759	0.92312	0.369657	1.05879	0.732637	0.465185	0.978292	-0.944281	0.349011	1.12835	-1.50497	0.19267	0.866197	-1.41562	0.163621	1.14793	-0.0141738	0.989038	1.01739
ENSG00000006016	CRLF1	9244	-1.73182	0.0858964	0.752113	0.0490954	0.960945	1.00343	-2.15296	0.0323066	0.500227	-1.89706	0.0592541	0.688819	0.199039	0.842744	1.00284	0.440117	0.666128	0.995679	-0.109745	0.914287	1.01749	1.16951	0.263194	0.980415	-0.301939	0.766588	1.01725	-0.842328	0.401253	0.968425	-0.424398	0.672873	1.05287	-4.67336	0.00546607	0.212976	-0.805757	0.424529	1.1512	-0.723844	0.489784	1.04841
ENSG00000006025	OSBPL7	114881	-0.70059	0.484926	0.983674	0.312678	0.755203	1.01944	1.1153	0.265822	0.895345	0.861104	0.390207	0.983333	0.465044	0.643179	1.03386	1.0081	0.329391	0.998269	0.369882	0.717427	1.05316	0.279161	0.784513	1.03739	-0.324465	0.74979	1.0187	0.260956	0.794566	0.996978	1.58257	0.119054	1.04543	-0.171779	0.870347	1.0291	1.5041	0.139392	1.12321	-1.02767	0.334169	1.01263
ENSG00000006042	TMEM98	26022	0.535245	0.59348	0.991554	0.735091	0.464076	1.03104	0.691675	0.489802	0.964678	0.83435	0.405074	0.986067	0.555423	0.580175	1.04228	-0.71561	0.485224	1.01257	0.441708	0.665959	1.0621	1.26494	0.228099	0.962946	0.352046	0.729398	1.02243	0.459764	0.646504	0.993768	0.983382	0.329575	1.12681	-0.139348	0.893735	1.03089	-0.195388	0.845949	1.02075	0.65814	0.531489	1.05829
ENSG00000006047	YBX2	51087	-2.47246	0.0148318	0.395213	-1.69444	0.093423	0.816898	-0.895862	0.371213	0.930459	-1.48137	0.140075	0.865796	-2.26356	0.026345	0.596974	-2.17208	0.0462936	0.678743	-0.971134	0.349205	1.13796	-0.848221	0.411661	1.02979	-0.987157	0.33826	1.05398	-0.555726	0.579416	0.988722	-0.947242	0.347514	1.12878	-0.0246485	0.981289	1.02019	-0.892424	0.37681	1.16717	0.0321772	0.975229	1.01942
ENSG00000006059	KRT33A	3883	-1.11864	0.265546	0.923451	-6.22828	1.24451e-08	4.69663e-06	-1.00263	0.317036	0.919939	-9.24448	3.49759e-17	3.06868e-14	-6.99433	7.66142e-10	4.53857e-07	-7.99569	8.66829e-07	0.000425758	0.457055	0.655176	1.06515	-2.57229	0.0231928	0.51662	0.619533	0.544287	1.05084	-0.682944	0.495937	0.98349	-2.14043	0.0366112	0.749589	-0.0465662	0.964662	1.02354	0.269185	0.788991	1.03427	NA	NA	NA
ENSG00000006071	ABCC8	6833	-0.299851	0.764814	0.999154	0.0528103	0.957993	1.00375	0.209783	0.834013	0.996918	1.51475	0.131406	0.855681	-0.412043	0.681424	1.02753	-1.45374	0.166621	0.93281	0.259418	0.799375	1.03466	-0.841428	0.415318	1.0294	-0.957083	0.352765	1.05709	0.0172793	0.986242	1.00017	0.84943	0.399196	1.11813	-0.225256	0.829256	1.035	0.909789	0.367677	1.16983	0.121331	0.906838	1.03272
ENSG00000006116	CACNG3	10368	0.0796856	0.936621	1.00048	0.374819	0.708622	1.02479	0.16537	0.86879	0.997174	0.205312	0.837536	1.00509	0.347805	0.728912	1.01832	0.798104	0.437264	1.01514	0.253973	0.803489	1.03537	-0.151118	0.882202	1.03104	NA	NA	NA	0.344461	0.731093	0.993356	-2.92671	0.00491314	0.238602	3.66925e-15	1	1.0076	0	1	1	0.894427	0.397204	1.03179
ENSG00000006118	TMEM132A	54972	0.787191	0.432735	0.975205	0.861759	0.390968	1.0139	0.694234	0.488198	0.964368	0.943791	0.346409	0.976436	1.84835	0.0682932	0.825641	2.38133	0.0309322	0.587353	0.135804	0.894057	1.01924	-0.635725	0.535987	1.04087	0.87592	0.394034	1.06175	0.435741	0.663795	0.991792	1.20966	0.231402	1.13102	2.40243	0.0531185	0.577265	1.14818	0.256832	1.17323	-0.436821	0.675399	1.05644
ENSG00000006125	AP2B1	163	-0.998362	0.32013	0.945458	-0.230887	0.817894	1.01178	-1.40416	0.161547	0.805612	-1.38326	0.168121	0.891972	0.432833	0.666316	1.02974	0.495898	0.627153	1.00034	-0.335256	0.742781	1.04364	0.752637	0.465079	1.03581	-0.495377	0.627069	1.03972	-0.82224	0.412545	0.973533	-1.31882	0.192504	1.11021	-1.25526	0.264856	0.925564	-1.49835	0.140874	1.12352	-0.443722	0.669	1.05714
ENSG00000006128	TAC1	6863	0.465852	0.642173	0.995509	-0.035021	0.972136	1.00213	-0.182165	0.855605	0.996513	0.169721	0.865401	1.00314	0.780208	0.4376	1.05593	0.571342	0.576229	1.00304	NA	NA	NA	0.099642	0.922149	1.0266	-0.682781	0.504512	1.06345	0.557252	0.578376	0.988062	-0.30473	0.761681	1.03478	4.34927	0.00482643	0.196836	-0.109556	0.913238	1.01047	NA	NA	NA
ENSG00000006194	ZNF263	283876	0.172224	0.863554	0.998863	-0.331031	0.741343	1.02268	-0.402214	0.68788	0.984473	-0.105185	0.916334	1.0012	-0.181199	0.856676	1.00315	-0.93166	0.366266	1.01142	-0.0355322	0.972195	1.00786	-1.09427	0.293698	0.992013	0.374361	0.713051	1.02463	-0.900897	0.369418	0.968182	-0.537291	0.593158	1.07442	1.08493	0.319611	0.967698	-0.385593	0.701576	1.05152	-1.27324	0.238682	0.96375
ENSG00000006210	CX3CL1	6376	-1.01334	0.312956	0.942149	-1.4933	0.138638	0.912803	-1.10621	0.269729	0.895481	-1.20546	0.229442	0.942764	-1.96584	0.0528302	0.766662	-0.669299	0.513476	1.01191	-1.79655	0.0956694	0.904186	-1.68641	0.115552	0.860465	-2.70461	0.0156237	0.54993	-1.26844	0.207055	0.896574	-0.542708	0.589447	1.07392	1.11973	0.313713	0.964195	-0.972125	0.336072	1.17256	-0.765593	0.468941	1.04504
ENSG00000006282	SPATA20	64847	0.854122	0.394754	0.967083	0.0520001	0.958637	1.00348	0.407778	0.683796	0.983439	1.45546	0.147103	0.870191	0.329109	0.742944	1.01761	-0.324421	0.750099	0.99163	0.919588	0.374536	1.1328	0.897662	0.385689	1.02513	-0.00172638	0.998644	1.00158	0.516504	0.606437	0.994295	-0.244647	0.807608	1.02636	0.723354	0.501875	1.02466	-0.677846	0.501265	1.1295	-0.770573	0.466167	1.04426
ENSG00000006283	CACNA1G	8913	1.76083	0.0808362	0.738478	0.633532	0.527893	1.03381	-0.00569154	0.995464	0.999961	0.673652	0.501306	0.99711	1.05533	0.294492	1.06957	0.417462	0.682254	0.995447	0.936603	0.366037	1.1362	0.334334	0.74346	1.03644	0.318475	0.754244	1.01902	0.0107478	0.991442	1.00039	-0.121537	0.903693	1.01038	-1.35175	0.234386	0.902348	-0.117446	0.907018	1.01258	-2.11653	0.0720897	0.661707
ENSG00000006327	TNFRSF12A	51330	-1.21012	0.228633	0.900793	0.150191	0.880929	1.00659	-1.11482	0.266028	0.894774	0.886591	0.376358	0.983215	0.470111	0.639571	1.03347	0.892871	0.386027	1.00942	0.367543	0.719128	1.05277	0.681985	0.507218	1.03956	0.124835	0.902209	1.00959	-0.730372	0.466563	0.977488	0.584988	0.560865	1.08344	1.02429	0.345208	0.981916	-0.378527	0.706781	1.05082	0.31148	0.763398	1.05261
ENSG00000006377	DLX6	1750	-1.33396	0.184764	0.875655	1.47003	0.144823	0.91751	-2.18795	0.0296264	0.489159	-2.394	0.0175851	0.437527	-0.245456	0.80674	1.00416	-0.162453	0.873118	0.994541	NA	NA	NA	-2.02753	0.0636196	0.726973	0.237596	0.81521	1.01279	-1.42821	0.155786	0.844752	-0.00183863	0.998539	1.0008	-0.696358	0.517241	1.03025	-0.4371	0.664084	1.06177	NA	NA	NA
ENSG00000006432	MAP3K9	4293	0.295785	0.76791	0.998889	0.694897	0.488798	1.0304	-0.524785	0.600211	0.978791	-0.284236	0.776522	1.00642	0.0794949	0.93684	1.00009	0.424315	0.677359	0.996792	NA	NA	NA	-1.03864	0.316578	0.999747	0.629328	0.537501	1.05033	-0.368448	0.713178	0.995151	-0.271136	0.787266	1.03103	1.25744	0.25532	0.91773	-0.232393	0.817263	1.0273	-1.10622	0.300784	1.0016
ENSG00000006451	RALA	5898	2.56997	0.0114048	0.349788	0.248674	0.804144	1.01173	3.18116	0.00165783	0.0970035	3.95825	0.000104711	0.0122065	0.800937	0.42557	1.05704	1.17821	0.257066	0.979283	NA	NA	NA	NA	NA	NA	NA	NA	NA	2.13394	0.0348491	0.558725	0.203597	0.839394	1.02043	-0.38531	0.715855	1.03083	0.261785	0.794656	1.03231	NA	NA	NA
ENSG00000006453	BAIAP2L1	55971	-0.389744	0.697422	0.996386	-0.0967242	0.923147	1.00478	-1.50739	0.133011	0.769902	-1.30367	0.193838	0.916676	-0.860414	0.392164	1.05959	-0.242822	0.811432	0.992072	NA	NA	NA	0.237663	0.815847	1.03269	2.20181	0.0426963	0.790136	-0.61715	0.538286	0.987204	-1.58923	0.117541	1.04833	0.670546	0.527462	1.02853	-1.19867	0.236797	1.16919	-2.03829	0.0758752	0.679768
ENSG00000006459	KDM7A	80853	-0.812205	0.418296	0.971454	0.19944	0.84234	1.00822	-1.51685	0.130604	0.768778	-0.580396	0.562298	0.999627	0.365621	0.715625	1.02055	0.0394611	0.969043	1.00055	-1.16709	0.264137	1.13466	0.155856	0.878371	1.03103	0.673137	0.510467	1.06179	-0.452611	0.651633	0.993311	-0.981915	0.330291	1.12612	1.02141	0.353911	0.985335	-0.991227	0.32676	1.17401	0.643262	0.540546	1.05735
ENSG00000006468	ETV1	2115	-1.53128	0.128354	0.828849	1.03507	0.303239	1.00344	-1.00456	0.316106	0.919322	-0.588419	0.556912	0.999001	-0.255083	0.799322	1.00518	-1.06331	0.304463	0.995397	-2.64913	0.020045	0.448229	1.29006	0.219505	0.956031	0.240974	0.812636	1.01283	-1.31871	0.189736	0.884833	-0.280659	0.779988	1.03279	0.98987	0.367691	0.988477	0.303513	0.762868	1.03923	0.916017	0.386437	1.03057
ENSG00000006530	AGK	55750	-0.16009	0.873082	0.999815	0.346946	0.729391	1.02328	0.670403	0.503237	0.964153	0.0816285	0.935023	1.00044	0.126758	0.899454	1.00096	-1.67142	0.115365	0.873984	0.198472	0.845746	1.02918	1.2346	0.237301	0.966534	0.220365	0.828374	1.01298	0.770969	0.442216	0.974783	0.434717	0.66541	1.05361	0.545662	0.60875	1.03079	0.500074	0.619407	1.07984	-0.320213	0.758154	1.05263
ENSG00000006534	ALDH3B1	221	1.10524	0.271287	0.928868	-0.250287	0.8029	1.01185	0.229339	0.818799	0.996736	-1.41441	0.158789	0.886475	0.0555762	0.95582	1.00064	0.554799	0.58721	1.00494	-1.25393	0.231946	1.11345	1.1755	0.260875	0.9796	-0.75149	0.463269	1.0662	1.48916	0.139025	0.824447	0.514966	0.608568	1.0702	0.18988	0.856871	1.0309	0.711927	0.480105	1.14321	0.010378	0.992009	1.01655
ENSG00000006555	TTC22	55001	-1.22233	0.224	0.902175	1.16683	0.24617	0.99263	-1.75382	0.0807213	0.683998	-2.32856	0.0208762	0.472834	1.37323	0.173565	1.02635	0.919844	0.372211	1.00707	1.57727	0.138747	1.01145	-1.18854	0.25588	0.978753	0.456888	0.653894	1.03566	-0.895716	0.372169	0.965968	-0.871672	0.387044	1.12054	0.843326	0.437519	1.01215	-0.947639	0.348265	1.17177	0.254113	0.806711	1.04605
ENSG00000006576	PHTF2	57157	0.874693	0.383503	0.964054	0.282332	0.778297	1.01617	1.38819	0.166351	0.810185	0.784621	0.4336	0.99219	0.0404927	0.967802	1.00199	0.265903	0.793934	0.990401	-0.0673439	0.947333	1.0109	1.29404	0.21817	0.955627	NA	NA	NA	0.518928	0.604751	0.995153	-0.172953	0.863301	1.01585	1.41448	0.216365	0.891461	-0.215811	0.830089	1.02587	-0.956935	0.370474	1.02434
ENSG00000006606	CCL26	10344	1.04985	0.295913	0.936909	0.28583	0.775624	1.01692	-0.277422	0.781692	0.992122	-0.30517	0.760553	1.00766	0.244693	0.807328	1.00436	0.387262	0.704001	0.993531	NA	NA	NA	-2.28929	0.0394342	0.616841	NA	NA	NA	0.0259932	0.979305	1.00002	-1.60303	0.114456	1.04181	-1.24581	0.268027	0.929208	-1.62737	0.110491	1.09492	NA	NA	NA
ENSG00000006607	FARP2	9855	1.1029	0.272295	0.929263	1.79337	0.0760625	0.780605	1.26321	0.207723	0.854675	-0.659792	0.510142	0.995793	1.4423	0.15317	1.00659	1.19811	0.249464	0.973218	0.305819	0.764585	1.04089	0.914332	0.377189	1.02249	3.26091	0.004907	0.31825	1.55833	0.121746	0.795313	-0.458222	0.648535	1.0578	1.60937	0.16845	0.831329	0.99682	0.324067	1.17656	-0.261381	0.801323	1.04805
ENSG00000006611	USH1C	10083	-0.408674	0.683513	0.995038	0.577501	0.564953	1.03168	-0.770955	0.441482	0.953771	-0.157813	0.874763	1.00229	0.588363	0.557967	1.04176	0.656591	0.52139	1.01181	0.587917	0.566661	1.09247	-2.28972	0.0394032	0.617611	0.956773	0.352916	1.05709	-0.653186	0.514866	0.987295	0.461065	0.646507	1.05981	-0.695785	0.512599	1.02901	0.674736	0.503221	1.12982	-0.767967	0.467617	1.04422
ENSG00000006625	GGCT	79017	-1.06581	0.288668	0.93331	-0.602398	0.54833	1.03126	-1.0609	0.289789	0.91025	-0.958285	0.33907	0.974367	-0.357624	0.721579	1.02053	-0.278261	0.784611	0.990087	-0.128521	0.899704	1.01884	NA	NA	NA	1.44338	0.168208	1.01439	-0.979657	0.329194	0.958189	2.07522	0.0424903	0.796269	-1.341	0.237612	0.90468	1.42408	0.161172	1.14572	-2.62996	0.0301799	0.449504
ENSG00000006634	DBF4	10926	0.971129	0.333454	0.952055	0.35288	0.724952	1.02293	0.584537	0.559402	0.972639	0.063048	0.949791	1	-0.720177	0.473542	1.05177	-0.637226	0.533583	1.00799	-1.50862	0.155311	1.02542	-1.4361	0.174599	0.918152	0.545405	0.592998	1.04626	0.402144	0.688282	0.992074	-0.669321	0.505993	1.09466	0.0464295	0.964765	1.02351	-0.643989	0.522781	1.1201	NA	NA	NA
ENSG00000006638	TBXA2R	6915	1.45701	0.147748	0.847899	0.704598	0.482766	1.03104	0.270435	0.787055	0.992283	-0.81517	0.41594	0.989401	1.15376	0.252076	1.07045	1.52508	0.146763	0.902942	1.05118	0.312326	1.13278	-3.54684	0.00322108	0.187799	-0.497803	0.625395	1.04114	-1.43829	0.152913	0.842334	-1.37965	0.173083	1.10724	0.196314	0.852094	1.0331	-1.18288	0.242934	1.17271	-2.32126	0.0488236	0.567705
ENSG00000006652	IFRD1	3475	-1.14024	0.256478	0.91996	-1.15888	0.249379	0.99208	-1.4482	0.14885	0.796347	-1.49214	0.13723	0.863252	-0.255967	0.798642	1.00494	0.768113	0.454343	1.01022	-0.528412	0.606117	1.07839	0.0257544	0.979817	1.01743	-0.565851	0.579345	1.04981	-1.20762	0.22953	0.918671	0.0190105	0.984899	1.00271	1.08446	0.319803	0.968082	0.197533	0.844281	1.02111	0.473006	0.648846	1.05873
ENSG00000006659	LGALS14	56891	-3.02235	0.0030718	0.170526	-2.42411	0.017218	0.426088	-1.91022	0.0572819	0.620281	0.0701908	0.944112	1.0011	-2.41917	0.0178547	0.499419	0.280054	0.783261	0.98991	0.412133	0.686957	1.0605	0.54421	0.595509	1.03818	0.367437	0.718108	1.02433	-2.95767	0.0037233	0.183499	-0.0472136	0.962508	1.00609	1.01914	0.35489	0.985658	0.571733	0.570286	1.10522	-6.37109	0.000377543	1
ENSG00000006695	COX10	1352	-1.29264	0.19864	0.884769	-0.310559	0.756809	1.01846	-0.675114	0.500245	0.964961	-0.777239	0.437932	0.994323	-0.798748	0.426831	1.05654	-1.54846	0.14235	0.901773	0.178714	0.860917	1.02745	-0.0961457	0.924871	1.02636	0.0707379	0.944483	1.00656	-1.43868	0.152801	0.841998	0.830908	0.409493	1.11922	-0.867378	0.419068	1.00388	0.988645	0.328009	1.17336	1.004	0.348815	1.02003
ENSG00000006704	GTF2IRD1	9569	1.16135	0.247825	0.916968	1.77947	0.0783268	0.779746	0.157966	0.874615	0.997338	-0.00901377	0.992817	1.0005	1.13368	0.260356	1.06604	0.0726367	0.943055	0.999203	1.01127	0.330341	1.13433	-0.206801	0.839369	1.03126	1.24921	0.229557	1.04006	0.459828	0.646458	0.993973	-0.637581	0.5263	1.09074	-0.465598	0.66108	1.03455	-0.602344	0.549903	1.10878	-1.75067	0.118112	0.805307
ENSG00000006712	PAF1	54623	1.48864	0.139227	0.84071	0.686582	0.494001	1.03116	0.375821	0.707378	0.987216	-0.198262	0.843041	1.00368	1.31662	0.191774	1.03446	0.548332	0.591532	1.00626	1.86926	0.084277	0.86519	1.06045	0.308246	0.99654	-1.21453	0.242168	1.04579	0.637409	0.525053	0.986503	-0.592424	0.55591	1.08439	-0.443463	0.675963	1.0311	0.000263458	0.999791	1.00101	-0.244801	0.813632	1.04472
ENSG00000006715	VPS41	27072	0.579644	0.563251	0.994843	0.321618	0.748441	1.02186	1.80755	0.0719135	0.669213	1.45305	0.147769	0.870123	0.69333	0.490136	1.05092	0.705303	0.49143	1.01219	NA	NA	NA	-1.05447	0.310872	0.997279	NA	NA	NA	1.17063	0.244027	0.925758	1.3689	0.176403	1.1102	0.463364	0.662574	1.03362	1.28198	0.206273	1.1614	1.06615	0.31747	1.00668
ENSG00000006744	ELAC2	60528	-1.18952	0.236601	0.910013	-0.374375	0.708951	1.02473	-0.955563	0.340243	0.922883	-0.428056	0.669069	1.00246	-0.0192461	0.984693	1.00142	0.561237	0.582924	1.00402	2.75133	0.0164958	0.400354	0.385045	0.70643	1.03497	-1.04991	0.309359	1.05139	-1.49843	0.136606	0.817672	0.265655	0.791464	1.03025	NA	NA	NA	0.500359	0.619208	1.07985	-0.959712	0.369168	1.02292
ENSG00000006747	SCIN	85477	-1.28406	0.201616	0.888989	0.184111	0.854315	1.00946	-1.10877	0.268626	0.894669	0.596832	0.551291	0.998373	-0.40724	0.684933	1.02712	-1.68702	0.112279	0.868008	-1.07914	0.300142	1.13099	-0.206153	0.839865	1.03112	-0.765913	0.45488	1.06973	-1.45851	0.147269	0.834992	0.797704	0.428353	1.11564	-7.02914	0.000899384	0.0670923	0.663126	0.51056	1.12663	-0.320431	0.757995	1.05261
ENSG00000006756	ARSD	414	0.426756	0.670328	0.995332	-0.95009	0.344452	1.00715	0.705705	0.481048	0.963482	-0.0328691	0.973812	1.00108	-0.914002	0.363497	1.06337	-0.164324	0.87167	0.994661	NA	NA	NA	1.06371	0.305462	0.998019	NA	NA	NA	0.596695	0.551817	0.987237	-0.910774	0.36625	1.12865	1.07471	0.32381	0.969536	0.00859354	0.993181	1.00103	NA	NA	NA
ENSG00000006757	PNPLA4	8228	1.07945	0.282569	0.931494	-0.352755	0.725045	1.02289	0.00720133	0.99426	1.00014	0.550334	0.582702	1.00027	0.712755	0.478098	1.05231	-0.880266	0.392601	1.01313	0.560986	0.584348	1.08338	-0.299175	0.769536	1.03773	0.285842	0.778667	1.01672	1.09285	0.276614	0.941529	-0.159248	0.874037	1.01491	-1.45865	0.20447	0.883656	0.0352287	0.97205	1.00477	-0.203186	0.84477	1.04042
ENSG00000006788	MYH13	8735	-1.87421	0.0633543	0.690964	0.746558	0.457155	1.03252	-4.40432	1.59157e-05	0.00241282	-3.58098	0.000429276	0.038064	0.924444	0.35807	1.06477	0.717237	0.484248	1.01226	0.415165	0.684791	1.06033	-0.770554	0.453779	1.0349	0.457989	0.653119	1.03654	-3.39035	0.000941013	0.0742909	0.478517	0.634113	1.06335	NA	NA	NA	0.349991	0.727943	1.04718	1.46348e-15	1	1.00183
ENSG00000006831	ADIPOR2	79602	1.68812	0.0940067	0.76933	1.78819	0.0768995	0.780034	1.44048	0.151019	0.797718	1.02764	0.305357	0.967553	1.70304	0.0924913	0.900325	0.829587	0.419779	1.01434	0.0403779	0.968405	1.00791	1.34421	0.20187	0.942426	NA	NA	NA	1.92784	0.0561996	0.651931	-1.15866	0.251426	1.13039	2.04346	0.087027	0.683915	-0.598785	0.552254	1.10835	0.966452	0.362122	1.02213
ENSG00000006837	CDKL3	51265	-0.912985	0.363096	0.958169	-1.73375	0.0861721	0.806588	-0.756511	0.450076	0.954529	-2.09144	0.0377453	0.587502	-1.72386	0.0886455	0.892752	-1.39877	0.182218	0.933908	-1.13154	0.278269	1.13251	0.839407	0.416411	1.03012	-0.830581	0.417723	1.06495	-1.32325	0.188227	0.883982	0.624307	0.534917	1.0896	0.480697	0.651028	1.03386	0.77597	0.441738	1.14961	0.293622	0.77652	1.05172
ENSG00000007001	UPP2	151531	0.695636	0.488013	0.984181	-0.00936689	0.992546	1.00123	0.592149	0.554302	0.97198	0.731696	0.465206	0.999483	0.608886	0.544347	1.04407	-0.80694	0.432311	1.01354	NA	NA	NA	-0.288076	0.77783	1.03711	1.35896	0.193008	1.02148	0.781051	0.436285	0.974084	-0.051714	0.958937	1.00639	NA	NA	NA	NA	NA	NA	0.0362498	0.972095	1.01952
ENSG00000007038	PRSS21	10942	-1.72414	0.08728	0.755489	-1.57228	0.119176	0.882658	-1.96661	0.0503661	0.593153	-2.44813	0.0152175	0.408497	-2.50899	0.0141539	0.44213	-0.593791	0.561501	1.00507	-3.61375	0.00314797	0.143315	-0.0356767	0.972044	1.01753	-4.04155	0.000945736	0.109494	-1.02304	0.308315	0.948459	-0.36956	0.71308	1.0439	0.19602	0.851065	1.03371	0.117754	0.906775	1.01275	-0.313057	0.762243	1.05326
ENSG00000007047	MARK4	57787	-1.24629	0.215107	0.899647	-0.0982353	0.92195	1.00525	-2.11511	0.0354389	0.522991	-0.747425	0.455681	0.998317	-0.127074	0.899204	1.00095	-0.499675	0.624554	0.999978	-0.797844	0.439293	1.11695	0.784298	0.446922	1.03273	-1.22455	0.238468	1.04593	-0.575474	0.566031	0.988255	0.567318	0.572726	1.07811	-1.13781	0.306767	0.958929	0.96992	0.337159	1.17399	NA	NA	NA
ENSG00000007062	PROM1	8842	-1.59355	0.11369	0.808449	-0.41126	0.681798	1.02576	-1.88795	0.0602235	0.630437	-0.757599	0.449578	0.998464	-0.622558	0.535368	1.04645	NA	NA	NA	0.449228	0.660665	1.06562	-0.950753	0.359072	1.01802	0.901689	0.380596	1.05936	-1.20058	0.232242	0.917184	-1.50689	0.137361	1.07256	-2.2356	0.0756314	0.655428	-0.428227	0.670485	1.06143	-0.691285	0.508946	1.05202
ENSG00000007080	CCDC124	115098	-0.039338	0.968687	1.00158	-0.102441	0.91862	1.00485	-1.03121	0.303466	0.916943	-0.725173	0.469189	0.997753	-0.962109	0.33893	1.07103	NA	NA	NA	-0.00259308	0.99797	1.00519	-1.87089	0.0840371	0.794533	0.799688	0.435604	1.06834	-0.475827	0.635049	0.99358	-1.40337	0.16593	1.09627	-1.71596	0.146824	0.806363	-1.44862	0.154227	1.139	1.09565	0.305117	1.0038
ENSG00000007129	CEACAM21	90273	-0.844163	0.400272	0.96807	0.170707	0.864814	1.0083	-0.745397	0.456752	0.957004	-0.856352	0.392823	0.98442	0.090263	0.928307	1.00083	0.250593	0.805529	0.99127	0.297311	0.770927	1.03997	-0.57933	0.572269	1.04044	NA	NA	NA	0.0743684	0.940839	1.00067	-0.47295	0.638055	1.06236	-0.272341	0.796248	1.03678	0.823593	0.41442	1.15353	2.82124	0.022451	0.379318
ENSG00000007168	PAFAH1B1	5048	0.00245599	0.998045	1.00051	0.129349	0.897352	1.0055	1.44569	0.149554	0.796537	0.78682	0.432314	0.992381	-0.722276	0.472257	1.05188	-0.433167	0.671058	0.996477	0.0518669	0.959423	1.0082	NA	NA	NA	-0.504133	0.621039	1.04418	-0.24375	0.807834	0.996364	0.0437174	0.965282	1.00628	1.28171	0.256161	0.919416	0.83548	0.407766	1.16117	0.88479	0.402079	1.03144
ENSG00000007171	NOS2	4843	-0.822768	0.412286	0.970626	0.493643	0.622686	1.0278	0.232365	0.81645	0.996715	1.02522	0.306492	0.967655	0.13586	0.892278	1.00089	-0.189174	0.852493	0.992218	1.16474	0.265052	1.13369	-1.12125	0.281045	0.988764	0.0633351	0.950284	1.00685	-1.46513	0.145459	0.831806	0.0262926	0.979116	1.00363	-0.0507572	0.961167	1.02445	NA	NA	NA	0.134956	0.895981	1.03328
ENSG00000007174	DNAH9	1770	-1.00663	0.316157	0.943936	-2.238	0.0275322	0.552141	-0.496825	0.619761	0.981029	-0.775349	0.439045	0.994547	-1.70824	0.0915179	0.897698	0.0807367	0.936719	0.998376	-0.155389	0.878901	1.02306	-1.84773	0.0858768	0.80013	0.139066	0.891133	1.01109	-0.792061	0.429863	0.976098	-0.14787	0.882967	1.01514	NA	NA	NA	-0.317354	0.752411	1.04269	-0.843472	0.423466	1.03706
ENSG00000007202	KIAA0100	9703	2.15163	0.033447	0.557026	0.990802	0.324273	1.00627	1.60058	0.11077	0.742743	1.76053	0.0798389	0.751505	1.01141	0.31491	1.07213	0.645867	0.528123	1.01011	0.226203	0.824561	1.0317	0.858381	0.406231	1.02857	0.462234	0.650137	1.03592	0.458682	0.647279	0.993584	-0.772838	0.442811	1.11307	-0.972601	0.375421	0.992365	-0.924131	0.360241	1.1745	-0.239536	0.816713	1.04518
ENSG00000007216	SLC13A2	9058	-0.0145327	0.988429	1.00014	0.402993	0.68785	1.02612	0.567999	0.57056	0.972372	0.329567	0.74207	1.00752	0.727325	0.469177	1.05265	-0.780093	0.447472	1.01251	-0.105625	0.917492	1.01643	0.85117	0.41008	1.02884	1.00845	0.328248	1.05396	-0.0272352	0.978317	1.00011	-1.28553	0.203805	1.11945	-0.200195	0.849216	1.03367	-0.504136	0.616572	1.08192	-3.14518e-14	1	1.00916
ENSG00000007237	GAS7	8522	1.44356	0.151491	0.850618	-0.951129	0.343927	1.00775	-0.300116	0.764345	0.99123	2.02593	0.0440939	0.625039	0.475818	0.635517	1.03448	-0.812344	0.429299	1.01471	1.15125	0.270365	1.13584	3.33276	0.00493017	0.235668	0.394033	0.698455	1.0264	1.51329	0.132794	0.809691	0.513172	0.609814	1.0685	NA	NA	NA	0.0491349	0.961025	1.00505	-1.19848	0.269728	0.984475
ENSG00000007255	TRAPPC6A	79090	-2.45417	0.0155687	0.400126	-1.63016	0.106345	0.857627	-1.14249	0.254373	0.889665	-2.11778	0.0354229	0.571635	-1.73162	0.0872446	0.891088	-1.70062	0.109647	0.866301	0.112114	0.912446	1.01764	-0.57329	0.576232	1.03991	-1.33808	0.199577	1.02151	-0.589102	0.556882	0.988759	-0.85214	0.397703	1.11768	-2.57011	0.0500284	0.56477	-1.21122	0.231996	1.16922	NA	NA	NA
ENSG00000007264	MATK	4145	-0.39741	0.691777	0.994978	-3.11874	0.00239778	0.141691	-0.731654	0.465085	0.959752	-2.64632	0.00878147	0.302453	-2.39137	0.0191636	0.513517	0.252899	0.803567	0.991174	-0.512408	0.61696	1.07382	-1.35589	0.198221	0.941962	-2.053	0.0567989	0.844688	-1.71958	0.0880439	0.731125	-1.08044	0.284498	1.1355	0.26841	0.799106	1.03632	-1.21915	0.229002	1.17081	0.765824	0.465774	1.04454
ENSG00000007306	CEACAM7	1087	1.21498	0.226777	0.901373	0.9623	0.338316	1.00767	0.983402	0.326388	0.921266	0.429815	0.667791	1.00235	0.946454	0.346803	1.06843	0.536207	0.599678	1.00595	1.13425	0.277174	1.13235	1.21979	0.244213	0.971803	0.558669	0.584122	1.04843	0.754285	0.452132	0.976482	-1.11171	0.270931	1.1387	1.2243	0.275374	0.932892	-0.823742	0.414337	1.15371	10.014	8.40002e-06	1
ENSG00000007312	CD79B	974	-0.654705	0.513921	0.985588	-2.30063	0.0235768	0.517847	-0.914299	0.361466	0.929214	-1.56211	0.119834	0.834782	-1.42876	0.157015	1.00946	-1.61594	0.12694	0.888579	2.52581	0.0253246	0.503277	-1.45331	0.169848	0.913453	-0.388595	0.702698	1.02553	-1.69207	0.0931862	0.745937	0.953661	0.344282	1.12771	-0.598799	0.575401	1.03412	1.04344	0.302197	1.18058	-0.945823	0.375734	1.02669
ENSG00000007314	SCN4A	6329	-0.245195	0.806728	1.00151	-1.04253	0.299783	1.0032	0.255728	0.798377	0.993933	-0.157919	0.874679	1.00254	-0.93053	0.354932	1.06576	-0.586498	0.566263	1.00456	1.07659	0.301236	1.13114	0.240583	0.813631	1.03311	-0.634984	0.534414	1.05327	-0.902667	0.368481	0.967859	-0.179449	0.858222	1.01602	-0.84424	0.437053	1.0117	-0.242589	0.809402	1.02905	0.555229	0.596027	1.05717
ENSG00000007341	ST7L	54879	-1.25924	0.210408	0.896657	-2.85685	0.00524575	0.225662	-1.05978	0.290296	0.910814	-2.11558	0.0356122	0.57358	-0.672938	0.50295	1.04726	0.221419	0.827752	0.99162	-3.55845	0.0034993	0.152818	0.631479	0.538673	1.04083	-0.880182	0.39179	1.06142	-1.34248	0.181931	0.878439	1.13279	0.262045	1.1386	0.165632	0.874936	1.03042	1.25436	0.216047	1.17029	0.394751	0.704778	1.05546
ENSG00000007350	TKTL1	8277	0.42972	0.668177	0.995956	0.401261	0.68912	1.02617	-0.297625	0.766244	0.990918	0.92868	0.354169	0.978292	0.716197	0.475981	1.0524	0.597649	0.55899	1.00534	-0.273164	0.789018	1.0355	-7.99798	2.24235e-06	0.000639152	NA	NA	NA	0.246473	0.80573	0.996352	0.512728	0.610123	1.06787	-3.11259	0.0264732	0.432813	0.38609	0.70121	1.05158	1.21074	0.260548	0.979398
ENSG00000007372	PAX6	5080	-0.667767	0.505576	0.986278	0.543424	0.588098	1.02891	-0.779951	0.436179	0.951185	0.0841162	0.933048	1.00083	-0.333801	0.739414	1.01866	-1.14897	0.268559	0.98316	-0.298873	0.769761	1.03961	-0.380756	0.709534	1.03469	0.102889	0.919329	1.00821	-0.788132	0.432148	0.973458	-0.776369	0.440741	1.11349	1.65717	0.158385	0.818957	0.243694	0.808551	1.02949	-0.0497614	0.961703	1.0206
ENSG00000007376	RPUSD1	113000	-0.282011	0.778425	0.999144	0.809433	0.420268	1.0234	-0.989612	0.323348	0.920006	-0.184254	0.854	1.00241	0.282498	0.778301	1.00849	-0.993764	0.336099	0.99948	0.401485	0.694585	1.05925	-0.896482	0.386296	1.0248	0.215086	0.832418	1.01297	-0.562365	0.574899	0.98698	0.118196	0.906328	1.00986	-1.13711	0.307035	0.958958	0.109944	0.912932	1.01034	0.220607	0.830924	1.04262
ENSG00000007384	RHBDF1	64285	0.0678763	0.945998	1.00208	-0.550209	0.583454	1.02891	-0.185642	0.85288	0.996611	-0.782313	0.434951	0.992829	0.420542	0.675231	1.02734	-0.372902	0.714438	0.992107	0.739444	0.47278	1.1118	0.939075	0.364814	1.01891	1.33991	0.198995	1.02077	0.23189	0.817012	0.997712	NA	NA	NA	-0.0963997	0.926948	1.0299	NA	NA	NA	-0.245409	0.812318	1.04502
ENSG00000007392	LUC7L	55692	-0.644834	0.520276	0.98754	-0.472697	0.637503	1.02934	-0.7534	0.451939	0.955079	-0.399611	0.689868	1.0042	-0.597754	0.551714	1.04348	-0.377853	0.710833	0.993184	1.13516	0.276804	1.13183	0.298396	0.770117	1.03779	1.86888	0.0800578	0.916283	-0.313899	0.754134	0.994487	NA	NA	NA	-0.529756	0.618951	1.03054	NA	NA	NA	0.288931	0.779979	1.05069
ENSG00000007402	CACNA2D2	9254	1.50404	0.13522	0.837158	1.89891	0.0605794	0.729456	1.51836	0.130223	0.767619	1.97481	0.0496592	0.651314	1.23452	0.220668	1.05179	-0.129152	0.898953	0.998047	1.10621	0.288688	1.13352	-1.73207	0.106904	0.845994	1.41523	0.176169	1.02405	1.19175	0.235672	0.918534	0.510318	0.6118	1.06787	-0.488696	0.642405	1.03478	1.14598	0.257729	1.17182	0.232469	0.822011	1.04397
ENSG00000007516	BAIAP3	8938	2.61424	0.0100984	0.327834	2.33006	0.0218978	0.492034	2.06572	0.0399153	0.546492	0.861275	0.390113	0.983543	1.22341	0.224813	1.05308	0.541828	0.595895	1.00625	1.73868	0.1057	0.935519	2.57683	0.0219441	0.498911	1.60856	0.127264	0.991572	2.61128	0.010152	0.329654	-1.24639	0.217718	1.12343	-0.0625952	0.952514	1.02665	-1.36122	0.180075	1.15652	-0.678149	0.519457	1.05473
ENSG00000007541	PIGQ	9091	1.88266	0.0621881	0.685881	2.3903	0.0187864	0.448201	0.657934	0.511203	0.965111	1.06589	0.287752	0.961866	1.87201	0.064906	0.812525	-2.17347	0.0461715	0.679657	2.40467	0.0318056	0.570249	-0.796242	0.44019	1.03299	2.11715	0.0502647	0.830375	1.35924	0.176579	0.872059	-1.00154	0.320799	1.1253	-0.258865	0.806059	1.037	-1.13139	0.263755	1.17587	-0.572174	0.582921	1.05728
ENSG00000007866	TEAD3	7005	-0.738113	0.461899	0.984698	-0.0412473	0.967184	1.00213	-1.44916	0.148583	0.796201	-1.42177	0.156642	0.883361	-1.22726	0.223369	1.05286	NA	NA	NA	-0.193357	0.849667	1.02839	-1.65426	0.122005	0.860633	-0.560861	0.582663	1.04849	-0.50223	0.616411	0.994111	-0.702056	0.485501	1.10511	-1.83788	0.125489	0.77685	NA	NA	NA	-0.657594	0.529262	1.05726
ENSG00000007908	SELE	6401	1.20441	0.230819	0.904273	2.18956	0.0309795	0.580604	1.62374	0.105729	0.734331	0.226933	0.820707	1.00626	1.45024	0.150949	1.00312	-0.108257	0.915226	1.00006	1.13837	0.27551	1.13219	-2.30532	0.0382792	0.613105	1.93113	0.0713804	0.889651	1.10042	0.273317	0.942047	-0.00128088	0.998982	1.00099	NA	NA	NA	0.0961068	0.923853	1.00859	1.22586	0.259888	0.979248
ENSG00000007923	DNAJC11	55735	-1.12166	0.264266	0.92324	-0.345468	0.730498	1.02302	-2.03445	0.0429923	0.56541	-1.1575	0.248441	0.950977	-1.18041	0.241379	1.06398	-1.45356	0.166671	0.932382	0.021466	0.9832	1.00661	-0.00597702	0.995322	1.01289	-0.045935	0.963931	1.00407	-2.01082	0.0465493	0.610085	-0.958405	0.341906	1.12712	-0.105088	0.920391	1.0308	-1.17442	0.246269	1.17245	NA	NA	NA
ENSG00000007933	FMO3	2328	-1.14151	0.255951	0.919856	-1.18498	0.238949	0.99045	-1.01529	0.310977	0.918663	-0.32862	0.742785	1.00775	-1.20496	0.231816	1.05927	-1.5397	0.144461	0.901962	-0.921624	0.373513	1.13315	-0.255731	0.80216	1.03451	0.688853	0.500784	1.06424	-1.27808	0.203646	0.895549	0.943702	0.349305	1.12839	NA	NA	NA	1.23737	0.222228	1.16999	0.0991454	0.923802	1.02686
ENSG00000007944	MYLIP	29116	0.766897	0.444662	0.979679	-0.301817	0.763445	1.01791	1.67096	0.0960176	0.714498	1.66491	0.0974894	0.78776	0.752322	0.454093	1.05373	-0.0947462	0.925771	0.999211	-1.19734	0.252552	1.12658	1.80651	0.0940317	0.823286	0.29106	0.774745	1.0169	0.218784	0.827184	0.997482	0.153891	0.87824	1.0152	0.411464	0.697776	1.03069	0.207576	0.836476	1.02384	-0.932075	0.382321	1.02906
ENSG00000007952	NOX1	27035	-0.0176676	0.985934	1.00151	0.118358	0.906031	1.00539	0.826662	0.409239	0.942868	0.601927	0.547901	0.997435	0.266015	0.790921	1.00629	-0.0130929	0.989726	0.999905	0.0149182	0.988324	1.00653	0.271469	0.790294	1.03596	0.969772	0.346593	1.05598	-0.048015	0.961783	1.00046	1.16575	0.248571	1.13031	-16.5389	1.47541e-05	0.00312891	0.938568	0.352855	1.17152	-0.17666	0.864778	1.03983
ENSG00000007968	E2F2	1870	-1.14007	0.256546	0.920007	0.70483	0.482623	1.03113	-1.35509	0.176648	0.821468	-1.35162	0.178015	0.897614	0.722603	0.472058	1.05186	-0.0922418	0.927727	0.999127	0.327759	0.748312	1.04164	NA	NA	NA	-1.39969	0.180696	1.0236	-1.29341	0.198312	0.89235	-0.0341913	0.972844	1.0045	0.488958	0.645564	1.03437	-0.0857788	0.932015	1.00908	-1.04173	0.332174	1.01111
ENSG00000008018	PSMB1	5689	-0.13677	0.891444	1.00061	0.533379	0.595004	1.02831	0.903043	0.367397	0.930405	-0.240811	0.809947	1.00625	-0.141307	0.887988	1.00164	-0.205823	0.839696	0.991818	0.30915	0.762107	1.04138	-0.303107	0.766604	1.03723	-0.562238	0.581292	1.04913	0.681129	0.497081	0.984118	-0.0671169	0.946723	1.00636	0.106925	0.919006	1.03057	0.682318	0.498459	1.13268	0.425802	0.683038	1.05458
ENSG00000008056	SYN1	6853	-0.541206	0.589378	0.992768	0.229934	0.818632	1.01134	-0.416129	0.677683	0.982785	0.699113	0.48529	0.998615	0.64061	0.52363	1.04758	0.777487	0.448961	1.01184	NA	NA	NA	0.560856	0.584434	1.03935	0.914702	0.37314	1.05966	-0.366009	0.714993	0.994186	0.431452	0.667767	1.05295	1.56904	0.167688	0.829775	0.312515	0.756062	1.04144	NA	NA	NA
ENSG00000008083	JARID2	3720	1.9442	0.0542316	0.650701	1.77347	0.0793215	0.782146	1.80831	0.0717944	0.668851	0.574145	0.566512	0.99955	2.43163	0.0172945	0.487863	1.83181	0.0869101	0.819859	1.15426	0.269171	1.13459	-2.37409	0.0324377	0.581235	0.53571	0.599528	1.04475	1.95222	0.0532031	0.640823	-0.826985	0.411694	1.11852	-3.79919	0.00897626	0.265973	-0.827003	0.412505	1.15522	-0.149851	0.884591	1.03603
ENSG00000008086	CDKL5	6792	-0.497309	0.619888	0.994281	-0.123458	0.902003	1.0061	-0.799824	0.424594	0.948243	-0.898518	0.369984	0.982734	-2.21806	0.0294226	0.624082	-0.739502	0.471018	1.0107	NA	NA	NA	-0.101391	0.920678	1.02711	-3.23602	0.00517089	0.326302	-0.954799	0.341567	0.959176	-0.0113028	0.991021	1.0012	1.76037	0.128829	0.781236	-0.566675	0.57369	1.10289	NA	NA	NA
ENSG00000008118	CAMK1G	57172	-0.760273	0.448595	0.980691	-0.766393	0.445323	1.03046	0.215228	0.82977	0.996202	-0.705772	0.481147	0.998223	-1.20274	0.232669	1.06053	0.493533	0.628784	0.999582	0.559922	0.585052	1.08339	-0.938589	0.365054	1.01884	-0.373185	0.713909	1.02408	-0.480475	0.63175	0.993645	0.981717	0.330388	1.12524	0.19467	0.853314	1.03264	0.932294	0.356052	1.17263	0.351718	0.7354	1.05261
ENSG00000008130	NADK	65220	0.145909	0.88424	1.00042	-0.317026	0.751912	1.02022	-0.698421	0.485582	0.964455	-0.788878	0.431113	0.993179	-0.304539	0.761518	1.01245	-0.380475	0.708927	0.993819	-0.0862717	0.932565	1.01307	-0.115211	0.910038	1.02851	0.217532	0.830543	1.0128	-0.584325	0.560081	0.989482	0.116608	0.907581	1.00977	-0.154301	0.883407	1.03107	0.469316	0.641061	1.07162	NA	NA	NA
ENSG00000008196	TFAP2B	7021	0.965882	0.336062	0.952481	0.894784	0.373141	1.00961	1.34535	0.179767	0.826068	0.902067	0.368101	0.984792	1.19078	0.237308	1.06586	1.07719	0.298416	0.990573	0.860011	0.405364	1.1256	0.62456	0.543066	1.0407	1.04407	0.31197	1.05057	1.16424	0.2466	0.926656	0.514482	0.608904	1.06926	-2.12019e-15	1	1.00624	0.533473	0.596274	1.09209	1.04109	0.332449	1.01065
ENSG00000008197	TFAP2D	83741	-0.926596	0.356012	0.955061	0.320883	0.748997	1.02144	-0.622792	0.534005	0.968679	-0.339426	0.734643	1.00736	0.118549	0.905934	1.00085	0	1	1	-0.330794	0.746071	1.04279	-0.555905	0.587717	1.03955	0.0174448	0.986297	1.00182	-0.934912	0.35168	0.961163	0	1	1	-0.0252923	0.980642	1.02023	0	1	1	1.22848	0.258962	0.978874
ENSG00000008226	DLEC1	9940	-0.083863	0.933306	1.00066	-0.214317	0.830754	1.00853	0.370532	0.711309	0.988482	0.27237	0.785617	1.00609	-0.32267	0.747798	1.0162	NA	NA	NA	-1.27191	0.225688	1.10473	-0.033897	0.973474	1.01778	NA	NA	NA	-0.360226	0.719301	0.994449	0.477825	0.634602	1.06317	1.22608	0.266101	0.927293	0.617645	0.539855	1.11258	-0.829548	0.434168	1.03909
ENSG00000008256	CYTH3	9265	-0.0492924	0.960769	1.00211	-0.777174	0.438967	1.0288	-0.65326	0.514206	0.965316	-1.67134	0.0962116	0.783512	-1.07444	0.285897	1.06782	-0.106214	0.91682	0.999877	1.71502	0.110065	0.955333	-0.185675	0.855565	1.03035	-2.09404	0.052535	0.837274	-0.681107	0.497094	0.984028	-1.33144	0.188343	1.1091	0.124731	0.905596	1.02921	-1.62422	0.111163	1.09462	0.297967	0.77332	1.052
ENSG00000008277	ADAM22	53616	0.935424	0.351464	0.953925	0.0292109	0.976757	1.0021	1.20794	0.228246	0.868211	1.16343	0.246035	0.947425	-0.887909	0.377285	1.06266	1.45629	0.165926	0.932817	0.340885	0.738636	1.04466	-2.80674	0.0148371	0.410742	0.676019	0.508683	1.06392	0.50304	0.615843	0.993869	0.408164	0.684683	1.04949	1.02986	0.350291	0.983187	0.409936	0.683756	1.05739	NA	NA	NA
ENSG00000008282	SYPL1	6856	0.273811	0.784705	0.999807	0.38821	0.69872	1.02757	-0.596349	0.551497	0.972174	1.30936	0.191907	0.913505	2.16534	0.0333788	0.656767	0.821666	0.424135	1.01504	3.04041	0.00947313	0.287517	-0.604858	0.555684	1.04103	-0.184087	0.856258	1.00962	0.204719	0.838133	0.995623	0.120672	0.904375	1.01015	NA	NA	NA	-0.304514	0.76211	1.03947	0.998851	0.351136	1.02198
ENSG00000008283	CYB561	1534	-2.45573	0.0155047	0.399713	-1.36504	0.175431	0.947637	-2.36582	0.0187761	0.398866	-1.92126	0.0561133	0.680297	-1.36172	0.177156	1.0278	1.39508	0.183307	0.934612	-1.33036	0.206266	1.08067	0.603964	0.556261	1.04084	-0.188906	0.852542	1.0106	-2.30751	0.0227117	0.479507	0.765086	0.447377	1.11383	-0.0430028	0.967095	1.02254	1.10266	0.275908	1.18036	0.947893	0.37475	1.02677
ENSG00000008294	SPAG9	9043	0.896553	0.371768	0.960654	0.437425	0.662786	1.02702	1.27881	0.202182	0.847134	1.39985	0.163098	0.89055	0.567267	0.572141	1.04241	-0.923297	0.370467	1.00809	0.0901439	0.929547	1.01334	1.97863	0.0694432	0.748508	0.163505	0.872168	1.0101	0.636047	0.525937	0.986273	1.892	0.0635739	0.90015	1.6648	0.156835	0.819216	1.79921	0.0785468	0.996591	-0.078149	0.939629	1.02426
ENSG00000008300	CELSR3	1951	-1.34863	0.180016	0.870498	-1.72843	0.087127	0.806885	-1.10292	0.271153	0.896104	-1.332	0.18437	0.906887	-2.52203	0.0136784	0.434642	-1.39637	0.182926	0.934609	-0.688395	0.503304	1.10802	0.936038	0.366317	1.01849	-0.233509	0.818327	1.01379	-1.59445	0.113423	0.787582	-2.59089	0.0121347	0.433393	0.475904	0.65421	1.0336	-2.68737	0.00999078	0.382154	-0.146523	0.887639	1.0344
ENSG00000008311	AASS	10157	0.918437	0.360248	0.956259	0.609372	0.543717	1.03336	0.73803	0.461208	0.958155	0.0503642	0.959882	1.00127	0.124357	0.901348	1.00112	-0.931324	0.366434	1.01075	0.541585	0.597265	1.08297	-0.272436	0.789566	1.03624	0.661243	0.517866	1.06002	0.883968	0.378452	0.967058	-0.163284	0.870873	1.01546	0.71479	0.506714	1.02622	-0.810835	0.421636	1.15098	1.55882	0.163	0.888063
ENSG00000008323	PLEKHG6	55200	-1.74598	0.0833954	0.743107	-1.32014	0.189928	0.956843	-2.63248	0.00901951	0.289806	-2.12964	0.0344174	0.566935	0.453516	0.65142	1.0327	-0.960073	0.35224	1.00586	NA	NA	NA	-0.796582	0.439999	1.03349	NA	NA	NA	-1.68269	0.0949928	0.750303	-0.20842	0.835644	1.02196	-2.13687	0.0856554	0.679612	0.126042	0.900248	1.01507	-4.94732	0.00112467	0.0496286
ENSG00000008324	SS18L2	51188	0.0912051	0.927483	1.00086	0.585911	0.55931	1.03193	-0.576394	0.564882	0.973037	-0.470759	0.638324	1.00017	0.704024	0.483488	1.0501	NA	NA	NA	-0.25852	0.800054	1.03439	1.09263	0.293004	0.992063	0.343751	0.735509	1.02088	0.620546	0.536056	0.988009	-0.20002	0.842177	1.02093	NA	NA	NA	-1.55907	0.125834	1.11053	NA	NA	NA
ENSG00000008382	MPND	84954	0.049309	0.960756	1.00216	0.619613	0.53698	1.03297	-0.737481	0.461541	0.95825	-1.70311	0.0900938	0.770977	0.551866	0.582598	1.04122	-0.587193	0.565808	1.00436	0.542371	0.596739	1.08273	-1.23601	0.238322	0.967113	-0.32286	0.750982	1.01894	0.258752	0.796262	0.997454	-2.00251	0.0499947	0.832148	-0.744419	0.490108	1.02402	-1.86967	0.0679029	0.960139	0.256769	0.803837	1.04729
ENSG00000008394	MGST1	4257	0.980883	0.328641	0.950865	0.629323	0.530632	1.03527	1.09615	0.274097	0.897476	1.43396	0.153138	0.879675	0.389971	0.697608	1.0221	0.211866	0.835063	0.991511	-0.250505	0.806112	1.03502	-0.434617	0.670967	1.03826	1.80255	0.090327	0.944322	0.61985	0.536512	0.987647	2.37238	0.0210717	0.567938	-0.172161	0.870062	1.02892	1.58455	0.11992	1.10207	-1.07502	0.313716	1.00216
ENSG00000008405	CRY1	1407	-1.20217	0.231685	0.905747	-0.695635	0.488338	1.03048	-0.947809	0.344168	0.924807	-1.35547	0.176788	0.896033	-0.333307	0.739786	1.01849	NA	NA	NA	0.0508411	0.960225	1.00821	NA	NA	NA	0.775282	0.448824	1.06768	-0.746518	0.456791	0.977044	-0.590049	0.55749	1.08428	1.07337	0.332153	0.9737	-0.388713	0.699282	1.05234	NA	NA	NA
ENSG00000008438	PGLYRP1	8993	-4.90698	2.96733e-06	0.000667811	-3.30847	0.00132148	0.0945829	-2.8675	0.00450057	0.191948	-2.79073	0.00576549	0.239081	-2.87607	0.00517421	0.24949	-1.48456	0.15837	0.921999	-1.18562	0.256992	1.12868	1.14862	0.271407	0.982479	-3.98176	0.00107239	0.122139	-3.53546	0.000576136	0.0518772	0.551512	0.583438	1.07615	0.527807	0.620208	1.03113	0.455877	0.650623	1.06811	-5.06098	0.000680139	0.0337905
ENSG00000008441	NFIX	4784	-0.940409	0.348913	0.952589	-0.572765	0.568143	1.03194	-1.2155	0.225354	0.866698	0.448729	0.65411	1.0012	-1.25362	0.213678	1.04706	0.586742	0.566104	1.00452	-0.589597	0.565567	1.09172	-0.197467	0.846516	1.03147	0.317928	0.754652	1.01878	-1.34856	0.179976	0.876107	0.119432	0.905353	1.01004	1.30788	0.238785	0.9052	-0.00944829	0.992502	1.00157	-1.34283	0.216178	0.948926
ENSG00000008513	ST3GAL1	6482	1.08782	0.278873	0.931106	1.68988	0.0942956	0.820639	-0.834039	0.405078	0.940558	-2.48525	0.0137622	0.391496	1.76428	0.081551	0.87666	0.468703	0.646021	0.999593	0.72467	0.481494	1.11294	1.19797	0.252315	0.977015	-2.01764	0.060723	0.86013	0.910243	0.364489	0.965748	-1.22121	0.227034	1.12626	-0.0242951	0.981557	1.02011	-2.76317	0.00820353	0.344239	0.534666	0.609436	1.05565
ENSG00000008516	MMP25	64386	-1.56907	0.119288	0.813522	-1.04627	0.298063	1.00351	-0.93509	0.35067	0.926601	-0.027951	0.977729	1.00171	-0.209273	0.834774	1.00293	-0.0212123	0.983356	1.00054	-0.256568	0.801528	1.03457	0.62753	0.541178	1.04097	-1.25103	0.228909	1.03981	-1.7039	0.0909453	0.73973	-0.344276	0.731905	1.03964	0.687851	0.517241	1.03011	-0.968559	0.33783	1.17239	-0.172666	0.867202	1.03949
ENSG00000008517	IL32	9235	-1.20881	0.229132	0.90148	-0.781397	0.436492	1.0272	-0.677138	0.498962	0.965838	-0.390651	0.696469	1.00599	-0.875298	0.384066	1.05963	-0.532677	0.60206	1.00559	-0.729006	0.478927	1.11217	-0.351018	0.731198	1.03653	-1.59624	0.129994	0.99242	-0.624881	0.533216	0.987143	0.448696	0.655352	1.05638	0.690398	0.515748	1.02976	-1.23436	0.223336	1.16988	0.732927	0.484522	1.04884
ENSG00000008710	PKD1	101930075	-0.517286	0.605917	0.992812	0.727758	0.468533	1.03197	-0.978547	0.328777	0.919913	-1.23686	0.217581	0.932649	0.495526	0.621605	1.03853	-0.924098	0.370063	1.0083	2.22417	0.044476	0.672012	-0.334822	0.742723	1.03654	0.650527	0.524584	1.05633	-0.00815632	0.993506	1.00071	-1.89446	0.0632416	0.89864	-0.19587	0.852424	1.03308	-1.53617	0.131348	1.11678	-0.140481	0.891753	1.03419
ENSG00000008735	MAPK8IP2	23542	0.0979567	0.922132	1.00008	0.670973	0.503849	1.03353	0.412316	0.680471	0.983834	0.609006	0.543208	0.995962	0.248108	0.804695	1.00425	-0.411225	0.686722	0.996146	0.486954	0.634399	1.07216	0.178813	0.860841	1.03057	0.370698	0.715725	1.02458	0.055315	0.955978	1.00029	NA	NA	NA	0.730672	0.497765	1.02501	0.72394	0.472768	1.14411	1.4655	0.180951	0.911425
ENSG00000008838	MED24	102466757	-0.658836	0.511274	0.985732	-0.376351	0.707486	1.02538	-1.11455	0.266143	0.894617	-1.66042	0.0983887	0.789287	-1.5971	0.114236	0.932958	-3.17611	0.00626269	0.291106	0.071213	0.944312	1.01186	1.00429	0.333568	1.00909	-0.480504	0.637373	1.04055	-2.09827	0.0379444	0.572016	0.244164	0.80798	1.0261	0.647462	0.545882	1.02982	0.129398	0.897607	1.01459	-0.433371	0.677786	1.05623
ENSG00000008853	RHOBTB2	23221	1.98041	0.0499649	0.636174	1.60262	0.112304	0.869376	0.8403	0.401566	0.93894	0.82385	0.411001	0.987374	1.59682	0.114299	0.933007	-0.0125844	0.990125	1.0001	1.84615	0.0877581	0.880805	-1.07826	0.300517	0.9956	0.767777	0.453802	1.06936	1.51751	0.131724	0.80969	NA	NA	NA	-1.79579	0.132474	0.786001	-0.53029	0.598462	1.09109	NA	NA	NA
ENSG00000008869	HEATR5B	54497	-0.968448	0.334785	0.952753	0.472308	0.637779	1.02909	-0.67069	0.503055	0.964579	0.921316	0.35799	0.978311	0.37941	0.705401	1.02116	0.0714456	0.943987	0.999185	NA	NA	NA	0.694856	0.498516	1.03565	-2.12115	0.0498812	0.827945	-1.19845	0.233066	0.918044	0.916354	0.363342	1.12798	NA	NA	NA	1.18418	0.242426	1.17171	NA	NA	NA
ENSG00000008952	SEC62	7095	1.18039	0.240198	0.912469	0.205327	0.837752	1.0084	0.437013	0.66249	0.981232	0.648785	0.517218	0.995615	0.921488	0.359601	1.06209	1.33806	0.200808	0.952642	-2.6845	0.0187395	0.429376	-2.03672	0.0625757	0.722012	-0.589404	0.563821	1.04839	0.601715	0.54848	0.987525	-0.0636755	0.949451	1.00611	-0.266828	0.798536	1.03648	0.886576	0.379919	1.16704	0.00599558	0.995384	1.01525
ENSG00000008988	RPS20	26795	-1.735	0.0853297	0.750306	-1.27556	0.205188	0.974582	-0.993271	0.321566	0.919484	-0.928538	0.354242	0.978008	0.0707514	0.943774	1.00034	1.11519	0.282318	0.986006	-0.990378	0.340066	1.1369	1.35393	0.198828	0.943098	0.204905	0.84023	1.01219	0.256477	0.798014	0.997548	0.290173	0.772737	1.03245	0.676673	0.528647	1.02921	0.314176	0.754808	1.04202	2.43976	0.0447749	0.54657
ENSG00000009307	CSDE1	7812	-0.383371	0.702128	0.997632	-0.689219	0.492348	1.02991	-0.306995	0.75911	0.992078	0.161561	0.871814	1.00318	-0.833925	0.406838	1.06021	-0.399315	0.695289	0.994958	0.737108	0.474151	1.11202	0.797224	0.43964	1.03359	0.38604	0.704552	1.02621	-0.101762	0.919113	0.999581	0.215119	0.830442	1.0225	0.00661095	0.994981	1.01627	0.0441489	0.964977	1.005	0.15519	0.880516	1.03561
ENSG00000009335	UBE3C	9690	-0.955702	0.34116	0.953302	-0.494099	0.622365	1.0283	-0.707015	0.480235	0.963705	-0.750356	0.453918	0.998259	-0.405631	0.68611	1.02657	-0.42332	0.678069	0.996344	NA	NA	NA	1.36387	0.19576	0.944259	-0.136255	0.893319	1.01062	-0.950266	0.343856	0.958814	-0.321463	0.749036	1.03544	2.79275	0.0314633	0.47179	0.532423	0.596996	1.09136	NA	NA	NA
ENSG00000009413	REV3L	5980	0.282172	0.778302	0.999062	-0.0372358	0.970374	1.00199	0.0038221	0.996954	1.00007	-0.815909	0.415518	0.989669	0.0757075	0.939843	1.00008	NA	NA	NA	-0.347568	0.733727	1.04611	1.66121	0.120584	0.859673	0.438374	0.666976	1.03268	-0.693377	0.489391	0.98161	0.0669569	0.94685	1.00623	1.57256	0.176628	0.844186	0.0114952	0.990878	1.00169	1.1557	0.281152	0.988345
ENSG00000009709	PAX7	5081	-0.73238	0.465376	0.985176	-0.304023	0.761768	1.01837	-0.0286253	0.977187	0.998258	-0.443115	0.658159	1.00069	-0.191361	0.848733	1.00356	0.579456	0.570882	1.00489	1.00038	0.335384	1.13818	0.287248	0.77845	1.03695	0.496022	0.626624	1.03997	-0.873942	0.383867	0.968857	0.249878	0.80358	1.02854	0.000739059	0.999434	1.01628	0.290277	0.772909	1.03855	NA	NA	NA
ENSG00000009724	MASP2	10747	0.443269	0.658376	0.997144	1.61647	0.109274	0.865283	0.525835	0.599482	0.979422	-0.133953	0.893574	1.00167	1.27265	0.206875	1.04617	0.305763	0.763987	0.990877	NA	NA	NA	0.694895	0.498493	1.03575	NA	NA	NA	0.817681	0.415133	0.973299	0.615189	0.540878	1.08838	-7.07326	0.000400203	0.0393445	0.711083	0.480623	1.14321	-0.814164	0.439111	1.03781
ENSG00000009765	IYD	389434	-0.8317	0.407244	0.96903	0.240577	0.810396	1.01185	-0.741293	0.459232	0.957627	-0.460002	0.646012	1.00074	0.36395	0.716868	1.01961	-0.151132	0.881886	0.995448	-0.894682	0.387222	1.12901	-0.154003	0.879972	1.03079	0.472959	0.64263	1.0386	-1.18992	0.236388	0.918319	0.299825	0.765401	1.0327	-0.757636	0.477359	1.02272	-0.0791651	0.937245	1.00788	NA	NA	NA
ENSG00000009780	FAM76A	199870	-1.0282	0.305941	0.939715	-0.654383	0.51443	1.03428	-1.28961	0.198413	0.843419	-0.902496	0.367874	0.984501	-0.441291	0.660208	1.03077	0.535512	0.600146	1.0057	-0.796754	0.439903	1.11647	-1.88139	0.0825017	0.788737	NA	NA	NA	-0.478805	0.632934	0.993443	-0.815518	0.41817	1.11837	-2.75406	0.0401166	0.524697	0.171402	0.864659	1.01839	0.958456	0.365899	1.02203
ENSG00000009790	TRAF3IP3	80342	0.57267	0.567949	0.993552	0.419158	0.676037	1.02733	1.49807	0.135413	0.775463	0.678241	0.498399	0.997397	0.678235	0.499605	1.04765	0.870638	0.397672	1.01466	-0.533598	0.602624	1.08032	-0.658996	0.521401	1.03902	-0.764488	0.455704	1.07006	1.4255	0.156565	0.845951	-0.0382988	0.969583	1.00511	-0.264271	0.802118	1.03696	0.298754	0.766474	1.0395	-0.355229	0.731602	1.05365
ENSG00000009830	POMT2	29954	1.25837	0.21072	0.896612	0.672079	0.503148	1.03286	1.62768	0.104889	0.733083	1.06297	0.28907	0.962411	1.35946	0.17787	1.0262	0.0563974	0.95577	1.00016	0.865878	0.402255	1.12368	0.368903	0.718139	1.03614	NA	NA	NA	1.24512	0.215475	0.905037	0.108728	0.9138	1.00992	0.843199	0.437583	1.01183	-0.47616	0.636214	1.07355	-0.551055	0.598735	1.05551
ENSG00000009844	VTA1	51534	-2.4548	0.0155425	0.40007	0.330723	0.741574	1.02274	-2.08144	0.0384411	0.540053	-0.342334	0.732457	1.00743	0.564546	0.573982	1.04324	2.09826	0.0532289	0.71628	-1.01946	0.32658	1.13315	-1.15222	0.268527	0.980818	0.575624	0.572877	1.04812	0.318188	0.750886	0.994297	-0.604534	0.547888	1.0867	1.58104	0.174709	0.842611	-0.722083	0.473899	1.14542	-4.70688	0.00219083	0.0823532
ENSG00000009950	MLXIPL	51085	0.54484	0.586883	0.992279	-0.531383	0.596381	1.02834	0.262681	0.793019	0.99312	1.17935	0.239654	0.946914	0.6713	0.503988	1.04653	0.547132	0.592336	1.00577	1.45133	0.170389	1.04201	-0.51522	0.615048	1.03917	0.446314	0.661352	1.03299	-0.0113414	0.99097	1.00046	0.316886	0.752488	1.03447	0.132484	0.899768	1.03096	0.249073	0.804413	1.02995	-0.967384	0.365579	1.02214
ENSG00000009954	BAZ1B	9031	0.524767	0.600722	0.992207	-0.606218	0.545801	1.03118	0.288227	0.773418	0.992041	-0.595223	0.552364	0.998039	0.0279771	0.977751	1.00136	-0.589542	0.564273	1.00369	-0.336046	0.742198	1.04324	1.0548	0.310725	0.997222	0.755649	0.46084	1.0678	0.411222	0.681632	0.992103	-0.691269	0.492202	1.10116	0.989205	0.367986	0.988196	-0.841452	0.404448	1.16235	-0.436963	0.6753	1.05652
ENSG00000010017	RANBP9	10048	0.845652	0.399444	0.968741	0.481764	0.63107	1.02866	1.32697	0.185765	0.832747	0.569024	0.569975	0.998999	0.0594423	0.95275	1.00046	-0.166689	0.869841	0.994268	-0.145909	0.886231	1.02093	0.528388	0.606134	1.0387	0.124373	0.902569	1.00951	0.888478	0.376032	0.967404	-1.26375	0.211464	1.12318	0.643271	0.548384	1.03074	-1.03618	0.305534	1.17736	1.00787	0.343025	1.01543
ENSG00000010030	ETV7	51513	0.412516	0.680703	0.994773	0.509407	0.611636	1.02983	1.21202	0.226681	0.868598	1.06841	0.286618	0.961546	0.397555	0.69203	1.02488	0.327521	0.7478	0.992062	1.07537	0.301763	1.13159	0.809362	0.432872	1.03459	0.849616	0.408072	1.06337	0.576425	0.56539	0.98869	-0.73268	0.466756	1.10656	0.0533026	0.959221	1.02517	NA	NA	NA	0.700784	0.503307	1.0503
ENSG00000010165	METTL13	51603	-2.33668	0.021128	0.458159	-2.28189	0.0247044	0.523904	-2.00373	0.0462092	0.578951	-2.37618	0.0184325	0.449883	-2.33806	0.0219152	0.546627	-0.715452	0.485318	1.01248	-0.857935	0.406468	1.12575	-1.71217	0.110601	0.853318	-0.229301	0.82154	1.01285	-0.196508	0.84454	0.995778	-1.1503	0.254822	1.13287	NA	NA	NA	-1.22752	0.225872	1.17252	NA	NA	NA
ENSG00000010219	DYRK4	8798	-0.633029	0.527929	0.989659	0.823234	0.412416	1.01907	-1.27526	0.203434	0.847267	-1.12965	0.25997	0.953301	1.00846	0.316314	1.07075	NA	NA	NA	0.202314	0.842803	1.02929	0.449747	0.660301	1.03952	-1.36275	0.191834	1.02455	-0.695455	0.488093	0.980897	-1.46134	0.149412	1.0828	0.91796	0.400753	1.00121	-1.15959	0.252201	1.17307	-0.683287	0.513724	1.05515
ENSG00000010244	ZNF207	7756	-0.0627594	0.950063	1.00237	-0.120421	0.904401	1.0058	-0.140653	0.88826	0.997551	-0.535759	0.592717	0.999656	-0.332576	0.740335	1.01841	0.5091	0.618089	1.0016	0.106224	0.917027	1.01632	1.03126	0.321225	0.999654	0.900748	0.381081	1.05924	0.0913867	0.927335	1.00088	-0.499066	0.619654	1.06581	1.35007	0.225695	0.898724	-0.608802	0.545651	1.11129	-0.150276	0.884785	1.03609
ENSG00000010256	UQCRC1	7384	0.289957	0.772354	0.999595	0.51194	0.609869	1.03083	-0.201414	0.840543	0.997076	-1.16496	0.245416	0.947888	0.0839405	0.933316	1.00064	0.984032	0.340707	1.00026	-0.254895	0.802792	1.03524	0.347598	0.733705	1.03693	-1.79318	0.091867	0.94839	0.785727	0.433551	0.972803	-1.36558	0.177435	1.10924	1.0206	0.354261	0.984648	-1.15102	0.255671	1.17412	1.62866	0.147408	0.862651
ENSG00000010270	STARD3NL	83930	-1.04247	0.299306	0.936435	0.333132	0.739761	1.02228	-1.62841	0.104734	0.732609	-1.58585	0.114345	0.824807	0.553464	0.581509	1.04185	0.72151	0.481692	1.01107	-0.308281	0.762753	1.04125	-0.337034	0.741471	1.03705	NA	NA	NA	1.17862	0.240844	0.924843	-0.561304	0.576791	1.07824	-1.68466	0.15287	0.812805	-0.725254	0.47197	1.14324	3.92236	0.00440377	0.13399
ENSG00000010278	CD9	928	0.480595	0.631687	0.996034	1.45498	0.148936	0.924517	-1.00323	0.316749	0.919587	-1.8401	0.0672285	0.711104	1.76624	0.0812185	0.877636	-0.336849	0.740897	0.991925	NA	NA	NA	0.00618442	0.995159	1.01306	-1.21731	0.241137	1.0452	0.577529	0.564646	0.988531	-1.74078	0.087118	0.978634	-0.720127	0.503694	1.02429	-1.98347	0.0533021	0.889397	-1.77231	0.114283	0.794832
ENSG00000010282	HHATL	57467	0.283192	0.777521	0.999602	0.533879	0.594659	1.02825	0.344911	0.73046	0.990176	0.126803	0.899223	1.00187	0.124265	0.901421	1.00106	NA	NA	NA	0.213122	0.834538	1.03021	-0.0392445	0.96925	1.01869	0.024962	0.980394	1.00243	0.807192	0.421127	0.974189	0.45208	0.652927	1.05696	NA	NA	NA	-0.0346647	0.972497	1.00463	NA	NA	NA
ENSG00000010292	NCAPD2	9918	-1.15779	0.249267	0.918022	-0.116646	0.907385	1.00561	-2.02211	0.0442608	0.571279	-0.344254	0.731015	1.00786	-0.33043	0.74195	1.01801	-1.00536	0.330668	0.99844	NA	NA	NA	-0.308969	0.762241	1.03772	NA	NA	NA	-1.8051	0.0735252	0.693535	0.205378	0.838009	1.02069	-2.1602	0.0831661	0.675014	0.989902	0.327401	1.17442	-0.648716	0.534696	1.05712
ENSG00000010295	IFFO1	25900	0.176374	0.8603	0.998497	-1.23468	0.219962	0.985022	0.527716	0.598178	0.978634	0.623986	0.533344	0.995393	-1.36816	0.175141	1.02616	0.109786	0.914034	0.999874	NA	NA	NA	0.204489	0.841138	1.03112	NA	NA	NA	0.165387	0.868913	0.997612	1.03562	0.304754	1.12815	1.43991	0.209437	0.887807	0.954219	0.344961	1.17257	0.78079	0.457405	1.04423
ENSG00000010310	GIPR	2696	-0.546999	0.585404	0.992599	-0.656294	0.513205	1.0347	-1.49311	0.136706	0.777528	-0.185755	0.852825	1.00286	0.0216711	0.982765	1.00124	1.88192	0.0793956	0.800202	1.07016	0.304013	1.13423	0.73073	0.477908	1.03678	1.30227	0.211261	1.03084	-2.04841	0.0426649	0.591275	-0.422125	0.674522	1.05235	-0.291278	0.782535	1.03693	0.714179	0.478725	1.14465	-0.474913	0.646162	1.05763
ENSG00000010318	PHF7	51533	-0.625019	0.533155	0.990094	-0.251789	0.801742	1.01308	0.2097	0.834077	0.996923	-0.134305	0.893296	1.0019	-0.395675	0.693411	1.02428	0.593087	0.561959	1.00491	-0.627601	0.541133	1.10164	0.942588	0.363079	1.0185	2.3721	0.0305677	0.704315	-0.157065	0.875453	0.998241	0.0926531	0.926504	1.0087	-0.495259	0.641412	1.03486	-0.102992	0.918417	1.00981	0.0721365	0.944264	1.02334
ENSG00000010319	SEMA3G	56920	0.435467	0.664013	0.996797	0.241324	0.809819	1.01182	1.20758	0.228382	0.867935	1.23134	0.219633	0.934241	-1.07599	0.285208	1.06813	0.670099	0.51298	1.01242	-1.23973	0.236989	1.11877	-0.0202947	0.984116	1.01634	-0.21993	0.828707	1.01259	0.736322	0.462948	0.979151	1.04138	0.302096	1.12748	0.582808	0.585316	1.03097	1.32462	0.19184	1.15983	-0.929826	0.379664	1.02814
ENSG00000010322	NISCH	11188	0.540266	0.590023	0.992249	1.5453	0.125565	0.897547	1.68097	0.0940537	0.713251	2.62421	0.00935196	0.313676	1.1441	0.256038	1.0676	1.26532	0.225059	0.965426	1.54422	0.146521	1.01906	1.38522	0.189294	0.93655	1.29713	0.212979	1.03132	0.973891	0.332038	0.957929	2.31769	0.0240789	0.614667	1.07343	0.33213	0.973825	2.80127	0.00742138	0.326373	0.181506	0.860485	1.04039
ENSG00000010327	STAB1	23166	0.792881	0.429425	0.973543	1.60651	0.111445	0.868803	3.15609	0.00180089	0.101802	2.19738	0.0291362	0.540868	0.608468	0.544623	1.04423	1.56098	0.139375	0.897197	1.62826	0.127451	0.989151	2.07018	0.0589106	0.702908	1.06091	0.304483	1.05634	1.16299	0.247102	0.926035	0.406592	0.685831	1.04802	0.560469	0.599342	1.03204	-0.610718	0.544392	1.11134	0.733827	0.484003	1.04851
ENSG00000010361	FUZ	80199	1.08469	0.280253	0.932161	2.29149	0.0241211	0.522887	0.159422	0.873469	0.997055	0.735318	0.463003	1.00055	1.64517	0.103909	0.918728	-0.768243	0.454269	1.01051	1.4164	0.180174	1.05418	2.03808	0.0608968	0.712794	0.634213	0.534905	1.05231	0.419595	0.67552	0.991	-0.466697	0.642496	1.06066	1.78565	0.1244	0.775605	-0.352255	0.726256	1.04815	-0.318907	0.757964	1.05267
ENSG00000010379	SLC6A13	6540	0.256598	0.797933	1.00013	0.35931	0.720152	1.02372	0.58491	0.559151	0.972609	1.19605	0.233086	0.945616	0.680815	0.497979	1.04623	-1.22501	0.239461	0.968558	0.12856	0.899673	1.01889	1.46307	0.167202	0.912939	0.891356	0.385947	1.06118	0.0892991	0.928991	1.00091	0.693573	0.490767	1.10089	NA	NA	NA	0.158897	0.874445	1.01607	NA	NA	NA
ENSG00000010404	IDS	3423	-0.511874	0.609688	0.992934	-2.07559	0.0406057	0.64399	-0.444732	0.656909	0.981773	-0.604503	0.546191	0.997043	-1.63908	0.105173	0.922047	1.0538	0.308655	0.994976	-2.42262	0.030754	0.557856	-1.80117	0.0932483	0.823452	-1.57935	0.13382	0.996115	-0.0838511	0.933312	1.00084	0.232493	0.816988	1.02519	1.00338	0.361735	0.988761	0.551896	0.583691	1.09719	0.579331	0.57831	1.05484
ENSG00000010438	PRSS3	5646	-0.0227352	0.9819	1.0015	-1.00045	0.319606	1.00551	-1.63836	0.102641	0.727118	-2.48983	0.0135913	0.389961	-0.522902	0.602506	1.04123	-0.0501033	0.960701	1.00091	0.640023	0.533276	1.10355	-2.97389	0.0107659	0.352573	-1.11407	0.281704	1.05915	-0.862936	0.389866	0.97018	-3.10607	0.0029531	0.169208	-5.74538	0.00223953	0.126892	-1.36787	0.177999	1.15703	-0.357211	0.730174	1.05352
ENSG00000010539	ZNF200	7752	1.16131	0.247841	0.916622	-2.11444	0.0370683	0.623626	-1.62615	0.105214	0.732589	0.0896368	0.928665	1.00141	0.0582647	0.953685	1.00049	0.279884	0.78339	0.989817	-0.6352	0.536319	1.10378	0.179135	0.860594	1.03076	0.642337	0.529752	1.05356	-2.00549	0.0471234	0.611356	-0.00658222	0.994771	1.00074	1.29405	0.243224	0.909714	0.209593	0.834911	1.02442	0.317988	0.758636	1.05248
ENSG00000010610	CD4	920	1.04718	0.297138	0.937045	-0.456723	0.648902	1.02825	0.836173	0.403879	0.940129	1.23046	0.219963	0.934213	0.823976	0.412434	1.06079	0.362091	0.722334	0.992688	NA	NA	NA	1.0996	0.291452	0.992485	NA	NA	NA	0.663139	0.508493	0.986315	0.0611386	0.951463	1.00623	-0.102123	0.922628	1.02981	0.433181	0.666908	1.06236	1.43722	0.193809	0.925038
ENSG00000010626	LRRC23	10233	0.0142787	0.988632	1.0001	0.43733	0.662854	1.02665	-1.29594	0.196224	0.839897	-1.82744	0.0691165	0.717865	0.215484	0.829945	1.00294	0.368062	0.71797	0.991684	-1.61393	0.130543	0.992681	0.588191	0.566483	1.04173	NA	NA	NA	0.766496	0.444862	0.975067	-1.6588	0.102649	1.02514	-0.392955	0.710547	1.03089	-2.57702	0.013238	0.460022	1.98929	0.0869822	0.723613
ENSG00000010671	BTK	695	0.310496	0.756727	0.998774	0.103228	0.917997	1.0047	-0.224802	0.822322	0.997095	-0.456722	0.648364	1.0016	0.347715	0.728979	1.01832	0.231843	0.819793	0.992006	NA	NA	NA	1.09998	0.291294	0.993045	0.0730422	0.942678	1.00625	0.143578	0.886071	0.999131	-2.07656	0.0423617	0.79667	4.65681	0.00347889	0.160885	-2.31073	0.0253832	0.632266	0.606585	0.563274	1.05532
ENSG00000010704	HFE	3077	1.02092	0.309364	0.940861	1.33551	0.184867	0.958987	0.938699	0.348818	0.92596	1.47366	0.142138	0.868562	1.13515	0.259745	1.0667	0.645615	0.528282	1.01002	-0.00465968	0.996353	1.00516	0.977618	0.346106	1.01549	1.46085	0.163416	1.00984	0.780995	0.436319	0.974028	1.25285	0.215375	1.12335	-0.242946	0.817699	1.03511	1.60524	0.115285	1.10244	-0.108306	0.91642	1.0314
ENSG00000010803	SCMH1	22955	0.0070601	0.994379	1.00033	-0.636502	0.525964	1.0332	0.0516995	0.958811	0.99801	0.29885	0.765363	1.00699	0.360435	0.719484	1.01975	1.27094	0.223108	0.962947	-0.204209	0.841353	1.03014	1.75313	0.101438	0.834936	1.25745	0.226637	1.03893	-0.419881	0.675311	0.991654	-0.0670281	0.946794	1.00624	-0.185897	0.859832	1.02987	-0.0422022	0.96652	1.00493	-0.830507	0.433661	1.0391
ENSG00000010810	FYN	2534	0.900652	0.369592	0.960848	-0.797057	0.427385	1.02509	0.184556	0.853731	0.996837	-1.08451	0.279437	0.960061	-1.40573	0.163724	1.01711	NA	NA	NA	1.63868	0.125242	0.981852	-0.00379154	0.997032	1.01289	0.00902283	0.992912	1.0007	-0.522067	0.60257	0.99402	-0.38879	0.69888	1.04678	0.0240697	0.981728	1.01993	0.104452	0.917264	1.01061	2.10546	0.0683546	0.653161
ENSG00000010818	HIVEP2	3097	0.697676	0.486741	0.98388	0.324906	0.745959	1.02166	1.04724	0.29603	0.914185	0.753699	0.451912	0.998591	0.0819603	0.934886	1.00025	1.01503	0.326184	0.996542	NA	NA	NA	-0.751977	0.46452	1.03622	-0.881582	0.391054	1.0623	1.61484	0.108928	0.7771	0.469502	0.640502	1.06177	0.161504	0.87802	1.03086	0.460346	0.647437	1.06942	0.329123	0.751691	1.05385
ENSG00000010932	FMO1	2326	1.06734	0.28798	0.933078	1.32194	0.189331	0.957902	0.970057	0.332983	0.919341	0.555982	0.578841	0.999201	0.975269	0.332404	1.07582	1.20837	0.245611	0.973133	-0.321232	0.753141	1.04077	0.514135	0.615785	1.03927	0.571188	0.575809	1.04964	0.898414	0.370735	0.967068	0.522459	0.603375	1.07256	NA	NA	NA	0.422306	0.674769	1.05981	1.23482	0.256734	0.977214
ENSG00000011009	LYPLA2	11313	0.99775	0.320425	0.945492	1.91625	0.058308	0.723621	0.756934	0.449822	0.954964	0.990895	0.322928	0.971348	1.19468	0.235787	1.06509	0.235512	0.816997	0.992207	7.80166	2.94038e-06	0.000660685	NA	NA	NA	0.817288	0.425767	1.06624	1.51861	0.131449	0.810992	-0.665952	0.508128	1.0926	0.680835	0.526221	1.02854	-0.592519	0.556405	1.10754	0.234832	0.821061	1.04473
ENSG00000011021	CLCN6	1185	-0.946939	0.345589	0.953676	-0.93864	0.350271	1.00645	-0.586397	0.558153	0.972801	-1.50091	0.134949	0.858625	-0.664338	0.508409	1.04692	0.0625686	0.950936	1.00007	0.248394	0.80771	1.03421	0.818441	0.426817	1.03263	NA	NA	NA	-1.08284	0.281016	0.940937	-1.10729	0.272821	1.13883	-0.742095	0.491397	1.02397	-1.2051	0.234326	1.16848	0.780257	0.460804	1.04344
ENSG00000011028	MRC2	9902	0.320524	0.749133	0.999365	-0.949769	0.344614	1.00727	1.20356	0.229929	0.868471	0.914298	0.361656	0.98109	-0.479427	0.632959	1.03509	-0.830284	0.419398	1.01408	0.756862	0.46263	1.11407	0.578428	0.57286	1.04029	-1.59432	0.130425	0.992461	0.699029	0.485865	0.98151	1.82953	0.072552	0.931249	0.48811	0.646123	1.03426	2.09503	0.0417027	0.805494	0.364835	0.726007	1.05317
ENSG00000011083	SLC6A7	6534	0.935013	0.351675	0.954342	-2.20195	0.0300634	0.574457	0.41028	0.681962	0.983857	-0.135771	0.892138	1.00208	-0.879164	0.381979	1.06182	NA	NA	NA	-0.189423	0.852687	1.0282	-0.483609	0.636707	1.03871	-0.397939	0.695934	1.0269	-0.0592023	0.952888	1.00039	-0.572593	0.569172	1.08164	0.00989325	0.992489	1.01702	-0.593168	0.555974	1.10697	NA	NA	NA
ENSG00000011105	TSPAN9	10867	0.316543	0.752145	0.998663	0.438241	0.662196	1.02783	0.786985	0.432058	0.950401	0.419488	0.675307	1.00244	0.373904	0.709477	1.01994	0.33665	0.741044	0.991941	0.0744489	0.941787	1.01188	-0.0907479	0.929076	1.026	NA	NA	NA	1.10711	0.270423	0.940834	0.617764	0.539191	1.08953	-0.856883	0.430654	1.00964	1.13344	0.262903	1.17409	0.451338	0.66373	1.05692
ENSG00000011114	BTBD7	55727	1.97878	0.0501507	0.637565	2.26791	0.0255761	0.532862	1.31666	0.189192	0.835309	0.334147	0.738617	1.00767	1.52776	0.130565	0.965963	1.16768	0.261164	0.980695	0.876891	0.396462	1.12625	NA	NA	NA	0.396999	0.696308	1.02691	0.950057	0.343961	0.958947	-1.07041	0.288948	1.13171	NA	NA	NA	-1.56988	0.123297	1.10825	-0.356802	0.731753	1.05344
ENSG00000011132	APBA3	9546	-2.09219	0.0385474	0.575757	-1.85657	0.0664387	0.743907	-2.39333	0.0174557	0.391252	-2.80286	0.00556111	0.234693	-1.7372	0.0862491	0.890239	1.06635	0.302094	0.992941	0.347023	0.734127	1.0455	-1.44366	0.170839	0.915264	-0.503452	0.621507	1.04372	-3.00247	0.00324924	0.170744	-0.780331	0.438424	1.1124	0.370146	0.726436	1.03235	-0.846486	0.401664	1.1625	-0.0707779	0.945312	1.02284
ENSG00000011143	MKS1	54903	-2.00174	0.0475872	0.626992	-1.73142	0.0865891	0.807306	-1.0375	0.300535	0.916387	-0.55114	0.58215	1.00066	-1.4798	0.142903	0.985994	1.39826	0.181118	0.934446	-1.0968	0.292631	1.13146	2.10194	0.0556162	0.690916	0.0240122	0.98114	1.00217	-2.18185	0.0310376	0.539691	-0.39651	0.69321	1.04764	0.261374	0.804229	1.03752	-1.15361	0.254617	1.17483	NA	NA	NA
ENSG00000011198	ABHD5	51099	0.148697	0.882044	1.00011	0.505909	0.61408	1.02967	0.514826	0.607142	0.979463	0.206057	0.836955	1.00468	1.49312	0.139389	0.980927	2.07393	0.0557166	0.729116	0.12132	0.905293	1.01838	0.438819	0.667489	1.03988	0.82937	0.419097	1.06554	1.57706	0.117371	0.791885	-0.510924	0.611378	1.06795	NA	NA	NA	-0.478066	0.634868	1.07548	NA	NA	NA
ENSG00000011243	AKAP8L	26993	-2.21113	0.0289382	0.532526	-0.435971	0.663836	1.02683	-2.15008	0.0325359	0.502378	-1.18354	0.237991	0.948211	-0.406309	0.685614	1.02647	1.15914	0.26452	0.982283	-0.935863	0.366404	1.13607	-0.192854	0.850054	1.03138	1.92777	0.071827	0.892042	-1.82132	0.0710079	0.687703	-0.612191	0.542846	1.08849	-0.0433549	0.966825	1.0227	-0.55635	0.580668	1.09947	-0.286959	0.781435	1.05096
ENSG00000011258	MBTD1	54799	-0.239037	0.811488	1.00063	0.235521	0.814306	1.01217	1.08659	0.278293	0.899033	0.519071	0.604282	0.998452	0.0470675	0.962578	1.00127	-0.0564417	0.955735	1.00034	-0.00104648	0.999181	1.00444	1.75346	0.103053	0.837926	-0.664069	0.516103	1.06075	-0.437025	0.662866	0.992362	2.29679	0.0253252	0.630322	1.39755	0.221095	0.893589	2.49427	0.0162768	0.513989	-0.362953	0.727352	1.05362
ENSG00000011260	UTP18	51096	-0.00337746	0.997311	1.00043	0.953996	0.342482	1.0076	0.522221	0.601992	0.978442	-0.293376	0.769537	1.00637	0.125173	0.900704	1.00087	0.983371	0.341022	1.00039	0.366399	0.719961	1.05288	0.125859	0.901769	1.028	0.105448	0.917331	1.0087	0.858816	0.392126	0.970441	-0.165189	0.86938	1.01624	-0.694442	0.518344	1.02927	-0.517868	0.607032	1.08736	0.485632	0.642059	1.05725
ENSG00000011275	RNF216	54476	0.439903	0.660805	0.997014	0.192477	0.847775	1.00804	-0.881039	0.379167	0.93177	0.348357	0.727937	1.00695	-0.0557944	0.955646	1.00065	-1.40707	0.17979	0.935455	-0.139999	0.890807	1.02004	1.30898	0.213206	0.953144	-0.0131772	0.989649	1.00123	-1.49451	0.137626	0.820533	-0.70165	0.485753	1.1041	-0.253535	0.80995	1.03706	-1.14114	0.259717	1.1723	1.08594	0.313482	1.00254
ENSG00000011295	TTC19	54902	0.00471163	0.996249	1.00039	1.00347	0.318155	1.00532	0.284887	0.775973	0.992189	0.686828	0.492983	0.99806	0.437137	0.663204	1.03011	-0.56711	0.579028	1.00294	-0.259679	0.799179	1.0347	-2.01574	0.0649809	0.732201	1.5889	0.131646	0.99152	-0.392859	0.695109	0.992638	0.18045	0.85744	1.01608	-0.801039	0.459464	1.01529	NA	NA	NA	0.377498	0.715622	1.0548
ENSG00000011304	PTBP1	100616459	-0.499727	0.61819	0.993567	-0.835753	0.405369	1.01864	1.58889	0.113386	0.750626	1.27423	0.204053	0.919343	-0.390125	0.697494	1.02221	-1.01672	0.324414	0.996298	0.932785	0.367932	1.13702	-0.758194	0.461859	1.03553	-0.153361	0.880031	1.00986	-0.736702	0.462718	0.979037	0.430125	0.668727	1.05269	1.57315	0.176495	0.844093	0.500669	0.618992	1.07996	-0.293124	0.777927	1.05162
ENSG00000011332	DPF1	8193	-2.51291	0.0133119	0.371975	-1.10955	0.269966	0.996618	-2.38887	0.0176642	0.391193	-2.37263	0.0186053	0.450799	-1.66442	0.0999899	0.909283	-0.521564	0.609589	1.00294	0.198031	0.846084	1.02923	0.0424053	0.96682	1.01969	NA	NA	NA	-1.49963	0.136295	0.81816	-0.324908	0.74644	1.0359	-1.50869	0.191751	0.865473	0.0133757	0.989386	1.00207	-2.96175	0.0210527	0.367491
ENSG00000011347	SYT7	9066	-0.470608	0.638782	0.996	-0.813155	0.418141	1.02242	-1.19294	0.234058	0.874166	-2.00782	0.0460014	0.635857	-0.398069	0.691653	1.02497	1.87735	0.0800565	0.799209	0.00675307	0.994714	1.00518	-0.584124	0.569135	1.04114	-0.0613666	0.951827	1.00696	-0.456009	0.649194	0.993229	1.66441	0.101518	1.02347	-1.20234	0.283062	0.939426	0.100594	0.92031	1.00933	3.13691	0.01645	0.315436
ENSG00000011376	LARS2	23395	-0.259732	0.79552	0.999893	0.279544	0.780429	1.01568	-0.665575	0.506314	0.964177	-0.300493	0.764112	1.00726	0.426243	0.67109	1.02887	0.0812652	0.936305	0.998297	NA	NA	NA	-0.0152126	0.988094	1.0148	0.435863	0.66876	1.03225	-1.21733	0.225828	0.914399	-1.38185	0.17241	1.10471	NA	NA	NA	-0.915753	0.364573	1.1746	NA	NA	NA
ENSG00000011405	PIK3C2A	5286	-0.878759	0.381303	0.963468	1.14189	0.256341	0.994053	0.814447	0.416186	0.94529	0.449875	0.653286	1.00205	0.415033	0.679243	1.02704	-1.8134	0.0898251	0.828787	0.619045	0.546583	1.09781	0.627548	0.541167	1.04107	NA	NA	NA	-0.801067	0.42465	0.976912	1.43746	0.156054	1.08549	-2.43359	0.0509134	0.566999	1.3765	0.175332	1.15611	0.626088	0.551118	1.0558
ENSG00000011422	PLAUR	5329	-2.17881	0.0313167	0.549576	-2.14489	0.0344858	0.606607	-1.16768	0.24408	0.878161	-1.85946	0.064423	0.699629	-1.6805	0.0968099	0.907737	0.72709	0.478366	1.00956	1.56793	0.140909	1.01133	0.633352	0.537487	1.04089	-0.890051	0.386626	1.06159	-0.560026	0.576488	0.987571	-1.43054	0.158021	1.08731	1.30193	0.249689	0.914542	-0.625187	0.534938	1.11351	-0.963552	0.363488	1.02152
ENSG00000011426	ANLN	54443	0.35125	0.726022	0.99927	-0.517459	0.606026	1.0301	-0.404742	0.686023	0.984096	-0.786844	0.4323	0.992486	-0.834677	0.406417	1.06044	0.163158	0.872572	0.994381	1.21761	0.245013	1.12686	-0.786705	0.44556	1.033	-0.186875	0.854108	1.01023	0.325982	0.744997	0.993846	-0.806174	0.423494	1.11797	0.579899	0.587132	1.03074	-0.766932	0.447041	1.1456	-0.23451	0.820479	1.04473
ENSG00000011451	WIZ	58525	-1.95568	0.0528462	0.649521	-1.24146	0.217461	0.983908	-2.58298	0.0103808	0.312472	-1.11664	0.265481	0.956673	-0.164603	0.869677	1.00259	1.40437	0.180575	0.935901	-1.51462	0.153799	1.02516	0.40717	0.690508	1.0358	0.923113	0.36966	1.05858	-1.92867	0.0560951	0.651172	-0.912416	0.365393	1.12973	-0.687857	0.517238	1.03038	-0.806949	0.423849	1.15137	0.39229	0.705088	1.05526
ENSG00000011454	RABGAP1	23637	-0.395373	0.693275	0.995414	1.19541	0.234871	0.9886	0.320857	0.748595	0.99068	1.78386	0.0759559	0.740459	0.879058	0.382036	1.0618	-0.10115	0.920771	0.999747	1.32456	0.208131	1.08391	-0.221851	0.827877	1.03088	-0.806874	0.431571	1.06723	0.749911	0.454752	0.976823	0.742124	0.461059	1.1089	-0.612314	0.567103	1.0322	1.39731	0.169025	1.1531	-0.0566078	0.956246	1.02129
ENSG00000011465	DCN	1634	0.314398	0.753769	0.998987	-0.161962	0.871676	1.00732	1.27985	0.201818	0.846672	0.527942	0.598122	0.999068	-0.478615	0.633534	1.0348	-0.232652	0.819176	0.992073	0.343349	0.736825	1.04518	0.304201	0.765449	1.03731	-1.40331	0.179634	1.02089	1.18016	0.240234	0.923568	0.366287	0.715507	1.04314	-0.293487	0.780941	1.03704	0.537384	0.593593	1.09284	0.501878	0.631151	1.05693
ENSG00000011478	QPCTL	54814	0.956065	0.340978	0.952953	-0.138109	0.890443	1.00652	-0.212942	0.831551	0.996833	-0.809295	0.419302	0.990052	1.03431	0.304149	1.07339	0.929698	0.367248	1.00959	-0.480119	0.63912	1.06963	0.00543675	0.995745	1.01312	0.0647318	0.949189	1.00698	-0.0239593	0.980924	0.999953	-1.61622	0.111568	1.03989	0.157933	0.880689	1.0313	-1.27886	0.20736	1.16247	-1.64499	0.134382	0.84042
ENSG00000011485	PPP5C	5536	0.933176	0.352619	0.954415	-1.66177	0.0998218	0.833354	0.018086	0.985585	0.998883	0.0816868	0.934977	1.00045	1.01098	0.315111	1.07193	2.5285	0.0231636	0.524295	0.463871	0.650412	1.06586	2.43875	0.0298368	0.559375	-0.982834	0.340319	1.055	0.92586	0.356347	0.960833	-1.18133	0.242379	1.1289	-0.224896	0.830962	1.03513	-1.48085	0.145463	1.13342	0.212365	0.837133	1.04167
ENSG00000011523	CEP68	23177	0.616854	0.538509	0.992951	0.796125	0.427924	1.02535	0.288635	0.773107	0.992176	-0.409693	0.682467	1.00324	1.28041	0.204149	1.04287	0.069901	0.945196	0.999316	0.681207	0.507694	1.1084	-0.677085	0.510222	1.03963	NA	NA	NA	1.2402	0.217283	0.907143	-0.49325	0.623731	1.06409	0.281183	0.789835	1.03716	-0.518714	0.606447	1.08744	0.549147	0.599976	1.05587
ENSG00000011566	MAP4K3	8491	1.53704	0.126938	0.82547	2.09348	0.0389426	0.634585	2.53826	0.011766	0.324852	0.665143	0.506722	0.996467	1.45757	0.148922	0.997647	0.594787	0.560852	1.00623	0.923032	0.372805	1.13322	0.641322	0.532458	1.0419	2.32616	0.033476	0.723711	1.69061	0.0934653	0.747453	0.701989	0.485494	1.10525	2.97725	0.0308977	0.47092	NA	NA	NA	-0.638191	0.541183	1.05714
ENSG00000011590	ZBTB32	27033	-1.78276	0.077175	0.727376	-0.623102	0.534695	1.03432	-0.265066	0.791184	0.99261	0.139208	0.889426	1.00242	0.288449	0.773759	1.00891	-1.46669	0.163111	0.928687	0.130655	0.898049	1.01862	0.551252	0.59081	1.03869	-1.70406	0.107709	0.970355	-0.795101	0.428099	0.977422	-0.33298	0.740371	1.03769	0.864509	0.426829	1.00944	-0.796793	0.429665	1.15149	-1.23265	0.257497	0.978805
ENSG00000011600	TYROBP	7305	-1.70147	0.0914669	0.763171	-0.445135	0.657224	1.02713	1.19942	0.231531	0.871365	-0.0654156	0.947908	0.99985	0.240223	0.81078	1.00466	0.127626	0.90014	0.998462	-0.733366	0.476353	1.11176	0.283173	0.781503	1.03778	1.01347	0.325915	1.05347	-0.16185	0.871692	0.998257	-1.27798	0.206435	1.12382	3.79449	0.0126999	0.312136	-1.93899	0.0586516	0.92138	2.02302	0.0827608	0.705428
ENSG00000011638	TMEM159	57146	-1.13175	0.260013	0.920744	-1.38127	0.170401	0.940662	-0.496824	0.619762	0.980938	-1.49951	0.13531	0.858627	0.0493683	0.96075	1.00138	-0.373762	0.713812	0.992546	-0.398266	0.696898	1.05838	NA	NA	NA	0.48514	0.634153	1.04063	-0.218694	0.827254	0.997423	0.31049	0.757321	1.03584	1.53714	0.184864	0.857864	-0.633092	0.529809	1.11521	0.0865469	0.933159	1.02546
ENSG00000011677	GABRA3	2556	0.678714	0.498637	0.985089	0.1274	0.89889	1.00587	-0.672794	0.501718	0.965122	-0.432617	0.665757	1.00191	-2.10199	0.0387401	0.698459	0.428446	0.674415	0.996042	NA	NA	NA	-1.32006	0.209587	0.949928	-2.3697	0.0307135	0.703048	-1.03325	0.303532	0.94562	0.800598	0.426689	1.11733	-0.478038	0.649541	1.03382	0.642099	0.523996	1.11885	NA	NA	NA
ENSG00000012048	BRCA1	672	0.717624	0.474395	0.987326	1.43976	0.153189	0.924982	0.211927	0.832342	0.997064	0.0532539	0.957582	1.00144	1.52871	0.130331	0.967683	2.62482	0.0191291	0.480184	1.2219	0.243441	1.12558	0.441681	0.665978	1.03963	0.793683	0.438993	1.06842	0.421155	0.674383	0.991953	-0.593899	0.554929	1.08526	-0.504841	0.635129	1.03541	-0.520725	0.605056	1.0877	-0.806148	0.443459	1.0391
ENSG00000012061	ERCC1	2067	0.107093	0.914896	1.00004	-1.01136	0.314388	1.00567	-1.09061	0.276523	0.898012	-0.443365	0.657979	1.00068	-0.418134	0.676984	1.02746	0.371417	0.715521	0.992021	0.359545	0.72496	1.04864	-2.22217	0.0446401	0.64577	-0.878274	0.392794	1.06085	0.192611	0.847584	0.996545	-0.594551	0.554497	1.08548	-1.65071	0.159709	0.821224	-0.813142	0.420325	1.15164	0.399154	0.699086	1.05528
ENSG00000012124	CD22	933	-0.341192	0.733561	0.998669	0.873018	0.384832	1.01286	0.523429	0.601153	0.978604	0.413403	0.679752	1.00341	-0.679181	0.499008	1.04707	0.224403	0.825471	0.99171	-0.119559	0.906661	1.01844	0.775699	0.451808	1.03409	1.16501	0.261093	1.05499	-0.763187	0.446825	0.975008	1.00084	0.321135	1.12351	1.95446	0.108051	0.737479	-0.689665	0.49387	1.13501	-0.288916	0.781015	1.05089
ENSG00000012171	SEMA3B	102465526	-0.4075	0.684373	0.994116	-0.0467567	0.962804	1.00335	0.589179	0.556288	0.972703	3.3207	0.00106638	0.0790066	0.766694	0.445548	1.05772	0.369874	0.716647	0.992182	1.46005	0.168017	1.03844	3.5813	0.00300808	0.180861	0.795778	0.437809	1.06851	-0.494931	0.621539	0.994009	-1.13581	0.26079	1.13968	0.0228417	0.982517	1.01946	0.0745394	0.940904	1.00764	-1.01167	0.341313	1.01586
ENSG00000012174	MBTPS2	51360	-1.0482	0.296669	0.936809	-0.177302	0.859645	1.00879	-1.70159	0.0901115	0.709825	-0.864515	0.388335	0.983374	0.314817	0.753731	1.01421	1.66397	0.116863	0.873659	NA	NA	NA	-1.99073	0.0663998	0.738991	0.62999	0.537595	1.05008	-1.25053	0.2135	0.904038	-0.588369	0.558609	1.08368	0.25516	0.807121	1.03711	-0.773946	0.442922	1.14828	NA	NA	NA
ENSG00000012211	PRICKLE3	4007	-0.732642	0.465218	0.985591	-0.245935	0.806257	1.01216	-0.172662	0.863061	0.997187	0.249086	0.803549	1.00693	0.00931989	0.992587	1.00079	-1.11512	0.282345	0.985633	NA	NA	NA	0.192697	0.850174	1.03136	2.88019	0.0108791	0.479262	-0.274817	0.783922	0.996913	0.246699	0.806028	1.02755	1.95848	0.0979012	0.713473	0.12536	0.900785	1.01472	-1.57615	0.15364	0.87253
ENSG00000012223	LTF	4057	1.55726	0.122065	0.817072	0.458566	0.647582	1.02792	1.9544	0.0518005	0.600712	1.69503	0.0916184	0.774482	0.463268	0.644446	1.03349	NA	NA	NA	NA	NA	NA	-0.428847	0.675056	1.03811	-0.179294	0.859957	1.00864	0.750469	0.454417	0.976986	0.112152	0.911097	1.0105	NA	NA	NA	0.685778	0.496295	1.13406	NA	NA	NA
ENSG00000012232	EXTL3	2137	1.08627	0.279554	0.931511	0.167391	0.867415	1.00808	0.602902	0.547136	0.973438	0.397756	0.691232	1.00443	-1.09295	0.277739	1.07037	-0.740215	0.470598	1.01068	-0.76428	0.458349	1.11475	-2.07632	0.0582602	0.703878	-0.637768	0.532647	1.05349	0.326379	0.744697	0.994163	2.05614	0.0443582	0.802934	-1.09788	0.322293	0.968313	1.39277	0.170384	1.15378	0.813053	0.442959	1.03896
ENSG00000012504	NR1H4	9971	0.696137	0.4877	0.984266	1.34672	0.18124	0.954181	0.683111	0.495188	0.965141	0.712937	0.476712	0.996712	0.722521	0.472108	1.05183	0.315279	0.756894	0.991186	NA	NA	NA	0.0725181	0.943215	1.02441	0.882639	0.3905	1.06203	1.03169	0.304259	0.944883	0.592702	0.555725	1.08456	-1.07604	0.32326	0.969454	0.636534	0.527583	1.11641	-0.113161	0.91308	1.03246
ENSG00000012660	ELOVL5	60481	0.0258734	0.979402	1.00172	-0.535668	0.593427	1.0288	0.392917	0.694725	0.986313	-0.130004	0.896693	1.00214	0.653838	0.515115	1.04876	0.0409374	0.967886	1.00062	-0.621459	0.545042	1.09916	0.208546	0.838035	1.03151	NA	NA	NA	0.28951	0.772682	0.996774	0.018839	0.985035	1.00272	-0.251787	0.811227	1.03646	0.160863	0.872905	1.01656	1.23751	0.255796	0.977045
ENSG00000012779	ALOX5	240	-1.85881	0.0655248	0.694622	-1.87612	0.0636772	0.73838	-1.80277	0.0726639	0.670955	-0.531667	0.595543	0.998764	0.0906651	0.927988	1.00062	0.0411493	0.96772	1.00059	-0.474249	0.643189	1.06886	0.790713	0.443298	1.03289	-0.161039	0.874079	1.01048	-2.31586	0.0222351	0.475472	-0.710168	0.480496	1.10461	NA	NA	NA	-0.0111659	0.991139	1.00176	-0.328912	0.750668	1.05387
ENSG00000012822	CALCOCO1	57658	-0.0101764	0.991898	1.00043	-1.03581	0.302893	1.0031	0.721598	0.471236	0.961381	0.805341	0.421574	0.990646	-0.21026	0.834006	1.00331	0.810631	0.430252	1.01452	NA	NA	NA	NA	NA	NA	0.912706	0.37416	1.05934	1.06448	0.289214	0.943173	-0.915823	0.363618	1.12796	0.64751	0.541269	1.03001	-1.20637	0.233844	1.16869	0.199169	0.847099	1.04094
ENSG00000012963	UBR7	55148	0.901646	0.369066	0.96098	1.52295	0.131058	0.901872	1.12091	0.263434	0.894711	0.0319671	0.97453	1.0012	1.0558	0.294279	1.06927	0.16062	0.874536	0.994466	1.46727	0.166075	1.03702	NA	NA	NA	0.486895	0.632551	1.04105	0.222404	0.824371	0.997992	0.0329162	0.973856	1.00398	NA	NA	NA	0.0874771	0.930672	1.00945	-1.34575	0.220338	0.949873
ENSG00000012983	MAP4K5	11183	-0.0757075	0.939779	1.00077	0.619487	0.537063	1.03289	-0.360472	0.718808	0.989584	0.128181	0.898134	1.00187	0.286676	0.775111	1.00901	2.89706	0.0110603	0.398469	-0.593554	0.562996	1.09281	-0.743373	0.470478	1.03555	-1.95267	0.0685804	0.884662	-0.0845014	0.932796	1.00087	0.599694	0.551086	1.08669	0.24169	0.817069	1.0352	NA	NA	NA	0.220661	0.831654	1.04197
ENSG00000013016	EHD3	30845	1.43408	0.154171	0.853014	1.16509	0.246868	0.993514	1.92162	0.0558233	0.617314	0.559316	0.576569	0.998691	-0.175638	0.861028	1.00259	1.77773	0.0957221	0.846618	-1.21869	0.244615	1.1269	NA	NA	NA	NA	NA	NA	1.67468	0.0965594	0.754096	0.459988	0.647274	1.05878	NA	NA	NA	0.18089	0.857249	1.01937	-0.758755	0.469761	1.04507
ENSG00000013275	PSMC4	5704	0.495343	0.621271	0.993724	-1.03939	0.301233	1.00361	-0.914855	0.361174	0.92918	-0.935055	0.350882	0.978127	-1.14399	0.256084	1.06725	0.364962	0.720235	0.992023	0.526411	0.607468	1.07859	1.42002	0.179138	0.926196	-0.827046	0.420375	1.06666	-0.357677	0.721203	0.99452	-1.00883	0.31732	1.12574	0.354484	0.737437	1.0314	0.00973437	0.992275	1.00147	-1.2251	0.260158	0.979228
ENSG00000013288	MAN2B2	23324	0.607877	0.544428	0.992762	-0.58264	0.561502	1.03127	0.508299	0.611705	0.980091	-0.296864	0.766877	1.00652	-0.424483	0.672367	1.02817	-1.00268	0.331915	0.998727	-0.290514	0.776006	1.03848	-0.826209	0.422543	1.03202	0.904361	0.37922	1.05974	0.528225	0.598303	0.992682	-0.919411	0.361755	1.13099	1.9119	0.104432	0.726472	-0.897918	0.373905	1.1684	1.19937	0.269402	0.984552
ENSG00000013293	SLC7A14	57709	-0.0955232	0.92406	1.00054	0.107476	0.914636	1.00513	0.0198659	0.984167	0.998355	-1.03162	0.303489	0.965856	-0.78047	0.437447	1.05633	-1.36384	0.192734	0.943187	-0.567372	0.580128	1.08495	0	1	1	NA	NA	NA	0.376777	0.706994	0.994017	-2.94278	0.00469745	0.235301	NA	NA	NA	-6.65757	2.97769e-08	1.13065e-05	0.360844	0.72886	1.05333
ENSG00000013297	CLDN11	5010	-3.42188	0.00085314	0.0721228	-0.638969	0.524365	1.03373	-1.92028	0.0559935	0.61715	-2.93725	0.00369792	0.180246	-3.98683	0.000148402	0.0206852	-0.0453973	0.96439	1.00065	1.82881	0.0904552	0.889295	-8.28706	1.51694e-06	0.000466975	NA	NA	NA	-2.13505	0.0347563	0.558852	-0.551618	0.583366	1.07626	-0.417167	0.691071	1.03053	-0.763108	0.449295	1.14385	0.979786	0.359833	1.02196
ENSG00000013306	SLC25A39	51629	-1.86977	0.0639734	0.694081	-0.471883	0.638081	1.02907	-0.227867	0.819941	0.996672	0.33069	0.741223	1.00801	-0.627941	0.531853	1.04648	-0.207607	0.838328	0.991871	-1.73499	0.106371	0.939068	-0.338304	0.740535	1.03649	-0.63429	0.534856	1.05251	-1.57939	0.116837	0.791809	-1.33756	0.186351	1.10637	1.30294	0.24937	0.914047	-1.05696	0.29605	1.17785	0.292103	0.778675	1.05113
ENSG00000013364	MVP	9961	-0.435907	0.663694	0.997127	0.670249	0.504308	1.03319	-0.832594	0.405891	0.940743	-0.243548	0.807829	1.00601	0.287903	0.774175	1.00874	0.989577	0.338076	0.998708	NA	NA	NA	-0.484807	0.63588	1.03857	-0.0285373	0.977587	1.00271	-0.583246	0.560805	0.989397	0.272408	0.786293	1.03128	-1.27369	0.258769	0.920763	0.433997	0.66632	1.06251	1.22289	0.260939	0.979054
ENSG00000013374	NUB1	51667	0.843025	0.400906	0.968478	2.11432	0.0370793	0.62318	0.100114	0.920336	0.997953	0.235909	0.813743	1.00594	1.84648	0.0685678	0.826551	0.341031	0.73781	0.991575	0.798872	0.438717	1.11671	-0.404413	0.692484	1.03563	0.31552	0.756445	1.01797	1.35223	0.178803	0.874484	-0.609079	0.544892	1.0874	0.624322	0.559794	1.03065	-0.699586	0.487709	1.1397	0.220431	0.831057	1.04242
ENSG00000013375	PGM3	5238	1.27793	0.203761	0.890667	1.07654	0.284383	1.0028	0.921627	0.357637	0.928243	0.860418	0.390584	0.983094	1.33983	0.184142	1.03223	NA	NA	NA	2.17453	0.0487208	0.700443	0.301459	0.767496	1.03726	0.963391	0.349687	1.05782	1.20554	0.230326	0.918327	-0.412632	0.681424	1.05046	1.17644	0.283974	0.939931	-0.396215	0.693779	1.05353	-0.749086	0.475252	1.04614
ENSG00000013392	RWDD2A	112611	1.71533	0.0888877	0.759536	2.17304	0.032238	0.59216	1.35285	0.177362	0.823183	0.708498	0.479457	0.997572	1.59488	0.114733	0.933797	NA	NA	NA	1.18024	0.259052	1.12953	-0.0910747	0.928723	1.02605	0.5245	0.607122	1.04589	2.53262	0.0125902	0.367299	-0.669007	0.506192	1.09434	-3.30563	0.0162932	0.352585	-0.711903	0.48012	1.14289	0.198135	0.847882	1.04092
ENSG00000013441	CLK1	1195	1.27232	0.205741	0.891133	-0.949244	0.34488	1.00716	2.38011	0.0180799	0.392068	1.80809	0.072088	0.728749	-1.35932	0.177914	1.02574	0.460018	0.652101	0.998619	NA	NA	NA	1.56927	0.140596	0.879341	-0.357514	0.72538	1.02252	1.57712	0.117356	0.792108	0.451407	0.653409	1.05656	-0.0521749	0.96041	1.02511	0.421356	0.675458	1.05971	-0.526474	0.612839	1.05537
ENSG00000013503	POLR3B	55703	-0.807139	0.421197	0.971149	-1.3715	0.173415	0.9466	-0.688758	0.491633	0.964639	-1.36021	0.175286	0.893858	-0.813188	0.418554	1.05945	NA	NA	NA	NA	NA	NA	NA	NA	NA	-1.31958	0.204472	1.02964	-0.705154	0.482059	0.979404	-0.287326	0.774905	1.03198	0.848535	0.434871	1.01043	0.00328735	0.997391	1.00093	NA	NA	NA
ENSG00000013523	ANGEL1	23357	-0.000239167	0.99981	1.00053	0.10578	0.915978	1.00508	-0.178338	0.858606	0.996528	0.59817	0.5504	0.998277	0.350902	0.726596	1.01937	NA	NA	NA	0.146083	0.886097	1.0212	-0.938769	0.364965	1.01896	0.36392	0.720682	1.02435	0.893586	0.373303	0.967254	0.00714482	0.994324	1.00086	-0.911484	0.403844	1.00386	-0.989624	0.327535	1.17436	0.027481	0.978843	1.01945
ENSG00000013561	RNF14	9604	1.61743	0.108434	0.795882	1.45603	0.148647	0.9248	1.25047	0.21233	0.858173	1.55304	0.121986	0.840985	1.08361	0.281834	1.06828	1.07394	0.299824	0.991229	-0.215219	0.832936	1.03043	0.227664	0.823449	1.03221	NA	NA	NA	0.0449722	0.964203	1.00042	1.09131	0.27973	1.13843	4.32738	0.00494277	0.19939	0.888704	0.378786	1.16841	-0.988924	0.351664	1.021
ENSG00000013563	DNASE1L1	1774	-3.12099	0.0022624	0.14436	-1.97604	0.0510203	0.691021	-2.52407	0.0122386	0.33078	-2.66697	0.00827728	0.292335	-3.50309	0.000760231	0.0728899	1.29654	0.214383	0.957253	-2.50058	0.0265597	0.516044	-1.04239	0.316228	1.00008	NA	NA	NA	-2.53092	0.0126485	0.367712	0.0424346	0.966301	1.00616	-3.23038	0.0231959	0.408474	-0.344406	0.732111	1.04603	1.94561	0.0875841	0.726069
ENSG00000013573	DDX11	1663	-1.99373	0.048469	0.629153	-0.949268	0.344868	1.00731	-2.5206	0.0123568	0.330758	-1.17209	0.24255	0.946466	-1.00175	0.319521	1.07242	0.412618	0.685724	0.995776	1.98731	0.0683747	0.787213	-0.665486	0.517373	1.03825	0.541406	0.595687	1.04547	-1.11761	0.26593	0.938926	-3.01619	0.00381961	0.204857	0.554075	0.599554	1.03169	-2.07824	0.0432944	0.817969	-1.19488	0.271041	0.984716
ENSG00000013583	HEBP1	50865	0.089705	0.928672	1.00104	-0.727227	0.468857	1.03186	-0.264445	0.791661	0.992612	-0.226862	0.820762	1.00618	0.143121	0.886559	1.00166	0.983713	0.340858	1.00031	0.182108	0.858307	1.02759	0.128705	0.899561	1.0286	-1.51065	0.150375	1.00842	0.675032	0.500933	0.984606	-1.19085	0.238647	1.12936	-1.14871	0.302643	0.953064	-2.40662	0.0201739	0.568962	0.059732	0.953834	1.02141
ENSG00000013588	GPRC5A	9052	-0.426927	0.670204	0.995503	0.392159	0.69581	1.02692	-0.256324	0.797918	0.993881	0.365036	0.715468	1.00649	0.195835	0.845242	1.00315	-0.370479	0.716205	0.99213	-0.633943	0.537114	1.10378	0.461007	0.652412	1.03771	0.459875	0.651793	1.03632	-1.42592	0.156445	0.845849	-0.500136	0.618905	1.06579	-1.37609	0.227233	0.897864	-0.966994	0.338604	1.17142	-3.01598	0.0166611	0.317344
ENSG00000013619	MAMLD1	10046	0.958467	0.33977	0.952135	1.18229	0.240013	0.990164	1.77826	0.0766116	0.678839	0.845763	0.398691	0.98564	1.12613	0.263519	1.06558	0.447339	0.661022	0.997252	-0.898158	0.385435	1.13137	1.1138	0.284124	0.987411	0.531137	0.60262	1.04559	1.48319	0.140603	0.824995	NA	NA	NA	0.508053	0.629548	1.03404	NA	NA	NA	0.472294	0.649332	1.05868
ENSG00000013725	CD6	923	0.641175	0.522642	0.988875	-0.470931	0.638758	1.02857	-0.554172	0.579971	0.976238	1.05603	0.292223	0.965197	-0.400767	0.689673	1.02662	-0.851018	0.40814	1.01398	-0.0696175	0.945558	1.01218	-0.161358	0.874292	1.03127	-0.27885	0.783932	1.0162	-0.266748	0.790114	0.996571	0.189034	0.850737	1.01791	0.171663	0.869346	1.02881	0.0270224	0.978559	1.00364	-0.507128	0.627647	1.05629
ENSG00000013810	TACC3	10460	-1.14608	0.254061	0.917219	-0.872319	0.385211	1.01305	-2.48484	0.0136353	0.343997	-1.90011	0.0588506	0.686042	-0.376319	0.707688	1.02056	-1.58995	0.132696	0.896096	-0.217189	0.831433	1.03122	-0.834105	0.419285	1.03159	-0.373441	0.713722	1.02413	-1.48671	0.139672	0.823594	-0.753373	0.454326	1.10945	0.686399	0.52299	1.02777	-0.659221	0.513041	1.12525	-1.12188	0.298917	1.00055
ENSG00000014138	POLA2	23649	-0.802768	0.42371	0.971964	0.0346889	0.9724	1.00222	-0.784154	0.433713	0.951408	-0.241967	0.809052	1.00596	0.270806	0.787246	1.00733	0.26354	0.79572	0.990784	0.922464	0.37309	1.13335	0.189006	0.853007	1.03049	0.453869	0.656019	1.03423	-0.29559	0.768046	0.996581	-1.18196	0.242129	1.12873	0.344423	0.744542	1.03017	-0.61412	0.542162	1.11233	-0.421502	0.684486	1.05418
ENSG00000014164	ZC3H3	23144	3.56442	0.000525939	0.05063	1.71842	0.088943	0.809259	2.13217	0.0339958	0.513045	3.56303	0.000457844	0.0397514	3.30414	0.0014335	0.110593	-0.112228	0.912131	1.00024	0.312634	0.759517	1.04081	0.900363	0.384303	1.02392	-0.712196	0.4866	1.06213	2.54102	0.0123069	0.362845	-1.42326	0.160112	1.08806	0.115715	0.912382	1.02967	0.50009	0.619396	1.07994	-1.01054	0.345886	1.01796
ENSG00000014216	CAPN1	823	-0.540758	0.589685	0.992884	0.781207	0.436603	1.02717	0.270633	0.786903	0.992317	-0.460579	0.645599	1.00048	-0.0100133	0.992036	1.00054	-0.41625	0.683122	0.995726	1.5297	0.150053	1.0197	0.247487	0.808397	1.03372	2.05742	0.0563252	0.843913	0.0450372	0.964151	1.00043	-1.03768	0.3038	1.12882	0.9063	0.406332	1.00383	-0.875367	0.385922	1.17002	0.35295	0.733245	1.05378
ENSG00000014257	ACPP	55	0.333207	0.739564	0.998678	1.3024	0.195897	0.964955	-1.08912	0.27718	0.898223	-0.453025	0.65102	1.00162	1.25609	0.212785	1.04887	NA	NA	NA	NA	NA	NA	NA	NA	NA	NA	NA	NA	-0.475262	0.63545	0.993927	-0.0619832	0.950793	1.00632	2.1775	0.0723099	0.644322	-0.347116	0.730088	1.0464	NA	NA	NA
ENSG00000014641	MDH1	4190	1.7205	0.087941	0.756883	-1.02873	0.306189	1.0048	1.58518	0.114225	0.753188	0.611458	0.541588	0.995289	1.47711	0.143622	0.987672	2.67442	0.0173242	0.455843	-0.272855	0.789251	1.03541	0.916411	0.376139	1.02234	-0.284387	0.779761	1.01663	1.74587	0.0833503	0.719777	-0.468448	0.641251	1.06125	0.146681	0.889114	1.03012	NA	NA	NA	0.413239	0.691797	1.05413
ENSG00000014824	SLC30A9	10463	1.94617	0.0539912	0.651572	1.0487	0.296947	1.00465	0.524013	0.600747	0.978804	1.09599	0.274397	0.958749	0.857613	0.3937	1.06046	-0.892362	0.386291	1.00958	NA	NA	NA	NA	NA	NA	0.581421	0.569058	1.04784	0.14734	0.883107	0.998425	-0.612303	0.542772	1.08876	-0.178355	0.865445	1.02937	-0.610807	0.544334	1.11137	0.0272783	0.978906	1.01944
ENSG00000014914	MTMR11	10903	0.508711	0.611897	0.993326	0.884128	0.378836	1.01167	0.589902	0.555805	0.972469	1.75035	0.0815844	0.754724	0.736251	0.463758	1.05461	-0.581441	0.569579	1.005	-0.00580216	0.995459	1.00513	-0.0890304	0.930415	1.02586	1.13902	0.271463	1.05931	0.659076	0.511089	0.987212	1.27168	0.208651	1.12664	0.884256	0.417045	1.00602	0.29517	0.769193	1.03948	0.561916	0.591702	1.05795
ENSG00000014919	COX15	1355	-0.00202978	0.998384	1.00067	-0.565931	0.572761	1.03198	0.619302	0.536298	0.969464	1.38299	0.168203	0.89184	-0.751161	0.454788	1.05342	NA	NA	NA	-0.135897	0.893985	1.01932	1.50564	0.154386	0.904571	-1.173	0.256971	1.05415	-0.591846	0.555049	0.988666	1.22394	0.22601	1.12468	-3.11978	0.0205906	0.389385	1.88783	0.0653657	0.951929	0.781625	0.456941	1.04401
ENSG00000015133	CCDC88C	440193	-0.00159683	0.998729	1.00059	-1.17413	0.243248	0.992416	-0.315849	0.752389	0.990983	-1.23866	0.216918	0.932926	-0.974162	0.33295	1.07591	NA	NA	NA	0.826576	0.423389	1.11921	-0.911074	0.378841	1.02264	-0.191732	0.850364	1.01135	-0.149509	0.881399	0.998459	-0.565385	0.574031	1.07725	-1.87957	0.118943	0.764043	-0.903758	0.370833	1.16888	-0.101062	0.921988	1.02814
ENSG00000015153	YAF2	10138	0.0369088	0.97062	1.00209	0.126447	0.899642	1.00603	0.345269	0.73019	0.990214	1.10862	0.268918	0.957878	0.170526	0.865033	1.00205	NA	NA	NA	0.301579	0.767743	1.0395	-0.784448	0.446837	1.033	1.18164	0.254614	1.05467	0.17349	0.862554	0.99753	1.39075	0.169706	1.10157	0.210983	0.84123	1.03446	1.25392	0.216205	1.16952	-0.442217	0.668768	1.05701
ENSG00000015285	WAS	7454	0.0617981	0.950827	1.00209	-0.295445	0.768292	1.01734	-0.402461	0.687699	0.984722	-0.491575	0.623556	0.998912	-0.251584	0.802016	1.00522	-0.962637	0.350993	1.00542	NA	NA	NA	-0.552488	0.589987	1.03855	NA	NA	NA	0.199691	0.842055	0.995525	-2.07013	0.0429818	0.796112	0.673867	0.525491	1.02874	-2.13551	0.0380759	0.780983	0.431154	0.677739	1.05638
ENSG00000015413	DPEP1	1800	2.54829	0.0120983	0.360439	0.717818	0.474613	1.0314	3.11525	0.00205861	0.111822	1.73142	0.0849113	0.75978	-0.513784	0.608837	1.04133	-1.46407	0.163817	0.929117	0.343545	0.736681	1.04529	-0.484171	0.635751	1.03858	-0.252441	0.803915	1.01432	0.076268	0.939331	1.00073	-1.10014	0.275895	1.13912	0.0784651	0.940009	1.02614	-0.775986	0.441729	1.14978	0.32401	0.755397	1.05374
ENSG00000015475	BID	637	0.546548	0.585713	0.992518	0.352623	0.725144	1.02277	1.30445	0.193315	0.840384	0.383375	0.701847	1.00739	0.864203	0.390093	1.05917	0.410631	0.687149	0.996372	-1.14045	0.274675	1.13243	0.430527	0.673864	1.03804	NA	NA	NA	0.550042	0.583296	0.989163	-1.28072	0.205479	1.124	1.52029	0.188913	0.8621	NA	NA	NA	-0.203431	0.844585	1.04064
ENSG00000015479	MATR3	724102	-0.40017	0.689749	0.995327	-0.358733	0.720583	1.0232	0.280968	0.778974	0.991994	-0.89763	0.370457	0.982579	0.131738	0.895526	1.00075	0.839394	0.414427	1.01337	0.522167	0.610337	1.07723	-1.29459	0.217983	0.955353	-0.332976	0.743476	1.01971	0.718414	0.473875	0.978411	-0.861073	0.392806	1.12012	1.80817	0.130378	0.782956	-0.9013	0.372124	1.16846	2.12099	0.0716164	0.660778
ENSG00000015520	NPC1L1	29881	1.25093	0.213413	0.898654	1.16109	0.248484	0.993039	1.12887	0.260066	0.89346	1.777	0.0770804	0.744887	-0.335346	0.738253	1.01918	0.00228626	0.998204	1.00099	0.624944	0.542822	1.10106	0.893196	0.387988	1.02522	NA	NA	NA	0.715657	0.47557	0.979603	0.710435	0.480331	1.10503	0.0991525	0.92487	1.02944	0.738945	0.463695	1.14384	0.419616	0.685808	1.05473
ENSG00000015532	XYLT2	64132	-1.54133	0.125892	0.822843	-0.755522	0.451786	1.03048	-1.5703	0.117647	0.755729	-0.975234	0.330616	0.972538	-0.730062	0.467511	1.05276	0.64969	0.525717	1.01036	0.118844	0.907216	1.01857	1.24251	0.235995	0.966073	-0.628671	0.538437	1.04997	-1.74417	0.0836485	0.720484	-0.928347	0.357142	1.12943	-0.125382	0.905106	1.02913	-0.865423	0.391298	1.16856	-0.926228	0.385148	1.03003
ENSG00000015568	RGPD5	729540	0.196645	0.844441	1.00002	0.126309	0.899751	1.00575	-2.77116	0.00601774	0.231225	0.187334	0.851588	1.00304	0.124674	0.901099	1.00097	NA	NA	NA	NA	NA	NA	NA	NA	NA	NA	NA	NA	-19.3034	6.84709e-39	3.80196e-35	0.220119	0.826565	1.0247	NA	NA	NA	0.185149	0.853926	1.01877	NA	NA	NA
ENSG00000015592	STMN4	81551	-0.266987	0.789941	1.00005	0.412389	0.680974	1.02619	1.24037	0.216035	0.858988	0.605524	0.545514	0.997118	0.306203	0.760255	1.01247	0.498037	0.62568	0.999826	NA	NA	NA	-0.0497138	0.961106	1.02086	-0.530443	0.60309	1.0455	-0.0695676	0.944652	1.00006	0.898301	0.372804	1.12747	-0.136086	0.897063	1.03112	0.937631	0.353331	1.1716	-1.57385	0.159522	0.880592
ENSG00000015676	NUDCD3	23386	-0.412042	0.68105	0.994755	0.792097	0.430257	1.02458	-1.59307	0.112445	0.747661	-1.81031	0.0717413	0.727893	-0.181129	0.856731	1.00315	-1.26785	0.222992	0.96301	-0.753353	0.464664	1.11454	1.68242	0.116336	0.857995	NA	NA	NA	-0.983896	0.327114	0.955975	-0.13082	0.896378	1.01201	-1.43599	0.210492	0.887967	-0.199851	0.842478	1.02084	0.459809	0.657892	1.05639
ENSG00000016082	ISL1	3670	0.193997	0.846509	0.999841	0.364096	0.716587	1.02436	-0.44355	0.657763	0.981377	-0.705944	0.48104	0.998498	0.272206	0.786174	1.0072	0.516013	0.613368	1.00333	NA	NA	NA	NA	NA	NA	NA	NA	NA	0.0219795	0.9825	0.999969	-0.0385284	0.969401	1.00518	NA	NA	NA	-0.127292	0.899264	1.01492	4.68941	0.00156272	1
ENSG00000016391	CHDH	55349	0.210707	0.833477	1.00027	-0.279019	0.78083	1.0158	1.17628	0.240633	0.877497	0.276952	0.782102	1.00568	-0.11447	0.909156	1.00061	NA	NA	NA	0.276808	0.78628	1.03581	4.61586	0.000400209	0.047023	NA	NA	NA	0.899296	0.370266	0.967058	1.46727	0.147798	1.07895	-1.11061	0.30925	0.959418	1.68285	0.0991809	1.06781	NA	NA	NA
ENSG00000016402	IL20RA	53832	-1.56794	0.11955	0.812645	-2.15027	0.0340461	0.60399	-1.59937	0.111038	0.744239	-1.77138	0.0780129	0.746542	-0.446681	0.656328	1.03063	0.0703158	0.944871	0.999331	0.431524	0.673158	1.06071	-0.477192	0.641148	1.03814	2.0964	0.0522993	0.83637	-2.08221	0.0394137	0.575419	1.37371	0.174912	1.1087	-2.43424	0.0590713	0.601037	0.498295	0.62065	1.07958	-2.62988	0.0301838	0.449091
ENSG00000016490	CLCA1	1179	0.139399	0.88937	1.00119	0.189311	0.850249	1.00889	-0.665346	0.50646	0.964235	0.537368	0.591608	0.999605	0.32454	0.746387	1.01645	-3.83697	0.00161638	0.121517	-0.363803	0.721853	1.05113	-0.668679	0.515399	1.03999	-0.0361866	0.971581	1.0036	1.98816	0.0490332	0.621137	-1.24126	0.219595	1.12691	-0.615457	0.565184	1.03276	-1.98922	0.0526431	0.882184	-1.41421	0.2002	0.931143
ENSG00000016602	CLCA4	22802	0.46681	0.64149	0.995561	-0.137161	0.891191	1.00682	0.798843	0.425161	0.948621	0.465724	0.641917	0.999978	-0.925482	0.357534	1.06585	0.314654	0.757359	0.990827	0.00170226	0.998668	1.0048	0.649248	0.527483	1.0417	0.606826	0.552481	1.04988	0.196573	0.844489	0.995858	0.259077	0.796509	1.02884	0.654828	0.541501	1.03006	0.407021	0.685881	1.05553	-0.84589	0.425581	1.03546
ENSG00000016864	GLT8D1	55830	1.53072	0.128492	0.829099	3.06827	0.00279835	0.15805	1.97456	0.0494505	0.590714	1.67349	0.0957864	0.782725	3.17244	0.00215352	0.143455	0.0768786	0.939736	0.998775	2.20345	0.046204	0.681852	1.2804	0.222778	0.958893	2.4552	0.0259019	0.663363	1.74187	0.0840515	0.722461	-1.05721	0.294877	1.12775	1.05037	0.34164	0.97946	-0.604689	0.548357	1.10911	-0.411911	0.69122	1.05461
ENSG00000017260	ATP2C1	27032	-0.386162	0.700066	0.997169	-1.07219	0.286321	1.00261	0.158601	0.874115	0.997109	-0.112417	0.910605	1.00117	-0.0498185	0.960393	1.00132	NA	NA	NA	NA	NA	NA	NA	NA	NA	0.65072	0.524463	1.05624	-0.942329	0.347887	0.960725	-0.0530699	0.957862	1.00652	4.42118	0.00446529	0.186724	-0.338815	0.736291	1.04557	-0.596238	0.569787	1.05542
ENSG00000017427	IGF1	3479	0.435524	0.663971	0.996824	0.67852	0.499074	1.03164	0.369471	0.712099	0.988509	-0.555432	0.579217	0.999435	-0.400826	0.68963	1.02674	-0.259119	0.799066	0.99043	-2.08636	0.0572108	0.72127	-0.232224	0.819979	1.03156	NA	NA	NA	0.544573	0.587042	0.989671	0.127634	0.898888	1.0119	1.46853	0.192343	0.865776	0.126968	0.899519	1.01506	-1.59865	0.148565	0.863028
ENSG00000017483	SLC38A5	92745	-0.812671	0.41803	0.971514	1.21044	0.229082	0.982923	-0.919603	0.358692	0.928379	-1.17786	0.240244	0.947002	0.20215	0.840319	1.00327	-1.94823	0.0703496	0.77416	NA	NA	NA	1.30186	0.215561	0.955897	NA	NA	NA	0.0557351	0.955644	1.00038	NA	NA	NA	-1.32916	0.232102	0.899856	NA	NA	NA	0.0231207	0.98212	1.01906
ENSG00000017797	RALBP1	10928	0.44124	0.65984	0.996732	-0.0881765	0.92992	1.00405	0.84333	0.399873	0.937875	-0.570372	0.569062	0.999185	-0.0118462	0.990578	1.00084	0.691871	0.499589	1.01411	0.409324	0.688966	1.06032	1.27633	0.224171	0.959257	0.43618	0.668534	1.03269	0.535913	0.592994	0.990882	-0.0355076	0.971799	1.00459	0.856563	0.430815	1.00922	-0.406643	0.686156	1.05502	-1.69406	0.134082	0.840023
ENSG00000018189	RUFY3	22902	-1.08643	0.279483	0.931461	-0.682786	0.496387	1.03134	-1.03131	0.30342	0.91697	-0.854883	0.393633	0.984822	-0.660958	0.510562	1.04733	-2.58904	0.020542	0.492974	-1.63887	0.123509	0.980401	-1.65297	0.122269	0.861312	-1.25722	0.226717	1.03828	-1.87681	0.0629336	0.678542	-0.726633	0.470424	1.10718	NA	NA	NA	-0.476034	0.636304	1.07347	-0.314812	0.760959	1.05292
ENSG00000018236	CNTN1	1272	-2.04336	0.0432246	0.606966	-2.16266	0.0330517	0.598499	-2.15498	0.0321459	0.500061	-1.3413	0.181337	0.902085	-1.66584	0.0997069	0.907705	-3.02243	0.00857191	0.344161	NA	NA	NA	-1.47775	0.163289	0.908657	-1.48917	0.155889	1.01433	-1.22213	0.224014	0.914839	0.0112508	0.991063	1.00112	-8.47563	0.000375627	0.0376769	0.468993	0.64129	1.07166	0.0748421	0.942178	1.02342
ENSG00000018280	SLC11A1	6556	-0.150785	0.880401	1.00022	-0.941082	0.349025	1.00565	-0.976773	0.329653	0.918818	-0.541432	0.58881	0.999945	-0.697635	0.487454	1.05073	-0.379374	0.709727	0.993523	-1.26223	0.229041	1.11061	-0.560415	0.584725	1.03939	0.0600009	0.952898	1.00657	-0.812453	0.418114	0.974255	-0.18458	0.854214	1.0171	0.497363	0.636631	1.03525	-0.0489196	0.961195	1.00483	NA	NA	NA
ENSG00000018408	WWTR1	25937	0.517018	0.606103	0.992434	-0.317114	0.751846	1.02047	-0.147072	0.883197	0.997642	-0.429034	0.668358	1.0023	0.704225	0.483363	1.05024	1.4979	0.154906	0.915579	-0.465203	0.649483	1.06735	-1.17898	0.259536	0.980073	-1.22403	0.238659	1.04546	0.232637	0.816433	0.997517	0.434815	0.665339	1.05392	2.02957	0.0981655	0.713297	0.847016	0.401371	1.16252	-0.452365	0.664692	1.05751
ENSG00000018510	AGPS	8540	0.422886	0.673142	0.995339	-0.107814	0.914368	1.0051	-0.805762	0.421168	0.947954	-0.0819146	0.934796	1.00058	0.33368	0.739505	1.01845	0.987008	0.339293	0.999697	NA	NA	NA	-0.214226	0.833695	1.03219	0.982113	0.340663	1.05396	-0.734596	0.463995	0.97888	-0.0931198	0.926135	1.00899	-0.687658	0.522261	1.02879	-0.215782	0.830112	1.02581	0.868422	0.410457	1.03463
ENSG00000018610	CXorf56	63932	-0.989903	0.32423	0.947986	-0.312423	0.755396	1.01921	-0.72059	0.471854	0.961466	-1.31875	0.188753	0.91045	-0.492232	0.623921	1.03728	-0.499916	0.624388	1.00015	NA	NA	NA	-2.63007	0.0207848	0.489922	-0.91851	0.371992	1.06049	-0.548903	0.584075	0.989678	-1.19673	0.236364	1.12861	0.795843	0.456446	1.01406	-1.14189	0.25941	1.1733	NA	NA	NA
ENSG00000018625	ATP1A2	477	-1.75652	0.0815727	0.741951	-1.00115	0.319269	1.00597	-2.20364	0.0284882	0.478418	-1.18203	0.238591	0.948109	0.0223869	0.982196	1.00127	-0.168737	0.868258	0.994	-2.06107	0.059888	0.738318	0.409832	0.688603	1.03617	-0.428367	0.674095	1.03274	-2.17124	0.031849	0.544703	0.0713089	0.943402	1.00619	-0.362689	0.731664	1.03276	0.00265763	0.997891	1.00072	-0.205124	0.843312	1.04052
ENSG00000018699	TTC27	55622	-2.2879	0.0239088	0.480311	0.118711	0.905752	1.00555	-0.777141	0.437831	0.952672	-2.12061	0.0351803	0.570481	0.961703	0.339133	1.07065	NA	NA	NA	NA	NA	NA	NA	NA	NA	NA	NA	NA	-1.16763	0.245233	0.926114	-0.667301	0.507272	1.09312	-2.76566	0.0326092	0.482155	-0.0633935	0.949728	1.00635	0.765242	0.466101	1.04428
ENSG00000018869	ZNF582	147948	-0.259805	0.795463	0.999898	-0.900278	0.370225	1.01078	-0.674883	0.500392	0.965132	-0.814684	0.416217	0.989355	-0.407407	0.684811	1.02731	-0.642546	0.530218	1.00927	-0.117468	0.908284	1.01862	-0.303427	0.766366	1.03709	-0.811252	0.429125	1.06608	-0.142619	0.886826	0.999104	-0.390256	0.697802	1.04644	-3.77668	0.0129339	0.316315	-0.530149	0.598559	1.09089	1.87858	0.10238	0.771732
ENSG00000019102	VSIG2	23584	0.223349	0.823647	1.00095	-0.565084	0.573335	1.03178	-1.41777	0.15754	0.800467	-2.2236	0.0272886	0.528956	-0.208014	0.835753	1.00294	-0.637978	0.533107	1.00878	0.0241577	0.981094	1.00675	NA	NA	NA	0.699258	0.494432	1.06218	-0.0902926	0.928203	1.00091	-0.927315	0.357673	1.12998	NA	NA	NA	-1.14351	0.258741	1.17232	-0.107972	0.916677	1.03103
ENSG00000019144	PHLDB1	102466719	0.929586	0.354467	0.955226	-0.345855	0.730208	1.02287	0.917859	0.359603	0.928862	1.48677	0.138642	0.866254	-0.040102	0.968113	1.00163	0.0695681	0.945456	0.999304	NA	NA	NA	-0.160154	0.875047	1.03035	NA	NA	NA	0.449811	0.653645	0.993196	0.738374	0.463317	1.10763	0.67532	0.529437	1.0294	1.10346	0.275566	1.17987	NA	NA	NA
ENSG00000019169	MARCO	8685	-1.98986	0.0488996	0.631788	-1.50395	0.135878	0.911246	-1.26258	0.20795	0.855184	-1.26949	0.205735	0.920452	-0.470686	0.639162	1.03371	-0.539902	0.59719	1.00578	NA	NA	NA	-2.55554	0.0239402	0.5212	-1.07688	0.297505	1.05942	-2.21234	0.0288045	0.525547	0.360446	0.719846	1.04326	-0.747358	0.488483	1.02394	0.393308	0.695909	1.05347	0.709161	0.498367	1.04877
ENSG00000019186	CYP24A1	1591	-0.97458	0.331745	0.951583	-1.21111	0.228828	0.982591	-0.0843562	0.932843	0.996674	0.827441	0.408968	0.987043	-1.205	0.231802	1.05978	0.224361	0.825504	0.991668	0.0402068	0.968539	1.00797	2.01955	0.064538	0.730419	0.0551228	0.956723	1.00606	0.129101	0.89749	0.999492	-0.104301	0.917297	1.00993	-1.93797	0.110357	0.742635	1.10761	0.273787	1.18102	-0.138477	0.893763	1.03399
ENSG00000019485	PRDM11	101060179	-2.02958	0.0446303	0.611747	0.506721	0.613512	1.03007	-0.855325	0.393214	0.935812	0.0342668	0.972698	1.00123	-0.316559	0.752413	1.01416	-1.16625	0.261724	0.980051	-0.0211892	0.983417	1.00661	-1.51424	0.153893	0.904092	-0.285685	0.778785	1.01668	-0.834204	0.405797	0.970115	-0.00310444	0.997534	1.00055	-2.59965	0.0482697	0.558942	0.828386	0.411729	1.1568	NA	NA	NA
ENSG00000019505	SYT13	57586	-0.612324	0.541492	0.99372	0.486447	0.627759	1.02831	0.151871	0.879414	0.997491	0.72141	0.471495	0.996555	0.620611	0.536642	1.04659	0.393238	0.699676	0.994764	NA	NA	NA	-0.161754	0.873987	1.03131	1.19612	0.249076	1.05005	-0.744461	0.458029	0.977684	0.687212	0.494736	1.09973	-0.0921638	0.930147	1.02868	0.913713	0.365632	1.1734	0.788164	0.456457	1.04391
ENSG00000019549	SNAI2	6591	1.00865	0.315191	0.943759	0.760081	0.449069	1.03137	0.735917	0.462491	0.958789	0.96952	0.333451	0.974002	0.734896	0.464579	1.05446	-1.26239	0.226084	0.96673	2.51924	0.0256406	0.508108	1.14404	0.273236	0.983776	0.74074	0.469583	1.06412	0.434848	0.664441	0.991868	-0.556041	0.580359	1.07683	-0.402121	0.704209	1.03137	-0.318874	0.751265	1.04295	1.36619	0.214145	0.946138
ENSG00000019582	CD74	972	-2.13428	0.0348716	0.561655	-0.568514	0.571014	1.03219	-2.95	0.00348804	0.161126	-2.71986	0.00710295	0.267283	-0.233914	0.815657	1.00299	NA	NA	NA	-0.170606	0.86716	1.02663	-0.156577	0.877984	1.03112	0.34698	0.733128	1.02162	-1.76199	0.0805751	0.713947	0.398882	0.69147	1.0474	-0.796982	0.461612	1.01596	0.380753	0.705139	1.05119	NA	NA	NA
ENSG00000019991	HGF	3082	-0.0626421	0.950157	1.00221	0.375754	0.707929	1.02531	-0.495701	0.620553	0.980979	-0.744092	0.45769	0.998128	-0.79806	0.427228	1.05657	NA	NA	NA	0.175292	0.863551	1.02708	-0.562734	0.583191	1.0393	0.15923	0.87548	1.0096	-0.631612	0.528822	0.986795	-0.100015	0.920684	1.0103	0.314306	0.76598	1.03485	1.28377	0.205652	1.16294	0.696835	0.508379	1.05116
ENSG00000019995	ZRANB1	54764	0.43432	0.664843	0.995889	0.675433	0.501024	1.03181	0.21001	0.833836	0.997063	-0.258196	0.79652	1.00606	-0.82237	0.413342	1.06	-0.18177	0.858197	0.994067	0.330346	0.746402	1.04221	0.220934	0.828576	1.03066	0.22217	0.826992	1.01297	0.822071	0.41264	0.973344	-1.76875	0.0822861	0.963776	-0.372105	0.722604	1.03224	-0.502468	0.617735	1.08079	-0.578119	0.581297	1.05663
ENSG00000020129	NCDN	23154	-1.63109	0.105516	0.794061	-1.42935	0.156151	0.93035	-0.689956	0.490881	0.964639	-1.12541	0.261756	0.953975	-2.13041	0.0362491	0.686374	0.491964	0.629866	0.999901	-0.69582	0.498793	1.10966	0.23495	0.817908	1.03216	1.17537	0.257041	1.05413	0.287461	0.774247	0.996785	-0.0313174	0.975126	1.00438	-0.356851	0.735769	1.03218	-1.83952	0.0721597	0.982837	0.303786	0.770122	1.05198
ENSG00000020256	ZFP64	55734	0.889266	0.375654	0.96204	3.0195	0.00324357	0.168311	-0.0790664	0.937045	0.996376	-1.28895	0.198897	0.920494	2.59351	0.0113175	0.402839	0.708117	0.489731	1.01209	2.55174	0.024113	0.487544	0.530331	0.604824	1.03877	0.903037	0.379901	1.05932	1.25134	0.213205	0.904168	-0.590503	0.557187	1.08488	1.81788	0.128759	0.781451	-0.832496	0.40943	1.15975	-0.651136	0.533211	1.05712
ENSG00000020426	MNAT1	4331	0.848108	0.398081	0.968537	0.964203	0.337367	1.00701	1.14437	0.253597	0.889376	1.02915	0.304646	0.96677	0.235521	0.814414	1.00272	1.42907	0.173478	0.93531	NA	NA	NA	0.00824964	0.993534	1.01396	-0.231596	0.819788	1.01354	0.688407	0.492504	0.98253	0.531941	0.596834	1.07387	1.34153	0.228292	0.898463	0.403514	0.68844	1.05457	NA	NA	NA
ENSG00000020577	SAMD4A	23034	0.040311	0.967913	1.00197	-1.16339	0.247556	0.992436	-0.126854	0.899161	0.998961	-1.02794	0.305212	0.967463	-0.8715	0.386122	1.05826	NA	NA	NA	NA	NA	NA	NA	NA	NA	-1.98405	0.0646777	0.873741	-0.739736	0.460881	0.978506	0.799673	0.42722	1.11707	NA	NA	NA	0.836153	0.407392	1.16074	0.439577	0.671876	1.05523
ENSG00000020633	RUNX3	864	0.456011	0.649213	0.995488	0.245192	0.806831	1.01235	0.396615	0.692	0.98538	0.427129	0.669743	1.00176	0.0423016	0.966365	1.00182	-0.955235	0.354601	1.00675	0.027494	0.978483	1.00674	0.221729	0.82797	1.03083	0.646382	0.527196	1.05628	0.0138247	0.988992	1.00065	0.283932	0.777491	1.03231	0.638707	0.551119	1.03001	0.0919009	0.927176	1.00953	-0.415718	0.690064	1.05409
ENSG00000020922	MRE11A	4361	0.651034	0.51628	0.986249	-0.986191	0.326518	1.00609	-0.445899	0.656067	0.981922	-0.944852	0.345869	0.975572	1.15665	0.250901	1.07094	NA	NA	NA	1.15635	0.268348	1.13421	0.131627	0.897294	1.02876	-1.83772	0.0847456	0.931138	0.907853	0.365746	0.965851	-0.0313061	0.975135	1.00433	0.128847	0.902501	1.03003	-2.1409	0.0376141	0.777659	-0.264802	0.797857	1.04844
ENSG00000021300	PLEKHB1	58473	0.856609	0.393383	0.966568	2.49709	0.0142243	0.385939	1.05286	0.293449	0.912807	-0.0528748	0.957884	1.00131	0.34371	0.731978	1.01874	0.104286	0.918324	0.999668	1.79008	0.0967472	0.907599	-2.22417	0.0444757	0.644605	1.48578	0.156775	1.01585	1.04693	0.297202	0.945347	-0.706343	0.482852	1.10556	2.30573	0.0692752	0.641142	-0.923692	0.360467	1.1745	1.52319	0.166212	0.89222
ENSG00000021355	SERPINB1	1992	0.799321	0.425697	0.972505	2.61491	0.0103648	0.331615	1.096	0.274164	0.89752	0.646331	0.518802	0.995102	2.33173	0.0222636	0.552824	-0.14321	0.888031	0.996128	0.256249	0.801769	1.03469	-0.458228	0.653821	1.03781	2.71695	0.0152336	0.5458	2.11389	0.0365613	0.569195	-1.02661	0.308943	1.12664	0.245743	0.81565	1.03516	-1.1937	0.238714	1.16865	-3.36918	0.00979753	0.227845
ENSG00000021461	CYP3A43	64816	0.44109	0.659948	0.996624	0.922453	0.358605	1.00772	-0.0354029	0.971788	0.997877	-0.781271	0.435562	0.993409	0.969622	0.335194	1.07313	0.500085	0.624272	1.00018	1.50834	0.155381	1.0254	-0.725961	0.480729	1.03633	0.669029	0.513015	1.06188	0.953278	0.342334	0.958903	0.176352	0.860642	1.0164	0.526559	0.621014	1.03143	0.712097	0.480001	1.14331	-0.00337068	0.997405	1.01418
ENSG00000021488	SLC7A9	11136	-2.30464	0.0229201	0.473586	-0.840623	0.402648	1.01564	-1.48971	0.137596	0.778608	-1.73193	0.0848209	0.759379	-2.77306	0.00692515	0.292284	0.048194	0.962197	1.0007	-3.06264	0.00907656	0.281616	1.18254	0.258168	0.978748	0.236164	0.816302	1.01334	-2.07272	0.0403042	0.581792	-1.73227	0.0886348	0.985939	1.20446	0.282309	0.939026	-1.45808	0.151613	1.13969	0.504708	0.629261	1.057
ENSG00000021574	SPAST	6683	-0.00988888	0.992127	1.00042	1.45488	0.148966	0.924009	0.657105	0.511735	0.965241	-0.594536	0.552822	0.998109	1.46628	0.14654	0.994951	NA	NA	NA	-0.0915235	0.928472	1.01376	NA	NA	NA	NA	NA	NA	0.724926	0.469886	0.977442	0.990526	0.326103	1.12508	NA	NA	NA	0.783417	0.437398	1.15179	-1.65091	0.137362	0.845293
ENSG00000021645	NRXN3	9369	0.399945	0.689914	0.995135	-0.102638	0.918464	1.00482	-1.67624	0.0949772	0.714407	-0.425198	0.671148	1.00224	-0.184559	0.854048	1.00298	-1.34146	0.199729	0.951199	-0.126032	0.901635	1.01813	-0.91386	0.376261	1.02249	NA	NA	NA	-0.794818	0.428263	0.97726	0.136499	0.891908	1.01328	-0.397943	0.707094	1.03122	0.0548967	0.956458	1.00541	0.846111	0.425466	1.03553
ENSG00000021762	OSBPL5	114879	0.828288	0.409165	0.969171	1.31422	0.191904	0.959808	1.21154	0.226864	0.868102	-0.407433	0.684123	1.00346	-1.9205	0.0584037	0.790165	-0.0285549	0.977596	1.00062	-0.00187018	0.998536	1.00496	-0.126211	0.901359	1.02822	1.08783	0.292786	1.05931	0.933682	0.352312	0.961314	-0.278542	0.781604	1.03278	-0.912826	0.39653	0.999912	-0.299008	0.76628	1.03951	NA	NA	NA
ENSG00000021776	AQR	9716	2.76125	0.00667134	0.264535	1.19188	0.236248	0.990381	1.09423	0.274939	0.897588	1.35569	0.176718	0.896771	2.51505	0.0139311	0.436815	0.528786	0.604691	1.00464	1.82101	0.091692	0.89139	-1.63364	0.126306	0.864816	-0.0107516	0.991555	1.00091	2.44474	0.0159243	0.411906	-1.06798	0.29003	1.13122	-0.530285	0.618611	1.0309	-1.17375	0.246536	1.17086	0.0565534	0.956288	1.02119
ENSG00000021826	CPS1	1373	0.494929	0.621563	0.993713	0.675908	0.500724	1.03196	-1.54686	0.123198	0.761756	-0.401364	0.688578	1.00496	0.696654	0.488064	1.05068	0.807354	0.432079	1.01364	0.332314	0.74495	1.04279	0.923071	0.372786	1.02207	0.402567	0.692594	1.02858	0.823782	0.411671	0.973264	-0.33042	0.742294	1.03747	-4.20988	0.00840922	0.255286	0.0573546	0.954511	1.00595	0.803857	0.444707	1.0398
ENSG00000021852	C8B	732	-2.79785	0.00600221	0.255002	-2.26662	0.0256582	0.533902	-1.51432	0.131244	0.769287	-0.939976	0.348358	0.978125	-2.05482	0.043202	0.7231	-3.11174	0.00714387	0.317063	NA	NA	NA	0.462653	0.651262	1.03695	NA	NA	NA	-2.87777	0.00472976	0.209544	1.36289	0.178277	1.10626	NA	NA	NA	1.2189	0.229096	1.17052	NA	NA	NA
ENSG00000022267	FHL1	2273	1.15133	0.251903	0.917985	-0.321558	0.748487	1.02175	0.7847	0.433394	0.951458	0.349817	0.726842	1.00727	0.757831	0.450807	1.05511	0.41784	0.681984	0.995644	NA	NA	NA	0.633148	0.537617	1.04075	0.788177	0.442115	1.06804	0.315404	0.752994	0.9944	-0.495483	0.622164	1.06484	-1.281	0.256391	0.919133	-0.553522	0.582586	1.09763	-2.22771	0.056498	0.606788
ENSG00000022355	GABRA1	2554	0.313061	0.754782	0.999296	0.271424	0.786648	1.01478	0.345998	0.729644	0.990197	0.43246	0.665871	1.00181	0.227001	0.82101	1.00332	NA	NA	NA	NA	NA	NA	0.103414	0.919213	1.02659	0.645166	0.527963	1.0548	0.351987	0.725456	0.994457	0.0568243	0.954884	1.00631	-8.67403e-16	1	1.00318	0.217488	0.82879	1.0263	0.629686	0.548893	1.05595
ENSG00000022556	NLRP2	55655	0.265102	0.791389	0.999833	-0.99368	0.322877	1.00475	-1.04575	0.296713	0.913926	-1.09249	0.275927	0.958472	-0.791678	0.430919	1.0561	0.312829	0.758718	0.991197	-0.245902	0.809598	1.03435	-2.10653	0.0551551	0.692453	-1.17686	0.256464	1.05484	-0.478079	0.633449	0.99341	-1.73488	0.088166	0.98416	-1.15115	0.301726	0.952194	-1.79234	0.0796566	0.997662	-0.389459	0.708514	1.05416
ENSG00000022567	SLC45A4	57210	-0.208358	0.835306	1.00001	-1.72259	0.0881819	0.808983	-0.668714	0.504313	0.964329	-0.953586	0.341439	0.974954	1.08269	0.28224	1.06884	0.720642	0.48221	1.01158	1.5357	0.148585	1.02269	0.9704	0.349557	1.01689	-0.196737	0.846511	1.01115	-0.737957	0.461958	0.97892	-2.6815	0.00957013	0.370006	0.0644569	0.951104	1.02685	-2.42861	0.0191239	0.554415	2.80731	0.0262472	0.417634
ENSG00000022840	RNF10	9921	-2.41925	0.0170664	0.414926	0.114643	0.908967	1.00542	-2.74607	0.00648255	0.237068	-1.28147	0.201506	0.919045	-2.72397	0.00793736	0.323482	-0.77983	0.447622	1.01223	NA	NA	NA	NA	NA	NA	0.135151	0.894178	1.01037	-2.37991	0.0188663	0.447685	-0.711301	0.479799	1.10476	1.01605	0.356224	0.986409	-0.874152	0.386577	1.16859	0.0658638	0.949102	1.02227
ENSG00000022976	ZNF839	55778	0.0559497	0.955476	1.0023	0.51161	0.610099	1.03048	-0.456065	0.648751	0.981009	-0.246923	0.80522	1.00607	0.0886562	0.929579	1.00064	NA	NA	NA	NA	NA	NA	0.688647	0.503151	1.03772	NA	NA	NA	-0.229597	0.818789	0.997323	-2.04837	0.0451392	0.80789	-0.367785	0.728089	1.03243	-2.46614	0.0174461	0.535702	0.552399	0.597862	1.05673
ENSG00000023041	ZDHHC6	64429	-1.41044	0.161019	0.853471	-1.31504	0.191629	0.959301	-1.49803	0.135424	0.775257	-0.801396	0.423849	0.99138	-0.382819	0.702882	1.02269	-0.656255	0.5216	1.01169	-0.980263	0.344848	1.13733	0.0105618	0.991722	1.01406	-2.10462	0.0514838	0.834764	-1.8217	0.0709502	0.687945	-2.11985	0.0383849	0.766207	-1.82761	0.117376	0.760562	1.28528	0.20513	1.16337	-0.0667634	0.948408	1.02245
ENSG00000023171	GRAMD1B	57476	-0.872695	0.384587	0.963869	-0.70515	0.482424	1.0315	0.126309	0.899592	0.999041	0.21094	0.833148	1.00554	-1.17536	0.243379	1.06656	1.73629	0.102999	0.848822	-1.47408	0.164259	1.03496	1.11077	0.286791	0.98842	NA	NA	NA	-1.21247	0.227674	0.915863	-0.842698	0.402919	1.11736	2.07514	0.0832926	0.674934	-0.575931	0.567469	1.10595	0.206913	0.841247	1.04068
ENSG00000023191	RNH1	6050	-0.678303	0.498896	0.985017	1.38507	0.169241	0.937685	0.168415	0.866397	0.997241	0.10883	0.913446	1.00113	0.577969	0.564929	1.04279	2.73511	0.0153386	0.432977	NA	NA	NA	-1.32523	0.207914	0.94962	NA	NA	NA	0.682398	0.496281	0.983821	1.50168	0.1387	1.0725	-0.251996	0.811075	1.03663	2.40983	0.0200173	0.56557	-0.401467	0.70005	1.05595
ENSG00000023228	NDUFS1	4719	-0.465706	0.642277	0.995392	-0.724514	0.470512	1.03249	-0.031025	0.975275	0.998507	-0.126237	0.89967	1.00204	-0.765017	0.446541	1.05705	-1.00359	0.331494	0.99848	-0.0404708	0.968333	1.00798	0.598366	0.559877	1.0409	0.982338	0.340555	1.05386	-0.219992	0.826245	0.998374	0.663915	0.509421	1.09331	-1.22776	0.274181	0.93268	0.479444	0.633894	1.07582	0.0155661	0.988015	1.0173
ENSG00000023287	RB1CC1	9821	0.180335	0.857197	0.998793	-1.05867	0.292408	1.00693	0.12744	0.898698	0.999046	-0.269396	0.787902	1.006	-1.18751	0.238584	1.0641	-1.17688	0.257582	0.979477	-0.338227	0.740592	1.0434	0.257823	0.80058	1.0349	-0.810191	0.429717	1.06585	-0.699349	0.485665	0.981702	2.08688	0.0413825	0.788494	1.39757	0.221088	0.893806	2.20977	0.0321373	0.711683	0.415618	0.688614	1.05493
ENSG00000023318	ERP44	23071	-2.18367	0.0309482	0.54831	0.893142	0.374015	1.00935	-1.3585	0.175566	0.819636	-3.70078	0.000277482	0.0272096	-0.228219	0.820066	1.0032	-1.09593	0.290394	0.991876	NA	NA	NA	-1.97465	0.069938	0.749642	NA	NA	NA	-0.467404	0.641045	0.994183	-1.9492	0.0561978	0.863236	-0.183983	0.861255	1.03024	-1.76971	0.083403	1.00887	0.605642	0.563865	1.05587
ENSG00000023330	ALAS1	211	-1.30682	0.193793	0.8835	-1.79299	0.0761237	0.779787	-1.61086	0.108508	0.737358	-1.32384	0.18706	0.907801	-0.263241	0.79305	1.00568	-0.63764	0.533322	1.00879	-0.857907	0.406483	1.12557	1.36114	0.196598	0.942983	-0.375211	0.712431	1.02458	-1.94395	0.0542039	0.644028	-0.0512298	0.959322	1.00613	-0.103408	0.921658	1.03004	0.473115	0.638368	1.07161	0.667273	0.523375	1.05559
ENSG00000023445	BIRC3	330	0.110415	0.912266	0.999597	0.734893	0.464196	1.03089	0.907918	0.364821	0.929811	0.92176	0.357759	0.978481	0.493221	0.623225	1.03685	0.412592	0.685743	0.995705	-1.11916	0.283323	1.13061	-0.575436	0.574822	1.04053	0.653173	0.522921	1.058	-0.867864	0.387173	0.969416	1.0762	0.286374	1.13361	0.9958	0.365066	0.988763	0.602673	0.549686	1.10906	0.490657	0.638675	1.05608
ENSG00000023516	AKAP11	11215	-1.76352	0.0803795	0.735921	0.355258	0.723176	1.02286	-0.370247	0.711521	0.988283	0.00167773	0.998663	1.00016	-0.13223	0.895138	1.00106	0.839763	0.414226	1.01322	-1.40578	0.183237	1.05657	-0.949426	0.359721	1.01799	NA	NA	NA	-0.91618	0.36138	0.964104	0.691906	0.491805	1.1012	0.250872	0.811896	1.03625	0.457305	0.649605	1.06847	-0.265846	0.798018	1.04807
ENSG00000023572	GLRX2	51022	-0.0159123	0.987331	1.00091	0.742592	0.459542	1.03117	0.120815	0.903937	0.998546	-0.743581	0.457998	0.998147	0.0896979	0.928754	1.00093	-0.775558	0.450065	1.01201	0.183717	0.85707	1.02752	-0.249696	0.806725	1.03441	-0.467004	0.646793	1.03755	1.53034	0.128522	0.806375	-0.376698	0.707796	1.04548	-0.574842	0.590295	1.03093	-0.404106	0.688007	1.05474	1.7317	0.121567	0.81402
ENSG00000023608	SNAPC1	6617	0.378132	0.706006	0.997864	-0.852578	0.396015	1.01495	0.0413691	0.967036	0.997914	0.675333	0.500241	0.996774	0.924497	0.358043	1.06508	2.19556	0.0442692	0.675266	-0.525208	0.60828	1.07811	-0.191411	0.851161	1.03126	0.129128	0.898866	1.00972	1.17626	0.241781	0.925031	-0.280742	0.779925	1.03279	0.435077	0.67872	1.03117	0.0182533	0.985516	1.00298	0.31794	0.758671	1.05242
ENSG00000023697	DERA	51071	-1.29654	0.197297	0.884227	0.108103	0.914139	1.00518	-0.272137	0.785747	0.99221	0.328307	0.743022	1.0075	0.000237758	0.999811	1.0006	0.380088	0.709208	0.993552	-0.353458	0.729411	1.04703	-0.516883	0.613919	1.03977	0.422613	0.678202	1.03372	-1.13903	0.256923	0.931611	1.25415	0.214905	1.12495	1.52971	0.186641	0.859925	1.57231	0.122733	1.1083	0.783685	0.455798	1.04358
ENSG00000023734	STRAP	11171	0.121207	0.903732	1.00098	0.452767	0.651738	1.02813	-0.406361	0.684835	0.983662	0.193532	0.846738	1.00321	0.365271	0.715885	1.02022	-0.609778	0.551135	1.00669	-0.607435	0.554025	1.09446	1.16514	0.264895	0.978937	-0.605538	0.553315	1.04947	0.347664	0.728691	0.993985	-0.923295	0.359746	1.13003	1.16272	0.297415	0.95051	-0.83871	0.405969	1.16136	0.0584205	0.954847	1.02118
ENSG00000023839	ABCC2	1244	-0.384944	0.700966	0.997513	-1.19073	0.236695	0.990505	-1.20729	0.228494	0.867373	0.307118	0.759071	1.00706	-1.09969	0.274805	1.0705	NA	NA	NA	0.552653	0.589878	1.08426	7.60835e-14	1	1.0109	-2.07822	0.0531504	0.84229	-0.390198	0.69707	0.992801	0.630129	0.531128	1.08899	-1.93249	0.101493	0.718145	1.63427	0.109028	1.09507	1.57161	0.154684	0.874263
ENSG00000023892	DEF6	50619	0.724612	0.470112	0.986176	1.71024	0.0904519	0.812306	1.31526	0.189662	0.835395	1.77468	0.0774645	0.744284	1.07851	0.28409	1.06828	NA	NA	NA	2.046	0.0615393	0.748083	-0.749316	0.46701	1.03577	1.9668	0.066798	0.886989	1.77232	0.0788376	0.709496	0.289801	0.77302	1.0324	-2.29468	0.0702377	0.642044	NA	NA	NA	-0.840294	0.425143	1.03546
ENSG00000023902	PLEKHO1	51177	0.0626926	0.950116	1.0023	0.181371	0.856459	1.00991	-0.293085	0.769708	0.991859	-0.573815	0.566735	0.999415	-0.364928	0.71614	1.01989	0.621025	0.543906	1.00747	-0.609121	0.552941	1.09496	-1.44961	0.170861	0.914747	0.171237	0.866184	1.00985	0.130569	0.896332	0.999604	1.49309	0.14093	1.07205	0.766975	0.477729	1.02262	-0.0382958	0.969618	1.00499	0.938497	0.379233	1.02756
ENSG00000023909	GCLM	2730	-0.663695	0.508169	0.986025	0.162916	0.870927	1.00793	-1.61131	0.10841	0.737896	-0.883837	0.37784	0.982161	0.955818	0.34208	1.06937	0.833612	0.417577	1.01401	-0.381559	0.708952	1.05562	-1.13613	0.274979	0.984525	-1.58948	0.131514	0.991592	-0.647893	0.518271	0.986219	0.535067	0.594685	1.07401	1.19289	0.277942	0.934129	0.124544	0.901427	1.01456	-0.0631646	0.951401	1.0218
ENSG00000024048	UBR2	23304	-0.75769	0.450135	0.981223	0.0425161	0.966176	1.00196	-0.618385	0.536901	0.969923	0.0356372	0.971607	1.00109	-0.354646	0.7238	1.01994	-0.0431444	0.966156	1.00079	0.104404	0.918442	1.01603	NA	NA	NA	0.411592	0.686099	1.0304	-0.708466	0.480008	0.980138	-0.872266	0.386723	1.12165	-0.34464	0.744388	1.03025	-0.606069	0.547448	1.11016	0.230365	0.824396	1.04299
ENSG00000024422	EHD2	30846	1.23824	0.218066	0.899819	0.720612	0.4729	1.03214	1.18761	0.236147	0.87433	2.25477	0.0252258	0.507254	2.07579	0.0411661	0.709058	0.929958	0.367118	1.00999	-0.91575	0.376472	1.13275	-1.69818	0.113265	0.859231	0.172446	0.865249	1.01027	2.13604	0.0346742	0.55861	-1.22916	0.224061	1.12482	-6.68062	0.00113561	0.0759377	0.0618833	0.950924	1.00584	1.54485	0.160964	0.884431
ENSG00000024526	DEPDC1	55635	-0.864239	0.389196	0.965251	-0.592161	0.555135	1.0311	-1.2895	0.198449	0.843357	-0.968783	0.333818	0.973708	-0.467204	0.64164	1.03429	-1.76256	0.0983324	0.843381	NA	NA	NA	0.0954467	0.925416	1.02615	-0.895191	0.383955	1.0607	-1.05498	0.293517	0.944448	0.431176	0.667967	1.05274	3.06852	0.0219836	0.399445	0.321684	0.749149	1.04346	NA	NA	NA
ENSG00000024862	CCDC28A	25901	0.814025	0.417257	0.971887	-0.0434053	0.965469	1.0026	1.22118	0.223203	0.865813	1.00348	0.316838	0.969296	-0.583662	0.561111	1.04212	0.827457	0.420948	1.01334	NA	NA	NA	0.606743	0.55447	1.04065	-1.13935	0.271326	1.06055	0.842862	0.400955	0.968408	0.46283	0.645249	1.06026	-0.489764	0.645032	1.03441	1.09964	0.277211	1.17945	1.13271	0.294637	0.997021
ENSG00000025039	RRAGD	58528	0.284003	0.776902	0.999808	0.224214	0.823068	1.01088	0.32632	0.744463	0.991666	1.24703	0.213838	0.929756	-0.239762	0.811136	1.00473	-0.739785	0.470851	1.01078	0.155508	0.87881	1.02312	-1.19828	0.252198	0.976808	1.82241	0.0871363	0.938273	-1.72799	0.0865201	0.730118	0.73809	0.463488	1.10721	1.55434	0.171098	0.836335	0.205451	0.838127	1.02257	0.175101	0.865958	1.03975
ENSG00000025156	HSF2	3298	-2.02844	0.0447476	0.612347	-0.622194	0.535289	1.0339	-2.44127	0.0153505	0.362584	-0.955935	0.340253	0.974407	-0.812989	0.418668	1.05925	NA	NA	NA	-0.415806	0.684334	1.06057	1.48345	0.161789	0.907859	0.32016	0.75299	1.01929	-2.00942	0.0466996	0.609657	-1.43637	0.156362	1.08479	0.800161	0.459929	1.01557	-0.669712	0.506389	1.12863	-0.139568	0.892932	1.03429
ENSG00000025293	PHF20	51230	-0.847634	0.398343	0.96861	1.12658	0.262728	0.993532	-0.549798	0.582963	0.977034	-1.30092	0.194776	0.918246	-0.283876	0.777248	1.00854	-0.520829	0.610089	1.0032	NA	NA	NA	-0.608107	0.553593	1.04028	-0.400576	0.69403	1.02809	-0.427889	0.669487	0.992375	-0.209505	0.834801	1.02171	-1.57645	0.175745	0.842136	-0.226153	0.822084	1.0264	-0.610622	0.560745	1.05434
ENSG00000025423	HSD17B6	8630	-1.7758	0.0783225	0.729113	-0.454049	0.650818	1.02834	-0.446929	0.655324	0.981779	-0.333646	0.738994	1.00769	-0.983627	0.328302	1.07238	-0.119719	0.906295	1.00032	-1.00176	0.334741	1.1385	-0.416445	0.683878	1.03676	-0.209418	0.836765	1.01281	-1.28522	0.201149	0.895204	-0.0112991	0.991024	1.00114	1.5944	0.171729	0.838038	-0.409632	0.683977	1.05731	-0.549915	0.597391	1.05695
ENSG00000025434	NR1H3	10062	0.650672	0.516513	0.986355	0.0354218	0.971817	1.00217	0.579192	0.562996	0.972501	0.733018	0.464402	0.999816	0.820279	0.414525	1.06041	0.242002	0.812056	0.991929	-1.50906	0.155198	1.02516	-0.030933	0.975793	1.01737	0.476394	0.640235	1.03905	0.320584	0.749074	0.994032	0.345006	0.73136	1.04054	NA	NA	NA	0.423766	0.673712	1.05964	-0.0184266	0.98575	1.01851
ENSG00000025708	TYMP	1890	0.29925	0.765271	0.999046	-0.832553	0.407163	1.0196	-0.704302	0.481919	0.96303	-0.236909	0.812969	1.00618	-1.04854	0.297589	1.06889	0.120969	0.905321	0.999693	-0.811692	0.43158	1.11691	-1.78147	0.0981972	0.827286	-1.11438	0.281577	1.05953	0.429804	0.668097	0.992257	NA	NA	NA	-0.12695	0.903927	1.0296	0.907877	0.368675	1.16776	-0.859034	0.415318	1.03585
ENSG00000025770	NCAPH2	29781	-1.06879	0.28733	0.931695	1.23168	0.221077	0.985762	-1.56027	0.119998	0.757413	0.372694	0.709769	1.00817	1.05376	0.295203	1.07028	-0.184732	0.855913	0.99314	1.21799	0.244871	1.12696	-2.21492	0.04524	0.649565	1.46882	0.161269	1.01129	-1.2677	0.207319	0.897017	NA	NA	NA	-0.198094	0.850774	1.03378	2.14432	0.0373242	0.774751	-0.464158	0.654904	1.05685
ENSG00000025772	TOMM34	10953	-0.107467	0.9146	0.999852	1.64845	0.102529	0.845326	-0.0856282	0.931832	0.996552	0.426641	0.670098	1.00202	0.7012	0.485239	1.05005	-0.635846	0.534459	1.00707	-0.116079	0.909364	1.01778	0.00779913	0.993896	1.01359	-0.54027	0.596452	1.04551	-0.0751734	0.9402	1.00114	0.623222	0.535625	1.08896	-0.413532	0.693591	1.02964	0.336687	0.737884	1.04459	NA	NA	NA
ENSG00000025796	SEC63	11231	-2.48766	0.0142434	0.388232	-1.50381	0.135913	0.910749	-2.5285	0.0120893	0.32834	-2.58518	0.0104405	0.33151	-1.09187	0.278207	1.07093	0.784472	0.444976	1.01231	-0.233745	0.818823	1.03306	0.267709	0.792827	1.03557	-2.3568	0.031509	0.706255	-1.57053	0.118882	0.794678	-0.118237	0.906296	1.00989	-0.118177	0.910528	1.03009	-0.040172	0.96813	1.00486	0.347697	0.738288	1.05261
ENSG00000025800	KPNA6	23633	-1.12257	0.263881	0.923444	-0.63719	0.525518	1.03379	-1.18499	0.237178	0.874458	-0.690379	0.490752	0.997542	-1.38726	0.169264	1.02429	-0.807158	0.431412	1.01418	0.0866591	0.932263	1.01313	-0.507345	0.62041	1.04046	-0.538991	0.597313	1.04558	-1.97503	0.0505228	0.62713	-0.447345	0.656322	1.05569	1.35248	0.224967	0.897267	-0.676257	0.502264	1.12962	0.182149	0.859997	1.04033
ENSG00000026025	VIM	7431	-1.58475	0.115677	0.807409	-1.80581	0.0740824	0.770281	-1.93057	0.0546998	0.614673	-1.20269	0.230512	0.943671	-0.704883	0.482956	1.05073	0.355048	0.727496	0.991184	0.0596002	0.953381	1.0097	0.0652932	0.948934	1.02355	NA	NA	NA	-1.85181	0.0664711	0.68182	-1.93541	0.0579067	0.873481	NA	NA	NA	-2.0642	0.0446644	0.831742	-0.615491	0.557703	1.05448
ENSG00000026103	FAS	355	-0.667848	0.505524	0.986524	1.95121	0.0539478	0.709266	0.512241	0.608947	0.979154	0.113698	0.909591	1.00092	0.575338	0.566698	1.04269	1.0164	0.324565	0.996556	0.274409	0.788082	1.03534	0.374109	0.714354	1.03544	1.01287	0.326196	1.05341	-0.709994	0.479062	0.98001	-0.757133	0.452089	1.1108	1.88863	0.117566	0.760135	-1.01903	0.31352	1.17668	-0.321566	0.757171	1.05291
ENSG00000026297	RNASET2	8635	-0.815666	0.416321	0.971882	-0.364404	0.716357	1.02438	-1.41947	0.157043	0.801851	-1.81238	0.0714193	0.726394	-0.377948	0.706483	1.02095	NA	NA	NA	-1.51244	0.154346	1.02439	0.530328	0.604825	1.03866	-1.56182	0.136752	0.99727	0.0941789	0.925122	1.00069	-1.98323	0.0521668	0.844476	-1.21465	0.278729	0.935081	-1.93708	0.0588905	0.922342	0.434514	0.676995	1.05603
ENSG00000026508	CD44	960	0.736853	0.462662	0.985064	0.613544	0.540968	1.03345	-0.156566	0.875717	0.997436	-1.91284	0.0571905	0.68195	-0.507101	0.613497	1.03954	-1.89021	0.0782101	0.797527	0.578097	0.573077	1.08886	-1.23186	0.239818	0.967316	-0.840603	0.412957	1.06461	0.429411	0.668381	0.991884	-1.91035	0.0611232	0.889162	-0.742846	0.485631	1.02302	-1.67959	0.0998175	1.06948	-0.233291	0.822211	1.04348
ENSG00000026559	KCNG1	3755	-2.23179	0.0275011	0.520458	-1.57469	0.118617	0.881665	-2.58252	0.0103945	0.311759	-2.31523	0.0216095	0.477127	-2.26119	0.0264977	0.597982	-0.417603	0.682153	0.995595	-1.91255	0.0780919	0.839428	-0.405575	0.691651	1.036	-2.84516	0.0116976	0.49809	-2.03346	0.0441749	0.597779	0.761053	0.449763	1.11195	-0.862817	0.427675	1.00951	-1.73064	0.0900777	1.03723	-1.59777	0.154127	0.873201
ENSG00000026652	AGPAT4	56895	-0.767712	0.444179	0.979783	-0.674592	0.501557	1.0324	-0.900608	0.368689	0.930003	0.0773496	0.938422	1.00054	0.119681	0.90504	1.00066	-1.21313	0.243839	0.971596	-0.747009	0.468355	1.11418	-0.112964	0.911785	1.0286	0.430435	0.672621	1.03308	-1.14889	0.252848	0.928969	1.06888	0.28963	1.13076	2.49935	0.0465693	0.558417	1.26958	0.210619	1.16315	0.335306	0.746017	1.05411
ENSG00000026751	SLAMF7	57823	0.475876	0.635036	0.996503	0.114041	0.909444	1.00575	0.572868	0.567264	0.972819	0.117527	0.90656	1.00142	0.11495	0.908777	1.00066	-1.0898	0.292999	0.993176	-0.493175	0.630115	1.07325	-0.959106	0.353777	1.01668	1.66009	0.116365	0.978484	-0.391494	0.696115	0.992629	-0.807811	0.422558	1.11865	0.38039	0.71928	1.03186	-0.295289	0.769102	1.03954	-0.0845543	0.934983	1.0258
ENSG00000026950	BTN3A1	11119	-0.298873	0.765558	0.998951	-0.0208728	0.98339	1.0021	0.290394	0.771762	0.992436	0.60352	0.546843	0.997361	-0.167882	0.867105	1.00263	1.75639	0.0994117	0.846234	-0.897044	0.386007	1.13043	-0.9931	0.338787	1.01176	0.802275	0.434149	1.06814	-0.587948	0.557654	0.988971	-1.7336	0.0883951	0.985336	0.0494291	0.962491	1.0238	-0.365484	0.716425	1.04962	1.14814	0.284084	0.989834
ENSG00000027001	MIPEP	4285	-0.760287	0.448587	0.980802	0.235096	0.814635	1.01212	-0.833149	0.405579	0.940934	-1.21789	0.224695	0.939941	-0.153547	0.878358	1.00202	-0.629638	0.538404	1.00729	0.85327	0.408957	1.12503	0.916482	0.376103	1.02243	-1.30861	0.209153	1.03025	-0.397532	0.69167	0.992748	0.871026	0.387394	1.12094	1.00019	0.355831	0.985873	0.967943	0.338135	1.17266	NA	NA	NA
ENSG00000027075	PRKCH	5583	1.4351	0.153881	0.852256	-0.645354	0.520237	1.03332	2.45271	0.0148826	0.358644	0.646743	0.518536	0.995394	-0.12781	0.898625	1.00111	0.336628	0.741061	0.991873	NA	NA	NA	-2.24629	0.0413419	0.628168	0.640935	0.530111	1.05308	1.85713	0.065705	0.68194	0.357239	0.722232	1.04254	2.36565	0.0558518	0.588028	0.269086	0.789067	1.03411	-1.3233	0.222305	0.95171
ENSG00000027644	INSRR	3645	0.649066	0.517546	0.986745	0.403434	0.687526	1.02628	1.16392	0.2456	0.880969	0.908738	0.364577	0.981507	0.469592	0.63994	1.03356	0.68521	0.503664	1.01345	0.187924	0.853837	1.02852	0.995196	0.337805	1.01236	-3.71143	0.00189605	0.177078	0.738886	0.461396	0.979099	0.125605	0.900486	1.01113	-0.000483871	0.999633	1.01627	0.018822	0.985064	1.00337	-0.323839	0.754364	1.05448
ENSG00000027697	IFNGR1	3459	0.3157	0.752784	0.998953	0.0174595	0.986106	1.00167	0.352672	0.72464	0.989851	1.0961	0.274347	0.958976	1.45593	0.149375	0.997862	0.735437	0.473417	1.00894	-1.1977	0.252416	1.12741	-3.2839	0.00592859	0.261469	-0.539127	0.597222	1.04555	-0.67543	0.500681	0.984576	0.667218	0.507325	1.09294	-3.23648	0.0230392	0.406195	0.0514367	0.9592	1.00524	-1.71934	0.123869	0.817493
ENSG00000027847	B4GALT7	11285	-0.611467	0.542057	0.993771	-2.18836	0.0310695	0.580325	-0.685708	0.493551	0.965336	-0.58976	0.556014	0.999003	-0.371809	0.71103	1.02032	0.175744	0.862845	0.993827	0.701309	0.495473	1.11097	0.409212	0.689046	1.03592	-0.163696	0.87202	1.01027	0.381176	0.703736	0.994725	-0.546336	0.586967	1.07395	-0.426871	0.68723	1.02977	-0.451069	0.654059	1.06533	0.123133	0.905463	1.03298
ENSG00000027869	SH2D2A	9047	-0.569384	0.570169	0.993783	-0.540889	0.589837	1.02837	-0.806194	0.420919	0.948163	-1.78206	0.0762494	0.740721	-0.422121	0.674084	1.02795	0.76502	0.456128	1.01023	0.981376	0.344319	1.13747	0.109567	0.914426	1.02796	-0.803721	0.433337	1.06858	-0.516557	0.6064	0.994332	-0.0964536	0.923499	1.00964	0.556607	0.601788	1.03194	-0.814195	0.419728	1.15122	1.0535	0.322889	1.00878
ENSG00000028116	VRK2	101927261	0.470608	0.638782	0.996093	-0.567526	0.571682	1.03205	0.189192	0.8501	0.997135	-0.26805	0.788936	1.00639	0.170699	0.864897	1.0021	-0.391891	0.70065	0.9949	-0.777988	0.450504	1.11632	NA	NA	NA	-0.945371	0.358529	1.05806	0.975221	0.331381	0.958191	-0.0420702	0.96659	1.00606	0.768122	0.477105	1.02306	-0.200414	0.84204	1.02126	0.297402	0.774791	1.05178
ENSG00000028137	TNFRSF1B	7133	-0.807211	0.421155	0.971322	-0.267819	0.789413	1.01472	-1.21179	0.226769	0.868335	-1.38725	0.166902	0.893467	-0.224019	0.823321	1.00304	NA	NA	NA	-0.0628808	0.950818	1.01036	NA	NA	NA	0.2685	0.791746	1.01664	-0.465871	0.642138	0.993659	-2.01525	0.048603	0.822738	-1.63635	0.162694	0.824018	-1.8332	0.0732493	0.986457	0.117055	0.910104	1.03263
ENSG00000028203	VEZT	55591	-0.976455	0.33082	0.950565	-0.873458	0.384593	1.01303	0.133667	0.893776	0.998233	0.103445	0.917713	1.00139	-0.97534	0.332369	1.07592	-0.916989	0.373657	1.00674	-0.432015	0.67281	1.06173	-0.121891	0.904849	1.02793	NA	NA	NA	0.324341	0.746235	0.993668	-2.40738	0.0192698	0.546172	-0.857102	0.430544	1.0097	NA	NA	NA	-0.935957	0.380453	1.02812
ENSG00000028277	POU2F2	5452	0.273986	0.78457	0.999941	-0.692924	0.49003	1.03052	0.957503	0.339265	0.922633	-0.730377	0.46601	0.998508	-0.502889	0.616442	1.03817	2.2044	0.0435282	0.673727	0.610987	0.551742	1.09539	0.334691	0.743197	1.03645	-1.05832	0.305628	1.05483	0.692866	0.489711	0.981188	-0.594481	0.554543	1.08544	0.0778805	0.940944	1.02618	1.0815	0.285113	1.17611	-0.52714	0.614384	1.05572
ENSG00000028310	BRD9	65980	-2.05436	0.0421308	0.597654	-1.10477	0.272019	0.996223	-2.5113	0.0126786	0.33401	-2.66873	0.00823574	0.292729	-1.40684	0.163397	1.01698	-0.189673	0.852108	0.992633	0.638206	0.534421	1.10346	2.30913	0.038009	0.613244	0.0752638	0.940938	1.00646	-2.58908	0.010793	0.345085	-1.08705	0.281588	1.13469	1.19921	0.28417	0.939744	-0.552289	0.583424	1.09735	0.617351	0.554164	1.05608
ENSG00000028528	SNX1	6642	-0.550061	0.583309	0.993295	-0.0247032	0.980343	1.00176	0.220943	0.825322	0.996963	-0.941149	0.347758	0.977758	-1.42707	0.1575	1.00945	-1.66886	0.115878	0.876523	-0.618618	0.546855	1.09789	-2.11182	0.0546271	0.689763	-0.32225	0.751436	1.01916	-0.406916	0.684783	0.992613	0.193795	0.847026	1.01959	0.251544	0.811405	1.03624	0.186156	0.853141	1.01908	0.25587	0.805407	1.04703
ENSG00000028839	TBPL1	9519	-0.474243	0.636196	0.995977	0.157118	0.875481	1.00716	0.751834	0.452878	0.955249	1.11656	0.265516	0.956593	0.210089	0.834139	1.00333	-0.164636	0.871429	0.994617	NA	NA	NA	-0.624324	0.542456	1.04134	-0.101322	0.920554	1.00798	0.47168	0.637998	0.994085	-0.43805	0.663006	1.05536	0.442149	0.676851	1.03097	-0.465444	0.643809	1.07036	-0.229745	0.824859	1.04265
ENSG00000029153	ARNTL2	56938	-1.22807	0.221845	0.902005	-0.937621	0.350792	1.00603	-1.28913	0.198579	0.843479	-0.814935	0.416074	0.989578	-1.91822	0.0586957	0.787054	0.190995	0.851091	0.992703	-1.93162	0.0755004	0.826883	-0.944981	0.361902	1.01835	0.34401	0.735318	1.02102	-1.60264	0.111601	0.783746	-1.15352	0.25351	1.13336	NA	NA	NA	-1.58677	0.119415	1.10264	NA	NA	NA
ENSG00000029363	BCLAF1	9774	-1.27779	0.203809	0.890643	-0.92298	0.358331	1.00764	-1.87135	0.0624986	0.640188	-1.18172	0.238711	0.947457	-1.12917	0.262245	1.06666	-0.0773445	0.939372	0.998748	-0.635977	0.535828	1.10342	0.105982	0.917214	1.02727	-0.122641	0.903919	1.00933	-2.14739	0.0337405	0.551029	1.09661	0.277426	1.13865	-0.561493	0.598695	1.03177	0.8915	0.377301	1.16637	0.293673	0.776483	1.05187
ENSG00000029364	SLC39A9	55334	-0.145407	0.884636	1.00046	-1.53722	0.127528	0.896151	-0.636188	0.525252	0.967536	-2.42535	0.0161773	0.419401	-2.82174	0.00603912	0.272204	-0.0490172	0.961552	1.00088	-0.457681	0.654737	1.06518	-1.17586	0.260735	0.980031	-0.845861	0.410102	1.06372	-0.277748	0.781676	0.997026	-0.517599	0.606741	1.06947	1.09462	0.315669	0.964814	-0.665001	0.50937	1.12688	-2.04357	0.0752554	0.676774
ENSG00000029534	ANK1	286	-1.67435	0.0966889	0.774907	0.760183	0.449008	1.03151	-1.27142	0.204795	0.849544	-1.92073	0.0561803	0.679627	0.551164	0.583077	1.04062	-0.897271	0.38375	1.00704	1.05535	0.310483	1.13466	-0.485766	0.635218	1.03881	0.0680104	0.94662	1.00731	-0.344701	0.730913	0.993517	0.439432	0.66201	1.05568	0.806824	0.456415	1.01445	0.592222	0.556602	1.10737	-5.62968	0.000492914	0.0257493
ENSG00000029559	IBSP	3381	0.190143	0.849521	0.999782	0.0912867	0.927455	1.00374	-0.443701	0.657654	0.98139	0.427981	0.669123	1.00236	0.116117	0.907854	1.00064	0.460635	0.651668	0.99889	1.19448	0.25363	1.12741	-0.0532498	0.958342	1.02096	-0.106915	0.916185	1.00903	-0.807216	0.421113	0.974427	0.198316	0.843503	1.02067	-0.556358	0.601945	1.03186	0.538843	0.592593	1.09346	0.0116323	0.991004	1.01691
ENSG00000029639	TFB1M	51106	0.448457	0.654639	0.996742	0.795581	0.428238	1.02551	-0.188073	0.850976	0.99683	0.0497688	0.960356	1.00132	0.283034	0.777891	1.00835	-0.815159	0.426949	1.01568	0.372863	0.715259	1.05431	-0.360848	0.724009	1.03732	0.6089	0.551139	1.05003	0.425155	0.671473	0.992493	0.89112	0.376611	1.12468	0.0471387	0.964228	1.02338	0.467336	0.642465	1.07029	0.774257	0.461046	1.04266
ENSG00000029725	RABEP1	9135	1.28732	0.20048	0.888686	1.75593	0.0822895	0.79489	2.01854	0.0446337	0.574314	0.416061	0.67781	1.00311	0.687208	0.493964	1.04775	-0.4157	0.683516	0.996104	NA	NA	NA	NA	NA	NA	-0.23164	0.819754	1.01359	0.844563	0.400008	0.969071	-0.766699	0.446424	1.11267	0.454137	0.668764	1.03221	-0.864435	0.391835	1.1677	1.07596	0.317623	1.00627
ENSG00000029993	HMGB3	3149	0.352895	0.724791	0.999725	2.07185	0.0409613	0.645927	0.239151	0.81119	0.995907	1.34638	0.179697	0.900373	1.73873	0.0859771	0.888537	-0.478078	0.639488	0.998606	0.472048	0.644718	1.06834	0.288474	0.777211	1.03718	-1.02537	0.320441	1.0486	-0.0888009	0.929386	1.00089	NA	NA	NA	-0.703397	0.50817	1.02664	NA	NA	NA	-2.23713	0.0556739	0.601575
ENSG00000030066	NUP160	23279	-0.193956	0.846541	0.999808	1.1238	0.263899	0.992534	-0.457034	0.648055	0.980758	-0.0332082	0.973542	1.00123	0.709036	0.480389	1.05191	-3.21556	0.00577685	0.275475	0.906399	0.381218	1.1326	-1.07742	0.300879	0.995085	-0.195482	0.847476	1.01144	-0.200376	0.84152	0.995882	0.40918	0.683941	1.04936	NA	NA	NA	-0.97446	0.334925	1.17224	0.13078	0.899179	1.03302
ENSG00000030304	MUSK	4593	0.804373	0.422786	0.972658	0.285711	0.775715	1.01695	0.574006	0.566495	0.973001	0.511369	0.609654	0.998617	0.505167	0.614848	1.03854	NA	NA	NA	0.479098	0.639827	1.06927	-0.0610877	0.952153	1.02279	0.519972	0.610202	1.04503	0.36272	0.717442	0.994189	NA	NA	NA	0.673705	0.525587	1.02865	0.0305987	0.975722	1.00463	-0.914458	0.387207	1.02857
ENSG00000030419	IKZF2	22807	-0.269983	0.787641	1.00026	-0.735476	0.463843	1.03149	0.65791	0.511219	0.965032	0.477067	0.633833	1.00009	-1.23719	0.219681	1.05162	-0.52976	0.604032	1.00513	-1.62919	0.127253	0.989268	-1.20716	0.24737	0.973541	0.968038	0.347432	1.05693	-0.66337	0.508345	0.986488	0.749713	0.456511	1.10884	-0.627638	0.557786	1.03066	0.783851	0.437145	1.15191	-1.07172	0.319399	1.00651
ENSG00000030582	GRN	2896	-0.891791	0.374305	0.961244	-2.07938	0.0402481	0.642615	0.307186	0.758965	0.992044	0.313857	0.753955	1.00604	-1.31192	0.193345	1.03385	-2.89083	0.0112009	0.400595	0.172666	0.865573	1.02703	2.3049	0.038309	0.612943	0.701671	0.492965	1.06262	-0.740632	0.46034	0.978105	-0.918843	0.36205	1.13058	0.587142	0.582619	1.03185	-0.947034	0.34857	1.17128	-0.708287	0.501665	1.05089
ENSG00000031003	FAM13B	51306	2.1138	0.0366204	0.57158	1.42539	0.157287	0.931768	1.67319	0.0955769	0.713766	1.02083	0.308564	0.968692	1.87134	0.0649999	0.812475	1.20317	0.247559	0.973001	1.27545	0.22447	1.10342	2.41487	0.0300017	0.559064	0.774339	0.450022	1.06727	1.97138	0.050944	0.629543	-0.351741	0.726329	1.04147	0.84175	0.438322	1.01196	-0.504623	0.616233	1.08206	0.451781	0.665092	1.05708
ENSG00000031081	ARHGAP31	57514	-2.07866	0.0397974	0.582413	-0.728336	0.468181	1.03215	-1.80778	0.0718772	0.669249	-0.897941	0.370291	0.983079	-1.63672	0.105667	0.923929	-0.076415	0.940099	0.998728	-1.2829	0.221928	1.10063	0.0682421	0.946558	1.02385	NA	NA	NA	-0.371132	0.711183	0.994533	1.46777	0.147662	1.07945	0.831105	0.43773	1.01185	0.694854	0.490642	1.13784	1.8184	0.106513	0.77732
ENSG00000031691	CENPQ	55166	-0.559144	0.577114	0.994852	-0.13391	0.893754	1.00663	-0.646477	0.518581	0.965809	-0.533745	0.594108	0.999573	-0.621627	0.535977	1.04677	-0.537899	0.598538	1.00598	0.459426	0.653517	1.06519	NA	NA	NA	NA	NA	NA	-0.284344	0.776629	0.996771	0.0243626	0.980648	1.00326	NA	NA	NA	0.0806005	0.936109	1.00798	-0.166265	0.872649	1.037
ENSG00000031698	SARS	6301	-1.00407	0.317383	0.945056	-0.642415	0.522135	1.03461	-1.21005	0.227434	0.86809	-0.870811	0.384896	0.982426	-0.778861	0.438388	1.0566	1.0288	0.318877	0.999287	-2.5757	0.0230434	0.479132	0.305725	0.764655	1.03733	1.2443	0.231309	1.0426	-1.42899	0.155564	0.844372	0.00160322	0.998726	1.00093	-0.790451	0.465086	1.01907	0.307774	0.759643	1.04039	-2.34759	0.0512689	0.580925
ENSG00000031823	RANBP3	8498	-1.10213	0.272628	0.929257	0.350427	0.726786	1.02352	-0.381242	0.703357	0.987387	-0.334214	0.738567	1.00785	-1.05442	0.294905	1.06967	-0.760584	0.458695	1.0103	-1.05971	0.308568	1.13302	-0.316318	0.756783	1.03781	0.659607	0.518889	1.05979	-1.09502	0.275665	0.941376	0.459659	0.647509	1.05841	-0.398206	0.706913	1.03136	0.534389	0.595646	1.09287	-0.648833	0.532651	1.05719
ENSG00000032219	ARID4A	5926	0.687144	0.493329	0.986185	-0.20036	0.841623	1.00824	1.33899	0.181826	0.826642	0.764845	0.445261	0.997648	-0.577151	0.565479	1.04229	-1.43086	0.172974	0.933959	0.983226	0.343442	1.13727	NA	NA	NA	-0.0446588	0.964932	1.00414	-0.64181	0.522201	0.986261	2.37342	0.0210181	0.567454	NA	NA	NA	2.31115	0.0253578	0.632644	-1.33314	0.219198	0.950149
ENSG00000032389	TSSC1	7260	-0.0398123	0.968309	1.00169	0.0193006	0.984641	1.00177	-1.30831	0.192005	0.837967	-0.338722	0.735173	1.00709	1.07644	0.285006	1.0681	-1.14362	0.270705	0.985384	NA	NA	NA	-0.105537	0.91756	1.02698	1.93516	0.0708489	0.889356	-1.49713	0.136941	0.818502	-0.504423	0.615908	1.06802	-1.72014	0.146035	0.805309	-1.18727	0.241216	1.17278	0.693264	0.510484	1.05275
ENSG00000032444	PNPLA6	10908	-0.890539	0.374973	0.961627	-0.340119	0.73451	1.02337	-1.9973	0.0469077	0.580291	-0.93324	0.351816	0.97844	0.122948	0.902461	1.00101	0.32739	0.747898	0.992013	NA	NA	NA	-2.48601	0.0272992	0.544287	-1.37036	0.189496	1.02496	-1.70502	0.0907361	0.739111	0.670863	0.505017	1.09463	-1.88056	0.118791	0.763398	0.401056	0.690236	1.05452	-1.29168	0.237479	0.963548
ENSG00000032742	IFT88	8100	-0.38666	0.699698	0.996986	1.38377	0.169638	0.938322	0.632132	0.527895	0.968233	0.582248	0.561052	0.999866	-0.762382	0.448103	1.05638	-2.27587	0.0379509	0.642765	1.80179	0.0948042	0.903982	-1.79585	0.0957856	0.822271	2.07625	0.0543456	0.837544	-0.853055	0.395301	0.971227	1.7986	0.0773767	0.947374	-0.975069	0.374308	0.992427	1.87544	0.0670873	0.958179	-1.35793	0.216629	0.949438
ENSG00000033011	ALG1	100507589	0.218845	0.827145	1.00089	-0.531682	0.596174	1.0283	0.154347	0.877464	0.996907	0.0582064	0.953642	1.00083	0.0441834	0.96487	1.00146	-0.589508	0.564295	1.00361	NA	NA	NA	2.36824	0.0340475	0.594845	0.173657	0.864313	1.01019	0.830341	0.407968	0.971124	-0.685225	0.495979	1.10019	NA	NA	NA	-0.637559	0.526922	1.11729	-0.384858	0.711768	1.0547
ENSG00000033030	ZCCHC8	55596	0.564089	0.573755	0.994827	0.623597	0.534371	1.03406	0.432991	0.665405	0.981973	0.867573	0.386663	0.983171	-0.116773	0.907336	1.00053	-0.341599	0.737391	0.991555	0.0910462	0.928844	1.01369	1.75737	0.102362	0.834513	1.3208	0.205149	1.02971	0.0925929	0.926379	1.00075	0.410638	0.682878	1.04945	0.420236	0.691762	1.03032	-0.02225	0.982345	1.00342	0.208069	0.840374	1.04105
ENSG00000033050	ABCF2	10061	0.02794	0.977757	1.00207	0.0474083	0.962286	1.00338	0.321654	0.747991	0.990825	0.349547	0.727045	1.00713	2.00568	0.0483144	0.743405	1.32614	0.204635	0.95481	0.234276	0.81842	1.03302	-1.92269	0.0767043	0.772666	1.09134	0.291285	1.05798	0.33689	0.736779	0.994511	0.362019	0.718677	1.04279	0.920321	0.399631	1.00127	-0.347036	0.730147	1.04639	0.148356	0.885733	1.03524
ENSG00000033100	CHPF2	54480	-0.927998	0.355287	0.954655	-0.599173	0.550469	1.03143	-0.352482	0.724782	0.989802	-0.443968	0.657543	1.00066	-0.31698	0.752095	1.01439	-0.0497744	0.960959	1.00062	-0.176782	0.862404	1.0272	-0.625376	0.542547	1.04113	-0.625865	0.54023	1.05098	-0.343952	0.731475	0.993307	-0.807599	0.422679	1.11841	-0.930179	0.394973	0.99904	-1.67083	0.101547	1.07033	-0.055244	0.957299	1.02027
ENSG00000033122	LRRC7	57554	-0.146297	0.883934	1.00041	-0.0557852	0.955629	1.004	-0.0249208	0.980139	0.998521	-0.126884	0.899159	1.00194	0.134738	0.893161	1.00073	0.505052	0.620861	1.00103	-0.201053	0.843768	1.02911	-0.556274	0.587471	1.03971	-0.125413	0.901759	1.00957	0.242012	0.809177	0.99603	0.0415191	0.967027	1.00599	0.805091	0.451483	1.0135	-0.296779	0.767971	1.03954	-0.938864	0.379058	1.02787
ENSG00000033170	FUT8	2530	-0.0231695	0.981554	1.00164	-0.391844	0.696042	1.02681	1.48679	0.138367	0.779794	0.670784	0.503128	0.997045	-0.17252	0.86347	1.00269	0.352266	0.729539	0.990852	-1.56251	0.142175	1.0095	-0.339314	0.739792	1.03649	-0.755191	0.461107	1.06736	0.669105	0.504692	0.985369	0.1445	0.885615	1.01423	0.571657	0.592292	1.03103	0.0487505	0.961329	1.00483	0.448867	0.667094	1.05707
ENSG00000033178	UBA6	55236	-0.65626	0.512924	0.985491	0.283891	0.777105	1.01621	-1.5442	0.123842	0.760096	-0.494633	0.621399	0.999298	-0.487819	0.627029	1.03508	-1.04128	0.314241	0.997489	-0.0313175	0.975492	1.00761	-0.0698443	0.945381	1.02387	0.502533	0.622138	1.04303	0.522168	0.6025	0.994101	-1.20067	0.234845	1.13017	1.94126	0.100267	0.71837	-1.53467	0.131716	1.11564	0.360423	0.727862	1.05361
ENSG00000033327	GAB2	9846	-2.10127	0.0377272	0.573798	-1.87387	0.0639902	0.738913	-2.60826	0.00966412	0.298996	-3.22329	0.00147873	0.0970492	-1.40813	0.163017	1.01576	-0.0289162	0.977313	1.00088	-0.817739	0.42824	1.11824	-0.869132	0.400537	1.02734	-0.199652	0.844268	1.0114	-2.05256	0.0422542	0.591986	1.65183	0.104069	1.02708	1.28306	0.255723	0.918288	1.46413	0.149959	1.13659	0.0718178	0.944756	1.0231
ENSG00000033627	ATP6V0A1	535	0.815554	0.416385	0.971759	0.186629	0.852345	1.00914	0.438008	0.66177	0.981472	0.00355737	0.997165	1.00023	0.84179	0.402447	1.06127	-0.816473	0.427007	1.01565	-1.32437	0.208192	1.08383	-0.293521	0.773758	1.0386	-0.393459	0.699174	1.02627	0.111589	0.911333	0.99888	-1.05534	0.295721	1.12746	-0.842893	0.437739	1.01171	-0.330788	0.742307	1.04373	0.632147	0.544929	1.05647
ENSG00000033800	PIAS1	8554	-1.58441	0.115755	0.807617	-1.44195	0.152572	0.923606	-1.16912	0.243499	0.877966	-1.15234	0.250549	0.951835	0.410391	0.68263	1.02729	0.0618379	0.951508	1.00011	NA	NA	NA	0.687697	0.503729	1.03808	1.21141	0.243326	1.04659	-0.408784	0.683415	0.992184	-1.77248	0.0816594	0.961384	-0.782623	0.469274	1.01997	-2.03159	0.0479957	0.859835	-1.58701	0.151173	0.870698
ENSG00000033867	SLC4A7	9497	0.821763	0.412855	0.970731	-0.544779	0.587169	1.02978	0.818611	0.41381	0.945949	-0.613406	0.540302	0.99523	0.401155	0.689389	1.02666	NA	NA	NA	0.676031	0.510869	1.10873	NA	NA	NA	0.669308	0.512842	1.06168	0.317289	0.751567	0.994171	-0.124795	0.901125	1.01113	NA	NA	NA	-0.217411	0.828849	1.02621	NA	NA	NA
ENSG00000034053	APBA2	321	0.462263	0.644737	0.995591	0.722608	0.471678	1.03259	0.0651223	0.94813	0.997352	-0.149963	0.880944	1.00269	0.687248	0.493939	1.04783	NA	NA	NA	-1.28222	0.222159	1.1006	-0.432095	0.672753	1.03851	0.675922	0.508743	1.06357	0.660244	0.510342	0.987258	-0.67769	0.50071	1.09633	NA	NA	NA	-0.75055	0.456746	1.14282	-0.746062	0.479929	1.048
ENSG00000034152	MAP2K3	100996792	-1.38784	0.167778	0.858954	-1.29719	0.197673	0.967677	-1.63943	0.102417	0.726462	-2.10393	0.0366284	0.582629	-1.25402	0.213532	1.04757	-1.42648	0.174211	0.934132	-0.343853	0.736454	1.04529	-0.628539	0.540537	1.0409	-1.19237	0.250501	1.04942	-1.11013	0.269128	0.940056	0.398575	0.691696	1.04744	-0.234537	0.822367	1.03519	0.154075	0.878225	1.01599	-0.476729	0.648078	1.0587
ENSG00000034239	EFCAB1	79645	0.294411	0.768957	0.999158	0.586119	0.559171	1.03201	0.62984	0.529391	0.968421	1.11199	0.267469	0.956805	0.717865	0.474958	1.05224	1.08005	0.297178	0.990483	-0.405879	0.691433	1.05978	1.66222	0.120378	0.860594	0.022622	0.982232	1.00219	0.715115	0.475904	0.979565	0.585204	0.560721	1.08342	-0.233844	0.824379	1.03518	0.135758	0.892605	1.01491	0.49094	0.638485	1.05589
ENSG00000034510	TMSB10	9168	-0.251099	0.802171	1.00003	-1.07012	0.28725	1.00353	0.650679	0.515868	0.964744	-1.31238	0.190888	0.910734	-1.25451	0.213357	1.04796	-0.882463	0.39145	1.01371	-0.916741	0.375972	1.13296	1.22011	0.244095	0.971834	0.808711	0.430543	1.06695	-0.960101	0.338904	0.959948	-1.37999	0.172979	1.10702	1.00389	0.361512	0.98906	-1.48278	0.144953	1.13341	-0.202267	0.844757	1.0405
ENSG00000034533	ASTE1	28990	0.872483	0.384702	0.963723	0.288927	0.77326	1.01687	0.42988	0.667664	0.982437	0.189734	0.849709	1.0033	-1.64282	0.104395	0.919112	NA	NA	NA	NA	NA	NA	NA	NA	NA	1.64484	0.119503	0.985352	0.088801	0.929386	1.00095	-0.764192	0.447905	1.11323	2.15528	0.0745612	0.649566	-0.628897	0.532528	1.11445	-1.11969	0.299788	1.00181
ENSG00000034677	RNF19A	25897	-0.998846	0.319896	0.945103	-0.944966	0.347049	1.00607	-1.12136	0.263243	0.89479	-0.315378	0.752802	1.00667	-1.65595	0.1017	0.913808	-3.33318	0.0045393	0.23803	0.972714	0.348448	1.13842	-2.20841	0.0457845	0.65191	0.465691	0.647713	1.03689	-1.51321	0.132814	0.809518	0.373971	0.709813	1.04488	0.237223	0.820376	1.03541	1.04302	0.302391	1.17985	0.00925656	0.992873	1.01604
ENSG00000034693	PEX3	8504	-0.168501	0.866475	0.999189	-0.0368554	0.970677	1.00206	0.0926448	0.926262	0.99789	-0.078138	0.937796	1.00045	-0.323707	0.747015	1.01613	-1.22428	0.239728	0.968573	NA	NA	NA	NA	NA	NA	-1.28481	0.21715	1.0319	-0.451121	0.652703	0.993397	-0.238675	0.812213	1.02567	0.948158	0.386588	0.995646	-0.123933	0.901908	1.01452	0.0741512	0.942965	1.0235
ENSG00000034713	GABARAPL2	11345	-0.206392	0.836837	1.00026	-0.695105	0.488668	1.03065	0.0767863	0.938857	0.996967	-1.06575	0.287816	0.961694	-0.710666	0.479384	1.05193	0.272324	0.789086	0.9898	-0.738637	0.473253	1.11235	0.67569	0.511079	1.04	NA	NA	NA	0.0588735	0.953149	1.00041	0.200571	0.841748	1.02064	-1.36264	0.231161	0.899733	0.112202	0.911152	1.01089	0.581737	0.578988	1.05513
ENSG00000034971	MYOC	4653	0.457578	0.64809	0.995232	0.516454	0.606725	1.02971	0.517681	0.605152	0.979378	0.0103104	0.991784	1.00043	0.544956	0.587319	1.03991	0.729437	0.476971	1.01023	0.046021	0.963993	1.00783	0.348818	0.73281	1.03709	0.480351	0.637479	1.0406	0.412036	0.681036	0.991756	-0.280221	0.780323	1.03272	NA	NA	NA	-0.231049	0.818301	1.02728	0.931497	0.3826	1.02922
ENSG00000035115	SH3YL1	26751	-1.05782	0.292281	0.935188	-1.32674	0.187741	0.960692	-0.284432	0.776321	0.99233	-1.76469	0.0791355	0.749113	0.191008	0.84901	1.00346	2.00647	0.0631831	0.748996	-1.22502	0.242302	1.1233	-1.12763	0.279857	0.988427	-0.624372	0.541185	1.05181	-0.117162	0.906924	0.99845	-1.13363	0.261697	1.13989	0.620956	0.557466	1.03135	-1.14308	0.258919	1.17278	2.01732	0.0834596	0.707987
ENSG00000035141	FAM136A	100287852	1.09655	0.275051	0.927832	0.850917	0.396933	1.0151	0.68067	0.496729	0.966	1.00872	0.314321	0.969423	0.77848	0.438612	1.05637	0.56141	0.582809	1.00406	-0.0583774	0.954336	1.00902	0.238953	0.814868	1.03273	0.597161	0.558757	1.049	1.89321	0.060699	0.674083	0.385917	0.700995	1.0466	-1.06912	0.333889	0.97532	0.315523	0.753792	1.0421	-2.46041	0.0392938	0.512696
ENSG00000035403	VCL	7414	0.16517	0.86909	0.998884	-0.405921	0.685704	1.02605	1.35554	0.176504	0.821254	0.33155	0.740575	1.00795	-0.596297	0.552682	1.04257	-1.32102	0.206295	0.9529	0.572206	0.576944	1.08805	0.936332	0.364974	1.0188	-1.26826	0.22285	1.0358	0.723449	0.470789	0.978221	0.865497	0.390394	1.12168	0.121105	0.908324	1.0301	-0.274966	0.784573	1.03572	1.73552	0.120864	0.811606
ENSG00000035499	DEPDC1B	55789	-2.75027	0.00688495	0.267902	-0.861818	0.390935	1.01398	-1.95711	0.0514797	0.598241	-3.01898	0.00286488	0.150655	-0.895559	0.373209	1.06292	-1.48549	0.158127	0.922041	-1.96209	0.0715225	0.806785	0.572772	0.576572	1.04003	-1.39724	0.181418	1.02479	-1.57674	0.117444	0.79174	-1.77431	0.081353	0.961329	1.9423	0.109747	0.741893	-1.40087	0.167962	1.1514	0.995184	0.352796	1.02012
ENSG00000035664	DAPK2	23604	-1.11927	0.265279	0.923293	-0.529017	0.598015	1.02849	-1.08254	0.280086	0.899944	-1.37239	0.171471	0.894094	-0.521513	0.603469	1.04149	-1.95646	0.0692943	0.770605	-1.37121	0.193515	1.06893	-1.17945	0.259354	0.979867	-0.0743576	0.941648	1.00653	-0.680689	0.497358	0.984082	-1.92654	0.0590287	0.876298	0.0447977	0.966003	1.02307	-1.79582	0.0790924	0.999441	-1.13647	0.293166	0.996555
ENSG00000035681	NSMAF	8439	-0.0239889	0.980902	1.00171	-0.742227	0.459762	1.03083	-0.851831	0.395146	0.936535	-0.284265	0.7765	1.00655	-0.0675378	0.946324	0.999788	-0.334677	0.742503	0.991821	-0.361151	0.723788	1.04988	1.63754	0.125483	0.864561	0.0996143	0.921888	1.00755	-0.577188	0.564876	0.988519	-0.637745	0.526193	1.0908	0.150583	0.886191	1.03132	-0.5042	0.616528	1.08196	-0.440113	0.673124	1.05544
ENSG00000035687	ADSS	159	0.732142	0.465521	0.985107	0.286057	0.775451	1.01701	0.436605	0.662786	0.981059	0.423491	0.67239	1.00221	0.508423	0.612574	1.03978	-0.181371	0.858505	0.994189	-0.0518761	0.959416	1.00827	2.16767	0.0493363	0.675008	-0.904914	0.378935	1.05958	1.14798	0.253221	0.928906	1.76666	0.0825472	0.963999	-0.00639135	0.995148	1.01623	NA	NA	NA	-1.5529	0.164391	0.890518
ENSG00000035720	STAP1	26228	-0.440543	0.660343	0.996769	0.615824	0.539468	1.03344	0.24236	0.808705	0.996157	0.936451	0.350165	0.978091	0.282048	0.778644	1.0083	1.08427	0.295367	0.99117	0.64668	0.529092	1.10639	0.409384	0.688923	1.03604	0.475495	0.640861	1.03898	0.742685	0.4591	0.97759	-0.751552	0.455412	1.1082	0.0926353	0.929209	1.02933	-0.634251	0.529059	1.11544	-0.688734	0.510467	1.05287
ENSG00000035862	TIMP2	7077	-0.0364248	0.971005	1.00199	-1.59959	0.112976	0.870114	-1.29477	0.196628	0.840113	-1.19519	0.233419	0.944901	-0.377088	0.707119	1.02062	0.334211	0.742847	0.991652	0.142641	0.888761	1.02089	0.492642	0.630481	1.03857	NA	NA	NA	-0.45751	0.648118	0.993407	0.502474	0.61727	1.06631	-1.5392	0.184375	0.856131	0.44904	0.655512	1.06313	-1.39653	0.200083	0.931819
ENSG00000035928	RFC1	5981	-0.469698	0.63943	0.995519	-0.238611	0.811916	1.01208	-0.275586	0.783101	0.992098	-0.0535115	0.957378	1.00147	-0.421125	0.674807	1.02764	NA	NA	NA	-0.611089	0.551677	1.09557	0.409196	0.689057	1.03584	0.462358	0.65005	1.03589	0.0258299	0.979435	0.999965	-0.746299	0.458554	1.10873	-0.138987	0.894885	1.03117	-0.441814	0.660694	1.06191	0.445518	0.667755	1.05682
ENSG00000036054	TBC1D23	55773	-1.21892	0.225286	0.901253	-0.107087	0.914943	1.00514	-1.0487	0.295359	0.913634	0.0334577	0.973343	1.00121	0.165208	0.869202	1.00274	-1.33418	0.202048	0.952391	-0.743709	0.470281	1.1142	0.522863	0.609246	1.03837	NA	NA	NA	-0.223182	0.823767	0.997914	-0.269842	0.788257	1.03046	4.19205	0.00573622	0.219469	-0.371075	0.712285	1.04968	NA	NA	NA
ENSG00000036257	CUL3	8452	0.0206597	0.983552	1.00153	0.693634	0.489587	1.03024	2.8647	0.00453918	0.193101	3.72032	0.000258147	0.0257684	0.208333	0.835505	1.00301	0.227083	0.823425	0.991758	-0.321268	0.753114	1.04084	NA	NA	NA	1.27729	0.219725	1.03467	0.761709	0.447703	0.975009	5.83514	2.67436e-07	7.60711e-05	-1.60509	0.169381	0.832878	-0.279093	0.781424	1.03684	-0.206965	0.841208	1.04073
ENSG00000036473	OTC	5009	-0.443274	0.658373	0.99723	0.448706	0.654655	1.02843	-0.0840273	0.933104	0.996506	1.07261	0.28473	0.962183	-0.530194	0.597465	1.03945	NA	NA	NA	NA	NA	NA	0.550472	0.591329	1.03806	2.54954	0.0207293	0.615248	-0.171324	0.864253	0.997971	2.07428	0.0425018	0.795547	6.07384e-16	1	1	0.467867	0.642042	1.07074	-0.00336178	0.997411	1.01411
ENSG00000036530	CYP46A1	10858	-2.1445	0.0340267	0.558306	-1.44634	0.15134	0.922538	-1.71694	0.0872652	0.704714	-1.39298	0.165165	0.891614	-2.75004	0.0073841	0.308514	-0.00205945	0.998384	1.0009	-1.88515	0.0819578	0.857173	-0.180678	0.85921	1.03111	NA	NA	NA	-1.51472	0.132429	0.809541	0.221575	0.825436	1.02545	-0.734104	0.490566	1.02397	0.268932	0.789185	1.03392	NA	NA	NA
ENSG00000036549	ZZZ3	26009	-0.257391	0.797322	1.0002	-0.297788	0.766509	1.01742	0.739251	0.460468	0.95793	0.117699	0.906424	1.00133	0.729232	0.468016	1.05289	-0.470867	0.644511	0.999565	NA	NA	NA	-0.351513	0.730835	1.03668	-1.46266	0.162926	1.00903	-0.223571	0.823465	0.998056	1.65946	0.102516	1.02445	1.66177	0.157448	0.820686	1.72806	0.0906866	1.04193	0.369962	0.721014	1.05443
ENSG00000036565	SLC18A1	6570	0.37732	0.706608	0.997867	0.368308	0.713455	1.02491	0.670465	0.503198	0.96452	0.660081	0.509958	0.996016	0.253338	0.800665	1.00519	0.360227	0.7237	0.99225	-3.44711	0.00433209	0.177501	0.164943	0.871526	1.03117	0.00888513	0.993021	1.00074	0.629174	0.530411	0.98799	0.0208556	0.983434	1.0027	-0.21742	0.836475	1.03401	-0.264168	0.792831	1.03261	NA	NA	NA
ENSG00000036672	USP2	9099	0.528162	0.598371	0.991174	0.622971	0.534781	1.03389	-1.21249	0.226501	0.869105	-0.435301	0.663811	1.00179	0.88992	0.376211	1.06488	0.582941	0.568594	1.00519	NA	NA	NA	0.118166	0.907615	1.02804	1.0594	0.305148	1.05603	-1.15329	0.251046	0.926639	-1.25695	0.213899	1.12486	-0.403775	0.703068	1.03143	-1.22586	0.22649	1.17259	NA	NA	NA
ENSG00000036828	CASR	846	-1.94348	0.054319	0.651281	0.211427	0.833002	1.00846	0.437072	0.662447	0.981429	0.51624	0.606254	0.998248	0.0993981	0.921074	0.99999	1.10366	0.287133	0.989686	0.173025	0.865297	1.02722	0.0419732	0.967158	1.01983	NA	NA	NA	0.133413	0.894087	0.99951	1.61527	0.111774	1.03816	0.805421	0.457153	1.01381	0.0981234	0.922261	1.00869	0.7372	0.484971	1.04869
ENSG00000037042	TUBG2	27175	-1.02281	0.308472	0.940723	-1.24477	0.216246	0.983771	-0.950743	0.342679	0.92259	-1.57236	0.11744	0.833426	-1.07811	0.284266	1.0687	-2.07401	0.0557091	0.729666	-0.828343	0.422424	1.11921	-1.0428	0.316048	1.00054	-0.543822	0.594062	1.04616	-1.62406	0.106944	0.771866	0.512684	0.610154	1.06768	-0.339435	0.748075	1.03055	-0.102451	0.918844	1.00985	0.108097	0.916581	1.03125
ENSG00000037241	RPL26L1	51121	0.533573	0.594632	0.990598	-0.0298411	0.976256	1.00246	-0.0302462	0.975896	0.998223	-0.727478	0.46778	0.998066	-0.0192524	0.984688	1.00147	2.28078	0.0375937	0.639657	0.201278	0.843596	1.02935	-0.922407	0.37194	1.02249	NA	NA	NA	1.38869	0.167457	0.859631	1.31342	0.194305	1.11134	-2.55723	0.0430688	0.539541	-0.0872153	0.930879	1.00919	1.11563	0.301409	1.00251
ENSG00000037280	FLT4	2324	-0.182075	0.855834	0.999092	-1.04238	0.299853	1.00303	-0.281367	0.778668	0.991908	-0.466303	0.641504	1.00008	-0.0970245	0.922953	0.999544	0.701556	0.493698	1.0136	0.746932	0.468399	1.11391	-0.480494	0.638861	1.03947	-1.75526	0.0983399	0.958027	-0.863544	0.389533	0.970221	-0.5052	0.615366	1.06847	2.48731	0.0553432	0.586835	-0.80223	0.426545	1.15006	-0.494388	0.634321	1.05676
ENSG00000037474	NSUN2	54888	-1.09002	0.277906	0.929928	1.73178	0.086524	0.807153	-1.5452	0.123598	0.762532	-2.14248	0.0333574	0.56626	0.202351	0.840163	1.00315	NA	NA	NA	-0.130454	0.898205	1.01863	-1.24991	0.233365	0.96506	-0.252496	0.803872	1.01445	-1.61539	0.10881	0.777253	-1.35224	0.181638	1.10643	-1.70548	0.148822	0.809846	-2.00293	0.0510985	0.875138	NA	NA	NA
ENSG00000037637	FBXO42	54455	-1.68865	0.0939061	0.770021	-1.09861	0.274687	0.996762	-1.68457	0.0933557	0.711842	-2.03997	0.0426612	0.61413	-0.534361	0.594592	1.03925	0.554036	0.58772	1.00465	NA	NA	NA	-0.782897	0.447715	1.03239	-2.13551	0.0485255	0.819028	-1.65036	0.101441	0.758779	-1.12523	0.265207	1.14144	0.444333	0.675374	1.03116	-0.555146	0.581484	1.09861	0.00404416	0.996886	1.01423
ENSG00000037749	MFAP3	4238	-1.47403	0.143113	0.844879	0.0260253	0.979291	1.00161	-0.752034	0.452759	0.95548	-0.654447	0.513572	0.99584	-0.00351424	0.997205	1.00028	-0.990726	0.337533	0.998704	NA	NA	NA	-0.126942	0.900929	1.02818	-1.49272	0.154965	1.01302	-1.53365	0.127705	0.8058	0.292075	0.771289	1.03243	0.0705008	0.946528	1.02601	0.232552	0.817141	1.02732	-2.18683	0.064982	0.638982
ENSG00000037757	MRI1	84245	-0.101994	0.918933	0.999994	-0.495621	0.621295	1.02857	-1.46753	0.143525	0.786536	1.05309	0.293562	0.967131	0.380057	0.704923	1.02163	0.955492	0.354475	1.00717	2.88218	0.0128395	0.353493	0.0479549	0.962481	1.02063	2.45723	0.0257966	0.664309	0.69651	0.487434	0.98123	-1.01456	0.314601	1.12411	-0.82262	0.442182	1.01425	-1.10547	0.274703	1.18072	-0.904619	0.392095	1.03
ENSG00000037897	METTL1	4234	-1.42624	0.156418	0.853813	-2.59019	0.0110855	0.343424	-1.18252	0.238157	0.874781	-0.20767	0.835697	1.00513	-1.20737	0.230893	1.05913	-0.989721	0.338008	0.998907	0.311802	0.760135	1.04063	-0.948787	0.360034	1.01794	-1.34274	0.198095	1.02177	0.465002	0.642759	0.993789	-0.518406	0.606182	1.07026	-2.14939	0.0843099	0.67653	-0.757138	0.452828	1.14312	1.09388	0.305847	1.00434
ENSG00000037965	HOXC8	3224	0.720514	0.472621	0.98684	0.473236	0.637119	1.02922	0.650843	0.515763	0.965088	-0.200531	0.841268	1.00472	0.677563	0.500028	1.04775	0.0771638	0.939513	0.998682	NA	NA	NA	NA	NA	NA	-0.308035	0.761798	1.01745	0.77528	0.439675	0.974727	-0.771919	0.443351	1.1132	0.24556	0.815784	1.03507	0.455038	0.651223	1.06729	0.39259	0.704875	1.05549
ENSG00000038002	AGA	175	0.539766	0.590367	0.991827	-0.222212	0.824621	1.01017	0.0596676	0.952469	0.997449	-0.326305	0.744533	1.00725	-0.05428	0.956849	1.00058	1.07704	0.298479	0.990336	0.852208	0.409525	1.12526	0.123636	0.903494	1.02821	0.0497533	0.960935	1.00513	-0.26187	0.793863	0.997073	0.830491	0.409726	1.11832	2.72846	0.0413561	0.531542	0.900597	0.372494	1.16774	-2.01499	0.0786671	0.689138
ENSG00000038210	PI4K2B	285540	-0.884981	0.377952	0.963331	-0.549628	0.583851	1.02874	-1.05672	0.291687	0.910212	-0.345169	0.730328	1.008	-0.267038	0.790135	1.00637	NA	NA	NA	-0.55976	0.585159	1.08316	-0.795362	0.440684	1.03289	-0.41232	0.685577	1.02995	-2.03755	0.0437578	0.596007	0.516346	0.607576	1.06964	2.07172	0.0836885	0.676296	0.260634	0.795538	1.03251	-0.67487	0.521417	1.05509
ENSG00000038274	MAT2B	27430	0.0576623	0.954114	1.00239	1.51305	0.133552	0.905898	0.7614	0.447156	0.954162	0.432368	0.665937	1.00182	1.14822	0.254344	1.06859	NA	NA	NA	1.04607	0.314589	1.13361	0.311636	0.760259	1.0374	1.54387	0.142166	0.999302	0.710954	0.47847	0.97964	2.14062	0.0365957	0.750235	0.399608	0.705944	1.03127	0.641622	0.524303	1.11874	-0.264765	0.797885	1.04828
ENSG00000038295	TLL1	7092	1.01307	0.31308	0.942182	1.0453	0.298509	1.00339	0.983351	0.326413	0.921025	0.324178	0.746141	1.00681	0.811246	0.419662	1.05854	NA	NA	NA	0.419259	0.681872	1.06136	0.056943	0.955457	1.02213	0.476201	0.640369	1.0389	0.428173	0.66928	0.99251	0.274367	0.784794	1.03101	-0.189594	0.857083	1.03082	0.195412	0.845931	1.02081	-1.16014	0.27944	0.986477
ENSG00000038358	EDC4	23644	-2.19206	0.0303217	0.544157	0.0315447	0.974901	1.00243	-1.12067	0.263535	0.89469	-0.504209	0.614667	0.999269	0.058258	0.95369	1.00037	-1.63505	0.122844	0.880833	0.454972	0.656634	1.06541	-1.04206	0.316376	0.99993	-0.305083	0.764236	1.01779	-1.54973	0.123796	0.798684	0.885901	0.379393	1.12372	-2.31539	0.0598252	0.603333	1.2572	0.215028	1.17048	0.153991	0.881431	1.03575
ENSG00000038382	TRIO	7204	-1.28207	0.202311	0.888527	-2.33814	0.0214554	0.485377	-1.68443	0.093382	0.711718	-1.34598	0.179826	0.89967	-2.3325	0.0222213	0.5526	-1.58933	0.132838	0.895821	NA	NA	NA	NA	NA	NA	0.936949	0.362713	1.05793	-1.90141	0.0596067	0.670898	0.575554	0.567182	1.08342	-0.519156	0.625805	1.03361	0.0587431	0.953411	1.00615	-0.0447934	0.965523	1.02024
ENSG00000038427	VCAN	1462	-0.788016	0.432254	0.975839	-1.48767	0.140114	0.913107	-0.633167	0.52722	0.968061	-0.720995	0.471751	0.996841	-0.195268	0.845685	1.00303	1.75474	0.0997016	0.84577	-1.11253	0.28606	1.13342	0.328543	0.747733	1.03723	-1.12014	0.279189	1.06022	0.195941	0.844983	0.995806	0.501514	0.617941	1.06609	NA	NA	NA	0.401309	0.690051	1.05486	NA	NA	NA
ENSG00000038532	CLEC16A	23274	0.774599	0.440113	0.980422	-0.0621529	0.95057	1.00383	0.170321	0.864899	0.997307	0.418005	0.67639	1.00244	0.324197	0.746646	1.01622	0.387751	0.703647	0.994174	NA	NA	NA	0.06934	0.945774	1.02394	-0.755382	0.460996	1.06781	0.645642	0.519724	0.986616	-0.0185902	0.985233	1.00267	0.0750135	0.943113	1.02636	0.153429	0.878731	1.01597	-0.976498	0.361349	1.02137
ENSG00000038945	MSR1	4481	0.0954485	0.924119	1.00047	1.15962	0.249078	0.99207	0.611776	0.541258	0.971794	-0.158369	0.874325	1.00289	2.19866	0.0308278	0.634418	-0.770255	0.45311	1.01053	1.47303	0.164538	1.03344	-0.0779297	0.939071	1.02497	-0.0473098	0.962852	1.00466	0.870395	0.385794	0.968876	0.109438	0.913239	1.01035	-0.436947	0.680376	1.03137	0.0849327	0.932683	1.00904	NA	NA	NA
ENSG00000039068	CDH1	999	-0.569097	0.570363	0.993913	0.898861	0.370976	1.01051	-0.949943	0.343085	0.922937	-0.889526	0.374784	0.982644	-1.12285	0.264902	1.06623	-0.304644	0.764823	0.990479	-0.832355	0.420237	1.1213	4.28256	0.000758722	0.0763284	-0.258321	0.799453	1.01509	-1.06689	0.288129	0.942773	0.729086	0.468935	1.10662	-1.88826	0.107913	0.737214	-0.867998	0.389901	1.16843	-1.84217	0.102703	0.773347
ENSG00000039123	SKIV2L2	23517	0.0764466	0.939192	1.00047	-0.34879	0.728011	1.02342	0.177605	0.859181	0.996502	0.438704	0.661347	1.00088	0.00634753	0.994951	1.00038	-0.931649	0.366271	1.01124	2.82202	0.0144092	0.373807	1.68752	0.115334	0.860924	-1.46207	0.163086	1.00957	-0.296202	0.76758	0.996519	-0.939155	0.351614	1.12966	0.66487	0.535566	1.02906	-0.964014	0.34008	1.17106	NA	NA	NA
ENSG00000039139	DNAH5	1767	1.65611	0.100335	0.782291	-0.506053	0.61398	1.02981	1.09277	0.275577	0.898088	0.314239	0.753666	1.00613	-0.996557	0.322022	1.07278	0.572577	0.575414	1.00316	NA	NA	NA	NA	NA	NA	0.651679	0.52386	1.05639	1.55401	0.122773	0.796089	0.202105	0.840554	1.0206	1.22876	0.273834	0.932353	-2.8872	0.00590406	0.288133	0.0677854	0.947852	1.02232
ENSG00000039319	ZFYVE16	9765	-0.540078	0.590152	0.992166	-0.606842	0.545388	1.03192	-0.525824	0.59949	0.979339	-0.863017	0.389157	0.984108	-0.95058	0.344717	1.06895	0.194511	0.848386	0.992298	-0.896431	0.386322	1.12993	0.409578	0.688784	1.03614	0.371304	0.715282	1.02447	-0.801194	0.424577	0.977014	1.23125	0.223284	1.12554	0.323781	0.759209	1.03351	NA	NA	NA	NA	NA	NA
ENSG00000039537	C6	729	0.546464	0.58577	0.992514	0.465736	0.64246	1.02834	1.55762	0.120625	0.758214	1.40268	0.162256	0.890034	0.544359	0.587728	1.03985	0.561648	0.582651	1.00402	0.279328	0.784387	1.03616	NA	NA	NA	0.794854	0.438331	1.06886	1.10685	0.270535	0.940828	1.00336	0.319927	1.12522	0.593657	0.578577	1.03258	0.608906	0.545582	1.11144	-0.775046	0.463685	1.04397
ENSG00000039560	RAI14	26064	-1.61731	0.108459	0.79572	-0.43804	0.662341	1.02767	-0.884308	0.377404	0.931417	-1.0825	0.28033	0.959962	-0.590292	0.556679	1.04229	1.41286	0.178109	0.934629	-0.750744	0.466179	1.11414	-4.57095	0.00052472	0.0585253	-0.44879	0.659602	1.03348	-1.08068	0.281973	0.939609	-1.30998	0.195457	1.11314	-0.232316	0.825502	1.03501	-1.29017	0.203441	1.16354	1.19685	0.270322	0.98462
ENSG00000039600	SOX30	11063	0.477406	0.633949	0.996299	0.199414	0.842361	1.00817	0.528548	0.597601	0.978843	0.740241	0.460018	0.998372	0.443851	0.658364	1.0308	NA	NA	NA	NA	NA	NA	0.125131	0.902199	1.02811	NA	NA	NA	0.0783235	0.937699	1.00065	0.4051	0.68692	1.04818	NA	NA	NA	0.315017	0.754173	1.04188	NA	NA	NA
ENSG00000039650	PNKP	11284	0.702732	0.483595	0.98421	1.11291	0.268527	0.995066	0.145976	0.884061	0.997403	1.09713	0.273895	0.959208	0.86352	0.390466	1.05897	-0.092654	0.927405	0.999218	0.989153	0.340643	1.1361	-0.273398	0.788539	1.03666	2.03905	0.0583192	0.849266	0.124484	0.901137	0.998413	0.596662	0.553096	1.08568	1.50385	0.183317	0.855497	0.815243	0.419134	1.15101	0.263064	0.799149	1.048
ENSG00000039987	BEST2	54831	-0.458664	0.647312	0.99523	0.993478	0.322975	1.00468	0.162479	0.871063	0.997244	0.561793	0.574883	0.999093	0.611464	0.542648	1.04431	0.773699	0.451131	1.01194	0.584359	0.568981	1.09165	0.385307	0.706241	1.03518	0.587518	0.565056	1.0479	0.0583445	0.95357	1.00054	0.486095	0.628763	1.06401	-1.27865	0.24825	0.913099	-0.0295856	0.976526	1.00446	-0.186744	0.85651	1.04027
ENSG00000040199	PHLPP2	23035	-1.27014	0.206511	0.891688	-1.92525	0.0571573	0.722846	-0.630811	0.528757	0.968005	0.146006	0.884063	1.00322	-1.57382	0.119527	0.944989	0.499078	0.624964	0.999767	-1.25327	0.232181	1.11267	0.154255	0.879778	1.03072	0.0295166	0.976818	1.0028	-1.45565	0.148058	0.835765	0.615232	0.54085	1.08847	0.229791	0.827359	1.03542	-0.190647	0.849623	1.02028	-1.27314	0.243617	0.966104
ENSG00000040341	STAU2	27067	-0.497976	0.61942	0.994008	-1.30355	0.195503	0.964449	-0.641796	0.521611	0.966272	-0.307794	0.758558	1.00718	0.661152	0.510438	1.04759	0.665754	0.515676	1.01205	-0.505614	0.621591	1.0729	-0.903113	0.382895	1.02354	1.43169	0.171477	1.01617	-0.244106	0.807559	0.996468	0.28176	0.779148	1.03262	1.17936	0.291312	0.948152	0.367635	0.714832	1.04996	-2.14363	0.0644117	0.636457
ENSG00000040487	PQLC2	54896	0.911652	0.363795	0.958495	-0.944545	0.347262	1.00581	-1.2818	0.201135	0.845719	-1.1958	0.233182	0.945087	-0.220191	0.82629	1.00254	2.06041	0.0571449	0.737329	NA	NA	NA	-0.254622	0.802998	1.03455	-1.19355	0.250051	1.04942	-0.554444	0.58029	0.989099	-2.76201	0.00771812	0.321837	-0.0444028	0.966302	1.02294	-2.92814	0.00528755	0.268132	1.22525	0.255327	0.976565
ENSG00000040531	CTNS	1497	1.87907	0.0626813	0.686773	-0.99469	0.322388	1.00436	1.94698	0.0526891	0.605127	0.43378	0.664913	1.00173	-0.874639	0.384422	1.05956	0.42375	0.677762	0.99659	-0.581991	0.570528	1.09041	NA	NA	NA	0.412618	0.685363	1.03007	-0.171759	0.863912	0.997853	-0.00706674	0.994386	1.00086	0.794452	0.462956	1.0168	-0.482309	0.631874	1.0772	NA	NA	NA
ENSG00000040608	RTN4R	65078	-0.396733	0.692275	0.995179	2.20175	0.0300786	0.573427	1.19119	0.234743	0.875353	0.144493	0.885256	1.00321	1.85661	0.0670941	0.819507	0.269119	0.791504	0.990052	-0.597637	0.560349	1.09193	0.81868	0.427722	1.03254	0.504578	0.620733	1.04417	1.99678	0.048075	0.616974	1.06647	0.290708	1.13054	0.993077	0.36627	0.989135	0.847532	0.401087	1.163	-0.732742	0.487521	1.04783
ENSG00000040633	PHF23	79142	-0.227343	0.820547	1.00127	1.81868	0.0720783	0.762818	0.43334	0.665152	0.981948	-0.446993	0.655362	1.00118	0.872052	0.385823	1.05884	0.58165	0.569441	1.00524	-0.0546339	0.957261	1.00821	-0.053508	0.958141	1.02124	-0.063478	0.950172	1.00711	1.8959	0.0603393	0.673681	-0.503182	0.616775	1.06673	1.15434	0.300532	0.953493	-0.799142	0.428315	1.15045	1.5109	0.174565	0.90262
ENSG00000040731	CDH10	1008	-0.232253	0.816741	1.0011	-0.548452	0.584655	1.02863	-0.386758	0.699274	0.985972	0.0828997	0.934014	1.00084	-0.245667	0.806577	1.00441	-0.557545	0.58538	1.00438	0.265357	0.794896	1.03531	-0.914373	0.377169	1.02261	NA	NA	NA	0.133311	0.894167	0.999533	0.732532	0.466846	1.10661	0.182772	0.862157	1.02999	0.20864	0.83565	1.02436	NA	NA	NA
ENSG00000040933	INPP4A	3631	-0.780196	0.436824	0.977937	-0.636734	0.525814	1.03339	-1.21577	0.225251	0.8671	-1.58687	0.114114	0.824209	-1.08788	0.279957	1.06898	-1.31375	0.208671	0.953414	NA	NA	NA	1.16365	0.265478	0.979445	NA	NA	NA	-1.09443	0.275923	0.941292	-0.539613	0.591566	1.07422	0.793621	0.463397	1.01702	-0.756938	0.452947	1.14305	NA	NA	NA
ENSG00000041353	RAB27B	5874	-0.144867	0.885061	1.00026	-0.256068	0.798446	1.01432	0.0651932	0.948074	0.997481	-0.753084	0.452281	0.99848	0.533917	0.594898	1.03946	0.929496	0.36735	1.00949	NA	NA	NA	1.25332	0.230616	0.96484	NA	NA	NA	0.105888	0.915845	0.999093	0.215919	0.829821	1.02308	-0.618413	0.559033	1.0304	0.254664	0.800118	1.03132	-3.77319	0.0054408	0.153694
ENSG00000041357	PSMA4	5685	-0.740524	0.460441	0.98411	0.82524	0.411281	1.01915	-0.648922	0.517002	0.965023	-0.622863	0.534081	0.994985	0.565007	0.57367	1.04302	NA	NA	NA	0.116829	0.908781	1.01836	0.0219777	0.982799	1.01675	1.5165	0.148901	1.00431	-1.14914	0.252744	0.929202	-0.570905	0.570308	1.08071	0.104134	0.921111	1.0302	-0.452652	0.652927	1.06571	-2.21742	0.0621132	0.626823
ENSG00000041515	MYO16	23026	1.31468	0.191146	0.880352	1.291	0.199804	0.970384	1.52884	0.127605	0.763798	0.467652	0.64054	0.999982	0.739623	0.461721	1.0549	NA	NA	NA	0.0897489	0.929855	1.01297	0.00486545	0.996192	1.01304	NA	NA	NA	-0.242692	0.808652	0.99634	0.975001	0.333679	1.12586	0.667819	0.533832	1.02919	0.90127	0.372139	1.16827	0.731033	0.485616	1.04754
ENSG00000041802	LSG1	55341	0.00142788	0.998863	1.00061	0.855695	0.394297	1.01399	0.0471462	0.962435	0.997363	-0.339293	0.734743	1.00733	0.549255	0.58438	1.0397	-0.522117	0.609214	1.00355	-0.290756	0.775825	1.03863	-0.854925	0.408073	1.02917	NA	NA	NA	0.0576904	0.95409	1.00071	-1.36351	0.178083	1.10678	-0.584768	0.584095	1.03127	-1.81458	0.0761119	0.991557	-1.50227	0.176727	0.905232
ENSG00000041880	PARP3	10039	1.96789	0.0514063	0.645155	1.64218	0.103826	0.848019	1.07537	0.283277	0.904101	1.02337	0.307361	0.96765	2.01783	0.0470038	0.736912	-0.249367	0.806459	0.991752	0.876933	0.39644	1.12664	1.29525	0.217765	0.955211	2.07819	0.0541459	0.838154	1.66864	0.0977536	0.754928	-0.467613	0.641845	1.06102	-0.488152	0.646096	1.03444	-0.520685	0.605084	1.08763	0.668536	0.52261	1.05615
ENSG00000041982	TNC	3371	-0.907431	0.366013	0.959782	0.272883	0.785529	1.01507	-0.699185	0.485105	0.964197	-0.452704	0.65125	1.00142	0.711597	0.47881	1.05234	-0.115535	0.909459	1.00074	1.22461	0.24245	1.12286	-1.21483	0.244524	0.972284	-0.0339825	0.973311	1.00302	-0.937937	0.35013	0.960868	-0.814241	0.418896	1.11844	0.695573	0.517692	1.03018	NA	NA	NA	-0.701013	0.505922	1.05143
ENSG00000041988	THAP3	90326	0.204159	0.838578	0.999763	1.87654	0.063619	0.739253	-1.0984	0.273115	0.897255	0.391409	0.69591	1.00579	2.08142	0.0406342	0.707983	-0.905479	0.379526	1.00599	0.985739	0.342253	1.13657	-0.312439	0.759662	1.03742	2.25526	0.0384764	0.773336	-0.625031	0.533118	0.98729	-0.404145	0.687619	1.04774	0.193929	0.853864	1.0328	-0.534249	0.595742	1.0924	NA	NA	NA
ENSG00000042088	TDP1	55775	-0.223712	0.823365	1.00083	-1.16164	0.248262	0.99263	-0.735153	0.462955	0.959037	-0.108904	0.913388	1.00113	0.686342	0.494507	1.04702	NA	NA	NA	0.836217	0.418139	1.11956	0.249335	0.806998	1.03433	NA	NA	NA	-0.660791	0.509992	0.987384	NA	NA	NA	-1.37345	0.227998	0.898018	-0.364488	0.717128	1.04947	0.377958	0.715293	1.05486
ENSG00000042286	AIFM2	84883	1.61255	0.109491	0.795922	1.22524	0.223481	0.986418	0.504115	0.614638	0.980176	0.35593	0.722266	1.00696	-0.258888	0.796395	1.00508	2.60735	0.0198071	0.48643	-1.73262	0.106804	0.941102	1.44878	0.169427	0.915023	-0.752208	0.462849	1.06611	0.0324033	0.974203	1.00002	0.770529	0.444168	1.11367	0.768619	0.47128	1.0194	0.0382124	0.969684	1.005	-0.103992	0.919736	1.02902
ENSG00000042304	C2orf83	56918	0.88138	0.379889	0.962816	0.490905	0.624614	1.02782	0.634035	0.526654	0.968087	0.293677	0.769308	1.00631	0.524475	0.601417	1.04065	1.70147	0.109486	0.866883	NA	NA	NA	2.73308e-14	1	1.00938	0.172292	0.865368	1.01025	1.67428	0.0966372	0.753997	0.0022949	0.998177	1.00063	-0.639662	0.550546	1.02998	0.4139	0.680871	1.05829	-4.53735e-14	1	1.01024
ENSG00000042317	SPATA7	55812	-0.329499	0.742358	0.998806	-1.2216	0.224851	0.984094	0.826119	0.409547	0.942795	0.474933	0.635351	0.999933	-0.849773	0.398019	1.06277	NA	NA	NA	-1.55742	0.143374	1.01388	0.280753	0.783318	1.03786	NA	NA	NA	0.693828	0.489109	0.981399	0.302776	0.763163	1.03371	-0.29393	0.780622	1.03708	-0.00334714	0.997344	1.00101	1.32826	0.225759	0.954991
ENSG00000042429	MED17	9440	-0.195646	0.845221	1.00009	-0.785068	0.434347	1.02652	-0.323517	0.746582	0.991164	-0.00538072	0.995712	0.99979	-0.708481	0.480732	1.05169	1.47133	0.161869	0.92699	NA	NA	NA	NA	NA	NA	-1.22238	0.239267	1.0442	-0.491832	0.623722	0.993588	NA	NA	NA	1.93697	0.100865	0.718837	-1.38002	0.174251	1.15682	0.606366	0.56108	1.05469
ENSG00000042445	RETSAT	54884	0.230049	0.818449	1.00143	0.90131	0.369679	1.01145	1.81305	0.0710577	0.666831	1.70774	0.0892291	0.767914	0.430801	0.667787	1.0299	-0.0990492	0.922411	0.999685	0.752346	0.465248	1.11479	0.17095	0.866895	1.03061	NA	NA	NA	0.530209	0.596931	0.992185	1.75654	0.0843665	0.97171	0.691896	0.519811	1.02888	1.40968	0.165361	1.14772	-0.00728488	0.994366	1.01559
ENSG00000042493	CAPG	822	0.539572	0.5905	0.99185	0.855934	0.394166	1.01396	0.76891	0.442694	0.95404	-0.184449	0.853847	1.00251	0.724633	0.470818	1.05164	0.485119	0.634601	0.998382	0.743103	0.470636	1.11371	2.44257	0.0296234	0.558096	NA	NA	NA	0.628392	0.530922	0.987616	0.777242	0.44023	1.11344	0.645916	0.546804	1.03025	0.291598	0.771905	1.03881	-1.01701	0.338917	1.01575
ENSG00000042753	AP2S1	1175	-0.549316	0.583818	0.993349	1.57454	0.118652	0.881132	0.0358313	0.971446	0.997957	1.12348	0.262574	0.954865	1.49302	0.139414	0.98069	2.02567	0.0609706	0.744327	-0.753279	0.464707	1.11445	-0.433335	0.671875	1.03841	0.677691	0.50765	1.06335	2.04663	0.0428431	0.590796	-0.330392	0.742315	1.0374	0.740968	0.492023	1.02413	-1.59017	0.118646	1.10208	0.56829	0.585432	1.05792
ENSG00000042781	USH2A	7399	-0.646127	0.519441	0.98832	-3.40715	0.000960455	0.0766748	-0.570734	0.568707	0.972594	-0.131503	0.895509	1.00236	-2.2244	0.0289754	0.618553	-0.291186	0.774897	0.990983	-0.0109088	0.991462	1.00576	0.0328315	0.974308	1.01754	-0.873611	0.395253	1.06197	-0.762444	0.447267	0.974568	0.668529	0.506494	1.09381	NA	NA	NA	NA	NA	NA	0.0354832	0.972685	1.01939
ENSG00000042813	ZPBP	11055	-0.0599036	0.952333	1.00241	-0.686506	0.494049	1.03087	0.0858717	0.931639	0.996729	-0.387695	0.698652	1.00731	-0.822782	0.413109	1.06039	-0.182406	0.857707	0.993968	-0.761139	0.460159	1.11525	0.153633	0.880259	1.03065	NA	NA	NA	0.0347916	0.972303	1.0001	0.768324	0.445466	1.11272	-3.27832e-15	1	1.00624	0.707538	0.482802	1.14194	-1.02315e-14	1	1.0063
ENSG00000042832	TG	7038	0.313822	0.754206	0.999088	1.92868	0.056724	0.719559	-0.0760443	0.939446	0.996768	0.738416	0.461123	0.998561	1.36258	0.176888	1.02769	1.60463	0.129419	0.888627	0.619518	0.54628	1.09847	-3.20247	0.00693457	0.285393	2.08568	0.0533787	0.840205	-0.339586	0.734752	0.994515	-0.19626	0.845105	1.02029	3.00417	0.0299555	0.463701	0.437231	0.66399	1.06195	1.85678	0.105709	0.77584
ENSG00000042980	ADAM28	10863	1.35593	0.17769	0.866799	-0.0596243	0.952579	1.00346	1.43555	0.152417	0.799029	-0.26649	0.790135	1.00646	0.0338279	0.9731	1.00073	NA	NA	NA	-0.182649	0.857891	1.02771	2.42293	0.0307355	0.563192	0.654216	0.522266	1.05866	0.886216	0.377244	0.966196	-0.0598231	0.952506	1.00546	0.589577	0.576985	1.03371	-0.191757	0.848776	1.02021	NA	NA	NA
ENSG00000043039	BARX2	8538	-3.89259	0.000164094	0.0211847	-0.456061	0.649376	1.02812	-5.19776	4.27632e-07	9.90443e-05	-4.38732	1.85125e-05	0.00263764	-0.95828	0.340845	1.06995	-0.314375	0.757566	0.990834	-0.780105	0.4493	1.11692	0.10719	0.916275	1.02749	0.287989	0.777052	1.01669	-3.2195	0.0016457	0.107506	-2.35951	0.0216863	0.574777	1.21828	0.27746	0.934202	NA	NA	NA	-15.4515	1.14798e-06	0.000171701
ENSG00000043093	DCUN1D1	54165	0.454003	0.650654	0.995131	-0.614561	0.540298	1.03336	-0.109834	0.912631	0.997774	0.149576	0.881249	1.00283	1.32656	0.188476	1.03415	0.443544	0.663704	0.996705	0.451358	0.659169	1.06592	1.06804	0.304934	0.998839	2.0895	0.0529917	0.841679	0.878619	0.381335	0.96804	-0.331559	0.741438	1.038	0.217481	0.83643	1.03404	-0.463008	0.645542	1.07049	-0.574052	0.581709	1.0567
ENSG00000043143	JADE2	23338	-0.423138	0.672959	0.99551	-0.293191	0.770009	1.01726	-0.601228	0.548249	0.972616	-0.644746	0.519827	0.994208	0.790542	0.431578	1.05599	1.50335	0.153508	0.915766	0.736483	0.474518	1.11176	0.225064	0.825429	1.03117	0.320806	0.752268	1.01979	0.491778	0.62376	0.993554	-0.246979	0.805812	1.02768	-0.666178	0.534797	1.02904	-0.528091	0.599975	1.0904	-0.545289	0.600423	1.05535
ENSG00000043355	ZIC2	7546	1.02088	0.309385	0.940751	0.844919	0.400257	1.01578	0.0745466	0.940637	0.996826	-0.172951	0.862864	1.00313	1.10631	0.271951	1.06791	0.853803	0.406643	1.01592	0.442216	0.6656	1.0625	-0.448897	0.660376	1.03932	0.556589	0.58551	1.0481	1.28435	0.201454	0.894646	-1.17601	0.244477	1.12845	-0.810184	0.448767	1.01338	-1.06161	0.293954	1.17642	-1.37041	0.207778	0.938736
ENSG00000043462	LCP2	3937	-0.838763	0.403284	0.968743	0.359374	0.720105	1.02383	-2.16218	0.0315805	0.496359	-2.28359	0.0234411	0.493387	0.0402925	0.967962	1.00178	NA	NA	NA	-0.342258	0.737627	1.04483	-1.59588	0.132835	0.872271	-0.00551719	0.995666	1.00138	-1.59289	0.113773	0.786729	-1.89553	0.0630962	0.898176	1.66972	0.146014	0.805491	-1.92703	0.060166	0.925558	-1.81873	0.106459	0.777727
ENSG00000043514	TRIT1	54802	-2.15241	0.033384	0.557091	-0.889298	0.376066	1.01094	-1.96581	0.0504588	0.593826	-0.226246	0.82124	1.00581	-2.45699	0.0162024	0.471489	NA	NA	NA	-0.402874	0.693588	1.05947	-0.351271	0.731012	1.03655	-0.295076	0.771731	1.01695	-2.01111	0.0465176	0.610631	-0.102829	0.918459	1.01016	-0.354898	0.737145	1.03128	-0.379868	0.705792	1.05116	0.598844	0.565844	1.05568
ENSG00000043591	ADRB1	153	-0.172202	0.863571	0.998814	-0.913073	0.363491	1.00815	-0.831683	0.406405	0.940625	-0.856743	0.392607	0.984471	-1.57676	0.118847	0.944569	0.405889	0.690555	0.99524	0.0600239	0.95305	1.01004	0.333798	0.743855	1.03624	-2.37269	0.030532	0.705813	-0.785928	0.433434	0.972933	0.319637	0.750412	1.03537	-1.0568	0.338967	0.978601	0.887531	0.37941	1.16802	-3.8794	0.00467878	0.140551
ENSG00000044012	GUCA2B	2981	-0.597742	0.551148	0.992842	-1.26207	0.209981	0.980796	-1.08833	0.277526	0.89882	-2.13696	0.0338101	0.567587	-0.375165	0.708543	1.0201	0.232558	0.819248	0.991998	-0.655463	0.5236	1.1062	8.09718e-14	1	1.01097	0.344109	0.735245	1.02112	-0.95558	0.341174	0.959851	-1.42217	0.160426	1.08695	-0.0462873	0.964873	1.02355	-1.52634	0.133773	1.11308	-0.0577356	0.955573	1.02119
ENSG00000044090	CUL7	9820	-0.404494	0.686576	0.994281	0.907881	0.366215	1.01013	-2.26731	0.0242502	0.441963	-0.579944	0.562602	0.999315	-0.156402	0.876115	1.00208	-0.50257	0.622565	1.00016	0.681417	0.507565	1.10864	-1.22183	0.243465	0.971337	0.131843	0.896752	1.00961	-1.76306	0.0803939	0.714241	-1.12884	0.263692	1.13985	2.18424	0.0806808	0.670984	-0.673039	0.50429	1.12993	1.41689	0.199447	0.932219
ENSG00000044115	CTNNA1	1495	0.834964	0.405411	0.968265	0.240427	0.810512	1.01177	1.26165	0.208285	0.854876	0.813923	0.416652	0.989683	1.88752	0.0627624	0.802652	0.639288	0.532278	1.00889	0.847886	0.411841	1.12365	0.277859	0.785491	1.03708	0.4102	0.687099	1.02969	1.10648	0.270696	0.9408	-0.172416	0.863722	1.01604	-1.23079	0.27314	0.931486	-0.338666	0.736403	1.04544	0.269547	0.795282	1.04884
ENSG00000044446	PHKA2	5256	1.89471	0.0605581	0.680982	0.967993	0.33548	1.00571	1.1554	0.249062	0.883694	-1.00241	0.31735	0.969437	-1.06006	0.292346	1.06927	-0.465349	0.648366	0.999965	NA	NA	NA	0.888825	0.389114	1.02591	-0.368696	0.717187	1.02469	1.42545	0.156582	0.845766	-1.90474	0.0618643	0.892606	1.41049	0.208076	0.8871	-2.1977	0.0330432	0.725553	NA	NA	NA
ENSG00000044459	CNTLN	54875	-0.26195	0.793813	1.00009	-0.21529	0.829998	1.00879	0.572827	0.567291	0.972766	1.08691	0.278377	0.959188	-0.0807552	0.935841	1.00063	-2.28033	0.0376264	0.639475	-0.519601	0.612075	1.07635	-0.361561	0.723489	1.03706	-0.722548	0.480387	1.06349	-0.00510132	0.995938	1.00044	0.00329368	0.997384	1.00065	-0.408624	0.696999	1.03057	1.35465	0.182145	1.15363	-3.35115	0.010063	0.230622
ENSG00000044524	EPHA3	2042	NA	NA	NA	NA	NA	NA	NA	NA	NA	NA	NA	NA	NA	NA	NA	NA	NA	NA	NA	NA	NA	NA	NA	NA	NA	NA	NA	NA	NA	NA	NA	NA	NA	NA	NA	NA	NA	NA	NA	NA	NA	NA
ENSG00000044574	HSPA5	3309	-0.709189	0.479595	0.983641	-0.142405	0.887058	1.00633	-1.13941	0.255655	0.889855	-1.13184	0.25905	0.954122	-0.584986	0.560224	1.04175	-0.163485	0.872319	0.994401	-0.57258	0.576698	1.08832	0.111068	0.913259	1.02838	-0.334872	0.742072	1.02029	-0.812302	0.418201	0.974184	1.19032	0.238854	1.12866	NA	NA	NA	0.314198	0.754791	1.04209	0.376805	0.716117	1.05487
ENSG00000046604	DSG2	1829	0.666756	0.506219	0.986493	1.38895	0.168062	0.936154	0.508844	0.611323	0.979856	0.865593	0.387745	0.982925	0.81479	0.417642	1.05875	1.35817	0.194487	0.945798	-0.0980057	0.923423	1.01541	-0.274828	0.787768	1.03644	NA	NA	NA	0.191056	0.848799	0.996497	-0.403766	0.687896	1.04756	3.7816	0.0128688	0.315243	0.358879	0.721328	1.04862	2.6632	0.0286629	0.438397
ENSG00000046647	GEMIN8	54960	0.338799	0.735358	0.998422	1.01129	0.314421	1.00538	-0.202812	0.839452	0.997414	-0.151711	0.879567	1.00297	0.34301	0.732502	1.01887	-2.18578	0.045102	0.67745	0.657016	0.522633	1.10701	1.21463	0.246108	0.972554	-0.122685	0.903884	1.00953	0.337009	0.736689	0.994552	1.3263	0.190032	1.11206	-1.29954	0.241453	0.908814	1.07423	0.288321	1.17749	NA	NA	NA
ENSG00000046651	OFD1	8481	-0.332305	0.740244	0.998867	0.843548	0.401019	1.01585	-0.152826	0.878662	0.997588	-0.15026	0.88071	1.00269	3.46254	0.000866758	0.0812255	-1.51405	0.150798	0.912531	0.93654	0.366068	1.13579	0.286632	0.778912	1.03684	0.92685	0.367775	1.0575	0.324673	0.745985	0.993652	0.0628721	0.950088	1.00605	-1.38835	0.214382	0.890461	-0.064352	0.948969	1.00658	NA	NA	NA
ENSG00000046653	GPM6B	2824	-2.76632	0.00657487	0.262585	-1.15964	0.249071	0.99228	-3.22899	0.00141359	0.0854098	-2.37753	0.0183668	0.449596	-1.46611	0.146588	0.994054	-1.40546	0.180258	0.935904	-1.15031	0.270738	1.1357	-2.49995	0.0265911	0.539249	-1.25877	0.226169	1.0395	-2.30019	0.0231359	0.481748	-0.410729	0.682811	1.05006	-0.485741	0.644379	1.0347	-0.480474	0.633167	1.07717	NA	NA	NA
ENSG00000046774	MAGEC2	51438	-5.10103	1.29181e-06	0.000307339	-3.6919	0.000369607	0.0376523	-3.16533	0.00174687	0.100451	-6.19201	3.28767e-09	1.03407e-06	-2.93755	0.00433375	0.228203	0.787536	0.443235	1.01241	-4.75983	0.000372781	0.0303697	-0.0398676	0.968804	1.01871	0.451819	0.657464	1.03395	-2.10097	0.037702	0.570945	0.651908	0.517081	1.09108	0.637674	0.551739	1.02987	0.528341	0.599803	1.0906	NA	NA	NA
ENSG00000046889	PREX2	80243	0.386179	0.700054	0.997237	0.461848	0.645235	1.02773	2.07153	0.0393647	0.543416	1.62594	0.105529	0.80401	1.13627	0.259278	1.0661	0.0453537	0.964424	1.00062	0.839448	0.416389	1.12048	0.876638	0.396594	1.02767	-0.909091	0.376793	1.05888	0.571819	0.568497	0.987283	0.680541	0.498917	1.09799	0.36691	0.728702	1.03251	0.760523	0.450823	1.14344	-0.988174	0.355986	1.02186
ENSG00000047056	WDR37	22884	-1.46875	0.14454	0.845512	-0.21178	0.832728	1.00835	-0.862147	0.389457	0.933398	-1.07121	0.28536	0.961195	-0.341276	0.733802	1.01957	0.34753	0.733022	0.99047	1.5736	0.139594	1.0097	0.291205	0.775489	1.03794	0.870141	0.39709	1.06303	-0.604963	0.546327	0.987062	-1.33638	0.186736	1.10659	-1.02975	0.350341	0.982954	-1.5718	0.12285	1.10743	NA	NA	NA
ENSG00000047188	YTHDC2	64848	-0.260553	0.794888	0.999929	-0.574862	0.566729	1.0322	-0.506485	0.612975	0.980243	-0.754997	0.451135	0.998065	-0.856694	0.394205	1.05958	NA	NA	NA	0.107307	0.916184	1.01668	1.17612	0.259158	0.979846	-1.05137	0.30871	1.0525	-0.337696	0.736173	0.994499	-2.04977	0.0449973	0.808987	6.66433	0.000552171	0.0482175	-2.02472	0.0487232	0.860979	-0.395885	0.702539	1.05511
ENSG00000047230	CTPS2	56474	1.04457	0.298338	0.936045	-1.05158	0.295634	1.00532	0.102666	0.918313	0.998356	0.045908	0.963429	1.00108	-0.372793	0.710301	1.01998	0.857048	0.404903	1.01674	-1.57814	0.138547	1.01318	-0.584411	0.568947	1.04154	-0.727629	0.477354	1.06282	-0.161153	0.87224	0.998404	-0.465144	0.643601	1.06084	-0.30394	0.773416	1.0351	NA	NA	NA	-2.39166	0.0437425	0.541881
ENSG00000047249	ATP6V1H	51606	-0.0529594	0.957853	1.00227	0.649474	0.517583	1.03411	-0.520909	0.602904	0.978114	-0.574857	0.566031	0.999231	-0.00850181	0.993238	1.0006	-0.395903	0.697751	0.994425	-0.376454	0.712652	1.05516	-0.85057	0.410401	1.02831	1.56131	0.13801	0.998132	0.359067	0.720166	0.994819	-0.232409	0.817053	1.02511	0.397529	0.707381	1.03124	-0.408019	0.685152	1.05598	2.33465	0.0478135	0.563335
ENSG00000047315	POLR2B	5431	0.868969	0.386614	0.963295	-0.455549	0.649743	1.02821	-0.463362	0.64352	0.98003	-1.38878	0.166438	0.892703	-1.57441	0.11939	0.944808	-0.975078	0.344985	1.00263	-0.787549	0.445083	1.11539	-0.599124	0.559387	1.04075	0.271214	0.789694	1.01624	0.114706	0.908867	0.998477	-1.81839	0.0742607	0.933622	0.918191	0.400643	1.00127	-2.24276	0.0297728	0.678627	NA	NA	NA
ENSG00000047365	ARAP2	101928667	0.989247	0.324549	0.94709	0.0294806	0.976542	1.00232	0.888575	0.37511	0.930162	0.690351	0.49077	0.997456	0.921648	0.359518	1.06222	1.4661	0.16327	0.928877	-1.14285	0.273714	1.13418	NA	NA	NA	NA	NA	NA	1.18908	0.236718	0.918529	0.313521	0.755029	1.03537	-0.141184	0.893236	1.03079	0.886946	0.379722	1.16759	0.723344	0.492925	1.05023
ENSG00000047410	TPR	7175	-0.842369	0.401271	0.968939	-0.8765	0.382946	1.01336	-0.269771	0.787566	0.992327	-0.442932	0.658291	1.0007	-1.2728	0.206822	1.04622	-0.930833	0.36668	1.01048	-0.503636	0.622943	1.07351	0.707193	0.49193	1.03426	0.198121	0.845446	1.01108	-0.552283	0.581765	0.988982	-1.43826	0.155829	1.0863	-2.68372	0.0436256	0.545136	-1.29884	0.200471	1.16627	-0.254761	0.805334	1.04722
ENSG00000047457	CP	1356	0.168119	0.866775	0.99905	1.39101	0.167437	0.934554	0.464977	0.642364	0.980151	0.521928	0.602295	0.998832	0.928385	0.356036	1.06464	0.982224	0.341568	1.0002	0.419194	0.681918	1.06131	NA	NA	NA	0.99158	0.336162	1.05306	0.633825	0.527381	0.986095	-0.0777888	0.938268	1.00692	NA	NA	NA	0.0717162	0.943139	1.0067	1.15248	0.282396	0.988318
ENSG00000047578	KIAA0556	23247	-0.181616	0.856193	0.998812	-0.663169	0.508812	1.03324	-0.520755	0.603012	0.978003	0.219889	0.826181	1.00558	0.515519	0.60763	1.04195	1.53829	0.144803	0.902185	-0.882788	0.393383	1.12808	0.45888	0.653899	1.03782	NA	NA	NA	0.405983	0.685466	0.992395	-0.224284	0.823339	1.02589	0.721842	0.497546	1.02527	-0.348066	0.729378	1.04683	0.178233	0.862971	1.04021
ENSG00000047579	DTNBP1	84062	1.57154	0.118713	0.812265	1.23754	0.218906	0.98588	1.37244	0.171191	0.817518	0.643157	0.520855	0.993893	0.604735	0.547088	1.04377	-0.151753	0.881404	0.995744	1.28563	0.221003	1.09918	1.73679	0.106044	0.844401	0.880675	0.391531	1.06174	0.508956	0.611702	0.994121	-0.479514	0.633408	1.06295	-0.738294	0.493509	1.02435	-0.0936387	0.925803	1.00959	2.29001	0.0512642	0.581335
ENSG00000047597	XK	7504	0.730375	0.466597	0.98513	0.123238	0.902176	1.00595	0.381473	0.703185	0.987563	-0.571265	0.568458	0.999282	-0.0573696	0.954396	1.00048	-0.363424	0.721359	0.992365	NA	NA	NA	0.226911	0.823773	1.03169	0.303972	0.764838	1.01734	0.503697	0.615382	0.994185	NA	NA	NA	2.02236	0.0896065	0.693901	NA	NA	NA	-1.05137	0.328024	1.00972
ENSG00000047617	ANO2	57101	-1.5512	0.123508	0.821777	-0.0281228	0.977623	1.00194	-1.12405	0.2621	0.89382	-0.287619	0.773935	1.00644	-0.148108	0.882635	1.002	0.525657	0.606811	1.00329	NA	NA	NA	-0.641039	0.532636	1.04198	0.840617	0.412949	1.06479	-0.786809	0.432919	0.973221	-0.667582	0.507094	1.09377	0.810271	0.454605	1.01407	-0.340933	0.734706	1.0459	-0.321597	0.756	1.05376
ENSG00000047621	C12orf4	57102	-0.462674	0.644443	0.995783	-1.20325	0.231839	0.985835	-0.482633	0.629791	0.979244	-0.444552	0.657122	1.00121	-0.851705	0.396952	1.06198	NA	NA	NA	0.696654	0.498287	1.10995	0.931727	0.368459	1.01874	-0.653616	0.522643	1.0582	-0.350725	0.726399	0.994359	-3.10955	0.00292359	0.168122	-1.44545	0.207958	0.887362	-0.816841	0.41823	1.15096	-0.633115	0.544328	1.05646
ENSG00000047634	SCML1	6322	-0.742294	0.459372	0.984098	-0.259889	0.795506	1.01423	1.18073	0.238863	0.874868	0.158169	0.874483	1.00266	-1.67558	0.0977742	0.905517	-1.50967	0.151903	0.912844	-0.7005	0.495962	1.11028	-0.863857	0.402225	1.02824	-1.48334	0.157414	1.01623	1.06969	0.286871	0.942917	0.427021	0.670973	1.05269	2.07144	0.0837203	0.676185	0.114352	0.909456	1.01132	NA	NA	NA
ENSG00000047644	WWC3	55841	0.413869	0.679715	0.994987	0.428461	0.669275	1.02787	0.196033	0.844748	0.997382	0.0336856	0.973161	1.00133	0.015534	0.987645	1.00092	-0.394798	0.698549	0.994312	NA	NA	NA	NA	NA	NA	NA	NA	NA	0.293866	0.76936	0.996578	0.194726	0.8463	1.01964	0.220974	0.833853	1.03387	0.226166	0.822074	1.02647	-0.602539	0.565815	1.05591
ENSG00000047648	ARHGAP6	395	0.728301	0.46786	0.985922	-2.08326	0.039885	0.640513	0.609556	0.542726	0.971917	1.81272	0.0713672	0.726308	-0.914424	0.363277	1.0631	0.233638	0.818424	0.992305	-1.98967	0.0680871	0.787155	-0.486662	0.6346	1.03912	NA	NA	NA	0.103515	0.917725	0.999245	1.74119	0.0870455	0.978509	-0.190283	0.856572	1.03129	0.980163	0.332133	1.17355	1.34486	0.220612	0.949614
ENSG00000047662	FAM184B	27146	1.07315	0.285373	0.932797	0.14459	0.885338	1.00589	1.23078	0.219596	0.86449	-0.399837	0.689701	1.00431	0.82105	0.414089	1.06061	NA	NA	NA	0.484441	0.636133	1.07041	0.778236	0.450363	1.03478	-0.993838	0.335095	1.05325	0.87367	0.384015	0.968642	0.437007	0.663757	1.05445	0.650531	0.539446	1.03037	0.507844	0.61399	1.08325	0.976679	0.361266	1.02215
ENSG00000047849	MAP4	4134	0.348277	0.728247	0.999031	0.68314	0.496164	1.0314	0.984784	0.32571	0.92138	-0.0184079	0.985332	1.00137	-0.568585	0.57125	1.04205	2.02426	0.0611301	0.744423	-2.12506	0.0533275	0.712961	1.05757	0.30951	0.99644	-0.17871	0.860408	1.00883	0.371239	0.711104	0.99459	0.662066	0.510597	1.09319	0.677179	0.528352	1.02959	1.57408	0.122323	1.1091	0.603062	0.565486	1.05571
ENSG00000047932	GOPC	57120	-1.2395	0.217599	0.901468	-1.8315	0.0701269	0.756632	-0.385563	0.700158	0.986051	0.241956	0.809061	1.0059	-0.496492	0.620926	1.03907	NA	NA	NA	NA	NA	NA	NA	NA	NA	0.778893	0.44741	1.06685	-0.254103	0.799844	0.996768	-0.235376	0.81476	1.02547	-1.61632	0.166948	0.830264	0.0286758	0.977247	1.00408	NA	NA	NA
ENSG00000047936	ROS1	6098	-2.87268	0.00482078	0.220564	-3.3751	0.00106606	0.082719	-2.19283	0.0292678	0.486125	-1.27633	0.203312	0.918235	0.466713	0.64199	1.03415	NA	NA	NA	NA	NA	NA	NA	NA	NA	0.429323	0.673413	1.0326	-2.85229	0.0050997	0.218383	-1.13021	0.263122	1.13924	-0.619621	0.562649	1.03194	-1.41792	0.162954	1.14687	0.762388	0.467709	1.04393
ENSG00000048028	USP28	57646	0.287876	0.773943	0.999941	0.394888	0.693802	1.02624	-0.195167	0.845426	0.997616	2.33847	0.0203456	0.469104	0.221081	0.8256	1.00221	0.52556	0.606402	1.00363	1.76486	0.101053	0.921314	0.583828	0.569328	1.041	NA	NA	NA	0.168422	0.86653	0.997764	0.581531	0.563175	1.08252	1.22375	0.275563	0.932469	0.881678	0.382535	1.16679	-2.68017	0.0279187	0.430724
ENSG00000048052	HDAC9	9734	-0.999574	0.319545	0.945072	-0.253501	0.800423	1.01334	-0.386872	0.699189	0.98602	-0.227365	0.820371	1.00608	1.68098	0.0967167	0.907889	NA	NA	NA	1.0894	0.295761	1.1307	NA	NA	NA	0.706072	0.490297	1.0621	-1.16614	0.245834	0.926495	0.010419	0.991723	1.00121	1.12625	0.311194	0.961432	-0.0423004	0.966442	1.00498	0.390905	0.707492	1.05485
ENSG00000048140	TSPAN17	26262	0.683335	0.495723	0.985765	1.03196	0.304685	1.00303	0.775377	0.438871	0.952323	0.656372	0.512336	0.995876	1.05155	0.296212	1.06973	-0.0479699	0.962373	1.00046	0.848246	0.411647	1.12444	-2.42636	0.0293476	0.554937	NA	NA	NA	0.504888	0.614548	0.993897	0.313305	0.755192	1.03542	0.846561	0.429705	1.00965	0.378749	0.706617	1.05098	-0.322711	0.755187	1.05397
ENSG00000048162	NOP16	51491	-0.426237	0.670705	0.995448	-0.2164	0.829135	1.00907	-1.10346	0.270921	0.895517	-0.163533	0.870263	1.00299	-0.319083	0.750506	1.01522	-0.841378	0.413349	1.0136	1.77357	0.0995471	0.917189	-0.605313	0.555391	1.04111	NA	NA	NA	-0.283011	0.777648	0.996696	1.00631	0.31852	1.12474	-1.27042	0.250973	0.914505	1.28326	0.205828	1.16226	1.83823	0.103326	0.773934
ENSG00000048342	CC2D2A	57545	-1.36834	0.173785	0.864459	-2.37624	0.019475	0.460659	-1.88841	0.0601626	0.630195	0.176119	0.860377	1.0029	0.941951	0.349089	1.06833	NA	NA	NA	0.908162	0.38032	1.13235	-0.722004	0.483077	1.03645	-0.449023	0.659437	1.03369	-0.789096	0.431587	0.974169	-1.58185	0.119216	1.04513	1.20826	0.280971	0.937729	-1.76784	0.0837194	1.00956	-0.322335	0.755461	1.05373
ENSG00000048392	RRM2B	50484	1.25332	0.212545	0.897952	1.15618	0.250475	0.991925	0.506765	0.612779	0.980494	-0.366989	0.714013	1.00699	0.172792	0.863257	1.00286	-1.44886	0.167959	0.933209	-0.183785	0.857018	1.02755	-0.806589	0.434412	1.0333	1.56891	0.136231	0.997625	0.762913	0.446988	0.974981	1.86424	0.0674403	0.918954	-0.874739	0.421738	1.00557	1.72571	0.0911125	1.03915	1.10928	0.303958	1.00324
ENSG00000048405	ZNF800	168850	0.00849999	0.993232	1.00032	0.0438313	0.96513	1.00263	1.13865	0.255972	0.890031	0.354775	0.72313	1.0069	-0.323829	0.746923	1.01618	-0.459898	0.652185	0.99854	0.164356	0.871979	1.02545	1.38122	0.188861	0.936216	-1.05354	0.307743	1.05253	0.055475	0.955851	1.00041	-1.61059	0.112793	1.03675	2.54551	0.051547	0.569357	-1.76705	0.0838531	1.01039	NA	NA	NA
ENSG00000048462	TNFRSF17	608	0.513749	0.60838	0.992649	0.832718	0.407071	1.01952	0.971013	0.332507	0.919246	0.888118	0.375539	0.98323	0.587262	0.558703	1.04114	0.24894	0.806784	0.991738	NA	NA	NA	0.97873	0.345577	1.01452	-0.0166977	0.986884	1.00161	0.577048	0.56497	0.988475	0.917176	0.362915	1.1282	NA	NA	NA	0.583291	0.562547	1.10619	-1.02986	0.33734	1.01445
ENSG00000048471	SNX29	101929304	0.186841	0.852103	0.998939	0.299941	0.764871	1.01801	-0.366861	0.714042	0.988491	0.428517	0.668733	1.00268	0.206864	0.836648	1.00329	0.00716734	0.994376	1.00117	NA	NA	NA	0.202066	0.842993	1.03077	-0.0417008	0.967253	1.00342	0.0249077	0.980169	1.00004	-0.11109	0.911935	1.01045	NA	NA	NA	-0.315551	0.753771	1.04216	0.435997	0.675969	1.05675
ENSG00000048540	LMO3	55885	-0.588936	0.557021	0.994385	0.62595	0.532833	1.03397	-1.13349	0.258127	0.891576	-1.10262	0.271511	0.957904	-0.480786	0.631998	1.03607	-2.41301	0.0290755	0.582895	-0.0233887	0.981695	1.00685	-1.98696	0.0684182	0.745817	0.496058	0.626598	1.04005	-1.14586	0.254094	0.929242	0.327414	0.744554	1.03635	-0.360074	0.733502	1.0328	1.08851	0.282038	1.17905	0.202731	0.844407	1.04079
ENSG00000048544	MRPS10	55173	-0.106331	0.915499	0.999982	-0.384034	0.701803	1.0271	-1.86158	0.0638702	0.644343	-1.45446	0.147377	0.870274	-0.392042	0.696082	1.0224	0.934238	0.364978	1.0107	-0.648876	0.527716	1.10684	-1.07451	0.300765	0.995563	1.21288	0.24278	1.0465	-0.69921	0.485752	0.981639	-0.251835	0.802074	1.02852	1.01126	0.358296	0.987177	-0.426144	0.67199	1.06026	-0.780292	0.460785	1.04356
ENSG00000048545	GUCA1A	2978	-0.213451	0.831341	1.00102	0.0952574	0.924309	1.00426	-0.479438	0.632058	0.979664	-0.741002	0.459557	0.998152	0.0285808	0.977271	1.00142	-0.492884	0.629231	0.999754	0.188182	0.85364	1.02846	-0.144808	0.886927	1.03054	1.04079	0.313445	1.04949	0.313122	0.754723	0.994477	0.0458013	0.963629	1.00587	-0.82426	0.447314	1.01287	-0.84785	0.400912	1.16335	-3.01687	0.0194723	0.349788
ENSG00000048649	RSF1	51773	-2.87021	0.00485606	0.221569	-1.80803	0.0737335	0.770998	-2.75187	0.00637219	0.235094	-2.29121	0.0229879	0.488164	-1.71374	0.0904978	0.895637	1.08448	0.295276	0.991544	-1.89946	0.0799168	0.851814	-1.04412	0.315457	1.00031	-2.20147	0.0427243	0.78961	-1.61869	0.108097	0.774483	0.244405	0.807795	1.02619	-0.819269	0.449905	1.01363	0.17582	0.861207	1.01925	0.46955	0.652952	1.05754
ENSG00000048707	VPS13D	55187	0.383833	0.701787	0.997743	0.956235	0.341355	1.0084	0.0136282	0.989138	0.999689	-0.0173844	0.986147	1.00116	0.88343	0.379685	1.06292	NA	NA	NA	0.61131	0.551534	1.0956	NA	NA	NA	1.32028	0.205318	1.02945	0.0853669	0.93211	1.00117	-0.496057	0.621762	1.06484	-0.182544	0.862326	1.02987	-0.62727	0.533584	1.11441	0.0357149	0.972507	1.01943
ENSG00000048740	CELF2	10659	-0.685869	0.49413	0.985891	-1.5632	0.121295	0.886103	-1.36761	0.172697	0.816527	-1.29331	0.197388	0.920921	-0.718472	0.474586	1.05254	-1.55391	0.141049	0.90167	-1.04923	0.313187	1.13295	-0.945653	0.361572	1.01873	0.726241	0.478182	1.06331	-1.95884	0.0524124	0.636824	-0.799194	0.427496	1.11633	0.937001	0.391774	0.99895	0.555979	0.58092	1.09928	0.275019	0.790271	1.05012
ENSG00000048828	FAM120A	23196	-0.0854491	0.932048	1.00054	0.917738	0.361056	1.00898	1.01359	0.311784	0.918607	0.11067	0.911989	1.00085	0.920057	0.360344	1.0622	-0.807856	0.431021	1.01439	0.294394	0.772777	1.04005	0.185607	0.855415	1.03025	0.490808	0.630226	1.04028	-0.585139	0.559535	0.989358	0.719318	0.474884	1.10623	0.421761	0.690719	1.03052	0.765564	0.447846	1.14371	-0.917604	0.389347	1.03117
ENSG00000048991	R3HDM1	23518	0.441231	0.659846	0.996651	1.69586	0.0931525	0.816251	0.27118	0.786483	0.992462	-0.793922	0.428177	0.993418	0.500965	0.617789	1.03896	1.99128	0.0649849	0.753385	NA	NA	NA	-0.628729	0.540417	1.04093	NA	NA	NA	1.03665	0.301948	0.944926	0.00752769	0.99402	1.00074	-0.56022	0.5995	1.03195	1.23524	0.223014	1.16938	-0.0503398	0.961258	1.02043
ENSG00000049089	COL9A2	1298	-1.95163	0.0533314	0.64973	-3.01156	0.00332195	0.17025	-0.793175	0.428449	0.950362	-0.681453	0.49637	0.998369	-2.98758	0.00374483	0.209143	0.451166	0.658324	0.997984	-0.656666	0.522851	1.10629	-0.861727	0.404453	1.02881	-1.64258	0.119974	0.985755	-2.38497	0.0186204	0.445019	-0.0535176	0.957507	1.00648	-1.1668	0.295908	0.949579	0.768983	0.445834	1.14685	0.548314	0.600518	1.05525
ENSG00000049130	KITLG	4254	0.941839	0.348183	0.951845	0.831493	0.407759	1.01832	0.784094	0.433748	0.95136	0.613179	0.540451	0.995285	0.708588	0.480666	1.05168	1.35978	0.193989	0.944934	0.353423	0.729437	1.04696	NA	NA	NA	-0.201704	0.84269	1.01211	0.921263	0.358732	0.961814	-0.410728	0.682812	1.04996	NA	NA	NA	0.930001	0.357226	1.17203	-3.34137	0.0102103	0.232871
ENSG00000049167	ERCC8	1161	-3.3327	0.00114658	0.0888148	1.01274	0.31373	1.00666	-1.82572	0.0691192	0.663194	-2.43194	0.0158942	0.415944	0.419872	0.675718	1.02695	-0.830815	0.419107	1.01438	-0.293194	0.774002	1.03929	0.429991	0.674244	1.03811	0.271707	0.789322	1.01604	-1.21711	0.225911	0.91429	-0.755446	0.453092	1.1107	0.55631	0.601976	1.03179	-0.660373	0.512308	1.1257	0.32469	0.754903	1.05409
ENSG00000049192	ADAMTS6	11174	0.972027	0.333009	0.952581	0.739137	0.461627	1.03223	1.61946	0.106645	0.73397	0.524679	0.600384	0.999441	0.196884	0.844424	1.00311	0.503413	0.621986	1.00043	-0.0593606	0.953568	1.00959	0.788806	0.444373	1.03305	-0.750032	0.464123	1.06641	1.38456	0.168713	0.861562	-0.193515	0.847243	1.01955	-0.071682	0.945634	1.02616	-0.148143	0.882878	1.01579	-4.88791	0.00121215	0.052351
ENSG00000049239	H6PD	9563	-0.393063	0.694976	0.995881	-0.326993	0.744385	1.02254	-0.45375	0.650414	0.981033	0.0124921	0.990045	1.00025	-1.19565	0.23541	1.066	0.198824	0.84507	0.992437	-0.400668	0.695172	1.05852	-0.638227	0.534408	1.04082	NA	NA	NA	-0.355779	0.72262	0.99458	0.304014	0.762224	1.03455	-1.40718	0.218392	0.893367	0.360052	0.720456	1.04892	-0.293516	0.776598	1.05172
ENSG00000049245	VAMP3	9341	-0.459414	0.646775	0.995692	0.355097	0.723296	1.02285	-0.740386	0.45978	0.958053	-1.00476	0.31622	0.96954	0.999979	0.320374	1.07224	NA	NA	NA	0.147865	0.884718	1.02147	1.78418	0.0977384	0.827042	0.507126	0.618984	1.04348	0.0813106	0.935328	1.00075	-0.548514	0.585481	1.07555	2.53298	0.0445001	0.546405	0.277479	0.782655	1.03591	2.37059	0.0452047	0.547116
ENSG00000049246	PER3	8863	0.0816577	0.935056	1.00054	0.0479051	0.961891	1.00353	0.87913	0.380199	0.931287	0.801908	0.423553	0.991662	1.20116	0.233276	1.06155	NA	NA	NA	0.995077	0.33786	1.13882	2.63127	0.0207373	0.489553	0.269068	0.791316	1.01637	1.12886	0.26117	0.933999	0.766419	0.44659	1.11256	1.09509	0.315475	0.964819	-0.177962	0.859534	1.01944	-0.399254	0.700152	1.05565
ENSG00000049247	UTS2	10911	0.182771	0.855288	0.999367	-0.263518	0.792716	1.01402	-1.15167	0.250589	0.886093	-1.05037	0.294809	0.966653	0.686881	0.494169	1.04738	NA	NA	NA	0.735239	0.47525	1.11142	0.242168	0.812428	1.03346	0.602285	0.555425	1.04964	-0.435356	0.664073	0.991852	-1.4326	0.157435	1.08515	-0.832801	0.436844	1.01169	-1.22988	0.224993	1.17186	-0.412102	0.691086	1.05474
ENSG00000049249	TNFRSF9	3604	-1.44191	0.151955	0.851211	-2.16879	0.0325691	0.592994	-1.02913	0.30444	0.916397	-0.43676	0.662754	1.0011	-0.877681	0.382778	1.06084	NA	NA	NA	-1.83264	0.0898526	0.885246	-0.153563	0.880313	1.03064	-1.69294	0.109843	0.972071	-1.41684	0.159079	0.852068	0.271673	0.786855	1.03116	0.148813	0.886577	1.03088	-0.796143	0.430038	1.1515	0.732033	0.485039	1.04852
ENSG00000049283	EPN3	55040	-0.684623	0.494913	0.986037	-0.60121	0.549117	1.03111	-0.440221	0.660168	0.981629	-0.0493241	0.96071	1.00132	-0.363738	0.717025	1.01966	-0.0325114	0.974493	1.00092	-0.227192	0.823808	1.03187	0.546459	0.594006	1.03826	-0.105744	0.9171	1.00861	-0.373934	0.709102	0.994546	0.639916	0.524791	1.09145	-0.613794	0.566199	1.03246	0.351739	0.72664	1.04821	-3.07729	0.0178834	0.329152
ENSG00000049323	LTBP1	4052	-0.89705	0.371503	0.960568	-0.736943	0.462954	1.032	-0.878413	0.380587	0.930734	-1.61624	0.10761	0.808772	0.764582	0.446798	1.05706	NA	NA	NA	NA	NA	NA	0.306975	0.763381	1.03725	NA	NA	NA	-1.60968	0.110051	0.779105	-2.36777	0.0213115	0.57054	-0.766108	0.472665	1.02017	NA	NA	NA	-0.121306	0.90644	1.03301
ENSG00000049449	RCN1	440034	-0.517102	0.606045	0.992533	-0.301594	0.763614	1.01764	-0.204515	0.838122	0.997255	0.330465	0.741393	1.00808	-0.208813	0.835132	1.00292	-0.485851	0.634094	0.998437	0.132775	0.896404	1.01866	-1.02542	0.323869	1.001	0.0385232	0.969747	1.00326	-0.529731	0.597261	0.992041	1.36683	0.177045	1.11073	0.584924	0.583998	1.03146	0.668775	0.506982	1.12833	0.764788	0.46939	1.04522
ENSG00000049540	ELN	2006	-0.00545172	0.995659	1.00053	-1.48506	0.140804	0.914374	-0.435648	0.663479	0.981301	-0.0964299	0.923275	1.0015	-0.548995	0.584557	1.03946	-0.133907	0.895256	0.997248	0.624494	0.543108	1.10084	1.06875	0.304626	0.999744	-1.23454	0.234827	1.04335	-0.443168	0.658429	0.992859	0.0332404	0.973599	1.00411	0.529861	0.618884	1.03066	-0.133153	0.894653	1.01508	0.0275251	0.978809	1.01957
ENSG00000049541	RFC2	5982	-1.75293	0.0821897	0.743099	-1.04806	0.297242	1.00299	-1.57391	0.116809	0.756469	-1.74586	0.0823629	0.753562	-1.03679	0.302996	1.07297	0.504039	0.621556	1.00105	-1.65486	0.121881	0.978065	0.0842656	0.934129	1.02503	-0.0343684	0.973009	1.00308	-1.35926	0.176571	0.872276	-0.490789	0.62546	1.06396	-0.446869	0.673661	1.0313	-0.409	0.684438	1.05666	-0.743309	0.481492	1.04851
ENSG00000049618	ARID1B	57492	0.179065	0.858191	0.998485	0.337488	0.736486	1.02201	0.806187	0.420923	0.948044	0.739068	0.460728	0.998354	0.165359	0.869084	1.00282	NA	NA	NA	0.189974	0.852263	1.02813	-0.227499	0.823574	1.03195	0.31659	0.755647	1.01846	0.104926	0.916607	0.999335	0.558781	0.5785	1.07727	-0.0515946	0.96085	1.02455	-2.3452	0.0233863	0.607809	-0.214306	0.83567	1.04167
ENSG00000049656	CLPTM1L	81037	1.05728	0.292524	0.935606	0.908709	0.365779	1.00943	0.0591162	0.952908	0.997595	-0.211993	0.832327	1.00521	-0.654052	0.514978	1.0486	-1.18389	0.254879	0.979561	1.40174	0.184414	1.05767	-0.902264	0.38333	1.02257	0.0630827	0.950482	1.00683	0.6817	0.496721	0.984225	-1.60836	0.113282	1.03706	0.358451	0.734644	1.03294	-0.619143	0.538876	1.11292	1.53489	0.163359	0.889338
ENSG00000049759	NEDD4L	23327	0.309432	0.757534	0.999206	-0.27029	0.787517	1.01456	-1.10986	0.268157	0.894715	0.083096	0.933858	1.00093	0.109816	0.912833	0.999879	NA	NA	NA	-1.46279	0.167278	1.0371	0.306669	0.763952	1.03711	0.190162	0.851574	1.01073	-0.977757	0.330129	0.958399	-0.0827553	0.934336	1.00827	0.00812495	0.993781	1.01609	-0.0732129	0.941954	1.00696	1.16796	0.276449	0.984971
ENSG00000049768	FOXP3	50943	0.394144	0.69418	0.996027	-0.221857	0.824897	1.00984	0.215413	0.829626	0.996316	-0.0426801	0.965999	1.00094	0.0591962	0.952945	1.00054	0.903778	0.380399	1.00577	NA	NA	NA	1.70534	0.111895	0.854313	1.8216	0.0872637	0.936764	0.605526	0.545955	0.987461	0.698382	0.487778	1.10273	0.271793	0.794891	1.03619	0.643776	0.522918	1.12009	-0.637007	0.541915	1.05654
ENSG00000049769	PPP1R3F	89801	0.642394	0.521853	0.988618	-0.082812	0.934173	1.00427	0.437042	0.662469	0.981287	0.465114	0.642353	1.0001	1.59811	0.114012	0.933421	2.6131	0.0195813	0.484926	NA	NA	NA	0.681418	0.507565	1.03903	2.54805	0.021488	0.62067	1.00849	0.315214	0.947632	-0.332095	0.741036	1.0378	-0.374909	0.720623	1.03209	-0.414024	0.680781	1.05836	-0.227454	0.825776	1.04334
ENSG00000049860	HEXB	3074	-1.50724	0.1344	0.835809	0.044669	0.964464	1.00269	-0.854809	0.393499	0.93609	-1.5163	0.131014	0.855131	0.429776	0.668529	1.02951	NA	NA	NA	0.21495	0.833142	1.03041	-1.93063	0.0756333	0.770448	NA	NA	NA	-1.24063	0.217122	0.9067	-0.371592	0.711574	1.04467	NA	NA	NA	NA	NA	NA	2.06309	0.0730092	0.666274
ENSG00000049883	PTCD2	79810	0.282372	0.778149	0.999251	0.79078	0.431022	1.02552	0.383035	0.702029	0.986686	-0.197815	0.843389	1.00373	0.522849	0.602543	1.04119	-0.220097	0.828763	0.991622	NA	NA	NA	-0.480173	0.639084	1.03939	0.943208	0.3596	1.05766	0.140399	0.888576	0.998847	-0.126413	0.899849	1.01162	NA	NA	NA	-0.514481	0.609379	1.08532	NA	NA	NA
ENSG00000050030	KIAA2022	340533	-1.44466	0.151182	0.851177	-2.0278	0.0453521	0.667025	-1.86284	0.063692	0.644105	-2.06449	0.0402553	0.603467	0.381776	0.703653	1.02229	0.121296	0.905066	0.999637	-0.646668	0.528307	1.10641	1.53848	0.147909	0.893143	-0.814745	0.427179	1.06711	-1.39055	0.166894	0.859387	0.612289	0.542782	1.08864	3.4405	0.0184255	0.374181	0.520338	0.605324	1.08756	-0.752343	0.473398	1.04611
ENSG00000050130	JKAMP	51528	-0.593032	0.554285	0.993977	-0.810666	0.419563	1.02273	-0.903343	0.367239	0.931134	-1.15133	0.250964	0.951461	-1.3565	0.178805	1.02624	-0.534949	0.600526	1.00554	NA	NA	NA	0.327752	0.747949	1.03688	-1.59889	0.129403	0.994407	-0.542117	0.588726	0.989707	-0.413541	0.680762	1.05046	NA	NA	NA	-1.19204	0.239358	1.16739	NA	NA	NA
ENSG00000050165	DKK3	27122	-1.89444	0.060594	0.680467	0.82101	0.413675	1.01991	-1.44393	0.150047	0.797128	-0.731839	0.46512	0.999425	-1.15372	0.252093	1.07025	-0.995644	0.335214	0.999268	-0.323974	0.751111	1.04117	-1.47776	0.161614	0.90853	-0.70666	0.489942	1.06182	-0.72654	0.468899	0.978199	0.307748	0.759396	1.03556	-0.518385	0.626305	1.03374	-0.185596	0.853577	1.01882	0.157846	0.879035	1.03567
ENSG00000050327	ARHGEF5	7984	0.673613	0.501864	0.985851	-0.809322	0.420331	1.0234	0.571426	0.568239	0.97259	0.632931	0.527498	0.993941	-0.867398	0.388351	1.05756	-0.75001	0.464851	1.01026	0.458927	0.653865	1.06501	0.427675	0.675887	1.03742	NA	NA	NA	-0.813185	0.417696	0.974508	2.70911	0.00889345	0.351523	0.159908	0.879213	1.03153	NA	NA	NA	0.823469	0.434101	1.03911
ENSG00000050344	NFE2L3	9603	-3.22602	0.00162124	0.114407	0.686026	0.49435	1.03137	-2.58302	0.0103797	0.313006	-0.676542	0.499474	0.997751	0.425801	0.671411	1.02879	-0.818481	0.425895	1.01546	0.760042	0.460792	1.11427	-1.28325	0.221809	0.958206	0.134399	0.894763	1.01013	-2.91029	0.00429324	0.195936	-1.23909	0.22039	1.12555	-0.570232	0.593187	1.03137	-1.64457	0.106877	1.0882	-0.702896	0.504818	1.05129
ENSG00000050405	LIMA1	51474	-0.150631	0.880522	0.999946	-0.93241	0.353464	1.0076	-0.605672	0.545298	0.973179	-0.941352	0.347654	0.977796	0.00555829	0.995579	1.00022	0.0720021	0.943552	0.999082	0.393939	0.700012	1.05769	2.19337	0.0456644	0.65201	-0.226905	0.823371	1.01261	1.17493	0.24231	0.925142	1.3401	0.185531	1.10811	0.493918	0.642295	1.03482	0.652356	0.517419	1.12299	-1.29806	0.235397	0.960862
ENSG00000050426	LETMD1	25875	3.33968	0.00112057	0.0888669	1.0252	0.307848	1.00567	-0.030949	0.975336	0.998447	2.92096	0.00388836	0.187338	3.45329	0.000892948	0.081381	1.78822	0.0939535	0.841584	1.26223	0.229039	1.11098	-0.432666	0.672349	1.03862	1.89396	0.0764555	0.899299	0.921533	0.358591	0.962211	1.32414	0.190743	1.11173	-1.01241	0.357799	0.98654	-0.377624	0.707447	1.05041	-0.262614	0.800409	1.04762
ENSG00000050438	SLC4A8	9498	0.472681	0.637307	0.995938	0.846401	0.399434	1.01556	1.39374	0.164668	0.807888	1.42664	0.155235	0.880792	0.596313	0.552671	1.04279	-0.719009	0.483187	1.01176	0.780986	0.448799	1.11667	-0.0664624	0.948021	1.02371	1.28329	0.217669	1.03192	0.704274	0.482604	0.979676	0.765467	0.447151	1.11344	-1.13866	0.306444	0.958728	0.362084	0.718948	1.04976	-3.88989	0.00597621	0.162363
ENSG00000050555	LAMC3	10319	-0.813915	0.417319	0.971761	0.442202	0.659338	1.02762	0.041433	0.966985	0.997985	-0.190378	0.849205	1.00342	-0.81628	0.416794	1.06001	0.65506	0.521736	1.01128	NA	NA	NA	0.389121	0.703486	1.03479	NA	NA	NA	-0.150202	0.880853	0.998248	NA	NA	NA	0.36687	0.728731	1.03245	-0.670458	0.505847	1.12985	0.386168	0.709439	1.05455
ENSG00000050628	PTGER3	5733	-0.59455	0.553273	0.993767	0.94176	0.348679	1.00588	0.288723	0.77304	0.992242	-0.203776	0.838735	1.00479	0.293349	0.770025	1.01015	-1.90173	0.0765895	0.794192	-0.813077	0.430814	1.11721	-0.974502	0.347593	1.01656	0.123216	0.903471	1.00947	-0.0428521	0.96589	0.9998	-1.3351	0.187151	1.10699	0.360063	0.731135	1.0326	-1.53229	0.1323	1.11755	-0.286359	0.782893	1.04984
ENSG00000050730	TNIP3	79931	-0.295038	0.768479	0.999082	0.349031	0.72783	1.02334	-0.013108	0.989552	0.999562	0.186884	0.85194	1.00288	0.438349	0.662329	1.03059	-2.5223	0.0234496	0.529142	NA	NA	NA	0.836981	0.417725	1.03171	NA	NA	NA	-0.15223	0.879257	0.998001	-2.00866	0.0493193	0.828699	-0.130642	0.901152	1.03055	-1.89916	0.0638253	0.947219	2.04495	0.0750946	0.675756
ENSG00000050748	MAPK9	5601	0.408206	0.683856	0.994407	2.34921	0.0208627	0.479151	2.28373	0.0232508	0.436142	1.26492	0.207364	0.922048	-0.590808	0.556335	1.04212	-1.88629	0.0787684	0.7977	0.227924	0.823251	1.03201	1.35665	0.197985	0.942005	0.650265	0.524749	1.05621	0.269886	0.787704	0.996474	1.27665	0.206903	1.12483	0.269832	0.798072	1.03624	-0.449443	0.655222	1.06366	0.681423	0.514842	1.05485
ENSG00000050767	COL23A1	91522	0.342034	0.732929	0.998707	-0.024351	0.980623	1.00174	-0.617047	0.537781	0.970252	0.71096	0.477933	0.997389	0.709951	0.479825	1.05192	0.795988	0.438455	1.01582	-0.65276	0.525287	1.10708	0.338288	0.740547	1.03642	0.510879	0.616412	1.04493	-0.424908	0.671652	0.992318	1.32513	0.190417	1.11186	0.490997	0.644219	1.03489	1.40139	0.16781	1.15086	0.599513	0.56772	1.05572
ENSG00000050820	BCAR1	9564	-0.153121	0.878562	1.00031	-0.714821	0.476455	1.03095	0.486582	0.626993	0.980654	-0.197799	0.843402	1.00368	-0.434792	0.664899	1.03014	-0.166852	0.869715	0.994278	-0.691596	0.501356	1.10951	-0.223757	0.826424	1.03132	NA	NA	NA	-0.160924	0.87242	0.998404	0.448132	0.655757	1.05628	0.792809	0.46383	1.01737	0.479362	0.633952	1.0758	-0.725265	0.491817	1.0496
ENSG00000051009	FAM160A2	84067	1.02282	0.308469	0.940887	0.473752	0.636752	1.02913	0.913921	0.361664	0.929437	1.48303	0.139632	0.866267	0.90829	0.366487	1.06219	1.08005	0.297178	0.990707	0.570442	0.578105	1.08729	-0.148382	0.884157	1.03075	0.491858	0.6295	1.04043	0.588211	0.557478	0.98908	-1.11352	0.270157	1.13965	NA	NA	NA	0.53501	0.59522	1.09312	0.0795697	0.938807	1.02438
ENSG00000051108	HERPUD1	9709	1.12649	0.262225	0.922689	0.513889	0.608511	1.03095	0.0823666	0.934423	0.996065	0.0919324	0.926843	1.00133	0.802712	0.424549	1.05799	0.026591	0.979137	1.00073	0.578582	0.572759	1.08915	-1.35819	0.195888	0.943696	-0.197573	0.845867	1.01124	0.636998	0.52532	0.986114	-0.429968	0.66884	1.05255	1.18695	0.288563	0.944383	-1.31604	0.194681	1.16345	1.7533	0.123	0.815543
ENSG00000051128	HOMER3	9454	1.90694	0.0589387	0.67508	1.62736	0.106939	0.858665	1.36464	0.173629	0.816998	1.83284	0.068306	0.714342	1.43834	0.154288	1.00596	-1.23355	0.23635	0.967125	1.17837	0.25977	1.13054	-0.523703	0.609298	1.03823	1.32245	0.204611	1.02923	0.537359	0.591999	0.991007	-0.563359	0.5754	1.07817	-1.38525	0.224594	0.896503	-0.712419	0.479803	1.14336	0.191072	0.853229	1.04083
ENSG00000051180	RAD51	5888	-0.481204	0.631255	0.996014	-1.07913	0.283233	1.00236	-1.23429	0.218285	0.863817	0.157845	0.874738	1.00233	-0.0810081	0.93564	1.00061	-0.964375	0.350149	1.00515	0.0994986	0.92226	1.01533	1.19365	0.253943	0.976685	-1.89913	0.0757304	0.9006	-0.96796	0.334979	0.958448	-0.75169	0.45533	1.10834	-1.51183	0.190979	0.865674	-0.763278	0.449194	1.14378	-0.520536	0.616786	1.05577
ENSG00000051341	POLQ	10721	0.434535	0.664687	0.996014	-0.108234	0.914036	1.00514	0.602637	0.547312	0.973233	0.426292	0.670351	1.00204	-0.285734	0.77583	1.00931	-0.320241	0.753203	0.991376	-1.78776	0.0971354	0.908183	0.0432528	0.966157	1.01976	NA	NA	NA	0.365916	0.715062	0.99395	0.523998	0.602312	1.07222	-0.00927102	0.992961	1.01687	NA	NA	NA	0.844416	0.422968	1.03763
ENSG00000051382	PIK3CB	5291	-2.72052	0.0074954	0.284347	-2.18546	0.0312876	0.580481	-2.52359	0.0122549	0.330151	-3.2632	0.0012945	0.0895407	-1.72247	0.0888965	0.889877	0.345206	0.734732	0.990783	-0.426956	0.676398	1.06078	-0.380166	0.709961	1.03443	NA	NA	NA	-1.8371	0.0686286	0.68211	-1.0349	0.305085	1.12806	0.947907	0.386705	0.9956	-1.37935	0.174457	1.1572	1.36776	0.208572	0.938146
ENSG00000051523	CYBA	1535	-1.64623	0.102354	0.78445	-1.44545	0.151588	0.922696	-2.2732	0.0238878	0.439683	-1.54006	0.125119	0.849932	-1.72393	0.0886327	0.893166	-0.596068	0.560018	1.00645	-1.34953	0.2002	1.07517	0.143591	0.88787	1.03055	-1.78661	0.092961	0.952663	-1.94706	0.0538252	0.641818	-0.204183	0.838938	1.02058	-1.23728	0.262208	0.92414	0.222826	0.824658	1.02624	0.305978	0.768521	1.05161
ENSG00000051596	THOC3	84321	0.0304948	0.975724	1.00183	0.928239	0.355612	1.0075	-1.04257	0.298185	0.91575	2.51125	0.0128177	0.376181	2.8027	0.00637255	0.280375	1.50258	0.153707	0.915099	3.14214	0.00778856	0.2553	0.55731	0.586784	1.03945	NA	NA	NA	-0.431333	0.666988	0.991848	1.3196	0.192244	1.11112	0.196793	0.850486	1.03352	1.49332	0.142183	1.12876	1.48384	0.176144	0.905837
ENSG00000051620	HEBP2	23593	-0.419067	0.675923	0.994594	-0.213306	0.83154	1.00808	0.638308	0.523874	0.966813	0.182277	0.855549	1.00267	-0.420115	0.675542	1.02706	-1.02668	0.320844	0.998233	NA	NA	NA	1.96123	0.0716311	0.757243	-2.54103	0.021795	0.623115	-0.826739	0.409999	0.972486	1.12244	0.266382	1.14095	3.46966	0.0178559	0.368665	-0.158961	0.874395	1.01617	0.592284	0.572287	1.05606
ENSG00000051825	MPHOSPH9	10198	-1.24818	0.214416	0.89924	-0.0674243	0.946384	1.00394	-1.44469	0.149834	0.797267	-1.02589	0.306177	0.967577	0.0338732	0.973064	1.00076	-1.81093	0.0902227	0.829857	-1.00075	0.33521	1.13842	0.708816	0.490074	1.03346	-0.346937	0.73316	1.02136	-1.05039	0.295614	0.944445	-1.58356	0.118826	1.04689	3.44525	0.0137124	0.325177	-1.60469	0.115406	1.10223	-1.64657	0.138264	0.846076
ENSG00000052126	PLEKHA5	54477	1.32975	0.186145	0.873749	0.991425	0.32397	1.00646	1.40345	0.161759	0.805946	1.68021	0.09447	0.779611	1.82161	0.0722999	0.845725	0.778149	0.448582	1.01254	0.386629	0.705285	1.05615	1.12973	0.279006	0.988595	-0.313681	0.757816	1.01717	1.58584	0.115364	0.790184	0.314504	0.754287	1.03498	0.966643	0.371053	0.989809	1.46593	0.149471	1.13455	0.0563732	0.956427	1.02103
ENSG00000052344	PRSS8	5652	-0.990406	0.323985	0.948269	-0.627877	0.531576	1.03419	-1.03138	0.303388	0.917037	-0.266492	0.790133	1.00654	-0.786727	0.433795	1.05752	-0.921616	0.371315	1.0078	0.201829	0.843175	1.02947	0.0848038	0.933709	1.0253	-0.348597	0.731937	1.02261	-1.05441	0.293777	0.944008	-1.09383	0.27863	1.13832	-1.10677	0.318776	0.967341	-1.91461	0.0617739	0.935502	-6.85685	0.000130082	0.00906048
ENSG00000052723	SIKE1	80143	-0.428156	0.669311	0.996042	0.0971981	0.922772	1.00463	-0.399352	0.689985	0.985119	0.0189065	0.984934	1.00139	-0.176129	0.860643	1.00263	-1.05922	0.30626	0.996629	0.167389	0.86964	1.02573	-0.363413	0.722138	1.03705	0.705861	0.490426	1.06205	0.077146	0.938634	1.00069	-0.0620809	0.950716	1.00631	-1.14082	0.305621	0.957769	-0.203599	0.839565	1.0216	-0.427686	0.680159	1.05564
ENSG00000052749	RRP12	23223	-1.38716	0.167985	0.859484	-0.933855	0.352722	1.00635	-0.546792	0.585023	0.977051	-0.490561	0.624272	0.999387	-1.29932	0.197614	1.03794	-1.54011	0.144362	0.902107	1.43679	0.174406	1.04681	0.308446	0.76263	1.03769	-0.262164	0.796541	1.01498	-1.17125	0.243782	0.925882	0.398043	0.692086	1.04763	0.196958	0.851616	1.03329	0.33697	0.737672	1.04467	NA	NA	NA
ENSG00000052795	FNIP2	57600	0.643397	0.521204	0.988063	-0.32641	0.744825	1.02256	0.340634	0.733673	0.989705	-0.164508	0.869497	1.00343	-0.042854	0.965926	1.00174	0.469162	0.645701	0.999727	NA	NA	NA	-0.468528	0.647166	1.03752	NA	NA	NA	-1.06694	0.288105	0.942878	-1.16533	0.24874	1.13011	1.28153	0.256218	0.918957	-1.42851	0.1599	1.1461	NA	NA	NA
ENSG00000052841	TTC17	55761	0.399041	0.690578	0.995059	-0.852467	0.396077	1.01463	-0.0596978	0.952445	0.997487	-0.138831	0.889723	1.00234	-0.818471	0.41555	1.05928	-1.60164	0.13008	0.890262	0.42752	0.675997	1.06111	0.631101	0.538142	1.04059	-1.40961	0.177795	1.02079	-1.82152	0.0709776	0.68781	0.145156	0.8851	1.0143	NA	NA	NA	0.0977608	0.922547	1.00858	-0.444317	0.670225	1.05626
ENSG00000052850	ALX4	60529	-2.58978	0.0108023	0.339438	0.243188	0.808379	1.01192	-3.02427	0.00275968	0.137786	-2.56058	0.0111837	0.342077	0.354267	0.724082	1.01973	0.0133351	0.989536	0.999919	-0.224005	0.826235	1.03194	0.898533	0.385242	1.02483	-0.916565	0.37298	1.06028	-0.100249	0.920311	0.999905	-4.39315	4.91489e-05	0.00767542	-0.0392712	0.970194	1.0232	-3.88465	0.00032628	0.0370769	-2.26158	0.0581955	0.612065
ENSG00000053108	FSTL4	23105	0.640081	0.52335	0.988643	1.37805	0.17139	0.942986	1.60627	0.109513	0.738767	1.6426	0.10203	0.798139	0.989079	0.325644	1.07151	-0.0048647	0.996183	1.00148	0.178004	0.861464	1.02749	0.525776	0.607896	1.03848	0.599063	0.557518	1.04935	0.751754	0.453647	0.976842	1.27054	0.209054	1.12387	-1.24915	0.266902	0.927255	1.02929	0.308727	1.17656	0.527167	0.612379	1.05521
ENSG00000053254	FOXN3	1112	-0.037185	0.9704	1.00205	-1.16489	0.246951	0.993367	0.242176	0.808848	0.995817	0.109769	0.912702	1.00071	-1.44634	0.152038	1.00392	NA	NA	NA	-1.40427	0.183676	1.05604	-0.685589	0.505015	1.03906	NA	NA	NA	-0.223942	0.823177	0.998216	-0.0534271	0.957578	1.00648	-2.54026	0.0518771	0.570034	-0.1154	0.90863	1.01155	-0.689095	0.510252	1.05288
ENSG00000053371	AKR7A2	8574	0.265239	0.791284	0.999928	-0.345119	0.73076	1.02278	-0.804122	0.422113	0.948545	-1.03811	0.300467	0.965271	-0.269771	0.78804	1.00711	0.461966	0.650735	0.999539	NA	NA	NA	0.241544	0.812901	1.0333	0.479753	0.637895	1.04019	-0.946777	0.345624	0.959248	-1.49724	0.139849	1.07047	-0.0575851	0.95631	1.02597	-1.81886	0.0754462	0.989509	1.05113	0.323911	1.00909
ENSG00000053372	MRTO4	51154	0.754759	0.451884	0.980929	-0.292743	0.77035	1.01699	0.0679724	0.945864	0.997295	-0.313093	0.754534	1.0056	-0.405525	0.686188	1.02659	-0.54065	0.596687	1.00574	NA	NA	NA	0.402003	0.694213	1.0357	-0.670217	0.512278	1.06177	-0.219888	0.826326	0.998254	-0.37593	0.708364	1.04526	-0.655619	0.536383	1.02996	-0.507103	0.614505	1.08269	0.687299	0.511324	1.05372
ENSG00000053438	NNAT	4826	0.572612	0.567988	0.993308	0.105029	0.916572	1.00473	0.613361	0.540212	0.971274	0.237185	0.812755	1.00628	0.213279	0.831659	1.00282	-0.0672079	0.947304	0.999823	0.744468	0.469838	1.11391	0.195876	0.847736	1.03092	-0.328675	0.746664	1.01939	0.249058	0.803735	0.99677	-2.1649	0.0345968	0.726076	-0.726427	0.500146	1.02579	-1.84636	0.0712803	0.977702	0.0262076	0.979734	1.01941
ENSG00000053501	USE1	55850	0.741458	0.459877	0.98442	1.0238	0.308501	1.00582	-0.706014	0.480856	0.963561	-0.164285	0.869672	1.00335	0.668566	0.505721	1.04711	-2.36936	0.0316625	0.592817	1.29513	0.217802	1.09736	0.372124	0.715796	1.03626	2.37214	0.0305653	0.70542	0.364084	0.716426	0.994104	-1.75599	0.0844624	0.971409	-1.36929	0.229211	0.899456	-1.72642	0.0909839	1.04073	0.913584	0.38764	1.02895
ENSG00000053524	MCF2L2	23101	-1.0885	0.278572	0.93066	-4.63629	1.11844e-05	0.00226484	-1.45305	0.1475	0.793199	-1.88315	0.061125	0.69411	0.0276108	0.978042	1.00128	-0.845778	0.410966	1.01264	NA	NA	NA	-1.18045	0.257489	0.97907	0.257322	0.800211	1.01514	-1.90179	0.0595568	0.671243	1.03245	0.306225	1.12966	-0.859312	0.429432	1.00997	0.46062	0.647241	1.06978	-0.399508	0.699973	1.05594
ENSG00000053702	NRIP2	83714	-0.601079	0.548931	0.991206	1.46953	0.144959	0.917667	-1.05747	0.291348	0.911031	-0.0506096	0.959687	1.00113	1.58682	0.116549	0.936628	0.372494	0.714735	0.992146	0.708605	0.491082	1.10915	-0.987791	0.341284	1.01351	NA	NA	NA	-0.659812	0.510618	0.986989	-1.48243	0.143735	1.0744	-0.742443	0.491204	1.02386	-0.476183	0.636198	1.07364	0.995923	0.348453	1.01981
ENSG00000053747	LAMA3	3909	0.283472	0.777308	0.999713	-0.761463	0.448247	1.03076	0.549057	0.583471	0.976707	0.055735	0.955608	1.00113	-0.316491	0.752465	1.01407	0.542884	0.595185	1.00632	-0.275137	0.787535	1.0355	0.766983	0.456796	1.03641	NA	NA	NA	0.877809	0.381773	0.967382	0.0802451	0.936323	1.00768	1.44422	0.198795	0.873369	-0.00237996	0.998111	1.00068	-1.26892	0.240144	0.964989
ENSG00000053900	ANAPC4	29945	1.74298	0.0839208	0.744999	-0.277777	0.781781	1.01584	1.46435	0.14439	0.786877	0.86726	0.386834	0.983305	0.419751	0.675807	1.0268	NA	NA	NA	3.09954	0.00845423	0.268282	0.268365	0.79263	1.03549	0.564515	0.580232	1.04965	-0.250719	0.802453	0.996739	1.80118	0.0768737	0.946307	0.0126631	0.990386	1.01767	0.296579	0.768123	1.0393	-0.188347	0.855949	1.04039
ENSG00000053918	KCNQ1	3784	-1.09128	0.277356	0.92902	-1.06988	0.287356	1.00369	0.499244	0.618059	0.981129	0.840948	0.401376	0.985702	-1.13162	0.26122	1.0672	-0.674766	0.510092	1.01337	-2.09834	0.0559806	0.720763	-0.275316	0.787401	1.0364	0.5209	0.60957	1.04509	-1.27535	0.204607	0.895755	1.95576	0.0554011	0.859283	-0.134865	0.897979	1.03097	3.33417	0.00169718	0.121201	1.26861	0.245137	0.968618
ENSG00000054116	TRAPPC3	27095	-0.41025	0.68236	0.994924	-1.66188	0.0997987	0.83358	0.0563077	0.955143	0.997618	-0.0677064	0.946087	1.00033	-0.193561	0.847017	1.0031	-2.24025	0.0406417	0.658083	-0.417151	0.683375	1.06038	2.09491	0.0563309	0.695305	1.22688	0.237617	1.04481	-0.488151	0.626319	0.994303	NA	NA	NA	1.60641	0.169093	0.832013	-0.810074	0.42198	1.15071	-0.486684	0.64135	1.05694
ENSG00000054118	THRAP3	9967	-0.180391	0.857152	0.998881	-0.608085	0.544567	1.03261	0.125469	0.900256	0.99918	0.264915	0.791347	1.00601	-0.0479325	0.961891	1.00131	-1.28879	0.216995	0.959611	-0.578307	0.57294	1.08919	0.422956	0.67924	1.03709	0.914262	0.374152	1.05953	-0.207695	0.835814	0.99585	NA	NA	NA	-0.689968	0.520925	1.02889	-2.69158	0.00981971	0.38123	-0.0938331	0.927871	1.0272
ENSG00000054148	PHPT1	29085	3.06617	0.00268388	0.159065	2.68358	0.00857919	0.29928	2.09677	0.037048	0.533978	1.52807	0.128067	0.85395	2.91567	0.00461718	0.237106	3.44214	0.0036299	0.213094	0.917454	0.375612	1.1331	-4.35436	0.000780688	0.0770279	0.605768	0.553166	1.04947	2.53154	0.0126271	0.36773	-1.25518	0.214535	1.12486	-0.364897	0.730114	1.03254	-1.05221	0.298201	1.17917	NA	NA	NA
ENSG00000054179	ENTPD2	954	-0.769635	0.443042	0.979999	2.30432	0.0233601	0.515132	-0.0750621	0.940227	0.996899	0.398926	0.690371	1.00441	0.708255	0.480871	1.05158	-1.34138	0.199754	0.951011	0.275691	0.787119	1.03564	-0.878068	0.395846	1.02833	2.15258	0.046958	0.811141	-0.872055	0.384891	0.968654	-0.58448	0.561204	1.08317	-0.584372	0.584342	1.03109	-0.246164	0.80665	1.02985	NA	NA	NA
ENSG00000054219	LY75	100526664	0.820351	0.413657	0.971107	-0.220204	0.82618	1.00888	-1.05457	0.29267	0.911574	-1.76909	0.0783956	0.748485	0.97544	0.332319	1.07597	-0.774619	0.450604	1.01199	-0.613869	0.549894	1.09672	3.35673	0.00515356	0.244073	0.445488	0.661936	1.03241	1.45786	0.147448	0.834302	-0.0273904	0.978244	1.00351	0.218369	0.835774	1.03409	-0.0703354	0.944232	1.00656	1.67089	0.138668	0.846727
ENSG00000054267	ARID4B	51742	0.770511	0.442524	0.980417	-0.4529	0.651643	1.02827	0.553941	0.580128	0.976306	-0.17422	0.861868	1.00275	0.360004	0.719804	1.01968	0.467302	0.647	0.999533	0.119693	0.906556	1.01849	-0.784702	0.446693	1.03344	1.40419	0.179376	1.02108	0.127318	0.898898	0.999456	-0.624872	0.534548	1.08941	-1.92014	0.112908	0.746934	-0.726331	0.471316	1.14326	-0.331551	0.748747	1.05357
ENSG00000054277	OPN3	23596	1.19578	0.234158	0.908591	1.68831	0.0945979	0.820688	0.844653	0.399135	0.937462	1.07165	0.285161	0.961302	1.97744	0.0514799	0.759694	1.63199	0.123493	0.882051	3.47398	0.00411433	0.172122	0.272257	0.789399	1.03637	-1.04386	0.311169	1.0504	1.05725	0.292487	0.943686	-0.528037	0.599523	1.07386	1.15408	0.292357	0.948851	-0.525576	0.601707	1.08999	-0.0427803	0.967071	1.0199
ENSG00000054282	SDCCAG8	10806	0.00575803	0.995415	1.00052	-0.0332377	0.973554	1.00222	-0.275987	0.782793	0.992235	-0.16791	0.866823	1.00333	-0.636813	0.526088	1.04669	NA	NA	NA	-1.88052	0.0826269	0.857093	2.06618	0.0578324	0.702016	-0.190327	0.851447	1.01101	-0.965577	0.336166	0.959866	-0.434583	0.665506	1.05355	3.44771	0.0136712	0.32524	-0.697871	0.488771	1.13808	NA	NA	NA
ENSG00000054356	PTPRN	5798	0.407411	0.684438	0.994038	0.602914	0.547987	1.0312	-0.0894091	0.92883	0.996986	-0.303635	0.76172	1.00777	0.13808	0.890528	1.0013	0.548069	0.591708	1.00633	-0.603512	0.556552	1.09233	0.650412	0.526754	1.04133	0.346408	0.73355	1.0213	0.462006	0.6449	0.993962	-1.20301	0.233944	1.1313	0	1	1	-0.96211	0.341025	1.17172	0.423992	0.682742	1.05469
ENSG00000054392	HHAT	55733	1.32105	0.189019	0.878325	-1.17223	0.244005	0.992822	1.46653	0.143797	0.786218	1.47131	0.142772	0.870206	0.278235	0.781559	1.00775	-0.132651	0.896233	0.99713	-0.108646	0.915142	1.01682	-0.176972	0.862258	1.03075	-0.33716	0.740379	1.02006	0.8094	0.419861	0.974916	1.60755	0.11346	1.03749	0.0117475	0.991081	1.01733	0.561516	0.577171	1.10061	0.907908	0.390456	1.03046
ENSG00000054523	KIF1B	23095	-1.34945	0.179755	0.870496	-1.07184	0.286479	1.00295	-0.788447	0.431204	0.950403	-1.34821	0.179109	0.899323	-2.20252	0.0305436	0.632493	-0.49986	0.624427	1.0001	NA	NA	NA	1.95933	0.0702949	0.751897	NA	NA	NA	-1.2161	0.226293	0.914726	NA	NA	NA	4.64838	0.00350962	0.161301	NA	NA	NA	-1.67963	0.131542	0.83441
ENSG00000054598	FOXC1	2296	-2.50637	0.0135479	0.376672	-3.14399	0.00221803	0.136409	-3.22453	0.00143487	0.0863824	-3.57936	0.00043178	0.0380834	-2.8083	0.00627268	0.278941	-1.27365	0.22217	0.96341	-1.59093	0.135639	1.00296	-1.94547	0.0736679	0.763053	-2.46307	0.0254964	0.66022	-2.37376	0.019169	0.450376	-1.79905	0.0773047	0.94795	-0.469511	0.655281	1.03431	-1.16964	0.24817	1.17325	-1.87164	0.103428	0.77348
ENSG00000054611	TBC1D22A	25771	1.61268	0.109463	0.796417	0.736273	0.46336	1.03179	0.828461	0.408222	0.942086	0.429353	0.668126	1.00231	0.721439	0.472769	1.05146	0.341306	0.737607	0.991484	0.846311	0.412687	1.1231	0.128711	0.899556	1.02867	-0.232175	0.819346	1.0138	1.27096	0.20616	0.895959	-0.586823	0.559639	1.08383	0.539604	0.612623	1.03018	0.0793811	0.937074	1.00783	-0.195827	0.849629	1.04108
ENSG00000054654	SYNE2	23224	-1.65716	0.100121	0.782824	-1.00185	0.318932	1.00586	-0.955069	0.340492	0.92251	-0.236221	0.813502	1.00609	-0.246104	0.80624	1.00429	0.692685	0.499092	1.01366	-0.601197	0.558047	1.09234	NA	NA	NA	-0.611069	0.549737	1.04993	-1.72144	0.0877064	0.731604	-1.71191	0.09235	1.00139	0.854701	0.431753	1.00983	-0.817516	0.417848	1.15113	NA	NA	NA
ENSG00000054690	PLEKHH1	57475	-0.331913	0.740538	0.998779	-0.621161	0.535966	1.03329	-0.899211	0.369431	0.929765	-0.396216	0.692366	1.00407	-0.768725	0.444348	1.05866	-1.519	0.149556	0.909872	0.325266	0.750155	1.04129	-1.64516	0.123886	0.865182	-0.7816	0.445862	1.06771	-0.345295	0.730467	0.993965	-0.434901	0.665276	1.05392	-1.15681	0.29961	0.9524	-0.59975	0.551616	1.10936	-1.09545	0.3052	1.00361
ENSG00000054793	ATP9A	10079	0.217287	0.828357	1.00083	1.06448	0.289779	1.0056	0.218953	0.826871	0.996523	0.328213	0.743092	1.00735	0.228444	0.819891	1.00321	-1.21092	0.244658	0.972496	0.148427	0.884284	1.0219	-0.958962	0.355075	1.01756	-0.294903	0.77186	1.01674	0.459925	0.646388	0.994141	-1.00702	0.31818	1.12554	2.08455	0.0915311	0.697167	-1.41713	0.163182	1.14692	0.129483	0.900172	1.033
ENSG00000054796	SPO11	23626	-0.557574	0.578182	0.994223	-1.87513	0.0638151	0.738946	-0.562172	0.574517	0.974336	0.423464	0.672409	1.00206	-3.45924	0.000876012	0.0816315	0.573978	0.574489	1.00309	NA	NA	NA	-0.0389512	0.969521	1.01856	NA	NA	NA	-0.732487	0.465276	0.978361	0.56894	0.571632	1.07988	-1.06481	0.335658	0.975879	0.539501	0.592143	1.09405	0.429198	0.68068	1.05553
ENSG00000054803	CBLN4	140689	-0.809877	0.419628	0.971567	-2.81726	0.00588053	0.241102	-0.335844	0.737278	0.990003	-1.60758	0.109497	0.813422	-2.01864	0.046918	0.736262	1.36566	0.192174	0.94358	-1.51722	0.153146	1.02522	0.38516	0.706347	1.03514	-0.5234	0.607869	1.04538	-1.29248	0.198634	0.892111	0.785582	0.435366	1.11512	0	1	1	0.82008	0.4164	1.15245	-0.563286	0.590818	1.05836
ENSG00000054938	CHRDL2	25884	1.00164	0.318551	0.944481	-1.4004	0.164616	0.932599	-0.982247	0.326955	0.92022	-1.95682	0.0517535	0.660085	-0.684096	0.495916	1.04614	-0.695298	0.4975	1.01322	1.39363	0.186798	1.06042	0.409419	0.688898	1.03611	-0.716564	0.483972	1.06153	0.63269	0.52812	0.98648	-3.28494	0.00174764	0.118966	0.874515	0.421849	1.00519	-3.34291	0.00165483	0.119825	NA	NA	NA
ENSG00000054965	FAM168A	23201	2.11035	0.0369224	0.573607	2.71711	0.00781291	0.285128	1.98333	0.0484559	0.585969	0.6586	0.510906	0.995885	2.13797	0.0356101	0.683641	0.37963	0.709541	0.993546	4.12252	0.00120141	0.0721414	-0.130194	0.898406	1.02904	0.138973	0.891206	1.01084	1.92918	0.0560305	0.650876	-3.41292	0.00118889	0.0884947	3.52801	0.0167754	0.357802	-3.26507	0.00207002	0.140725	-0.286053	0.782105	1.05057
ENSG00000054967	RELT	84957	1.12065	0.264695	0.922609	-1.25471	0.212631	0.983218	0.595247	0.552232	0.972236	0.747277	0.455769	0.998118	-0.593071	0.554828	1.04247	0.052052	0.959174	1.00038	1.06138	0.307839	1.13453	0.562134	0.583588	1.03941	-0.934345	0.364014	1.05886	-0.038223	0.969572	0.999637	-1.33961	0.18569	1.1074	0.616944	0.564278	1.0325	-1.21852	0.229241	1.17049	-1.40438	0.197819	0.92981
ENSG00000054983	GALC	2581	-0.428987	0.668708	0.995679	-0.568218	0.571213	1.03188	-0.364394	0.715881	0.988984	-0.28897	0.772902	1.00666	-0.501542	0.617385	1.03881	NA	NA	NA	-0.816272	0.429049	1.11805	-0.296819	0.771294	1.03829	NA	NA	NA	-0.0848114	0.93255	1.00106	-0.0406822	0.967691	1.00563	-0.238842	0.820709	1.03539	-0.127752	0.898902	1.01502	0.0252514	0.980559	1.01937
ENSG00000055044	NOP58	51602	-0.860581	0.391199	0.966048	-1.24586	0.215847	0.983032	-0.885531	0.376746	0.931033	0.405556	0.6855	1.00389	-1.33185	0.18674	1.03283	0.0879684	0.931065	0.998199	2.34675	0.0354401	0.604304	-0.681824	0.507316	1.03935	-1.02687	0.319756	1.04807	-0.771439	0.441938	0.974815	0.301014	0.764499	1.03367	-3.75757	0.0131905	0.319956	-1.00166	0.321746	1.1783	-0.640142	0.539977	1.05828
ENSG00000055118	KCNH2	3757	0.449151	0.654139	0.99671	-1.40349	0.163696	0.934402	-1.27632	0.20306	0.847618	0.233938	0.815271	1.00604	-0.0837137	0.933496	1.0007	0.194793	0.848169	0.992359	NA	NA	NA	-0.419892	0.681421	1.03774	-1.74185	0.100721	0.9638	-0.326089	0.744916	0.993818	0.516479	0.607518	1.06977	-1.32416	0.242751	0.909322	-0.765966	0.44761	1.14386	-2.47436	0.0425604	0.533752
ENSG00000055130	CUL1	8454	-0.0112785	0.99102	1.00027	-0.290832	0.771807	1.01721	1.39781	0.163446	0.80903	1.57128	0.11769	0.833072	-0.587719	0.558397	1.04139	-0.441893	0.664871	0.99582	-0.200881	0.8439	1.02918	1.00894	0.330126	1.008	-0.236122	0.816334	1.0132	-0.545333	0.58652	0.989894	0.640814	0.524212	1.09138	-0.282263	0.789053	1.03742	0.818322	0.417392	1.1513	2.30633	0.0544807	0.595933
ENSG00000055147	FAM114A2	10827	-0.473835	0.636486	0.995775	-0.0433738	0.965494	1.00257	-0.222152	0.824382	0.996983	0.294359	0.768787	1.00626	-0.967288	0.336352	1.0731	-1.81163	0.0901102	0.829341	NA	NA	NA	-0.818221	0.427975	1.03251	-0.707788	0.48926	1.06264	-0.409391	0.68297	0.992058	1.35632	0.180347	1.10788	-0.240514	0.819482	1.03499	0.698596	0.488322	1.13891	-2.42863	0.0455122	0.548502
ENSG00000055163	CYFIP2	26999	0.0858574	0.931724	1.00071	0.694381	0.48912	1.03017	0.136611	0.891451	0.997774	0.388499	0.698058	1.00698	-0.589694	0.557078	1.04233	NA	NA	NA	NA	NA	NA	-0.417976	0.682305	1.03755	NA	NA	NA	0.906981	0.366205	0.965992	NA	NA	NA	NA	NA	NA	NA	NA	NA	NA	NA	NA
ENSG00000055208	TAB2	23118	0.85016	0.396944	0.968317	0.360639	0.719162	1.02425	0.975465	0.3303	0.919085	1.04001	0.299587	0.965232	0.605417	0.546637	1.04351	0.848543	0.409473	1.01405	0.636688	0.535379	1.1038	NA	NA	NA	-0.0454775	0.964289	1.00392	0.663203	0.508452	0.98635	0.178326	0.859099	1.01608	0.259307	0.804066	1.03767	0.35792	0.72204	1.04828	NA	NA	NA
ENSG00000055332	EIF2AK2	5610	0.817753	0.415132	0.971559	-0.88341	0.379222	1.01189	0.409946	0.682206	0.983699	1.21598	0.225417	0.939425	0.171603	0.864189	1.00219	0.614972	0.54779	1.00644	NA	NA	NA	1.30776	0.212022	0.951164	0.661206	0.517889	1.05976	0.294891	0.768579	0.996419	1.10477	0.273899	1.14004	-0.00964765	0.992615	1.01707	0.475772	0.636489	1.07308	NA	NA	NA
ENSG00000055483	USP36	57602	-0.495962	0.620836	0.9936	-1.56275	0.121403	0.88611	-0.684232	0.49448	0.96523	-1.01245	0.31254	0.96967	-0.26019	0.795394	1.00535	-0.717154	0.484298	1.01222	-0.496705	0.627691	1.07398	0.260461	0.798588	1.03528	NA	NA	NA	0.0742544	0.94093	1.0007	-1.03839	0.303473	1.12839	-0.299756	0.776425	1.03605	-1.09104	0.280938	1.18047	0.719496	0.492316	1.04972
ENSG00000055609	KMT2C	58508	1.2112	0.228217	0.900858	-0.844024	0.400755	1.01596	1.67067	0.0960736	0.714595	3.10161	0.00220131	0.12786	1.37846	0.171953	1.02707	-0.742065	0.469509	1.01129	-0.410907	0.687833	1.06045	2.19766	0.0466973	0.65821	-1.88168	0.0782012	0.910657	0.589204	0.556814	0.988743	2.2002	0.0318611	0.707833	-0.219	0.835309	1.03395	0.661403	0.511654	1.12697	-0.491577	0.638056	1.05555
ENSG00000055732	MCOLN3	55283	0.273708	0.784784	0.999754	1.0294	0.305879	1.00418	0.389671	0.697121	0.986272	1.78799	0.0752844	0.737363	1.02801	0.30708	1.07368	-1.91867	0.0742611	0.790634	1.01178	0.330103	1.13463	1.14724	0.271958	0.983317	0.461547	0.650619	1.03633	0.16675	0.867843	0.997552	-0.260804	0.795184	1.02929	-0.1004	0.923928	1.03017	-0.151053	0.880594	1.01639	-1.18992	0.26819	0.984681
ENSG00000055813	CCDC85A	114800	-1.14725	0.253581	0.91668	0.336528	0.737207	1.02164	-1.79964	0.0731577	0.670318	-3.10735	0.00216096	0.127291	0.159647	0.873566	1.00206	0.880396	0.392533	1.01331	-0.236533	0.816705	1.03385	0.435767	0.670154	1.03898	-0.898537	0.382222	1.05926	-1.2723	0.205686	0.896238	-3.59731	0.000673181	0.0599056	0.44502	0.67491	1.0313	-2.13356	0.0382442	0.781345	0.18845	0.855217	1.04057
ENSG00000055917	PUM2	23369	0.582573	0.561283	0.994638	0.677601	0.499655	1.03181	0.0890518	0.929114	0.996777	-0.725759	0.468831	0.998264	0.093368	0.925848	1.00052	0.0143032	0.988777	0.999974	-0.970412	0.349551	1.13802	-1.27276	0.225394	0.959685	1.78238	0.0936714	0.95159	0.165068	0.869164	0.997694	-0.22998	0.818931	1.02505	-0.579283	0.587516	1.03057	0.229591	0.819427	1.02704	-0.0819525	0.936979	1.02498
ENSG00000055950	MRPL43	84545	1.33378	0.184824	0.875693	1.97402	0.0512532	0.691918	0.214946	0.829989	0.996107	-0.108384	0.913799	1.00132	1.09094	0.278616	1.07026	NA	NA	NA	0.743138	0.470615	1.11404	1.8342	0.0896089	0.815165	1.72947	0.102966	0.968736	1.26145	0.209554	0.900143	-0.175193	0.861549	1.01544	NA	NA	NA	-0.756029	0.453486	1.14274	-0.135294	0.895722	1.03356
ENSG00000055955	ITIH4	3700	1.55024	0.12374	0.822664	2.06487	0.0416311	0.650315	2.56851	0.0108123	0.31522	2.46869	0.0143956	0.39863	1.71203	0.0908139	0.896625	0.521939	0.609334	1.00308	2.09199	0.0566298	0.720465	0.943585	0.362589	1.01824	1.08782	0.292791	1.05905	1.71696	0.088524	0.732554	-0.065585	0.947938	1.00604	2.09223	0.0906427	0.69432	0.373958	0.710154	1.05012	0.714988	0.49495	1.04888
ENSG00000055957	ITIH1	3697	0.898861	0.370542	0.960766	1.55934	0.122207	0.886911	2.0386	0.0425721	0.565233	1.80101	0.0732009	0.72982	1.31329	0.192886	1.03474	0.093199	0.926979	0.999052	1.35643	0.198053	1.0765	0.589033	0.565934	1.04147	0.900901	0.381002	1.05923	0.992556	0.322891	0.952998	-0.290968	0.772132	1.03243	0.307798	0.770645	1.03494	0.139879	0.889366	1.01493	1.37222	0.207237	0.937781
ENSG00000056097	ZFR	51663	0.206734	0.836571	1.00023	1.54146	0.126496	0.898018	0.149277	0.881459	0.997368	-0.339626	0.734493	1.00757	1.02641	0.307829	1.07336	1.30098	0.212897	0.955251	1.75339	0.103066	0.930536	-2.43608	0.0299868	0.559462	1.68811	0.110782	0.973011	0.00350738	0.997207	1.00045	-0.0512278	0.959323	1.00606	0.112814	0.914567	1.03002	-0.086566	0.931392	1.00911	-0.539324	0.604345	1.05558
ENSG00000056277	ZNF280C	55609	-0.826371	0.410248	0.969803	0.914613	0.362686	1.00827	-1.02796	0.304992	0.916239	-1.394	0.164856	0.891098	-2.78803	0.00664082	0.287601	NA	NA	NA	0.26204	0.797397	1.0348	-2.43047	0.0303042	0.561979	NA	NA	NA	-1.74928	0.082758	0.717265	3.45489	0.00104599	0.0816746	-2.02491	0.0987498	0.7137	2.99895	0.00436088	0.236551	0.0376678	0.970876	1.01967
ENSG00000056291	NPFFR2	10886	0.565706	0.572659	0.994894	-1.87208	0.0642401	0.737185	0.658947	0.510554	0.964649	-1.46382	0.144806	0.872081	0.058176	0.953755	1.00025	0.67135	0.512204	1.01334	-0.334709	0.743183	1.04378	0.0635672	0.950282	1.02342	-2.34559	0.0322157	0.712971	0.410317	0.682293	0.992372	0.0821481	0.934817	1.00804	NA	NA	NA	0.0242427	0.980764	1.00325	NA	NA	NA
ENSG00000056487	PHF21B	112885	-0.485997	0.627863	0.995661	-1.20952	0.229434	0.98291	-0.590362	0.555497	0.972134	0.460312	0.64579	1.00059	-0.0204921	0.983703	1.00151	-1.77153	0.0967809	0.84633	0.215373	0.832818	1.03046	1.50662	0.155818	0.907091	0.437329	0.667718	1.03246	-0.708409	0.480043	0.980089	-1.00761	0.317898	1.12529	0.81765	0.450748	1.01292	-0.960995	0.341579	1.17207	1.96032	0.0856156	0.717706
ENSG00000056558	TRAF1	7185	-0.406957	0.684771	0.994261	0.247093	0.805364	1.01219	-0.165193	0.868929	0.997197	-0.599041	0.54982	0.998529	-0.420427	0.675315	1.02737	-2.28608	0.0372116	0.637574	-0.618448	0.546964	1.09795	-1.41203	0.181428	0.930537	1.5216	0.147625	1.00246	-0.463932	0.643523	0.994324	0.672756	0.503821	1.09472	-0.0541269	0.958591	1.02546	0.633359	0.529636	1.11529	-0.264201	0.798304	1.04815
ENSG00000056586	RC3H2	54542	0.0409304	0.96742	1.00183	1.10596	0.271506	0.997203	0.497674	0.619164	0.981108	0.785915	0.432843	0.992502	0.97663	0.331734	1.07533	0.402965	0.692659	0.995254	1.38224	0.190187	1.06448	-0.245194	0.810134	1.03328	-2.39805	0.0290315	0.68816	0.128564	0.897915	0.999363	-0.877335	0.383988	1.1221	-0.974395	0.374612	0.992701	-0.781666	0.438416	1.15155	-0.50301	0.628511	1.05624
ENSG00000056736	IL17RB	55540	-0.601562	0.54861	0.991918	-1.05265	0.295142	1.00592	0.352103	0.725066	0.989946	0.636466	0.525197	0.992746	-1.02117	0.310292	1.07382	NA	NA	NA	-0.877441	0.396174	1.12704	3.48079	0.0036728	0.199759	NA	NA	NA	-0.376493	0.707204	0.993809	0.274599	0.784617	1.0312	-0.772137	0.469344	1.01952	0.371158	0.712224	1.04969	NA	NA	NA
ENSG00000056972	TRAF3IP2	10758	-1.15354	0.250998	0.917903	0.343791	0.731755	1.02297	-1.14136	0.254844	0.889261	-0.847456	0.397749	0.985651	0.892805	0.374673	1.06434	NA	NA	NA	-0.0769076	0.939868	1.01271	-0.365191	0.720842	1.03674	0.13794	0.892009	1.01069	-0.367535	0.713857	0.994682	-0.166707	0.868191	1.01582	-0.351203	0.73975	1.03123	-0.139034	0.89003	1.01457	0.479783	0.644225	1.05714
ENSG00000056998	GYG2	8908	-0.640559	0.523041	0.988844	0.173791	0.862396	1.00839	-1.921	0.0559016	0.617361	-0.949097	0.343711	0.975262	0.876113	0.383625	1.05947	-1.00724	0.32979	0.998245	NA	NA	NA	0.0573888	0.955046	1.02197	NA	NA	NA	-0.653788	0.514479	0.987348	-1.28733	0.203182	1.11912	-1.34514	0.227192	0.898179	0.247105	0.805926	1.03027	NA	NA	NA
ENSG00000057019	DCBLD2	131566	-0.974333	0.331868	0.951441	-0.803294	0.423789	1.02446	-0.236637	0.813137	0.996171	-0.474049	0.63598	1.00007	-1.06666	0.289375	1.0664	-0.0651091	0.948947	1.00012	-0.627549	0.541166	1.10139	0.936289	0.366193	1.01888	-0.596505	0.559184	1.04896	-0.812583	0.41804	0.974491	-1.54884	0.126955	1.05601	1.97671	0.0954585	0.711029	-0.892296	0.376878	1.16691	NA	NA	NA
ENSG00000057149	SERPINB3	6317	0.436541	0.663235	0.997429	0.147098	0.883363	1.00585	0.0967751	0.922985	0.997647	-0.107699	0.914342	1.00132	0.23767	0.812753	1.00358	NA	NA	NA	0.0900985	0.929582	1.0133	-0.657381	0.522405	1.03941	0.288867	0.776392	1.01659	0.93906	0.349555	0.960398	-1.78337	0.0798497	0.954899	2.04901	0.0957631	0.711869	0.283275	0.778237	1.03676	8.04228	4.20416e-05	1
ENSG00000057252	SOAT1	6646	-1.5206	0.131014	0.832787	-2.20757	0.029656	0.572602	0.0891564	0.929031	0.996881	-0.564672	0.572926	0.998712	-1.17324	0.244225	1.06745	NA	NA	NA	-0.493631	0.629801	1.07311	-1.24521	0.235032	0.965727	-0.930316	0.366033	1.05749	0.123957	0.901553	0.998343	0.030779	0.975553	1.00417	1.6844	0.152922	0.8125	0.0350247	0.972212	1.00474	0.90155	0.397254	1.03154
ENSG00000057294	PKP2	5318	1.23734	0.218395	0.899619	0.527384	0.599144	1.02894	1.36199	0.174463	0.817463	1.99038	0.0479043	0.643484	0.999111	0.320792	1.0717	0.574451	0.574177	1.0029	0.346096	0.734807	1.04498	-1.33303	0.205414	0.948044	-1.05227	0.307402	1.05214	-0.324311	0.746258	0.99354	3.2778	0.00178518	0.11898	1.12357	0.312226	0.962217	3.47955	0.00111031	0.08819	0.289972	0.779211	1.05046
ENSG00000057468	MSH4	4438	0.949085	0.344501	0.954152	0.921632	0.359031	1.00841	0.857413	0.392062	0.934938	1.86521	0.0636094	0.696237	0.687442	0.493817	1.04784	0.529405	0.604272	1.00462	0.610333	0.552162	1.09497	0.299196	0.76952	1.0378	0.573564	0.574237	1.04896	0.0687061	0.945336	1.00009	0.179402	0.858258	1.01599	0	1	1	0.275333	0.784294	1.03553	0.322511	0.756485	1.05309
ENSG00000057593	F7	2155	-1.65658	0.10024	0.782283	-1.66709	0.0987562	0.833255	-0.658305	0.510965	0.964989	-1.10967	0.268467	0.957292	-2.40755	0.0183918	0.503409	-0.02765	0.978306	1.00072	-0.0525028	0.958926	1.00852	1.01732	0.327561	1.00555	NA	NA	NA	-0.325801	0.745133	0.993789	0.307917	0.759268	1.03557	1.06967	0.333666	0.975055	0.501726	0.618254	1.08036	-0.122752	0.905753	1.03298
ENSG00000057608	GDI2	2665	0.701209	0.484542	0.983373	0.848658	0.398183	1.01471	0.350742	0.726086	0.989798	-0.22889	0.819187	1.00633	0.708324	0.480829	1.05162	1.05626	0.307566	0.995602	-1.20346	0.250257	1.1279	0.225602	0.825019	1.03174	-0.220376	0.828366	1.01306	0.344794	0.730843	0.993665	1.91927	0.0599609	0.882733	2.71922	0.0418137	0.532811	1.91536	0.0616757	0.935835	NA	NA	NA
ENSG00000057657	PRDM1	639	-1.25554	0.211744	0.896614	-0.916686	0.361604	1.00881	-1.37438	0.170591	0.816995	0.131699	0.895354	1.00246	-0.66464	0.508216	1.04679	-0.507028	0.619507	1.00125	-0.211768	0.835572	1.03012	-0.144508	0.887315	1.03045	-0.46293	0.649648	1.03643	-1.43962	0.152537	0.841935	-0.136082	0.892236	1.01322	0.812282	0.453551	1.0137	0.594223	0.555274	1.10784	0.654388	0.533764	1.05674
ENSG00000057663	ATG5	9474	0.325018	0.745738	0.999237	0.399719	0.690251	1.02703	0.305631	0.760147	0.991569	-0.10483	0.916615	1.00118	0.0786015	0.937548	1.0002	0.670681	0.512619	1.01307	-0.858557	0.406137	1.12595	-1.49377	0.159107	0.907026	0.446615	0.661139	1.033	0.93461	0.351836	0.961273	0.561406	0.576722	1.07824	-0.381678	0.718383	1.03157	0.873089	0.387149	1.16873	1.74728	0.124084	0.818151
ENSG00000057704	TMCC3	57458	0.726504	0.468956	0.985738	-0.543748	0.587875	1.02928	0.0848649	0.932439	0.996689	1.04386	0.297806	0.965091	0.622782	0.535222	1.04641	0.493677	0.628684	0.999532	0.165737	0.870913	1.02602	0.520001	0.611188	1.03903	NA	NA	NA	-1.04588	0.297686	0.944183	1.13294	0.2619	1.13953	-1.43386	0.211066	0.887613	NA	NA	NA	-0.0985469	0.924261	1.02672
ENSG00000057935	MTA3	57504	-0.103092	0.918064	0.999767	-0.145586	0.884554	1.0061	0.00339293	0.997296	1.00011	-1.40436	0.161755	0.889919	-1.13949	0.257943	1.06643	-0.884151	0.390566	1.01213	-0.550791	0.591117	1.08339	NA	NA	NA	2.18131	0.0444259	0.797901	0.392286	0.695531	0.992476	-0.781171	0.437934	1.11204	NA	NA	NA	-1.07844	0.28646	1.17482	-0.300029	0.771803	1.05175
ENSG00000058056	USP13	8975	-1.54158	0.125831	0.822769	-2.95008	0.00399117	0.192655	-0.99533	0.320566	0.918989	-0.121013	0.903801	1.00142	-1.97996	0.0511899	0.758113	-0.474215	0.642176	0.999415	-3.76828	0.00234451	0.116233	-0.120142	0.906207	1.02781	NA	NA	NA	-1.60101	0.111961	0.784624	1.07607	0.286429	1.13298	-1.19966	0.284011	0.939844	0.917383	0.363727	1.17479	-0.585684	0.576475	1.05624
ENSG00000058063	ATP11B	23200	0.13503	0.892816	1.00074	0.228202	0.819975	1.01172	-0.0133928	0.989325	0.999696	-0.504523	0.614447	0.9993	0.751673	0.454481	1.05374	1.3757	0.189111	0.942678	-1.31508	0.211207	1.08774	1.19955	0.251719	0.976427	0.853896	0.405766	1.0633	-0.382363	0.702857	0.994665	0.454269	0.651361	1.05829	-0.288932	0.784229	1.03686	-0.359401	0.72094	1.04874	0.397177	0.703069	1.05523
ENSG00000058085	LAMC2	3918	0.0463108	0.96314	1.00151	2.00475	0.0478063	0.68081	-0.254929	0.798993	0.994181	-0.303444	0.761866	1.00772	0.277727	0.781947	1.00786	-0.750979	0.464285	1.01097	0.539614	0.598585	1.08227	-0.397063	0.697763	1.03498	0.956473	0.353063	1.05662	0.874651	0.383483	0.968621	-1.19825	0.235777	1.12919	-1.28851	0.253967	0.917754	-1.05312	0.297788	1.17964	-8.88647	2.03421e-05	0.00200722
ENSG00000058091	CDK14	5218	-0.63513	0.526563	0.989661	1.45866	0.147924	0.923759	0.675469	0.50002	0.965644	1.21138	0.227172	0.940157	-0.63777	0.525468	1.04658	0.0464328	0.963578	1.00052	0.698608	0.497105	1.11016	-1.04375	0.315622	1.00022	1.37521	0.188017	1.02488	0.207871	0.835676	0.995972	2.08235	0.0418094	0.79378	0.957655	0.382218	0.994047	1.73857	0.0887995	1.03243	-0.0816319	0.936945	1.02503
ENSG00000058262	SEC61A1	29927	-0.180948	0.856716	0.998932	-0.594296	0.553712	1.03076	-0.644869	0.51962	0.965911	-0.596632	0.551424	0.998289	-0.580749	0.563063	1.04294	-0.671842	0.5119	1.01355	-0.141538	0.889615	1.02069	0.107464	0.916062	1.02762	-0.545243	0.593106	1.04593	-1.13861	0.257098	0.931231	NA	NA	NA	1.42094	0.214585	0.890305	0.0985457	0.921927	1.00897	-0.478113	0.647141	1.05814
ENSG00000058272	PPP1R12A	4659	-0.758228	0.449813	0.981679	-0.804478	0.423109	1.02401	-0.585927	0.558469	0.972944	0.228048	0.819841	1.00602	-0.55451	0.580796	1.04182	1.35771	0.19463	0.94618	-0.493403	0.629958	1.07325	0.0757058	0.940806	1.02461	-0.748084	0.465264	1.06554	-0.00996039	0.992069	1.00054	-0.307803	0.759354	1.0356	-0.204413	0.846091	1.0341	-0.372968	0.710886	1.05031	NA	NA	NA
ENSG00000058335	RASGRF1	5923	0.616873	0.538497	0.993038	1.43202	0.155386	0.929797	-2.69815	0.00746141	0.253931	-1.84695	0.0662247	0.70767	1.59633	0.114407	0.932516	NA	NA	NA	-0.685556	0.505036	1.10815	0.641929	0.532076	1.04195	-0.95982	0.351427	1.05669	-0.826187	0.410311	0.972394	-0.387227	0.70003	1.04702	-0.448449	0.672595	1.03179	0.774442	0.442632	1.14867	0.680722	0.517923	1.05402
ENSG00000058404	CAMK2B	816	1.04512	0.298086	0.936134	1.08452	0.280852	1.00098	0.828872	0.40799	0.941812	1.34894	0.178874	0.899494	-0.108279	0.914049	0.999824	1.31117	0.208306	0.952929	-0.123153	0.903869	1.01818	-3.41694	0.00459052	0.223599	NA	NA	NA	0.815377	0.416445	0.974455	-0.247183	0.805655	1.0279	-1.16593	0.296229	0.949378	-0.198256	0.843718	1.02099	0.721089	0.494228	1.0497
ENSG00000058453	CROCC	9696	1.00769	0.315646	0.944103	1.58353	0.116589	0.877192	0.555186	0.579278	0.97586	0.100749	0.91985	1.0015	1.87366	0.0646755	0.812707	0.435903	0.669115	0.996001	2.19877	0.0466026	0.682672	-1.07049	0.303873	0.998765	0.740318	0.469832	1.06382	0.770209	0.442665	0.975127	-0.390914	0.697318	1.0464	NA	NA	NA	0.418429	0.67758	1.05899	0.194674	0.851178	1.04118
ENSG00000058600	POLR3E	101060521	-0.766152	0.445103	0.978709	-0.27068	0.787218	1.01473	-1.242	0.215434	0.858647	-1.50321	0.134353	0.857454	-1.15402	0.251973	1.07056	-0.862383	0.402054	1.01704	1.10152	0.290648	1.13323	NA	NA	NA	-1.75674	0.098079	0.958151	0.125241	0.900539	0.998613	-0.402282	0.688981	1.04771	0.864508	0.426829	1.00928	-0.479117	0.634126	1.07586	-0.609697	0.558978	1.05478
ENSG00000058668	ATP2B4	493	2.14342	0.0341151	0.558656	2.79538	0.00626093	0.252337	4.30525	2.42077e-05	0.00345032	3.23524	0.00142116	0.0943855	2.03344	0.0453659	0.733416	-0.887863	0.38863	1.01049	-0.0663883	0.948079	1.01092	1.50643	0.154185	0.904773	0.204962	0.840186	1.01231	2.89244	0.00452808	0.202222	0.401664	0.689434	1.0479	4.46104	0.00663408	0.231181	0.299282	0.766073	1.03959	-1.69352	0.128809	0.827042
ENSG00000058673	ZC3H11A	441155	0.551638	0.582231	0.993186	1.31398	0.191984	0.959633	1.25889	0.209278	0.857265	1.33648	0.182904	0.904215	1.43183	0.156137	1.00969	-0.597789	0.558899	1.00579	0.735503	0.475095	1.1118	1.34065	0.201384	0.942734	1.28315	0.217715	1.03144	1.12267	0.263782	0.937505	0.0558392	0.955665	1.00627	1.27544	0.258198	0.920055	-0.106502	0.915647	1.01098	-0.566876	0.586347	1.05796
ENSG00000058729	RIOK2	55781	-0.0154032	0.987736	1.00059	-0.104751	0.916792	1.00491	0.883555	0.37781	0.931041	0.586345	0.558301	0.998486	0.306823	0.759786	1.01234	1.11954	0.280518	0.984854	0.160232	0.875161	1.02401	-0.0317535	0.975151	1.01732	0.558282	0.58438	1.04862	0.928889	0.354781	0.962374	-1.08013	0.284633	1.13547	-0.390624	0.712164	1.03102	-0.89278	0.376622	1.16775	1.67445	0.132574	0.836106
ENSG00000058799	YIPF1	54432	-0.015019	0.988042	1.0003	0.486767	0.627533	1.02844	-1.01527	0.310987	0.91853	-0.987014	0.324822	0.972134	0.424697	0.672212	1.02841	NA	NA	NA	NA	NA	NA	0.130828	0.897914	1.02894	0.711391	0.487085	1.0627	0.348303	0.728213	0.994146	-0.339685	0.735342	1.03823	NA	NA	NA	-0.50354	0.616988	1.0818	NA	NA	NA
ENSG00000058804	NDC1	55706	-0.235828	0.813972	1.00066	-0.695745	0.488269	1.0306	-0.354913	0.722963	0.989829	-0.674374	0.500849	0.997032	0.819388	0.41503	1.05958	NA	NA	NA	NA	NA	NA	-3.60279	0.00321469	0.188139	-0.158701	0.87589	1.00974	0.0560958	0.955357	1.0004	-1.03489	0.305091	1.12782	NA	NA	NA	-1.2374	0.222217	1.17032	0.833724	0.428626	1.03683
ENSG00000058866	DGKG	1608	-0.43254	0.666132	0.995581	0.147749	0.88285	1.00637	-1.0095	0.313741	0.919983	0.23992	0.810637	1.0062	-0.377085	0.707122	1.02054	-1.13291	0.275035	0.986285	NA	NA	NA	-0.0770001	0.939796	1.02497	NA	NA	NA	-1.34056	0.182555	0.87865	1.00634	0.318506	1.12494	-1.67007	0.155773	0.817986	1.42008	0.162327	1.14712	0.37836	0.716377	1.05482
ENSG00000059122	FLYWCH1	84256	-0.599672	0.549865	0.991924	0.587629	0.558161	1.03141	-0.338304	0.735426	0.989907	0.612336	0.541008	0.99554	-0.596894	0.552285	1.04277	-2.26535	0.0387282	0.644813	1.23346	0.239243	1.12105	0.224968	0.825502	1.03109	1.20985	0.243908	1.04556	-0.741706	0.459691	0.977973	-1.3484	0.182862	1.10585	0.439943	0.675383	1.03106	-1.16906	0.2484	1.17185	-1.7944	0.11583	0.800112
ENSG00000059145	UNKL	64718	-0.0501413	0.960094	1.00241	0.747483	0.456599	1.03238	-0.327341	0.743692	0.991748	-1.48442	0.139263	0.866238	-0.790467	0.431622	1.05595	-1.38136	0.1874	0.941152	0.224657	0.825739	1.03197	1.14603	0.270993	0.982367	0.929943	0.36622	1.05737	0.848938	0.397578	0.970525	-1.53487	0.130348	1.05718	0.989415	0.367893	0.988304	-1.71759	0.0925971	1.04309	0.427928	0.679991	1.05561
ENSG00000059377	TBXAS1	6916	-0.72606	0.469228	0.985811	-0.282809	0.777932	1.01609	-0.789891	0.430362	0.950684	0.263018	0.792806	1.00617	0.145084	0.885014	1.00217	0.181205	0.858632	0.994103	-0.8521	0.409582	1.1252	0.608106	0.552855	1.04131	0.568097	0.577855	1.04969	-0.831676	0.407217	0.971141	-1.37343	0.174998	1.10837	-1.62053	0.166044	0.829941	-1.69085	0.0976307	1.06288	0.551383	0.598522	1.05579
ENSG00000059378	PARP12	64761	1.27689	0.204128	0.890634	0.981981	0.328577	1.00683	1.24434	0.214572	0.859939	1.17103	0.242973	0.946348	0.8116	0.41946	1.05899	0.148771	0.883716	0.995379	-0.552359	0.590073	1.08404	-0.782005	0.447237	1.03237	-0.536169	0.599217	1.04538	0.978225	0.329899	0.958565	-0.0152996	0.987847	1.00174	-0.486068	0.647472	1.03407	-0.121864	0.903537	1.01444	0.014406	0.988908	1.01748
ENSG00000059573	ALDH18A1	5832	-1.02564	0.30714	0.939932	-0.256487	0.798124	1.01438	-0.877854	0.38089	0.930792	-1.29894	0.195451	0.919607	-1.33755	0.18488	1.03287	-1.73886	0.102535	0.849271	0.193628	0.84946	1.02858	-0.439053	0.667832	1.0401	-1.95518	0.0682612	0.886256	-1.05693	0.292632	0.943972	-0.0855357	0.932135	1.00931	1.28112	0.247436	0.913048	0.342061	0.733863	1.04546	NA	NA	NA
ENSG00000059588	TARBP1	6894	-1.39659	0.165135	0.855947	-0.165049	0.869253	1.00831	-0.852748	0.394639	0.936397	-1.12634	0.261367	0.953179	-1.03099	0.305691	1.07357	-0.33739	0.740498	0.992021	-0.80373	0.436004	1.11633	-0.361293	0.723684	1.03715	-0.0383428	0.969889	1.00319	-1.72905	0.0863303	0.729254	1.15871	0.251407	1.13094	1.7562	0.139405	0.797789	1.26957	0.210623	1.16276	-0.972142	0.359452	1.02231
ENSG00000059728	MXD1	4084	1.41258	0.16039	0.853669	1.39181	0.167196	0.935094	-0.212768	0.831686	0.996924	-0.0264617	0.978915	1.00181	1.07769	0.284452	1.06867	-0.626321	0.540519	1.00753	-0.767231	0.456653	1.11373	-0.306283	0.764239	1.03732	0.269488	0.790998	1.01624	1.59033	0.114349	0.788423	-3.91553	0.000243503	0.0273152	-2.79171	0.0383675	0.514978	-3.94973	0.000266606	0.0314434	-5.33456	0.000698686	0.0343516
ENSG00000059758	CDK17	5128	-0.752025	0.453521	0.981411	-0.484985	0.628792	1.02817	0.0834617	0.933553	0.996348	0.147266	0.883069	1.00339	-0.530899	0.596978	1.03948	-0.86729	0.398604	1.01546	NA	NA	NA	-2.30019	0.0386455	0.61513	NA	NA	NA	-1.52082	0.130893	0.809663	1.55703	0.125	1.05295	-0.169589	0.871981	1.02931	1.60292	0.115798	1.10125	0.634244	0.543627	1.05669
ENSG00000059769	DNAJC25	552891	-0.989273	0.324537	0.947386	0.35437	0.723839	1.02257	0.633739	0.526847	0.967908	0.969871	0.333276	0.973833	-0.277119	0.782413	1.00768	NA	NA	NA	0.68519	0.505258	1.10724	-0.223124	0.826907	1.03134	1.15794	0.263881	1.05259	-0.963722	0.337092	0.960861	0.597302	0.552671	1.08591	-0.450405	0.671276	1.03169	-0.160348	0.873309	1.01665	1.32939	0.220378	0.949759
ENSG00000059804	SLC2A3	6515	0.985639	0.32631	0.948903	1.09667	0.275528	0.995895	1.18875	0.235698	0.874221	0.286412	0.774858	1.00661	1.09877	0.275207	1.07056	0.165461	0.870791	0.994736	1.03973	0.317417	1.13441	-0.49195	0.630957	1.03835	0.37783	0.710523	1.02531	1.38174	0.169575	0.86253	0.167284	0.867739	1.01612	-1.99645	0.102402	0.720457	-1.60206	0.115988	1.1017	1.17466	0.278537	0.986718
ENSG00000059915	PSD	5662	0.584276	0.56014	0.994094	1.13869	0.257667	0.992245	0.300331	0.764181	0.991248	0.0671362	0.94654	1.00012	0.677816	0.499869	1.04794	0.356375	0.726523	0.991876	0.625148	0.542692	1.10143	-0.133103	0.89615	1.02806	1.79785	0.0910955	0.947407	0.548818	0.584133	0.989575	-0.796356	0.429129	1.11529	-0.0886963	0.932766	1.02798	-1.25635	0.215331	1.17008	0.408808	0.693406	1.05409
ENSG00000060069	CTDP1	9150	-2.16768	0.0321743	0.551267	-0.985741	0.326738	1.00621	-1.63199	0.103977	0.730378	-2.00897	0.045878	0.635733	-2.05475	0.043209	0.722488	-2.63764	0.0186459	0.476992	1.36954	0.194023	1.07005	1.3192	0.209867	0.949803	-1.46155	0.163226	1.00955	-0.947727	0.345142	0.959029	-1.56617	0.122845	1.04978	1.39268	0.213133	0.890004	-1.89375	0.0645566	0.948129	-0.0553426	0.957223	1.0205
ENSG00000060140	STYK1	55359	-1.11084	0.268878	0.925759	0.104574	0.916932	1.00493	-1.0241	0.306808	0.916085	0.519215	0.604182	0.998386	0.90734	0.366986	1.06234	-1.86357	0.082077	0.806269	-0.0756897	0.940818	1.01232	1.13574	0.276571	0.984958	1.43972	0.169227	1.01485	-1.69845	0.0919723	0.741207	0.554446	0.581442	1.07683	-1.37275	0.228201	0.898341	0.0318568	0.974724	1.0042	-2.63953	0.0297352	0.445214
ENSG00000060237	WNK1	65125	0.490032	0.625013	0.994931	1.39295	0.166851	0.934739	0.221235	0.825095	0.996905	0.602226	0.547703	0.997291	0.184112	0.854397	1.00304	-0.979843	0.342704	1.00154	0.9925	0.339069	1.13766	-0.83255	0.420131	1.03219	1.08858	0.292466	1.0587	-0.191691	0.848303	0.996476	0.981863	0.330317	1.12548	NA	NA	NA	1.12232	0.267552	1.18063	-0.511686	0.622692	1.05722
ENSG00000060339	CCAR1	55749	2.8665	0.00490962	0.223401	3.62832	0.000459432	0.0448757	1.57134	0.117404	0.75563	-0.168626	0.86626	1.0033	3.49419	0.000782486	0.0745925	0.405158	0.691081	0.995218	2.5648	0.0235241	0.479817	-1.22912	0.239285	0.967194	-0.233116	0.818627	1.0138	3.11218	0.00231354	0.136663	-0.283346	0.777938	1.03256	-0.537682	0.613856	1.0305	-0.333647	0.740162	1.04345	0.143741	0.889756	1.03399
ENSG00000060491	OGFR	11054	-0.712703	0.477425	0.98477	-0.278488	0.781236	1.01577	-1.66346	0.0975104	0.716021	-1.45445	0.147382	0.869991	-0.72546	0.470314	1.05179	-1.43484	0.171855	0.931331	-0.757817	0.462078	1.11447	0.535401	0.601412	1.03638	0.122349	0.904146	1.00926	-0.98875	0.324743	0.954572	-1.55952	0.124409	1.0541	-0.336119	0.748224	1.03037	-1.41247	0.164541	1.15023	-0.965555	0.366432	1.02211
ENSG00000060558	GNA15	2769	-0.701321	0.484472	0.98347	0.403256	0.687657	1.0262	-1.22405	0.222118	0.866241	-0.342329	0.732461	1.00735	0.883289	0.37976	1.06278	0.873031	0.396407	1.0139	-0.9444	0.362187	1.13564	-1.0638	0.305422	0.998314	1.09825	0.288349	1.05856	-0.357148	0.721598	0.994488	-0.562247	0.576152	1.07831	-0.971078	0.376109	0.993654	-0.712917	0.479498	1.14368	-1.38047	0.204783	0.937423
ENSG00000060566	CREB3L3	84699	1.61228	0.109551	0.796014	0.868662	0.387198	1.01267	1.61626	0.107336	0.735689	1.0616	0.289693	0.963332	0.895762	0.373101	1.06279	0.443014	0.663687	0.996782	0.859078	0.40586	1.12585	-4.12389	0.00119832	0.10247	0.117138	0.908209	1.00961	1.89403	0.0605889	0.674659	-0.356979	0.722426	1.04235	-19.8871	5.93952e-06	0.00160313	-0.283529	0.778044	1.03695	-0.225913	0.826934	1.04332
ENSG00000060642	PIGV	55650	2.28332	0.0241858	0.481807	2.11061	0.0374052	0.624235	0.259586	0.795403	0.993494	0.0290586	0.976847	1.00166	3.57903	0.000593211	0.0614974	0.502157	0.622848	1.00029	4.37851	0.000746656	0.0502496	-0.935682	0.366494	1.01861	NA	NA	NA	0.0714046	0.943193	1.00011	-0.0174886	0.986108	1.00228	-1.01921	0.354857	0.98575	-0.0292401	0.9768	1.00441	0.46739	0.654421	1.05703
ENSG00000060656	PTPRU	10076	-0.645783	0.519663	0.988292	-0.834097	0.406297	1.01835	-1.04942	0.295025	0.91362	-1.36158	0.174855	0.894122	-0.423585	0.67302	1.02812	-0.264089	0.795305	0.990937	-2.12105	0.0537173	0.713381	-0.618284	0.547068	1.04149	-1.34808	0.19641	1.02248	-1.77611	0.0782074	0.708417	-0.503039	0.616875	1.06656	-0.653919	0.542041	1.03043	-0.195938	0.845521	1.02095	NA	NA	NA
ENSG00000060688	SNRNP40	9410	0.255083	0.799099	0.99994	-0.907247	0.366548	1.01055	-0.642301	0.521283	0.966632	1.25689	0.210252	0.926733	1.14502	0.25566	1.06817	-0.605728	0.553192	1.00733	-0.74496	0.469551	1.11379	-0.43146	0.673203	1.03806	0.511633	0.615896	1.0452	-1.24325	0.216161	0.904724	2.00213	0.0500374	0.831122	0.354884	0.737155	1.0312	2.30047	0.0260066	0.641634	-0.412943	0.692004	1.05399
ENSG00000060709	RIMBP2	23504	0.267012	0.789922	1.0001	0.113578	0.90981	1.00568	0.684076	0.494579	0.964971	1.12664	0.261238	0.953127	0.259426	0.795981	1.00494	-1.41966	0.176155	0.934694	0.232233	0.819973	1.03282	0.0977579	0.923616	1.02667	0.0326509	0.974357	1.00322	0.268754	0.788573	0.996287	1.82694	0.072946	0.930309	-1.39789	0.220999	0.893932	1.67119	0.101475	1.07103	-7.2002	9.24327e-05	0.00666688
ENSG00000060718	COL11A1	1301	0.799189	0.425773	0.972545	1.51711	0.132524	0.904095	1.28876	0.198707	0.843811	0.099131	0.921133	1.00198	1.16126	0.249033	1.06958	-1.78216	0.0949718	0.845565	-0.792426	0.441334	1.11644	-1.68342	0.116139	0.857782	1.21448	0.242186	1.04554	0.455332	0.64968	0.99306	-1.61559	0.111704	1.03812	-1.61365	0.167522	0.830339	-1.82552	0.0744193	0.986008	-1.28347	0.235255	0.961386
ENSG00000060749	QSER1	79832	0.767178	0.444495	0.979571	1.09131	0.27787	0.997844	0.764276	0.445444	0.954417	-0.0475964	0.962085	1.001	0.778782	0.438435	1.05656	-2.39656	0.0300264	0.585236	0.0209855	0.983576	1.00648	0.0567977	0.95557	1.02189	NA	NA	NA	0.536119	0.592853	0.990943	1.06449	0.291594	1.12875	1.60492	0.169419	0.832788	0.896345	0.374736	1.16841	1.45942	0.187819	0.91835
ENSG00000060971	ACAA1	30	-0.341944	0.732996	0.998635	0.308707	0.758213	1.01821	-0.282937	0.777466	0.992272	-1.16196	0.24663	0.948182	-0.230848	0.818029	1.00278	NA	NA	NA	-0.656292	0.523084	1.10595	-0.470345	0.645901	1.03797	NA	NA	NA	-0.538413	0.591273	0.991087	0.483228	0.630785	1.06269	-1.3338	0.230665	0.89922	-0.564988	0.574827	1.10222	-0.11336	0.912928	1.03287
ENSG00000060982	BCAT1	586	-0.893742	0.373264	0.96124	-1.17716	0.242041	0.991877	-0.739326	0.460423	0.958194	1.46603	0.144203	0.87128	-0.185852	0.853037	1.00371	-0.80978	0.430726	1.01418	0.28756	0.778216	1.03755	-0.499001	0.626116	1.04096	-0.495044	0.627299	1.03936	-0.518566	0.605003	0.99488	1.48634	0.1427	1.07169	-2.72126	0.0417125	0.532435	0.805021	0.424949	1.15034	-0.497714	0.633938	1.05624
ENSG00000061273	HDAC7	51564	-1.05113	0.295327	0.9363	-1.00091	0.319388	1.00577	-0.065569	0.947775	0.997419	-0.69799	0.48599	0.997963	-0.69533	0.488889	1.05028	-0.0572732	0.955084	1.0003	0.389843	0.702965	1.05676	-0.0947905	0.925927	1.02583	-0.113599	0.910969	1.00947	-0.13428	0.893402	0.999751	0.862234	0.392172	1.12153	1.24566	0.268079	0.929168	2.64436	0.0111578	0.40968	-0.497002	0.632556	1.05617
ENSG00000061337	LZTS1	11178	0.0207368	0.98349	1.00159	0.385662	0.7006	1.02733	-0.306177	0.759732	0.991492	-0.877956	0.381016	0.983057	0.102327	0.918756	0.999699	0.17401	0.864184	0.993815	-0.340741	0.738742	1.0445	-2.21556	0.0451867	0.650013	0.453523	0.656263	1.03392	0.0788995	0.937242	1.00074	-0.676353	0.501552	1.09622	-0.0282314	0.97857	1.02158	-0.430743	0.668667	1.06158	NA	NA	NA
ENSG00000061455	PRDM6	93166	1.02046	0.309581	0.940317	0.251138	0.802244	1.01295	-1.01067	0.313178	0.919787	-1.1588	0.247911	0.950477	-0.381554	0.703817	1.02235	0.286007	0.778785	0.990624	NA	NA	NA	-0.472992	0.643508	1.03781	-0.660694	0.518209	1.05995	1.08325	0.280832	0.941457	-1.94392	0.0568477	0.868195	2.29476	0.0615407	0.609048	-2.26138	0.0285082	0.662412	-1.49721	0.172712	0.902894
ENSG00000061492	WNT8A	7478	0.58956	0.556603	0.99492	0.266731	0.790248	1.01446	0.465602	0.641917	0.980455	0.761207	0.447426	0.997804	0.387801	0.699206	1.02264	0.561074	0.583033	1.00397	0.314239	0.758326	1.0405	0.365747	0.720437	1.03684	0.376965	0.711152	1.02527	0.364892	0.715824	0.993848	0.210768	0.83382	1.02192	0.268859	0.79878	1.03635	0.0356944	0.97168	1.00492	-9.22621e-14	1	1.01168
ENSG00000061656	SPAG4	6676	2.20412	0.0294398	0.53819	-0.934057	0.352618	1.00692	0.766977	0.44384	0.954536	1.30409	0.193694	0.916254	-0.878071	0.382568	1.06079	0.934077	0.365058	1.01054	NA	NA	NA	0.51367	0.616102	1.03935	-1.9368	0.070634	0.88905	1.87873	0.062668	0.679196	0.0630895	0.949916	1.00606	-0.420484	0.691592	1.03048	-0.636969	0.527302	1.11672	-0.11307	0.913149	1.03213
ENSG00000061676	NCKAP1	10787	-1.30292	0.195117	0.883731	-0.592485	0.554919	1.03093	-1.88144	0.0611074	0.633723	-2.56785	0.0109592	0.340204	0.186043	0.852888	1.00375	-2.2636	0.0388584	0.645523	-0.362158	0.723053	1.05024	-0.714729	0.487414	1.03408	0.634753	0.534562	1.05296	-0.733976	0.464372	0.97893	-1.13284	0.262024	1.13882	-1.05619	0.339219	0.979138	-0.989529	0.327581	1.17371	-2.47466	0.0425417	0.533989
ENSG00000061794	MRPS35	60488	-0.615627	0.539316	0.99312	-1.64615	0.103003	0.846718	0.556689	0.578252	0.975808	-0.413579	0.679623	1.0033	-0.583959	0.560912	1.0421	0.206328	0.839309	0.992076	-1.34711	0.200957	1.07427	1.03273	0.32056	1.00001	-0.521682	0.609038	1.04533	0.377898	0.706163	0.994359	-2.27149	0.0269108	0.651461	NA	NA	NA	-1.88948	0.06514	0.951313	NA	NA	NA
ENSG00000061918	GUCY1B3	2983	0.771143	0.442151	0.980112	-0.605768	0.546098	1.03104	-0.300849	0.763787	0.991276	-0.219913	0.826162	1.0057	-3.54965	0.000653224	0.0652713	-0.00163234	0.998719	1.00082	-0.485486	0.635411	1.07062	-1.13632	0.276337	0.984807	0.74932	0.464539	1.06649	-0.969514	0.334207	0.958874	0.519803	0.605214	1.07152	-1.04463	0.344044	0.980671	0.429325	0.669691	1.06093	0.0225231	0.982582	1.01894
ENSG00000061938	TNK2	10188	-0.837426	0.404032	0.968583	-0.91531	0.362322	1.00844	-0.825138	0.410103	0.943163	-1.7659	0.0789307	0.74845	-1.03294	0.304783	1.07357	-1.03483	0.317146	0.998322	-0.564302	0.582155	1.08509	-1.01139	0.330283	1.00767	-1.1727	0.258081	1.05223	-0.739828	0.460826	0.978763	-0.391501	0.696887	1.04645	-0.886108	0.416137	1.00595	-0.142714	0.887139	1.01536	-0.699052	0.507075	1.05106
ENSG00000061987	MON2	23041	2.31249	0.0224693	0.470106	2.06364	0.0417509	0.649742	1.70089	0.0902438	0.708524	1.08916	0.277387	0.958749	1.04596	0.298768	1.07126	1.1939	0.251058	0.976593	-0.416586	0.683778	1.06053	1.6361	0.125788	0.8655	-0.166681	0.869588	1.01012	2.04802	0.0427045	0.591332	-0.683889	0.496817	1.09837	NA	NA	NA	-0.490934	0.625807	1.07819	-0.0471741	0.963692	1.02027
ENSG00000062038	CDH3	1001	-0.108844	0.91351	0.999644	1.83001	0.0703513	0.757085	0.533077	0.594468	0.978902	1.85047	0.0657133	0.706736	1.18818	0.238324	1.06466	-1.69022	0.111654	0.868194	0.483277	0.636937	1.06983	0.0497148	0.961052	1.02088	0.280858	0.782419	1.01659	0.652972	0.515003	0.987104	0.075133	0.940372	1.00721	-1.34531	0.22714	0.898213	-0.471666	0.639395	1.07125	1.70338	0.126903	0.823361
ENSG00000062096	ARSF	416	1.22927	0.221397	0.901943	0.300988	0.764074	1.01776	0.121812	0.903148	0.998535	-2.09151	0.0377385	0.587945	0.353857	0.724389	1.01981	0.598502	0.558435	1.00569	NA	NA	NA	-0.0182407	0.985704	1.01566	NA	NA	NA	0.0628157	0.950016	1.00021	-2.80733	0.00682658	0.296296	-12.37	1.703e-05	0.00341635	-1.09574	0.278898	1.17986	NA	NA	NA
ENSG00000062194	GPBP1	65056	-1.18757	0.237366	0.909386	0.610955	0.542673	1.0335	-1.12502	0.261689	0.894432	-0.711058	0.477873	0.997388	0.755162	0.452397	1.05436	NA	NA	NA	-0.08452	0.933931	1.01305	-1.60795	0.131852	0.871016	1.39556	0.181914	1.02429	-1.40979	0.161147	0.856265	-0.575434	0.567263	1.08332	0.718663	0.499366	1.02589	-0.738622	0.463888	1.14414	-1.89747	0.0995754	0.765621
ENSG00000062282	DGAT2	84649	-0.150066	0.880966	0.999905	0.513219	0.608977	1.0309	-0.141253	0.887787	0.997489	0.503532	0.615141	0.99926	-0.33442	0.738949	1.01853	1.35385	0.195831	0.94671	1.80627	0.0940709	0.901308	-0.518226	0.613008	1.03937	-0.252722	0.803701	1.01451	0.722767	0.471206	0.978356	-0.922778	0.360012	1.13042	0.725927	0.495213	1.02445	0.0784491	0.937811	1.008	0.375611	0.71833	1.05463
ENSG00000062485	CS	1431	-0.610461	0.542721	0.993785	0.981064	0.329027	1.00673	-1.57315	0.116985	0.756138	0.0881838	0.929818	1.0013	1.13117	0.261406	1.06665	-1.25481	0.228747	0.967449	0.308927	0.762273	1.0413	0.973804	0.347926	1.01638	-0.309179	0.761175	1.01739	-1.42036	0.158053	0.849853	-0.774111	0.442064	1.11348	-0.297492	0.778055	1.03729	0.613596	0.542505	1.11186	0.581148	0.577143	1.05678
ENSG00000062524	LTK	4058	-1.40117	0.163765	0.854964	-0.357595	0.721432	1.02327	-0.354381	0.723361	0.989887	-0.533949	0.593967	0.999538	-0.0106279	0.991547	1.00096	NA	NA	NA	-1.45296	0.169943	1.04019	-0.436647	0.669532	1.03938	-0.792327	0.43976	1.0677	-0.320625	0.749043	0.994069	-1.06584	0.290989	1.13025	-0.887188	0.415608	1.00582	-1.29294	0.202488	1.16494	NA	NA	NA
ENSG00000062582	MRPS24	64951	0.154384	0.877569	1.00048	-1.06607	0.289066	1.00564	-0.10057	0.919975	0.998081	-0.860652	0.390455	0.983215	-0.555712	0.579978	1.04238	-0.804948	0.433424	1.01325	-0.961684	0.353756	1.13631	-0.0465138	0.963608	1.01972	-1.20907	0.2442	1.04522	0.03987	0.968262	1.00002	0.605473	0.547268	1.08669	1.24544	0.26815	0.929198	0.711018	0.480663	1.14313	-1.66024	0.140825	0.849675
ENSG00000062598	ELMO2	63916	-1.45495	0.148316	0.848816	-1.52164	0.131386	0.901143	-0.989218	0.32354	0.920239	-1.16421	0.24572	0.947966	-1.04428	0.299539	1.07217	0.224355	0.825509	0.991593	-0.595484	0.561744	1.09297	0.104003	0.918755	1.02713	-0.66354	0.516432	1.06034	-1.53158	0.128216	0.806274	0.534995	0.594734	1.07397	3.67058	0.010447	0.287197	0.253524	0.800993	1.03082	NA	NA	NA
ENSG00000062650	WAPAL	23063	-0.038555	0.96931	1.00179	0.559254	0.577291	1.03019	-0.0287491	0.977088	0.99828	-0.134053	0.893495	1.00185	0.635944	0.526651	1.04643	-0.153059	0.880392	0.995517	0.429686	0.67446	1.06037	0.771808	0.45403	1.03502	1.13843	0.271699	1.05905	-0.519484	0.604365	0.995009	-0.872214	0.386751	1.12132	-0.666511	0.534601	1.02906	-0.912918	0.366046	1.17183	NA	NA	NA
ENSG00000062716	VMP1	406991	-2.07941	0.0397271	0.58292	-1.44819	0.150822	0.924473	-0.566564	0.571533	0.972639	0.532236	0.59515	0.998808	-2.38121	0.0196631	0.516063	-3.71824	0.00206065	0.148116	0.0825874	0.935438	1.01326	-0.900014	0.384482	1.02387	-3.15693	0.00610577	0.363982	-2.05024	0.042484	0.592216	-0.460028	0.647246	1.05885	1.04057	0.345752	0.982146	-0.163562	0.870792	1.01684	-0.345255	0.738805	1.05272
ENSG00000062725	APPBP2	10513	-0.757806	0.450065	0.981329	-1.3788	0.171161	0.942039	-0.903213	0.367307	0.930884	0.174135	0.861934	1.00275	-1.77845	0.0791774	0.874961	-1.26255	0.226028	0.967333	0.568803	0.579184	1.08654	0.673433	0.512468	1.03911	-2.63568	0.0179865	0.585985	-1.12284	0.263711	0.937451	-0.704883	0.483753	1.10444	-3.92717	0.0111017	0.294821	-0.281249	0.779781	1.03687	0.268627	0.795014	1.04887
ENSG00000062822	POLD1	5424	-0.678116	0.499015	0.985018	0.500645	0.617767	1.02889	-0.455437	0.649202	0.980713	0.0358378	0.971447	1.00118	0.51043	0.611174	1.03921	0.54166	0.596008	1.00586	-0.326025	0.749594	1.04124	0.536121	0.60029	1.03584	1.4467	0.167289	1.01321	0.439857	0.660819	0.99233	-0.596252	0.553368	1.08567	NA	NA	NA	0.0826468	0.934491	1.00875	1.0998	0.30341	1.00306
ENSG00000063015	SEZ6	124925	0.976453	0.330821	0.950403	0.920111	0.359821	1.00858	0.912222	0.362556	0.92958	1.05939	0.290692	0.963388	1.44683	0.151901	1.00342	0.90457	0.379993	1.00578	0.829982	0.42153	1.11896	0.455374	0.656353	1.03797	-0.306869	0.7629	1.01708	0.889235	0.375627	0.968456	-0.999212	0.321915	1.12377	-0.11869	0.910142	1.03012	-0.905145	0.370105	1.16801	-0.716004	0.494355	1.0495
ENSG00000063046	EIF4B	1975	0.772169	0.441545	0.980727	0.56967	0.570232	1.03257	1.31323	0.190344	0.835971	0.0356983	0.971558	1.00117	0.882922	0.379957	1.06261	0.94991	0.357213	1.00699	0.363423	0.722131	1.05131	NA	NA	NA	1.10681	0.284741	1.05976	1.30088	0.19575	0.891172	-0.172118	0.863955	1.01624	3.10805	0.0209008	0.390279	-0.467667	0.642231	1.07048	0.224353	0.827493	1.04292
ENSG00000063127	SLC6A16	28968	-3.57915	0.000499903	0.0486865	-1.15787	0.249791	0.992531	-3.83559	0.000159688	0.0163372	-1.82587	0.0693534	0.717642	-1.19549	0.235471	1.06511	-0.960653	0.351957	1.00584	-0.688854	0.503025	1.10845	0.814863	0.429827	1.03357	-3.88248	0.00132166	0.144649	-2.79525	0.00602579	0.237861	0.565527	0.573935	1.07784	-0.0501712	0.961929	1.02394	0.623155	0.536261	1.11388	-0.108472	0.916292	1.0315
ENSG00000063169	GLTSCR1	29998	0.130308	0.896543	0.999935	-1.58921	0.115301	0.877035	0.116565	0.907301	0.998888	0.899216	0.369614	0.982532	0.585155	0.560111	1.04166	0.530498	0.603533	1.00543	-1.1374	0.275901	1.13213	-1.40469	0.183554	0.932121	-0.530128	0.603303	1.04548	0.31026	0.756893	0.994347	-1.34937	0.182553	1.10566	-1.92729	0.111879	0.746445	-0.0595368	0.952782	1.00589	-0.949283	0.370268	1.02476
ENSG00000063176	SPHK2	56848	-0.337097	0.736638	0.998776	0.721632	0.472275	1.03172	-1.01673	0.310294	0.917947	-0.872122	0.384182	0.981956	0.117562	0.906713	1.00077	0.561012	0.583074	1.00393	0.141076	0.889972	1.02026	1.4411	0.173208	0.91584	0.183948	0.856365	1.00949	-0.856999	0.393126	0.970176	0.155819	0.876726	1.01537	-0.143995	0.891128	1.0298	0.206574	0.837254	1.02295	-0.592071	0.570153	1.05541
ENSG00000063177	RPL18	6141	1.61765	0.108386	0.795883	1.47065	0.144656	0.916797	1.02144	0.308064	0.916879	1.67899	0.0947083	0.780033	1.23447	0.220687	1.05158	-1.12241	0.279334	0.986103	-0.352433	0.730162	1.04671	-1.33701	0.204144	0.944735	1.71945	0.104814	0.964745	1.51856	0.131461	0.810766	0.49045	0.625699	1.06403	-0.439	0.678984	1.03105	1.04724	0.30046	1.18091	-0.320858	0.756539	1.05296
ENSG00000063180	CA11	770	-0.794301	0.428601	0.97353	0.897924	0.371472	1.01037	0.0148962	0.988127	0.999515	1.26448	0.207524	0.922021	0.209795	0.834368	1.00302	0.487329	0.63307	0.998639	-0.442064	0.665708	1.06243	0.800706	0.437691	1.03327	1.06871	0.30106	1.05915	-0.900004	0.369891	0.966988	1.06292	0.2923	1.1271	-0.680164	0.526611	1.02795	1.39289	0.170348	1.15454	-1.28497	0.234757	0.961839
ENSG00000063241	ISOC2	79763	0.0894955	0.928839	1.00077	0.256596	0.79804	1.0145	-0.515743	0.606503	0.979758	-0.56801	0.570662	0.998943	-0.0838021	0.933426	1.00069	-0.0788508	0.938194	0.998359	-0.247306	0.808534	1.03413	-0.179356	0.860423	1.03071	-0.537891	0.598056	1.04557	-0.168192	0.866711	0.997628	-0.616179	0.540229	1.08859	-2.07368	0.092804	0.702179	-0.566086	0.574087	1.10256	0.866059	0.415152	1.03562
ENSG00000063244	U2AF2	11338	0.678662	0.49867	0.98492	-0.150048	0.881041	1.00645	-0.184611	0.853688	0.996926	-0.0883733	0.929668	1.00126	-0.376059	0.707881	1.02066	-0.133643	0.895461	0.997175	0.888411	0.390462	1.1297	0.641986	0.53204	1.04228	-0.812823	0.428249	1.06655	0.22334	0.823644	0.997982	-0.511698	0.610839	1.06759	-0.448015	0.672888	1.03139	-0.71016	0.48119	1.14195	0.238782	0.818114	1.045
ENSG00000063245	EPN1	29924	-0.30894	0.757908	0.999145	-0.304485	0.761417	1.01839	-0.728099	0.467254	0.959834	-0.0944374	0.924856	1.00165	-0.301479	0.763841	1.01181	0.243018	0.811283	0.992137	0.0464073	0.963691	1.00797	-0.589662	0.565525	1.04171	-1.1867	0.252667	1.05158	-0.378671	0.70559	0.994393	-0.383869	0.702504	1.0464	-0.393094	0.710451	1.03095	-0.490683	0.625983	1.0779	-0.217205	0.834244	1.04209
ENSG00000063322	MED29	55588	1.56054	0.121289	0.817459	0.553091	0.581487	1.02993	-0.657075	0.511755	0.965169	0.192184	0.847792	1.00317	1.05094	0.296492	1.06935	0.876253	0.394709	1.01289	0.928438	0.370099	1.1354	0.487462	0.634048	1.03899	-1.29704	0.213009	1.03076	0.816212	0.41597	0.974164	-0.0974355	0.922722	1.00983	-1.55082	0.181641	0.852502	0.98776	0.328438	1.17246	-1.90122	0.0990275	0.766802
ENSG00000063438	AHRR	57491	-1.0898	0.278005	0.930072	-1.36257	0.176207	0.947821	-2.13386	0.0338563	0.511401	-2.56061	0.0111827	0.342676	-1.61005	0.111375	0.933022	0.168384	0.868531	0.993773	-0.387229	0.704852	1.05618	-0.371274	0.716414	1.03618	0.0934435	0.926711	1.00747	-1.98809	0.0490412	0.620767	-0.110913	0.912075	1.01025	-0.973547	0.374994	0.993004	-0.516319	0.608105	1.08641	0.46902	0.651571	1.05796
ENSG00000063515	GSC2	2928	0.386264	0.699991	0.997232	0.311187	0.756333	1.0189	0.442137	0.658783	0.981933	-0.702985	0.482878	0.997965	0.651047	0.516905	1.04803	0.119288	0.906631	0.99994	0.250603	0.806038	1.03502	-0.15675	0.87785	1.0312	NA	NA	NA	0.317708	0.751249	0.994146	0.417502	0.67788	1.05069	0	1	1	0.0975367	0.922724	1.0087	-0.916515	0.38988	1.03066
ENSG00000063587	ZNF275	10838	-0.00816718	0.993497	1.00034	-0.155568	0.876701	1.00731	0.403408	0.687003	0.984232	0.140181	0.888658	1.00284	0.121168	0.903865	1.00123	1.70662	0.108504	0.863284	NA	NA	NA	0.0833032	0.93488	1.02439	-0.189356	0.852195	1.01053	0.442175	0.659145	0.992681	0.306013	0.76071	1.03487	0.224644	0.831148	1.03484	0.505611	0.615544	1.08256	-1.19676	0.265659	0.982241
ENSG00000063601	MTMR1	8776	0.405091	0.686138	0.994425	-1.04141	0.3003	1.00311	0.325672	0.744953	0.991526	-0.588162	0.557084	0.99888	-0.263544	0.792817	1.00569	1.09242	0.291883	0.993737	0.513957	0.615906	1.07481	-0.38915	0.70302	1.0347	-2.18104	0.0444489	0.796272	0.444853	0.657214	0.992644	NA	NA	NA	0.144195	0.890068	1.0301	NA	NA	NA	-0.110784	0.914516	1.0322
ENSG00000063660	GPC1	2817	0.0827343	0.934202	1.00078	0.359427	0.720065	1.02395	1.00377	0.316487	0.919626	1.16675	0.244695	0.946638	-0.203634	0.839163	1.00282	2.37607	0.0312512	0.588857	0.365969	0.720275	1.05268	0.799294	0.438481	1.03292	1.43661	0.170094	1.01528	0.82131	0.413072	0.973123	0.61128	0.543445	1.08805	-0.0863917	0.934508	1.02792	0.818188	0.417468	1.15131	-0.51843	0.618189	1.05588
ENSG00000063761	ADCK1	57143	-1.28092	0.202713	0.889351	-0.660786	0.510332	1.03367	-1.44952	0.148483	0.795918	-0.968362	0.334027	0.972957	0.289993	0.772581	1.00968	-0.613553	0.548703	1.00561	0.235762	0.817291	1.03346	-0.2961	0.771831	1.03801	NA	NA	NA	-1.4079	0.161705	0.856495	-1.10925	0.271983	1.13921	0.190093	0.856713	1.03113	-1.23735	0.222235	1.16963	-0.797142	0.451556	1.04192
ENSG00000063854	HAGH	3029	1.28464	0.201412	0.889269	0.25219	0.801433	1.01323	0.490638	0.624125	0.980307	-0.447568	0.654947	1.0011	0.264149	0.792353	1.00595	0.321364	0.752369	0.991695	-0.0947926	0.925925	1.01495	-1.38104	0.188915	0.935881	2.02175	0.0602546	0.855224	1.00631	0.316257	0.94769	-1.25483	0.214663	1.12516	0.945168	0.387973	0.996446	-0.953063	0.34554	1.17274	0.78805	0.453383	1.04224
ENSG00000063978	RNF4	6047	-0.545955	0.586119	0.992398	1.63483	0.105359	0.854245	-0.670771	0.503003	0.964924	0.129213	0.897319	1.0021	0.273497	0.785185	1.00734	-1.53043	0.146725	0.903086	0.746786	0.468485	1.11392	-1.02511	0.324008	1.00123	0.328184	0.747028	1.0193	-1.42995	0.155288	0.844252	-0.590389	0.557264	1.08463	-2.3401	0.066372	0.631597	-0.517351	0.60739	1.087	3.10031	0.0173148	0.325863
ENSG00000064012	CASP8	841	0.241043	0.809936	1.00221	0.411213	0.681833	1.02562	-0.174051	0.86197	0.996756	0.561835	0.574854	0.999147	1.53014	0.129977	0.967218	-0.278339	0.784552	0.990182	NA	NA	NA	2.85093	0.0136327	0.394424	1.39311	0.182641	1.02468	-0.49577	0.620948	0.994114	-0.638399	0.525771	1.09106	-0.581681	0.586019	1.03086	-0.562063	0.576802	1.10072	0.564005	0.588209	1.05782
ENSG00000064042	LIMCH1	22998	2.48737	0.0142544	0.387898	0.0573084	0.954419	1.00387	2.39375	0.0174366	0.391876	1.87439	0.0623277	0.69452	-0.372902	0.71022	1.02013	-1.29045	0.216433	0.959428	NA	NA	NA	NA	NA	NA	-0.0952489	0.9253	1.00789	1.88856	0.0613256	0.674299	-0.160125	0.873349	1.01559	1.09462	0.323587	0.969846	-0.148467	0.882624	1.01617	-0.319728	0.758506	1.0526
ENSG00000064115	TM7SF3	51768	1.7999	0.0744104	0.719647	1.74438	0.0842934	0.800739	2.3025	0.0221531	0.432076	1.80637	0.0723569	0.728376	1.86429	0.0659955	0.812068	1.63981	0.121843	0.879213	-0.636398	0.535562	1.1032	1.93395	0.0751891	0.77	-0.943184	0.359612	1.05747	1.5719	0.118565	0.794469	0.662587	0.510266	1.09306	-0.015501	0.988135	1.01796	0.771027	0.444633	1.14813	NA	NA	NA
ENSG00000064195	DLX3	1747	0.181184	0.856531	0.999067	0.216615	0.828968	1.00909	0.542699	0.587834	0.977535	-1.55744	0.12094	0.838628	0.030149	0.976024	1.00169	0.23029	0.820978	0.99181	-0.00454962	0.996439	1.0051	0.732991	0.476574	1.0371	-0.813669	0.427778	1.06651	-0.00969623	0.992279	1.00051	0.410514	0.682968	1.04918	-1.30408	0.24901	0.914082	0.446987	0.656982	1.06176	-4.48902	0.00283542	0.0992326
ENSG00000064199	SPA17	53340	1.96556	0.0516793	0.645661	1.71311	0.0899205	0.811484	0.14198	0.887214	0.99745	-0.520617	0.603206	0.998456	0.207412	0.836222	1.00314	0.160664	0.874502	0.99458	0.866108	0.402133	1.12402	NA	NA	NA	-1.24178	0.232214	1.04332	0.137114	0.891167	0.99886	-1.76257	0.0833337	0.966805	NA	NA	NA	-1.78576	0.0807317	0.998278	-1.12562	0.292957	0.997038
ENSG00000064201	TSPAN32	10077	0.855735	0.393864	0.96661	-0.705872	0.481977	1.03134	-0.631617	0.528231	0.967891	-1.62565	0.105592	0.803383	-0.0032205	0.997439	1.00027	-0.729635	0.476854	1.01071	0.942854	0.362949	1.13547	-0.55214	0.590219	1.03848	0.897286	0.382869	1.05938	-0.0244977	0.980496	1.00001	-2.87048	0.00574215	0.26902	-0.99348	0.366092	0.989374	-2.96469	0.00478842	0.251845	-1.20376	0.267806	0.984798
ENSG00000064205	WISP2	8839	-0.567429	0.571492	0.994423	-0.677581	0.499667	1.03171	-1.04563	0.29677	0.913931	-1.10588	0.270102	0.958817	-0.872517	0.385571	1.05903	-0.824311	0.422677	1.01419	0.143197	0.888331	1.02132	0.710587	0.489893	1.0335	0.445556	0.661888	1.03256	-0.849361	0.397344	0.970379	0.175122	0.861604	1.01543	3.36821	0.0150757	0.339604	0.461425	0.646668	1.06997	NA	NA	NA
ENSG00000064218	DMRT3	58524	0.482649	0.630232	0.996003	1.75749	0.082022	0.795547	0.159762	0.873201	0.996953	0.594802	0.552645	0.998114	1.50795	0.135556	0.973365	-0.615397	0.547517	1.00657	NA	NA	NA	0.653963	0.524536	1.04096	0.368189	0.717558	1.02449	0.23904	0.811476	0.996503	0.466056	0.642952	1.06064	-0.263094	0.802975	1.03699	0.517389	0.607364	1.08733	-2.54976	0.0381169	0.506171
ENSG00000064225	ST3GAL6	10402	-0.654968	0.513752	0.985491	0.340677	0.734091	1.02339	0.526705	0.598879	0.979108	-0.54327	0.587546	0.999734	-0.450901	0.653296	1.03183	1.43184	0.172697	0.933145	-0.00335102	0.997377	1.00524	0.375732	0.713176	1.03529	-0.653391	0.522784	1.05803	0.659648	0.510723	0.987078	-2.07963	0.0420681	0.795847	1.33484	0.230346	0.899154	-1.75049	0.0867018	1.02333	NA	NA	NA
ENSG00000064270	ATP2C2	9914	-0.289089	0.773016	0.999597	0.241725	0.809509	1.01189	-0.0890281	0.929133	0.996733	0.165925	0.868382	1.00339	0.151045	0.880325	1.00199	0.211061	0.83568	0.991445	-1.81294	0.0929871	0.897715	2.26485	0.04126	0.629409	-1.04962	0.309489	1.05081	-0.00508111	0.995954	1.0004	-0.305296	0.761253	1.03482	0.96537	0.378697	0.99377	-0.436271	0.664681	1.06164	-0.306821	0.766814	1.05242
ENSG00000064300	NGFR	4804	0.868676	0.386773	0.963403	-1.74917	0.0834582	0.800129	0.734719	0.463219	0.959226	-0.0856742	0.931811	1.00073	-0.992976	0.323753	1.07209	-0.458783	0.652967	0.997974	0.510939	0.61796	1.07328	0.668162	0.515718	1.03995	0.054532	0.957186	1.00617	0.0279413	0.977755	1.00015	-1.96315	0.0545152	0.857229	0.91831	0.400586	1.00147	-2.54518	0.0143401	0.481135	0.199114	0.847834	1.04104
ENSG00000064309	CDON	50937	-0.0357555	0.971537	1.00198	-0.184854	0.853733	1.00949	0.33452	0.738276	0.990226	-0.0575937	0.954129	1.00084	-0.48273	0.630622	1.03555	0.839596	0.414317	1.01327	NA	NA	NA	-2.2675	0.0410579	0.628195	-0.394535	0.698395	1.02653	0.503352	0.615624	0.993901	0.832062	0.408847	1.11899	1.87825	0.10942	0.74069	0.759201	0.451605	1.14319	0.853114	0.418404	1.03573
ENSG00000064313	TAF2	6873	-1.96954	0.0512144	0.643716	-1.06955	0.287503	1.00378	-1.64581	0.101095	0.723853	-1.48852	0.13818	0.864989	-2.31175	0.0233976	0.562458	-2.03789	0.059599	0.745493	-0.942053	0.363343	1.13492	-0.0222082	0.982619	1.01684	-0.722891	0.480182	1.06337	-1.79776	0.0746876	0.697782	-1.16228	0.249965	1.1302	0.640756	0.54989	1.03005	-1.26963	0.210603	1.16347	-0.0454361	0.964873	1.02008
ENSG00000064393	HIPK2	28996	0.737642	0.462184	0.98455	-0.0512778	0.959211	1.00338	1.26473	0.20718	0.853491	1.63038	0.104587	0.803069	0.0907913	0.927888	1.00058	0.238895	0.81442	0.991694	-0.02634	0.979386	1.00655	2.1814	0.0466983	0.657622	0.529712	0.603585	1.04571	0.771792	0.44173	0.974615	-0.0652391	0.948212	1.00607	-0.279163	0.791298	1.03688	-0.206531	0.837288	1.02275	-0.585638	0.576504	1.05616
ENSG00000064419	TNPO3	23534	0.508482	0.612056	0.993198	0.0155686	0.987611	1.0013	1.30193	0.194172	0.840168	0.541036	0.589082	0.999491	-0.393511	0.695002	1.02271	-0.942612	0.360814	1.01038	NA	NA	NA	-0.263797	0.79578	1.03521	0.284506	0.779672	1.0168	1.00471	0.317023	0.94828	-0.902489	0.370595	1.127	1.25885	0.263659	0.925082	-1.29878	0.200493	1.16596	-1.57444	0.154033	0.873364
ENSG00000064490	RFXANK	8625	0.18452	0.85392	0.99924	1.26085	0.210418	0.982285	0.352402	0.724843	0.989803	0.479113	0.632379	0.999692	1.46852	0.145933	0.994086	-1.3442	0.198861	0.951059	0.282764	0.78181	1.03619	2.23333	0.0437314	0.640451	1.60635	0.127749	0.992588	0.588145	0.557522	0.989053	0.0728471	0.942183	1.00678	-0.511718	0.630639	1.03434	-0.0670196	0.946857	1.00612	-2.7099	0.0266623	0.419076
ENSG00000064545	TMEM161A	54929	0.441993	0.659296	0.996544	-0.144987	0.885025	1.00574	0.455969	0.64882	0.981024	0.60726	0.544364	0.996327	0.969726	0.335143	1.07317	-0.852962	0.407095	1.01464	-1.08047	0.299571	1.13068	1.27404	0.224956	0.958619	-0.0408373	0.967931	1.00338	0.588069	0.557573	0.989037	-0.0983487	0.922	1.01001	-0.647961	0.545585	1.03017	-0.0508443	0.95967	1.00492	-0.307418	0.766376	1.05212
ENSG00000064547	LPAR2	9170	1.01491	0.312206	0.942276	1.6774	0.0967178	0.829545	0.640155	0.522675	0.967061	0.219652	0.826365	1.00551	0.675317	0.501446	1.04741	-1.04974	0.310457	0.995342	-0.102765	0.919718	1.01542	0.868434	0.400905	1.0276	1.49478	0.154432	1.0157	1.11005	0.269162	0.93998	-0.417509	0.677875	1.05079	NA	NA	NA	-0.23364	0.816301	1.02734	-0.87446	0.407352	1.03377
ENSG00000064601	CTSA	5476	-1.40174	0.163595	0.85515	-0.655375	0.513794	1.03413	-1.34427	0.180114	0.826295	-0.252108	0.801215	1.00627	-0.0495537	0.960603	1.00135	-0.139122	0.891204	0.996804	-1.24605	0.234736	1.11456	-0.98206	0.343995	1.01452	0.363594	0.720921	1.02397	-1.93286	0.0555713	0.652365	1.52979	0.1316	1.06086	3.36833	0.0150736	0.340072	1.12702	0.26558	1.17693	NA	NA	NA
ENSG00000064651	SLC12A2	6558	1.37632	0.171308	0.86401	-0.00261114	0.997922	1.00118	0.93487	0.350783	0.926459	-0.434037	0.664727	1.00181	-0.0527729	0.958046	1.00076	0.0599949	0.952952	1.00012	NA	NA	NA	NA	NA	NA	-0.530997	0.602715	1.04563	1.45329	0.14871	0.83605	-1.0202	0.311945	1.12496	0.805901	0.4569	1.01385	-0.848852	0.400359	1.16327	0.678733	0.519109	1.05447
ENSG00000064652	SNX24	28966	0.434164	0.664955	0.995878	0.31167	0.755967	1.01906	-0.469712	0.638982	0.981004	0.312441	0.755029	1.0057	-0.109257	0.913275	0.999835	-0.793169	0.440046	1.01425	-0.840017	0.416081	1.12095	-1.40478	0.181885	0.931019	1.16963	0.259281	1.05283	-0.265562	0.791024	0.996663	-0.427875	0.670354	1.05296	-0.204885	0.844436	1.03412	-0.438551	0.66304	1.06228	1.97394	0.0889733	0.731187
ENSG00000064655	EYA2	2139	-0.619424	0.536821	0.992917	-0.801848	0.424621	1.02438	0.494462	0.621426	0.981057	-0.378054	0.70579	1.00775	0.00632656	0.994968	1.00034	-0.0670913	0.947395	0.999776	-1.7501	0.10365	0.928586	0.963356	0.352947	1.01714	1.28073	0.218544	1.03292	1.33789	0.183421	0.879262	-1.6772	0.0989798	1.01719	2.23393	0.0669037	0.634218	-1.19131	0.239644	1.16842	NA	NA	NA
ENSG00000064666	CNN2	1265	-1.37403	0.172014	0.86365	-1.22349	0.22414	0.985134	-0.449625	0.653382	0.981691	-1.17453	0.241573	0.947979	-1.74655	0.0846022	0.882022	-0.96146	0.350627	1.00496	-1.05321	0.311429	1.13188	-0.355102	0.728208	1.03668	-1.73403	0.102134	0.966104	-0.992196	0.323066	0.953007	-0.188652	0.851036	1.01765	0.737733	0.493822	1.02414	0.0739196	0.941395	1.00733	1.57841	0.158481	0.879973
ENSG00000064687	ABCA7	10347	-1.15571	0.250115	0.918098	0.247789	0.804827	1.01198	-0.127763	0.898442	0.999294	0.0410501	0.967297	1.00111	-0.333017	0.740004	1.01854	0.0564822	0.955657	1.00047	-0.28968	0.77663	1.03821	-1.1542	0.269197	0.981867	0.133596	0.895388	1.00986	-0.947065	0.345478	0.959161	-0.0813316	0.935463	1.00778	-0.424493	0.688852	1.03022	-2.05911	0.0451714	0.837176	-0.939374	0.378813	1.02799
ENSG00000064692	SNCAIP	9627	-0.647536	0.518533	0.987608	-0.250443	0.80278	1.01224	-1.23899	0.216545	0.85999	-0.848948	0.39692	0.986384	-0.796919	0.427887	1.05647	-0.355491	0.727171	0.991292	-0.522768	0.60993	1.07747	NA	NA	NA	-1.63729	0.121084	0.985625	-0.418063	0.676636	0.991503	-1.03352	0.305727	1.1286	0.024649	0.981288	1.02026	-1.13724	0.261326	1.17514	-0.897384	0.399325	1.03126
ENSG00000064703	DDX20	11218	0.34292	0.732263	0.998781	-0.472653	0.637534	1.02909	0.765658	0.444623	0.954374	0.664296	0.507262	0.996472	0.460111	0.646701	1.03301	0.418629	0.68142	0.996103	-1.22626	0.241848	1.12494	0.100268	0.921661	1.02687	-1.7733	0.0952118	0.95273	0.11167	0.911268	0.998875	-0.41707	0.678194	1.05067	0.261621	0.804049	1.03774	0.461376	0.646703	1.0698	-0.205483	0.843043	1.04091
ENSG00000064726	BTBD1	53339	-1.31144	0.192234	0.882189	0.997602	0.32098	1.00507	-1.43453	0.152708	0.798795	-1.7601	0.0799125	0.751773	1.09577	0.276508	1.0701	0.0441421	0.965373	1.00069	NA	NA	NA	-1.36609	0.195079	0.944827	0.673727	0.510101	1.06245	-1.07189	0.285886	0.942283	NA	NA	NA	NA	NA	NA	NA	NA	NA	NA	NA	NA
ENSG00000064763	FAR2	55711	1.0766	0.283838	0.931988	0.438055	0.662331	1.02775	-0.420892	0.674206	0.982957	-0.150526	0.8805	1.0028	1.21826	0.226751	1.05531	-3.06482	0.00786213	0.330053	0.322822	0.751963	1.04059	1.04014	0.317234	0.999767	1.43813	0.16967	1.01577	0.226727	0.821015	0.997918	-1.23512	0.221854	1.12617	-5.40333	0.00293435	0.14424	0.16296	0.871264	1.0167	1.97046	0.0842838	0.71285
ENSG00000064787	BCAS1	8537	-0.164387	0.869705	0.998764	0.689885	0.491931	1.03034	-0.664771	0.506827	0.963943	-1.49652	0.136086	0.859625	0.70151	0.485046	1.05018	-0.179282	0.860116	0.993634	-0.861398	0.404628	1.1249	-0.516	0.614518	1.0393	0.7553	0.461044	1.06739	0.309692	0.757324	0.994599	-0.613496	0.541989	1.08883	2.82271	0.0369907	0.507511	-0.791166	0.432908	1.15068	-0.805902	0.446808	1.04043
ENSG00000064835	POU1F1	5449	1.14811	0.253227	0.916794	0.486977	0.627384	1.02861	-4.68525	4.65768e-06	0.000844255	-7.91923	1.59355e-13	1.10685e-10	0.238046	0.812462	1.00412	0.747497	0.466321	1.01048	NA	NA	NA	0.733838	0.476075	1.0369	NA	NA	NA	1.84381	0.0676367	0.682844	-0.0295093	0.976561	1.0043	-0.937934	0.391338	0.998868	0.84079	0.404815	1.16169	-2.08607	0.0754064	0.677276
ENSG00000064886	CHI3L2	1117	0.679767	0.497972	0.984827	0.626076	0.532751	1.0343	1.00911	0.313928	0.920045	-0.021427	0.982926	1.00155	1.0211	0.310323	1.07348	-0.165424	0.870819	0.994691	0.893392	0.387887	1.12882	0.224403	0.825686	1.03099	1.89484	0.0763318	0.900111	1.25737	0.211023	0.901108	-0.292701	0.770813	1.03231	1.42381	0.213798	0.889528	-0.300705	0.764994	1.03976	-0.12018	0.907717	1.03281
ENSG00000064932	SBNO2	22904	0.859883	0.391583	0.966279	1.90668	0.0595525	0.72711	1.63982	0.102336	0.7265	1.95636	0.051808	0.660275	0.984303	0.327971	1.07257	-0.0710069	0.944272	0.999199	2.57524	0.0230639	0.478841	-0.527646	0.606634	1.03829	-0.0595765	0.953231	1.00677	1.11384	0.267538	0.939626	1.42188	0.160509	1.08659	0.464521	0.6618	1.03404	-0.199699	0.842596	1.02082	-0.777666	0.462235	1.04269
ENSG00000064933	PMS1	5378	0.094942	0.924521	1.00065	-0.221506	0.825169	1.00987	0.113081	0.91006	0.998497	-0.932942	0.351969	0.97854	-0.691629	0.491198	1.05007	NA	NA	NA	-0.0350159	0.972599	1.00731	-0.332028	0.745161	1.03628	0.0979474	0.923191	1.0081	0.062264	0.950455	1.00011	-0.566615	0.5732	1.07798	-0.406743	0.701023	1.03128	0.597375	0.553186	1.10879	-0.405972	0.695405	1.05521
ENSG00000064961	HMG20B	10362	-0.371067	0.711248	0.998661	-0.261123	0.794557	1.01443	-1.39566	0.16409	0.80862	-2.89345	0.00423067	0.195904	-0.63103	0.529842	1.04687	0.96711	0.347881	1.00353	1.21103	0.247441	1.12798	-0.769613	0.45432	1.03522	-0.191536	0.850515	1.01102	-1.92434	0.0566411	0.654773	-1.54559	0.127739	1.05756	-0.104849	0.920572	1.03077	-1.93147	0.0595996	0.925071	0.427658	0.680179	1.05556
ENSG00000064989	CALCRL	10203	1.63152	0.105424	0.793734	1.03421	0.303637	1.00316	0.628969	0.52996	0.968612	0.797209	0.426271	0.992033	0.317656	0.751584	1.01436	1.00212	0.332177	0.99931	-0.275826	0.787017	1.0357	1.63359	0.126318	0.863744	-0.774098	0.450161	1.06742	1.66505	0.098468	0.756238	0.502914	0.616963	1.06648	0.747594	0.488352	1.02381	0.409105	0.684362	1.05675	4.70038	0.00220754	0.0825446
ENSG00000064995	TAF11	6882	-2.34933	0.0204549	0.453	-0.722473	0.47176	1.03236	-2.47492	0.0140097	0.350264	-2.42824	0.0160524	0.418768	-0.915183	0.36288	1.06288	NA	NA	NA	-1.53851	0.147903	1.02153	0.478295	0.640383	1.03931	-0.579177	0.570535	1.04766	-2.78944	0.00612811	0.237954	-0.495995	0.621805	1.06468	-1.15728	0.299437	0.952464	NA	NA	NA	1.31473	0.225036	0.954489
ENSG00000064999	ANKS1A	23294	-0.625459	0.532868	0.990113	-0.27755	0.781955	1.01591	-0.53452	0.59347	0.978323	-0.649041	0.517053	0.995527	-0.237783	0.812665	1.004	NA	NA	NA	-0.47974	0.639383	1.06981	-0.0351269	0.972512	1.01767	0.170159	0.867018	1.0099	0.349689	0.727175	0.994277	-0.491607	0.624885	1.06389	0.353946	0.737816	1.03134	NA	NA	NA	0.614018	0.556257	1.0554
ENSG00000065000	AP3D1	8943	-0.887446	0.376629	0.962759	-0.74463	0.458315	1.03093	-0.791129	0.42964	0.949719	-0.593869	0.553267	0.998048	0.110444	0.912337	0.999996	2.08222	0.054858	0.726264	3.01357	0.00997513	0.300137	0.140088	0.890738	1.02961	-0.774345	0.450018	1.06744	-0.252908	0.800765	0.997021	-0.257927	0.797392	1.02864	0.0177871	0.986497	1.01833	-0.867116	0.39038	1.16829	-0.970801	0.363988	1.02252
ENSG00000065029	ZNF76	7629	0.710247	0.478941	0.984118	0.985457	0.326877	1.00589	0.322789	0.747133	0.991342	0.638386	0.523949	0.993091	0.886857	0.377848	1.06263	NA	NA	NA	0.345715	0.735088	1.04516	-0.299578	0.769235	1.03769	1.25066	0.229038	1.03939	0.414857	0.678975	0.991702	-0.937778	0.352315	1.13055	-1.07987	0.329512	0.971906	NA	NA	NA	0.27484	0.790403	1.04961
ENSG00000065054	SLC9A3R2	9351	2.55052	0.0120252	0.360193	3.34561	0.00117279	0.0869381	1.52838	0.127718	0.763105	1.80973	0.0718312	0.727918	2.43844	0.0169947	0.483518	0.0980328	0.923204	0.99959	5.24593	0.000157973	0.0151774	-2.17154	0.0475671	0.663182	0.0521405	0.959062	1.00535	2.31817	0.022105	0.474517	-2.29325	0.0255423	0.632759	0.434409	0.682099	1.03103	-2.04815	0.0462779	0.847594	0.903612	0.392597	1.02999
ENSG00000065057	NTHL1	4913	0.160572	0.872703	0.999655	0.550429	0.583304	1.02887	-0.49748	0.619301	0.980858	-0.261955	0.793625	1.00591	0.311297	0.756394	1.01319	-0.707276	0.490238	1.01214	0.455918	0.655972	1.06507	-1.09018	0.294042	0.992522	0.404746	0.691024	1.02864	-0.270025	0.787598	0.996491	-0.0245809	0.980475	1.0034	0.0602945	0.954257	1.02696	-0.0928519	0.926424	1.00956	1.33854	0.217511	0.948916
ENSG00000065060	UHRF1BP1	54887	-1.07482	0.284628	0.931824	-0.105766	0.915989	1.00502	-0.406843	0.684482	0.983577	-0.757879	0.449411	0.998358	-0.0699901	0.944378	1.00009	NA	NA	NA	-0.39876	0.696543	1.05876	0.585003	0.568561	1.04207	0.51391	0.614339	1.04597	-0.445649	0.656641	0.992588	-0.629126	0.53178	1.08962	0.811856	0.453774	1.01389	NA	NA	NA	0.630265	0.546099	1.05629
ENSG00000065135	GNAI3	2773	-1.48132	0.141166	0.841135	-0.774399	0.440598	1.02812	-0.552316	0.58124	0.976796	0.262119	0.793498	1.00621	0.205919	0.837384	1.00337	0.755689	0.460817	1.01059	-0.886423	0.391493	1.12964	0.477777	0.640743	1.03858	-0.256667	0.800707	1.01503	-1.43173	0.154779	0.845346	-0.079426	0.936972	1.00715	-0.868848	0.424664	1.00705	-0.301333	0.764518	1.03975	2.33302	0.0523805	0.586967
ENSG00000065150	IPO5	3843	0.967523	0.335245	0.952271	0.610596	0.54291	1.03348	0.890536	0.374059	0.930599	2.13594	0.0338939	0.566711	0.142506	0.887043	1.00139	-1.80479	0.0912184	0.831747	-0.0238311	0.981349	1.00679	0.949901	0.359489	1.01808	-2.275	0.0370183	0.758171	0.590548	0.555916	0.988941	0.497227	0.620942	1.06469	-0.831177	0.443741	1.01188	0.368818	0.713956	1.04976	0.895391	0.396719	1.03147
ENSG00000065154	OAT	4942	-0.584894	0.559726	0.994737	-0.476336	0.634918	1.02937	-1.5622	0.119542	0.755966	-1.45082	0.14839	0.868863	-1.17708	0.242699	1.06499	-0.982916	0.341238	1.00043	-1.05359	0.311261	1.13187	0.476448	0.641664	1.03799	0.183964	0.856353	1.00956	-0.971305	0.333318	0.958469	-0.407152	0.685422	1.0484	-1.5779	0.165666	0.829446	-0.495048	0.622923	1.07824	0.555232	0.596025	1.05729
ENSG00000065183	WDR3	10885	-1.84696	0.0672367	0.698976	0.148386	0.882349	1.00621	-2.41278	0.0165729	0.377039	-1.18741	0.236469	0.947581	-0.558821	0.577865	1.04231	-0.613839	0.548519	1.00565	-0.742537	0.470967	1.11374	-0.693756	0.500044	1.03645	-0.464005	0.648895	1.03653	-1.27608	0.204351	0.896047	-1.21687	0.228669	1.127	NA	NA	NA	-0.993795	0.325522	1.17608	-0.13781	0.893796	1.03378
ENSG00000065243	PKN2	5586	1.02072	0.309458	0.940458	1.32939	0.18687	0.960079	1.2268	0.221084	0.864838	0.629365	0.529825	0.994056	1.15185	0.252857	1.06802	0.524987	0.607265	1.00337	0.235445	0.817532	1.03339	-0.412868	0.686432	1.03635	-0.539615	0.596893	1.04563	0.822397	0.412455	0.973598	1.33659	0.186575	1.10687	-1.13706	0.307054	0.958817	NA	NA	NA	-0.924635	0.385921	1.03036
ENSG00000065268	WDR18	57418	-0.743311	0.458759	0.98367	-1.50436	0.135773	0.911281	0.157219	0.875203	0.997395	-0.489144	0.625273	0.998592	-1.50658	0.135907	0.974198	0.325912	0.748715	0.992115	0.605189	0.555471	1.09375	-0.0836105	0.93464	1.02457	-1.6898	0.110453	0.973167	0.0575979	0.954163	1.00072	0.166416	0.868418	1.01587	-1.16413	0.296892	0.949864	3.5643	0.000863623	0.075111	-1.14241	0.29085	0.995589
ENSG00000065308	TRAM2	9697	-1.98447	0.049504	0.634185	-2.71577	0.00784223	0.285571	-1.04518	0.296978	0.914232	-1.69837	0.0909845	0.77265	-2.27759	0.025455	0.583181	0.531007	0.603189	1.00543	-1.08968	0.295642	1.13148	0.0231674	0.981869	1.01688	3.13994	0.00632734	0.370878	-1.76719	0.0796969	0.713375	-0.404811	0.687132	1.0478	-0.316215	0.764614	1.03404	0.223259	0.824323	1.02623	2.11739	0.0719986	0.661726
ENSG00000065320	NTN1	9423	-0.285338	0.775882	0.999964	-0.39804	0.691484	1.02665	-0.716422	0.474419	0.96281	0.027014	0.978475	1.00179	-0.804889	0.4233	1.0579	-0.446108	0.661892	0.996931	NA	NA	NA	2.44294	0.028427	0.55246	NA	NA	NA	-0.613109	0.540946	0.987623	1.02144	0.311361	1.12592	NA	NA	NA	0.727924	0.470349	1.14377	0.720969	0.491457	1.04962
ENSG00000065325	GLP2R	9340	-1.07782	0.283293	0.931667	-0.845081	0.400167	1.01602	0.92454	0.356122	0.928357	-1.0639	0.288652	0.961981	-0.109993	0.912694	0.99999	0.824219	0.422728	1.01415	0.467649	0.647778	1.06783	NA	NA	NA	0.0174975	0.986243	1.00183	0.0932341	0.925871	1.00092	0.33925	0.735668	1.03841	NA	NA	NA	0.718163	0.476289	1.14462	0.205366	0.843131	1.04066
ENSG00000065328	MCM10	55388	0.662201	0.509123	0.985349	0.607776	0.544771	1.03217	-2.47858	0.0138706	0.347829	-1.6559	0.099303	0.793567	0.944663	0.347711	1.06845	-0.674882	0.51002	1.01364	1.24407	0.235439	1.11637	-0.595667	0.561625	1.04051	-1.4735	0.160017	1.01387	-0.0831587	0.933862	1.00072	-2.03781	0.0462192	0.80993	-0.863375	0.427395	1.00934	-1.35721	0.181335	1.1565	-3.11632	0.0169307	0.321616
ENSG00000065357	DGKA	1606	-0.550931	0.582714	0.993298	-1.29615	0.198032	0.968578	0.886091	0.376444	0.930978	0.924945	0.356104	0.978448	-1.15162	0.252951	1.06788	0.236565	0.816194	0.992132	-0.923295	0.372673	1.13356	0.202498	0.842662	1.03069	0.948188	0.357136	1.05864	0.51806	0.605355	0.994575	-0.344491	0.731745	1.04034	0.358413	0.73467	1.03278	1.15236	0.255128	1.1744	-0.242945	0.814161	1.04474
ENSG00000065361	ERBB3	2065	-0.0530024	0.957819	1.00242	0.611964	0.542008	1.03366	-0.0597204	0.952427	0.99753	-0.411236	0.681337	1.00344	0.905018	0.368208	1.06235	-0.74655	0.466876	1.01019	0.330502	0.746287	1.04247	-0.729986	0.478348	1.03686	-0.53669	0.598866	1.04542	0.649561	0.517197	0.986994	-1.48051	0.144244	1.07318	-0.225941	0.830193	1.03521	0.465548	0.643736	1.07046	-0.207921	0.840486	1.04083
ENSG00000065371	ROPN1	54763	-0.813536	0.417536	0.971858	-1.80307	0.0745139	0.771386	-0.991076	0.322634	0.919386	0.9015	0.368402	0.984649	0.518675	0.605437	1.04196	0.517175	0.612576	1.00326	0.0845793	0.933884	1.01324	1.35091	0.199769	0.94205	NA	NA	NA	-1.24942	0.213903	0.904822	0.419354	0.676533	1.0525	0.208905	0.842767	1.03464	0.777841	0.440645	1.15197	2.94053	0.0186945	0.340988
ENSG00000065413	ANKRD44	91526	-0.918668	0.360127	0.956244	-0.479945	0.632358	1.02833	-0.168533	0.866304	0.997272	0.0136039	0.98916	1.00038	-0.483454	0.630111	1.03543	NA	NA	NA	-0.818169	0.428003	1.11909	-0.715859	0.486739	1.0345	-1.43298	0.171113	1.01616	-1.19031	0.236235	0.918581	0.38599	0.700941	1.04661	0.296152	0.77902	1.03737	-0.127747	0.898906	1.01495	0.351489	0.7343	1.05327
ENSG00000065427	KARS	3735	0.743047	0.458918	0.983378	0.363651	0.716918	1.02421	1.27456	0.203684	0.847674	-0.134604	0.893059	1.0019	0.0707631	0.943765	1.0004	0.929356	0.36742	1.00931	0.43207	0.672771	1.06178	1.31282	0.211946	0.9511	NA	NA	NA	1.35541	0.17779	0.87467	0.086717	0.9312	1.00912	0.0267754	0.979675	1.02108	0.0449722	0.964324	1.00499	NA	NA	NA
ENSG00000065457	ADAT1	23536	-0.174703	0.86161	0.998556	-0.584854	0.560018	1.03151	-0.394648	0.693449	0.986265	-0.789683	0.430643	0.993609	-0.676588	0.500644	1.04771	-0.400957	0.694105	0.994906	-0.728459	0.47925	1.11255	-0.0137074	0.989272	1.01512	NA	NA	NA	-0.440118	0.660631	0.992405	-0.664939	0.508771	1.0931	0.427606	0.686729	1.03047	-0.848493	0.400557	1.16319	NA	NA	NA
ENSG00000065485	PDIA5	102465667	0.00431421	0.996565	1.00053	1.80788	0.0737561	0.770265	1.43264	0.153245	0.799098	0.727752	0.467613	0.998092	1.12862	0.262473	1.06681	-1.12757	0.277216	0.986663	-0.223389	0.826705	1.03151	0.88757	0.390898	1.02692	NA	NA	NA	1.23899	0.217729	0.907185	0.746979	0.458147	1.10892	0.0787272	0.940303	1.02608	0.478171	0.634793	1.07558	-0.0636052	0.951063	1.02198
ENSG00000065491	TBC1D22B	55633	-0.389947	0.697273	0.996343	0.435897	0.66389	1.02682	0.162541	0.871015	0.997256	-0.538129	0.591084	0.99953	0.165965	0.868608	1.00297	0.478545	0.639163	0.998523	0.0605818	0.952614	1.01027	0.0628167	0.950868	1.02319	-0.379512	0.709297	1.02523	0.0613719	0.951163	1.00003	0.764924	0.447472	1.11372	1.39196	0.222677	0.89414	0.636538	0.527581	1.11656	-1.04973	0.324515	1.00832
ENSG00000065518	NDUFB4	4710	-1.32073	0.189125	0.87833	-2.19184	0.0308091	0.580028	-1.21687	0.224833	0.866292	-0.849943	0.396368	0.985893	-2.50842	0.0141751	0.441961	-0.215057	0.83262	0.991807	-0.162699	0.873258	1.02471	-1.09928	0.290192	0.992364	NA	NA	NA	-0.955968	0.340979	0.960113	1.00925	0.317118	1.12578	-0.427284	0.686948	1.03018	NA	NA	NA	-0.256379	0.804128	1.04748
ENSG00000065526	SPEN	23013	-1.19309	0.235206	0.909899	-0.386728	0.699814	1.02754	-0.846456	0.398131	0.936819	-0.918399	0.359511	0.979256	1.16032	0.249412	1.06982	0.392409	0.700276	0.994656	NA	NA	NA	-0.41267	0.686573	1.03615	-1.23003	0.236466	1.04467	-0.550247	0.583156	0.989328	0.0958728	0.923958	1.00965	0.711476	0.508596	1.02653	0.622721	0.536543	1.11387	-2.39923	0.0475199	0.561739
ENSG00000065534	MYLK	4638	-0.687043	0.493392	0.986193	-0.0178768	0.985774	1.00201	0.023284	0.981443	0.998752	0.324282	0.746061	1.00687	0.703988	0.48351	1.04987	-0.386421	0.704611	0.993441	0.992738	0.338957	1.13811	-0.0104023	0.991858	1.01386	NA	NA	NA	0.0348077	0.97229	1.00015	1.04372	0.301022	1.12796	1.0048	0.361115	0.988339	0.824999	0.41363	1.15422	-0.620815	0.554389	1.05594
ENSG00000065548	ZC3H15	55854	0.952572	0.342738	0.953392	0.628574	0.531121	1.03476	1.05191	0.293886	0.912972	0.875022	0.382606	0.981842	-1.00184	0.319482	1.07272	-1.16139	0.263633	0.982457	-1.08454	0.297829	1.13022	3.5604	0.00348627	0.195842	-0.163298	0.872328	1.0102	1.27184	0.205848	0.896473	0.687445	0.49459	1.09971	1.84141	0.124921	0.776899	0.592139	0.556657	1.1072	0.270864	0.794309	1.04921
ENSG00000065559	MAP2K4	6416	1.70794	0.0902547	0.763771	0.423241	0.673066	1.02836	2.91599	0.00387708	0.174741	1.84891	0.0659387	0.70688	1.1301	0.261852	1.0669	2.27335	0.0381359	0.644418	-0.541589	0.597262	1.08311	-0.147579	0.884939	1.03041	2.65307	0.01736	0.573576	2.38509	0.0186148	0.445524	-0.621692	0.536623	1.0889	NA	NA	NA	-0.344051	0.732376	1.04592	-0.92722	0.384667	1.0303
ENSG00000065600	TMEM206	55248	-0.101658	0.919199	0.999762	0.452028	0.652269	1.0277	-1.14364	0.253899	0.889125	-1.0593	0.290734	0.963143	0.859306	0.392772	1.05968	-0.197085	0.846407	0.992346	-0.0215235	0.983155	1.00671	-1.50729	0.155647	0.907125	0.360372	0.723282	1.02307	-0.586983	0.5583	0.989379	NA	NA	NA	1.15286	0.301086	0.953622	0.926023	0.359267	1.17427	NA	NA	NA
ENSG00000065609	SNAP91	9892	-2.62088	0.00991445	0.326961	-1.03804	0.301859	1.00348	-2.3321	0.0205133	0.41768	-1.58847	0.113752	0.824451	-0.799021	0.426674	1.05662	NA	NA	NA	-0.331688	0.745412	1.04281	0.434483	0.67056	1.03898	-0.29452	0.772147	1.01654	-3.35463	0.00105946	0.081706	0.929577	0.35651	1.12989	NA	NA	NA	0.993148	0.325833	1.17584	-0.11628	0.910296	1.03252
ENSG00000065613	SLK	9748	-0.366291	0.714798	0.999014	0.12898	0.897643	1.00562	0.320867	0.748587	0.990749	0.746275	0.456373	0.997998	0.2921	0.770976	1.00997	NA	NA	NA	NA	NA	NA	0.136666	0.893389	1.02896	0.476264	0.640325	1.03895	-0.00889923	0.992914	1.00048	NA	NA	NA	-0.187582	0.858579	1.03003	NA	NA	NA	NA	NA	NA
ENSG00000065615	CYB5R4	51167	-0.239875	0.81084	1.00087	-0.157165	0.875445	1.00719	0.0980464	0.921976	0.997721	-0.162087	0.8714	1.00312	-0.423693	0.672941	1.0281	NA	NA	NA	0.846885	0.412379	1.12292	-0.0194034	0.984793	1.01602	-0.47827	0.638928	1.03994	0.589358	0.556711	0.988983	-0.430708	0.668305	1.05254	NA	NA	NA	0.314628	0.754467	1.0421	0.744259	0.478009	1.04767
ENSG00000065618	COL17A1	1308	-0.615005	0.539726	0.993215	-1.29988	0.196754	0.965457	-0.432301	0.665906	0.981756	0.136659	0.891437	1.00204	0.401529	0.689115	1.02652	NA	NA	NA	NA	NA	NA	0.506362	0.621081	1.04068	0.555807	0.586032	1.04729	-0.376973	0.706848	0.994147	NA	NA	NA	0.187173	0.858883	1.02981	NA	NA	NA	NA	NA	NA
ENSG00000065621	GSTO2	119391	1.69656	0.0923941	0.765919	0.749501	0.455388	1.03161	1.44238	0.150482	0.7969	2.19557	0.029267	0.542091	1.17796	0.242351	1.06487	NA	NA	NA	NA	NA	NA	0.980863	0.344563	1.01444	1.47013	0.160918	1.01181	1.92301	0.0568091	0.654897	NA	NA	NA	-0.231196	0.826325	1.03509	NA	NA	NA	NA	NA	NA
ENSG00000065665	SEC61A2	55176	-2.65034	0.00913465	0.311739	-1.42302	0.157971	0.930509	-2.19395	0.0291866	0.48526	-1.93623	0.0542424	0.669297	-2.4853	0.0150563	0.456561	-0.57507	0.57377	1.00314	-1.36934	0.194085	1.06996	-0.900044	0.384466	1.024	-3.24491	0.0050751	0.324644	-1.75127	0.0824126	0.717632	-0.0477702	0.962066	1.00609	-0.0926023	0.929815	1.02893	0.137387	0.891324	1.01463	1.11526	0.297118	0.998757
ENSG00000065675	PRKCQ	5588	-0.82261	0.412375	0.970425	-0.0793927	0.936886	1.00452	-0.0551358	0.956076	0.997654	0.268237	0.788792	1.00636	-0.0422814	0.966381	1.00171	0.605203	0.554091	1.0071	-0.371813	0.716022	1.05443	-1.3693	0.194098	0.943934	0.12557	0.901637	1.00976	-0.444533	0.657445	0.992543	0.53727	0.593172	1.0742	0.497372	0.640024	1.03532	0.608026	0.546161	1.11087	0.826774	0.435638	1.03876
ENSG00000065717	TLE2	7089	0.273967	0.784585	0.999883	-0.492876	0.623226	1.02777	-0.567686	0.570772	0.972137	-1.30425	0.193641	0.916783	-0.280421	0.779887	1.00842	-0.0500401	0.960751	1.0009	0.743028	0.47068	1.11363	-3.42248	0.00412429	0.210202	-0.0618855	0.951421	1.00668	-0.502048	0.616539	0.993836	-0.88478	0.379993	1.12382	-0.219049	0.835273	1.03399	-0.953483	0.345329	1.17254	0.267368	0.795949	1.04903
ENSG00000065802	ASB1	51665	-1.99132	0.0487362	0.631637	-0.392332	0.695682	1.02701	-1.89559	0.0592011	0.628814	-0.0525185	0.958168	1.00111	-0.554806	0.580594	1.0419	-0.242354	0.811788	0.991849	-1.24269	0.23593	1.11756	-0.218719	0.830025	1.0308	-0.283672	0.7803	1.01657	-2.82572	0.00551346	0.228466	2.4294	0.0182982	0.530916	-0.500585	0.637915	1.03609	1.10364	0.27549	1.18052	1.68179	0.136493	0.844331
ENSG00000065809	FAM107B	83641	-2.35149	0.0203419	0.452301	0.316455	0.752344	1.01948	-2.38306	0.017939	0.390537	-2.36921	0.0187735	0.454216	-0.0828985	0.934142	1.00069	-1.30652	0.211056	0.952789	0.830991	0.420979	1.11964	-0.595272	0.561882	1.04061	1.97836	0.0653704	0.878862	-2.01184	0.0464393	0.610565	-1.13625	0.260609	1.14014	NA	NA	NA	-1.47149	0.147968	1.13253	-1.6574	0.136027	0.844756
ENSG00000065833	ME1	4199	0.802387	0.423929	0.971798	0.0448545	0.964316	1.00279	0.0981756	0.921874	0.997804	-0.520838	0.603053	0.998797	0.46741	0.641493	1.03426	NA	NA	NA	1.44973	0.170827	1.04194	-1.94087	0.0726822	0.762073	-0.277007	0.785321	1.01584	0.91644	0.361244	0.964205	-1.07966	0.284839	1.13515	0.0716041	0.945244	1.02627	-1.27756	0.207815	1.16293	-0.191869	0.852625	1.04054
ENSG00000065882	TBC1D1	23216	-2.91273	0.00428001	0.208419	-0.636464	0.525989	1.03313	-1.7813	0.0761126	0.677658	1.01109	0.31319	0.969162	-0.397016	0.692426	1.02492	0.527738	0.605401	1.00423	0.792236	0.442441	1.11499	-0.887897	0.390728	1.02682	NA	NA	NA	-2.35066	0.0203441	0.456113	0.976032	0.333173	1.12606	-0.571184	0.588614	1.03079	1.25081	0.217327	1.17112	-0.470254	0.650727	1.05816
ENSG00000065883	CDK13	8621	1.36995	0.173282	0.863763	0.697994	0.486868	1.03013	1.10523	0.270154	0.895287	0.762343	0.446749	0.997763	0.132662	0.894798	1.00128	0.0480686	0.962296	1.00059	NA	NA	NA	NA	NA	NA	NA	NA	NA	0.733704	0.464537	0.97903	0.274925	0.784368	1.03173	0.375095	0.722975	1.03208	0.440585	0.661577	1.06202	0.0360708	0.97211	1.01946
ENSG00000065911	MTHFD2	10797	1.19034	0.236284	0.910684	0.277052	0.782336	1.01601	-0.258162	0.7965	0.993823	-0.385217	0.700484	1.00725	-0.561399	0.576115	1.04358	0.854844	0.406085	1.01607	NA	NA	NA	-0.567271	0.580195	1.03974	-0.092949	0.927098	1.00703	0.496994	0.620088	0.994457	-0.28568	0.776159	1.03183	0.494566	0.641868	1.03492	-0.445847	0.657799	1.06153	-0.022294	0.982759	1.0189
ENSG00000065923	SLC9A7	84679	-0.101057	0.919675	0.999952	0.0958244	0.92386	1.00443	-1.31389	0.190122	0.836094	-0.550414	0.582646	1.00028	0.19608	0.845051	1.00307	-1.57773	0.135481	0.896008	NA	NA	NA	-0.526981	0.607083	1.03813	-1.27341	0.220009	1.03322	-1.07151	0.286054	0.94246	0.550339	0.584237	1.07637	2.84668	0.0293091	0.45896	0.690087	0.493607	1.13575	0.295778	0.775982	1.05189
ENSG00000065970	FOXJ2	55810	1.65919	0.0997105	0.782185	2.72789	0.0075802	0.279709	1.41394	0.15866	0.802251	0.675531	0.500115	0.997	1.48181	0.142368	0.985585	0.0562204	0.955908	1.00016	0.317729	0.755736	1.04002	-0.128851	0.899448	1.02878	1.99919	0.0628679	0.867701	1.99238	0.048562	0.619407	0.151964	0.879752	1.0157	1.81778	0.118986	0.763989	-0.334805	0.739294	1.04346	-0.68649	0.514493	1.05475
ENSG00000065978	YBX1	4904	-0.814283	0.417109	0.972088	-0.0783746	0.937693	1.00441	-1.10904	0.268508	0.89517	-1.51316	0.131809	0.856296	-0.791429	0.431064	1.05614	-0.361889	0.722483	0.992521	-0.252536	0.804575	1.03572	0.540563	0.597949	1.0375	-0.92012	0.371175	1.05967	0.220852	0.825577	0.998654	-0.132234	0.895265	1.01247	-2.16862	0.0822862	0.674883	-0.15615	0.876598	1.01622	0.647488	0.535451	1.05714
ENSG00000065989	PDE4A	5141	-0.445911	0.656472	0.997253	-0.354759	0.723548	1.02286	-1.02964	0.304205	0.916351	-0.806716	0.420783	0.990323	-1.66357	0.100161	0.908847	0.11622	0.90902	1.00055	0.165729	0.870919	1.02577	0.0659465	0.948424	1.02357	0.556945	0.585272	1.04794	-1.15907	0.248689	0.926149	-0.785699	0.435298	1.11531	1.09165	0.324776	0.969884	-0.86149	0.393437	1.16645	-0.889318	0.399783	1.03113
ENSG00000066027	PPP2R5A	5525	0.326827	0.744373	0.999257	0.916202	0.361857	1.00867	0.14039	0.888468	0.997583	-0.725323	0.469097	0.997939	-0.110713	0.912125	0.999962	0.0857513	0.932798	0.998241	-1.47416	0.164238	1.0353	-0.0820702	0.935841	1.02457	-0.661346	0.517801	1.0602	-0.0482254	0.961615	1.00047	NA	NA	NA	1.41883	0.215165	0.890223	NA	NA	NA	NA	NA	NA
ENSG00000066032	CTNNA2	1496	-0.189758	0.849822	0.999783	0.13076	0.896239	1.00548	-0.0767316	0.9389	0.99695	-0.11046	0.912155	1.00083	0.472372	0.637963	1.03399	-2.61695	0.0194319	0.484481	0.340243	0.739109	1.04406	-0.689107	0.50287	1.03825	NA	NA	NA	-0.0208925	0.983366	1.0003	-0.183637	0.85495	1.01661	0.408181	0.700033	1.03105	-0.161303	0.872561	1.01669	2.37305	0.0450317	0.546418
ENSG00000066044	ELAVL1	1994	-0.389228	0.697803	0.996502	0.0775268	0.938366	1.00423	-0.526052	0.599332	0.979369	-0.515382	0.606853	0.998148	0.847953	0.399026	1.06221	1.96284	0.0684854	0.767401	NA	NA	NA	-0.772377	0.453705	1.03504	1.75485	0.098412	0.958064	0.855707	0.393837	0.970638	-0.667183	0.507347	1.09269	-2.59097	0.0487798	0.560911	0.127348	0.89922	1.01494	-1.68719	0.135427	0.842873
ENSG00000066056	TIE1	7075	-0.0474828	0.962208	1.0021	0.127345	0.898934	1.00585	0.508887	0.611293	0.979997	0.842452	0.400536	0.985963	-0.324743	0.746234	1.01674	0.37452	0.713259	0.992434	1.01266	0.329699	1.13436	-1.18616	0.256786	0.977845	1.46814	0.161451	1.01153	0.867092	0.387594	0.970033	0.531807	0.596927	1.07367	0.859119	0.429529	1.01004	0.517265	0.60745	1.08674	-0.356116	0.730962	1.05359
ENSG00000066084	DIP2B	57609	-0.716382	0.475159	0.986941	-0.863743	0.389882	1.01346	-0.724746	0.469305	0.960615	-0.991462	0.322652	0.971921	-0.844128	0.401147	1.06206	-0.213539	0.833782	0.992389	-2.09064	0.0567686	0.720915	-1.86011	0.0840077	0.794743	0.41058	0.686826	1.02995	-0.538291	0.591357	0.991028	1.58744	0.117944	1.04782	-0.958424	0.381866	0.994177	-0.0691998	0.945131	1.00614	-0.190655	0.854207	1.04104
ENSG00000066117	SMARCD1	6602	-0.192256	0.84787	0.999464	-0.443325	0.658528	1.02723	-0.752116	0.452709	0.955617	-0.356935	0.721515	1.00692	-0.335641	0.738032	1.01921	0.407137	0.689658	0.9957	-0.441973	0.665772	1.06241	-0.627527	0.54118	1.04084	0.727551	0.477401	1.06259	0.315113	0.753214	0.994297	0.18027	0.85758	1.01602	-3.41209	0.0190002	0.377082	0.551737	0.583799	1.09713	-0.43322	0.677891	1.05604
ENSG00000066135	KDM4A	9682	-0.964277	0.336863	0.951995	-0.948707	0.345152	1.00654	-0.627353	0.531017	0.968526	0.888024	0.375589	0.982899	-0.411181	0.682053	1.02735	-0.281613	0.782088	0.9897	-0.283475	0.781277	1.03617	0.614255	0.549646	1.04087	2.1116	0.0508013	0.832368	-0.842047	0.401409	0.968242	0.151962	0.879753	1.01562	-1.85072	0.123435	0.775124	0.0803869	0.936278	1.00795	-0.135481	0.895578	1.0339
ENSG00000066136	NFYC	4802	-2.09313	0.0384617	0.575508	-2.48613	0.0146418	0.392774	-0.862276	0.389386	0.933496	-0.520245	0.603465	0.99829	-1.70635	0.091871	0.899035	0.687311	0.502376	1.01335	-0.956721	0.356163	1.13696	-0.911735	0.378505	1.02263	1.14757	0.268017	1.05675	-3.01346	0.00314181	0.166147	-0.452425	0.65268	1.05731	1.22427	0.275385	0.932716	0.308709	0.758937	1.04061	-1.00699	0.347473	1.01862
ENSG00000066185	ZMYND12	84217	-0.908752	0.365318	0.959623	-1.79328	0.0760772	0.780273	-0.340133	0.73405	0.989733	-1.12651	0.261294	0.953121	-1.25522	0.213098	1.04824	2.01706	0.0619536	0.747654	-0.193668	0.849429	1.02872	0.376807	0.712396	1.03494	-1.90625	0.074742	0.896456	-1.10308	0.272163	0.941773	-0.242142	0.809539	1.02595	0.885867	0.416255	1.00575	-0.0972895	0.922919	1.00878	-0.945376	0.372141	1.02476
ENSG00000066230	SLC9A3	6550	-1.21397	0.227162	0.900108	-0.394368	0.694184	1.02662	-0.768971	0.442657	0.954208	-2.08424	0.0384021	0.590012	-0.223551	0.823684	1.00297	-0.398733	0.695709	0.994979	3.46148	0.00421422	0.174727	-0.681782	0.507342	1.03912	-0.301283	0.767079	1.01752	-1.07536	0.284335	0.941267	-1.41846	0.161502	1.08961	-0.0620864	0.952899	1.02677	-1.48413	0.144596	1.13233	4.57534	0.00181305	1
ENSG00000066248	NGEF	25791	-0.888552	0.376037	0.962279	0.367341	0.714173	1.02488	-0.707727	0.479793	0.963747	-0.620048	0.535928	0.99498	1.8633	0.066137	0.812002	0.339807	0.738713	0.991885	0.663777	0.518432	1.10771	1.78167	0.0981641	0.827913	2.30128	0.035157	0.746235	-1.08336	0.280786	0.941494	0.467015	0.64227	1.06051	-1.06013	0.337589	0.977665	-0.775266	0.44215	1.14934	-0.924756	0.385863	1.03039
ENSG00000066279	ASPM	259266	-0.80372	0.423161	0.972447	-1.31291	0.192345	0.960855	-0.67689	0.499119	0.965582	-1.79688	0.0738555	0.732404	-1.44957	0.151136	1.00236	-2.01961	0.0616614	0.74535	-0.228486	0.822824	1.03212	NA	NA	NA	-0.820466	0.424006	1.0645	-0.852578	0.395564	0.970728	-0.404501	0.687359	1.04785	-0.248878	0.813355	1.03571	0.343221	0.732996	1.04585	2.23611	0.060424	0.621697
ENSG00000066294	CD84	8832	0.952136	0.342958	0.953526	1.05739	0.292987	1.00684	0.926732	0.354985	0.927858	0.642216	0.521465	0.993352	0.52055	0.604136	1.04134	-0.93042	0.366887	1.01029	-0.907601	0.380606	1.13247	-0.747865	0.466919	1.03601	2.05992	0.0560585	0.844434	0.126797	0.89931	0.99938	-0.711035	0.479962	1.10497	1.88788	0.117681	0.760544	-0.296605	0.768103	1.03945	0.487142	0.641041	1.05692
ENSG00000066322	ELOVL1	102466723	-1.54805	0.124266	0.822873	-1.35882	0.177388	0.948639	-1.93987	0.0535522	0.610832	-1.34051	0.181592	0.903083	-1.37732	0.172302	1.02842	-3.09052	0.00746026	0.325227	-1.07824	0.300528	1.13122	1.03903	0.317731	0.999085	0.284635	0.779575	1.01676	-2.422	0.0169063	0.422226	0.419409	0.676494	1.05254	-2.61672	0.0472844	0.559312	0.448997	0.655542	1.06296	1.05823	0.320856	1.00752
ENSG00000066336	SPI1	6688	-0.352529	0.725065	0.99944	-0.262447	0.793539	1.01414	0.122885	0.902299	0.998391	0.242323	0.808777	1.00599	0.42569	0.671491	1.02873	0.10088	0.920982	0.999681	-0.366482	0.719901	1.05313	-0.756083	0.463081	1.03556	0.0648299	0.949112	1.00713	0.605184	0.546181	0.987227	0.138943	0.889985	1.01348	NA	NA	NA	-0.0132568	0.98948	1.0021	0.193502	0.851388	1.04117
ENSG00000066382	MPPED2	744	0.72038	0.472704	0.986764	0.461088	0.645779	1.02781	-0.485526	0.627741	0.980169	0.358201	0.720569	1.0072	1.33388	0.186075	1.03225	2.73169	0.0154446	0.434305	-1.8418	0.0884281	0.883077	0.509038	0.619255	1.03977	0.635176	0.534293	1.05347	0.366964	0.714282	0.994443	1.23862	0.220565	1.12608	0.751958	0.485946	1.02339	0.53917	0.592369	1.09395	NA	NA	NA
ENSG00000066405	CLDN18	51208	-1.17915	0.24069	0.911425	0.209158	0.834768	1.00832	0.441823	0.65901	0.98192	1.21837	0.224511	0.94035	0.275977	0.783287	1.00771	0.351474	0.730121	0.990821	-0.836232	0.41813	1.11976	0.387704	0.704508	1.0355	NA	NA	NA	-1.32585	0.187367	0.884434	0.385135	0.701571	1.04648	1.10051	0.321249	0.968903	-0.744552	0.46033	1.14461	-0.21591	0.835214	1.04211
ENSG00000066422	ZBTB11	27107	-0.386928	0.6995	0.997046	-0.776337	0.439458	1.02864	0.128089	0.898184	0.999408	-0.47172	0.637638	1.00051	-0.30451	0.76154	1.0124	2.4652	0.0262452	0.561283	-0.395622	0.6988	1.05746	0.230276	0.821208	1.03184	-1.39086	0.182205	1.02387	1.73762	0.0848021	0.722944	-1.60485	0.114054	1.03994	NA	NA	NA	-1.69809	0.0962466	1.05817	0.0658777	0.949092	1.02234
ENSG00000066455	GOLGA5	9950	0.356306	0.722242	0.999105	0.61844	0.53775	1.03361	0.839757	0.40187	0.938991	0.423839	0.672137	1.0021	0.929628	0.355396	1.06484	0.187802	0.853549	0.992115	1.35611	0.198153	1.07662	NA	NA	NA	1.12048	0.279048	1.06055	1.13866	0.257077	0.93156	-0.0405361	0.967807	1.00556	NA	NA	NA	-0.0908729	0.927988	1.00936	-1.28316	0.240282	0.965
ENSG00000066468	FGFR2	2263	0.00736138	0.994139	1.00045	0.772897	0.441482	1.02903	-0.138083	0.890289	0.997679	-1.46433	0.144665	0.871547	0.684857	0.495439	1.04633	NA	NA	NA	-0.0733723	0.942627	1.01177	-0.589553	0.565596	1.04172	0.427683	0.674583	1.0327	0.3681	0.713436	0.994929	-0.123466	0.902172	1.01067	0.950094	0.378748	0.993728	-0.351479	0.726834	1.0482	-2.25472	0.0587874	0.613296
ENSG00000066557	LRRC40	55631	1.2181	0.225597	0.901199	0.27297	0.785462	1.0153	0.606616	0.544672	0.973104	0.850057	0.396305	0.985883	0.647769	0.519012	1.04782	1.35601	0.195158	0.946252	0.147696	0.884849	1.02153	-1.95488	0.0724453	0.761665	-0.525367	0.606533	1.0459	1.41909	0.158422	0.850466	-0.465449	0.643383	1.06081	0.730246	0.492755	1.02407	-0.163768	0.870631	1.01726	-0.0260241	0.979964	1.01935
ENSG00000066583	ISOC1	51015	0.245958	0.806139	1.00137	0.905531	0.367451	1.01035	0.243124	0.808115	0.996091	0.316197	0.752181	1.00689	0.908754	0.366244	1.06167	1.45145	0.167248	0.93278	NA	NA	NA	-2.00224	0.0665724	0.739309	-0.690787	0.499599	1.06415	-0.232605	0.816458	0.997474	-0.0791668	0.937177	1.0071	-0.120286	0.90894	1.03002	-0.347897	0.729505	1.04672	0.421399	0.686102	1.0545
ENSG00000066629	EML1	2009	0.232702	0.816392	1.00097	0.494453	0.622116	1.02829	0.850105	0.396104	0.935877	0.59518	0.552393	0.997983	-1.00558	0.317686	1.07299	-0.0692125	0.945735	0.999025	-0.302621	0.766967	1.03956	0.254386	0.802896	1.03459	NA	NA	NA	0.596756	0.551776	0.98727	-0.0480895	0.961813	1.00615	-1.28113	0.247432	0.913487	0.613528	0.542549	1.11181	NA	NA	NA
ENSG00000066651	TRMT11	60487	1.21487	0.226821	0.900687	2.03077	0.0450438	0.668411	0.385904	0.699905	0.986112	0.511024	0.609895	0.998522	0.979954	0.3301	1.07402	-0.219746	0.829032	0.991541	NA	NA	NA	1.76987	0.100183	0.829937	0.00137564	0.998919	1.00156	1.45852	0.147268	0.835272	-1.0478	0.299152	1.12706	-2.3223	0.0678589	0.634761	-1.62294	0.111437	1.09524	-0.169828	0.869361	1.03848
ENSG00000066654	THUMPD1	55623	1.35717	0.177296	0.866399	1.67457	0.0972739	0.829601	1.92611	0.0552575	0.616783	1.51401	0.131595	0.855905	1.02125	0.310255	1.07414	0.403869	0.692008	0.995192	-0.262639	0.796945	1.03469	0.189432	0.85268	1.03082	1.96561	0.0669461	0.885598	0.480993	0.631383	0.993818	0.549069	0.585103	1.07573	1.68356	0.153088	0.81251	NA	NA	NA	-0.248565	0.80996	1.04492
ENSG00000066735	KIF26A	26153	-0.189781	0.849804	0.999833	0.784356	0.434762	1.02677	-0.883495	0.377842	0.930846	0.154509	0.877363	1.00244	0.834877	0.406305	1.06048	-0.376903	0.711524	0.993115	0.967166	0.35111	1.13858	-0.140814	0.890175	1.02965	-0.381189	0.708077	1.02558	-1.1644	0.246535	0.927038	-0.849609	0.399097	1.11844	0.364914	0.730102	1.03262	-0.298491	0.766673	1.03959	3.35109	0.0122325	0.26375
ENSG00000066739	ATG2B	55102	-1.09469	0.275865	0.928132	-0.0758525	0.939694	1.00422	-0.354473	0.723292	0.990036	-0.581692	0.561426	0.999891	-0.567566	0.571939	1.04239	-0.51898	0.611347	1.00348	-0.888712	0.390306	1.12972	1.35233	0.199326	0.942847	NA	NA	NA	-0.844587	0.399995	0.96918	0.65031	0.518104	1.09151	2.41688	0.0603492	0.60451	-0.136752	0.891823	1.01468	0.30213	0.771332	1.05151
ENSG00000066777	ARFGEF1	10565	1.00706	0.315949	0.944161	3.21664	0.00176837	0.114256	1.63085	0.104218	0.731456	2.25834	0.0249988	0.506971	0.562678	0.575248	1.04394	-2.36999	0.0316234	0.592838	3.07618	0.00884307	0.276838	-0.762502	0.459373	1.0363	1.17284	0.258026	1.05292	2.3006	0.0231123	0.481859	5.06447	4.59488e-06	0.000926479	-1.27968	0.256818	0.918666	-0.254945	0.799902	1.03138	-9.50631e-05	0.999927	1.01427
ENSG00000066813	ACSM2B	348158	1.29333	0.198402	0.885129	1.10406	0.272328	0.996257	0.0521177	0.958478	0.9981	-0.0316889	0.974752	1.00118	1.15169	0.252923	1.06803	0.522344	0.60906	1.00375	0.787741	0.444975	1.11552	-0.158277	0.87667	1.03092	0.581428	0.569053	1.04797	0.0497408	0.96041	1.00034	-1.01063	0.316467	1.12547	-1.34058	0.23774	0.904473	NA	NA	NA	-0.567925	0.587831	1.05768
ENSG00000066827	ZFAT	57623	0.720203	0.472812	0.986744	0.560365	0.576536	1.03061	0.672787	0.501722	0.965019	0.323709	0.746495	1.00664	0.364829	0.716214	1.01964	-2.12155	0.0509441	0.713557	1.03034	0.321641	1.13237	1.56033	0.142687	0.881669	NA	NA	NA	0.367663	0.713762	0.994799	-1.84649	0.070015	0.924	0.39195	0.708638	1.03104	-1.64992	0.105771	1.08332	-0.631843	0.547562	1.05725
ENSG00000066855	MTFR1	9650	-0.834755	0.405528	0.968129	-1.1062	0.271403	0.997265	-0.661356	0.509011	0.964466	-0.48294	0.629664	0.998525	-1.37881	0.171845	1.0268	-0.920415	0.371922	1.00703	-0.190558	0.851816	1.02804	-0.677524	0.509952	1.03949	-0.978945	0.342178	1.05353	-1.46946	0.144283	0.831363	1.91659	0.0603082	0.884576	0.564574	0.59675	1.03129	1.61236	0.113724	1.10171	NA	NA	NA
ENSG00000066923	STAG3	10734	-0.670516	0.503828	0.986567	-0.702244	0.484226	1.03018	-0.849075	0.396675	0.9363	-0.620177	0.535844	0.995266	-0.806773	0.422219	1.05807	-1.84318	0.0851514	0.811582	-0.273242	0.78896	1.03562	0.693697	0.50008	1.03639	-0.509702	0.617218	1.0444	-0.778326	0.437883	0.974648	0.634199	0.528488	1.08989	0.247895	0.814075	1.03582	1.00897	0.318269	1.17776	-0.450925	0.66568	1.05683
ENSG00000066926	FECH	2235	-0.884113	0.378418	0.962752	-1.02941	0.305873	1.00436	-0.561429	0.575022	0.974202	0.516698	0.605935	0.998018	-0.0764443	0.939259	1.0001	NA	NA	NA	1.46917	0.165566	1.03616	0.856853	0.407045	1.0286	-0.855868	0.404706	1.0645	-1.60603	0.110853	0.782123	0.138428	0.89039	1.01351	0.206825	0.842987	1.03431	0.0881101	0.930172	1.00954	0.633118	0.544326	1.0566
ENSG00000066933	MYO9A	4649	-0.71966	0.473145	0.986944	-2.23251	0.0279054	0.556935	0.91357	0.361848	0.92905	-0.493845	0.621955	0.998843	-1.5668	0.121159	0.948404	-0.806488	0.432563	1.01284	NA	NA	NA	1.79695	0.0956028	0.822537	-1.94129	0.0700477	0.888053	0.880982	0.38006	0.967013	-1.61157	0.112579	1.03837	0.740849	0.492089	1.02412	-2.29652	0.0262501	0.643561	0.270502	0.793622	1.04937
ENSG00000067057	PFKP	5214	0.255156	0.799043	0.999945	1.58213	0.116909	0.877217	0.0172	0.986291	0.998809	0.154552	0.87733	1.00247	1.1688	0.246	1.06845	-0.841812	0.413114	1.0142	1.61987	0.129253	0.993721	-0.375005	0.713703	1.03528	-0.89832	0.382335	1.05915	0.0771469	0.938633	1.00075	-0.195359	0.845807	1.02013	NA	NA	NA	-0.0981909	0.922207	1.00878	-0.398985	0.701796	1.05533
ENSG00000067064	IDI1	3422	-4.89126	3.17156e-06	0.00069499	-2.71388	0.00788385	0.286458	-2.79104	0.00567111	0.223046	-2.46539	0.0145248	0.399553	-2.3535	0.021084	0.531491	-0.073318	0.942522	0.998997	1.02507	0.324029	1.12993	-1.45473	0.169461	0.91489	-0.170061	0.867094	1.0099	-2.77351	0.00641723	0.245743	0.37578	0.708475	1.04523	-1.44886	0.20705	0.886549	0.330359	0.742629	1.04381	NA	NA	NA
ENSG00000067066	SP100	6672	0.800235	0.425169	0.972366	1.34556	0.181615	0.954039	0.868213	0.386134	0.930786	0.437353	0.662325	1.00072	1.45669	0.149166	0.997665	0.434933	0.669804	0.996221	0.696919	0.498127	1.11031	NA	NA	NA	0.568289	0.577728	1.04986	0.858187	0.392472	0.97	-0.725032	0.471398	1.10685	1.66636	0.146692	0.806537	-0.913258	0.365869	1.17247	1.53064	0.160217	0.88203
ENSG00000067082	KLF6	1316	-0.679167	0.498351	0.984758	0.0295089	0.97652	1.00242	-0.374783	0.708149	0.987547	-0.862204	0.389603	0.984191	0.115761	0.908136	1.00061	-1.08672	0.294315	0.992161	0.204965	0.840774	1.0306	0.00136406	0.998932	1.01235	0.136227	0.893341	1.01056	-0.638227	0.524522	0.986729	-0.309609	0.757987	1.03568	0.620072	0.55801	1.03082	0.81879	0.417128	1.1516	0.976622	0.35736	1.02188
ENSG00000067141	NEO1	4756	1.74654	0.0832981	0.743035	0.973818	0.332594	1.00596	1.70428	0.0896068	0.708527	0.974109	0.331173	0.972461	0.703001	0.484122	1.04996	NA	NA	NA	NA	NA	NA	2.25739	0.0418322	0.629404	-0.129613	0.898488	1.00986	0.832913	0.406521	0.970732	-1.49875	0.139456	1.06901	2.00613	0.101145	0.719108	-1.83942	0.0723119	0.98319	0.496042	0.633204	1.05601
ENSG00000067167	TRAM1	23471	1.0134	0.312923	0.94222	1.05139	0.295717	1.00519	2.74045	0.00659102	0.238939	2.45273	0.0150303	0.406744	0.97801	0.331055	1.07439	0.875358	0.39518	1.01234	1.83805	0.0890088	0.883808	0.41849	0.68242	1.03752	-1.2491	0.229594	1.03989	2.14053	0.0343023	0.555844	3.21576	0.0021449	0.132942	-0.0411042	0.968804	1.02297	NA	NA	NA	1.97157	0.0892843	0.731627
ENSG00000067177	PHKA1	5255	-0.557584	0.578176	0.994315	-0.132282	0.895038	1.0061	0.0224852	0.982079	0.99879	-0.0353984	0.971797	1.00117	-0.474641	0.636352	1.03442	-1.20235	0.247865	0.972649	-1.12351	0.28154	1.1303	-2.47653	0.0266466	0.538954	2.38445	0.0298275	0.694108	-0.953851	0.342045	0.95874	-0.181783	0.856398	1.01621	-0.242461	0.816498	1.03518	-0.395049	0.694632	1.0539	-2.85024	0.0214713	0.370249
ENSG00000067182	TNFRSF1A	7132	-0.696742	0.487323	0.98422	-0.0454147	0.963871	1.00308	-0.389493	0.697253	0.986208	-1.09657	0.274141	0.958862	-1.86438	0.0659824	0.812509	0.700125	0.494566	1.01341	NA	NA	NA	0.525024	0.608405	1.03832	NA	NA	NA	0.0045769	0.996356	1.00044	-0.867484	0.389315	1.12161	-1.5918	0.172307	0.839203	-0.910669	0.367217	1.17028	-1.10343	0.301924	1.00305
ENSG00000067191	CACNB1	782	-0.277641	0.78177	0.999355	0.942033	0.348541	1.00582	-1.31843	0.188601	0.834692	-0.503254	0.615337	0.99948	0.899912	0.370902	1.06328	-0.770295	0.453087	1.01063	-0.385917	0.7058	1.0559	-1.17223	0.262139	0.980046	0.169097	0.86784	1.01002	-1.28466	0.201346	0.894882	-0.107404	0.914845	1.01009	-2.56031	0.0506278	0.565515	-0.362822	0.7184	1.04985	-0.250781	0.809185	1.04468
ENSG00000067208	EVI5	7813	0.253259	0.800505	0.999971	0.249528	0.803486	1.01174	0.246125	0.805793	0.995437	0.288544	0.773227	1.00654	0.726792	0.469502	1.05224	0.97215	0.346393	1.00257	1.34122	0.202813	1.07675	-0.464501	0.649972	1.03672	-0.75339	0.462159	1.06662	0.293579	0.769579	0.996397	-0.342302	0.733383	1.03896	2.19856	0.070241	0.641678	-0.698222	0.488553	1.1391	-2.58782	0.0360591	0.498408
ENSG00000067221	STOML1	9399	-0.802803	0.423689	0.972184	-0.23632	0.813688	1.01238	-0.294766	0.768424	0.991661	0.0303114	0.975849	1.00138	-1.50126	0.137275	0.978503	NA	NA	NA	0.547359	0.593405	1.08388	0.981955	0.344045	1.01447	-1.62241	0.124252	0.983415	-0.971883	0.333032	0.958474	-0.478845	0.633881	1.06352	0.788681	0.46603	1.01873	-0.562272	0.576661	1.10085	-0.467829	0.654122	1.05727
ENSG00000067225	PKM	5315	-1.64822	0.101945	0.783479	-0.402575	0.688156	1.02621	0.19865	0.842703	0.99659	0.726905	0.46813	0.998174	-0.0254919	0.979727	1.00146	-1.6446	0.120841	0.877574	NA	NA	NA	1.06024	0.308337	0.996414	0.554535	0.586881	1.04694	-1.1289	0.261156	0.934152	-1.55387	0.125751	1.05425	0.23604	0.822765	1.03517	1.66845	0.10202	1.07242	-0.258126	0.802826	1.0478
ENSG00000067248	DHX29	54505	-1.34617	0.180808	0.871288	-1.33045	0.186521	0.959178	-1.47409	0.141752	0.783512	-1.18493	0.237444	0.948752	-0.413872	0.680089	1.02701	-0.863051	0.401698	1.01701	-0.943409	0.362676	1.13589	3.20888	0.00684943	0.284168	-1.16151	0.262469	1.05356	-1.70723	0.0903222	0.737181	-1.02483	0.309772	1.12734	-0.17245	0.869847	1.02883	-0.691513	0.492719	1.1369	NA	NA	NA
ENSG00000067334	DNTTIP2	30836	-0.308658	0.758121	0.99911	1.13985	0.257184	0.992919	-0.772311	0.440681	0.954017	-0.572325	0.567742	0.999287	0.66652	0.507021	1.04745	-0.327818	0.747581	0.99186	-2.16159	0.0498886	0.704152	-0.01328	0.989592	1.01484	-1.63988	0.12054	0.985785	-0.174615	0.861672	0.99741	-0.99283	0.324989	1.12514	0.280005	0.788876	1.03737	-1.27404	0.209047	1.16396	-0.500208	0.632268	1.05668
ENSG00000067369	TP53BP1	7158	-0.507446	0.612781	0.993212	-1.14342	0.255707	0.993685	-0.36774	0.713387	0.988323	-0.29806	0.765966	1.00659	-0.423585	0.67302	1.02803	-0.459137	0.652719	0.998009	0.476088	0.641913	1.06865	0.401998	0.693755	1.03552	NA	NA	NA	0.496671	0.620315	0.99396	-1.18749	0.239958	1.12885	-0.609703	0.5687	1.03157	-1.38242	0.173519	1.15888	0.0280889	0.978375	1.01941
ENSG00000067445	TRO	7216	2.32676	0.0216692	0.462666	2.18737	0.0311435	0.581054	2.08314	0.038284	0.541497	1.58274	0.115054	0.826701	1.38275	0.170639	1.02587	0.682468	0.505347	1.01351	-0.744987	0.469534	1.11394	0.477023	0.641265	1.03822	NA	NA	NA	1.73796	0.0847402	0.722787	0.497889	0.620478	1.06481	3.6305	0.0109587	0.29312	0.458293	0.648899	1.06911	0.00577113	0.995537	1.01504
ENSG00000067533	RRP15	51018	-0.871854	0.385044	0.963998	-0.46267	0.644648	1.02788	-0.437062	0.662455	0.981353	-0.428096	0.66904	1.00251	-0.157249	0.87545	1.00235	-0.645508	0.52835	1.00989	0.324355	0.750829	1.04129	0.345094	0.735543	1.03648	NA	NA	NA	-0.759222	0.449184	0.975174	-0.367341	0.714725	1.04295	0.257168	0.805641	1.03727	-1.54969	0.12807	1.11385	-0.717313	0.496413	1.04917
ENSG00000067560	RHOA	387	-1.22994	0.221144	0.902018	-0.443905	0.65811	1.02754	0.0832392	0.93373	0.996345	-0.177278	0.859468	1.00275	-0.547669	0.585463	1.03984	-0.873853	0.395974	1.01314	-0.317966	0.755204	1.04042	-0.698602	0.496242	1.03526	-1.12434	0.277454	1.06111	-0.0998687	0.920612	0.999776	-0.985906	0.328346	1.12647	0.0928063	0.929079	1.02942	-0.83121	0.410149	1.15968	1.62607	0.142588	0.853427
ENSG00000067596	DHX8	1659	1.01716	0.311143	0.941284	1.99431	0.048955	0.68773	1.09939	0.272684	0.8969	0.172708	0.863055	1.00315	2.12091	0.0370657	0.69002	0.834759	0.416951	1.01399	2.71696	0.0176149	0.417335	-0.586275	0.567731	1.04204	1.55608	0.139247	0.998317	1.46019	0.146809	0.834941	-0.181599	0.856541	1.01623	-2.00216	0.101659	0.71829	0.0618096	0.950982	1.00584	-0.170771	0.868644	1.03885
ENSG00000067606	PRKCZ	5590	-0.411792	0.681233	0.994849	-0.714803	0.476466	1.03084	0.227602	0.820147	0.996631	0.030624	0.9756	1.00137	-0.923186	0.358721	1.06366	-0.380341	0.709024	0.993767	-0.452722	0.658212	1.06598	-0.621958	0.544724	1.04012	0.860963	0.401977	1.06331	-1.35829	0.17688	0.872767	-0.0309086	0.97545	1.00426	-0.030568	0.976797	1.02225	0.0721608	0.942787	1.00654	NA	NA	NA
ENSG00000067704	IARS2	55699	-0.627845	0.531309	0.99042	-1.3672	0.174755	0.947686	-0.12367	0.901679	0.998565	1.05248	0.293845	0.967108	-1.43867	0.154194	1.00654	-1.59601	0.131336	0.893461	0.237082	0.816289	1.03407	0.746997	0.467426	1.03624	NA	NA	NA	-0.972429	0.332761	0.958356	1.37953	0.173118	1.10703	0.918264	0.400608	1.00135	1.49519	0.141694	1.12718	-0.904027	0.396026	1.03118
ENSG00000067715	SYT1	6857	-0.154799	0.877242	1.00059	-0.32139	0.748613	1.02134	-0.445598	0.656284	0.981719	-1.81785	0.0705764	0.723115	-0.281717	0.778897	1.00832	-1.2985	0.213726	0.956059	-1.39248	0.187137	1.05933	1.76149	0.10164	0.835264	-0.761605	0.457375	1.06914	-0.316318	0.752302	0.994117	0.215183	0.830393	1.02252	0.625322	0.559188	1.03043	0.0375525	0.970207	1.0048	NA	NA	NA
ENSG00000067798	NAV3	89795	-0.839659	0.402783	0.969078	-0.785362	0.434175	1.02684	-0.585577	0.558703	0.972744	0.736223	0.462453	1.00001	-0.48932	0.625971	1.03612	-0.137005	0.892849	0.996903	-0.780201	0.449245	1.11698	1.04801	0.313729	0.999156	-0.608529	0.551379	1.04992	-0.858681	0.3922	0.970048	-0.608546	0.545243	1.08714	0.148878	0.887468	1.0303	-1.01406	0.315858	1.17836	-0.914508	0.390863	1.03019
ENSG00000067829	IDH3G	3421	-0.355049	0.723182	0.999076	-0.562081	0.575371	1.03131	-0.7817	0.435152	0.951685	-0.907243	0.365365	0.981884	-0.613487	0.541317	1.04514	-2.64808	0.0182614	0.472902	-2.15084	0.050878	0.705957	-1.66404	0.120009	0.860754	-1.73105	0.102677	0.968622	-0.239007	0.811501	0.996387	-0.607453	0.545963	1.08762	-4.68045	0.00543141	0.212742	-1.23337	0.223704	1.16984	1.55954	0.157489	0.878242
ENSG00000067836	ROGDI	79641	-0.841754	0.401614	0.968783	-1.61356	0.109906	0.866152	-0.570144	0.569107	0.972579	-0.168568	0.866306	1.00329	-0.995113	0.322719	1.07231	-0.979655	0.342794	1.0014	NA	NA	NA	0.673706	0.512299	1.03945	-1.24301	0.231771	1.04334	-1.35465	0.178032	0.873538	-0.263634	0.793012	1.03042	-1.13132	0.301102	0.953265	-0.413111	0.681445	1.05844	-0.252604	0.806943	1.04577
ENSG00000067840	PDZD4	57595	-0.836055	0.404799	0.96875	-0.764732	0.446307	1.03073	-0.292865	0.769876	0.991922	-0.564132	0.573293	0.998621	-0.94336	0.348373	1.06969	0.0528234	0.95857	1.00039	-0.0608479	0.952406	1.01028	0.556512	0.587313	1.03991	-2.82127	0.0122897	0.507866	-0.641657	0.5223	0.986224	1.76356	0.0831648	0.966253	0.210201	0.841808	1.03415	1.04644	0.300825	1.18055	0.694311	0.507146	1.05105
ENSG00000067842	ATP2B3	492	-0.138883	0.889777	1.00097	-1.05079	0.295992	1.0049	0.182467	0.855368	0.996585	-0.0691669	0.944926	1.00076	-0.78173	0.43671	1.0564	-2.76734	0.0143756	0.435853	0.353881	0.729102	1.04723	0.275516	0.787251	1.03656	-2.94842	0.0094415	0.443845	-0.0482954	0.96156	1.00048	1.19864	0.23563	1.12916	0.00867879	0.993411	1.01642	0.706128	0.48367	1.14122	0.677869	0.516977	1.0536
ENSG00000067900	ROCK1	6093	-1.4591	0.147173	0.846929	-0.914677	0.362653	1.00835	0.866323	0.387167	0.931525	-0.571935	0.568005	0.999434	-0.924362	0.358113	1.06452	NA	NA	NA	NA	NA	NA	0.206337	0.839724	1.0312	NA	NA	NA	-0.543286	0.587924	0.990257	3.25693	0.00189933	0.123994	0.535716	0.611421	1.03014	2.67641	0.0102769	0.390222	0.76797	0.464567	1.04463
ENSG00000067955	CBFB	865	0.971961	0.333041	0.952511	1.805	0.0742097	0.770639	1.74932	0.0814987	0.686054	0.80307	0.422883	0.991624	1.73139	0.0872864	0.890966	0.499409	0.624737	0.999728	0.176083	0.862942	1.02723	0.403144	0.693394	1.03538	NA	NA	NA	1.8312	0.0695114	0.683946	-1.12274	0.266256	1.14164	-0.586625	0.58294	1.03193	-1.03206	0.307438	1.17742	-0.155607	0.880197	1.0355
ENSG00000067992	PDK3	5165	-0.827789	0.409447	0.969562	0.420812	0.674833	1.02738	-0.982016	0.327069	0.920385	-2.05223	0.0414434	0.608152	-0.270028	0.787843	1.00709	-0.0653185	0.948783	1.00024	0.0532936	0.958308	1.0084	-1.34659	0.20112	0.942931	-0.664205	0.515468	1.06038	-0.394418	0.693961	0.992275	-0.159536	0.873811	1.01517	NA	NA	NA	-0.211095	0.833745	1.02509	NA	NA	NA
ENSG00000068024	HDAC4	9759	-0.82733	0.409706	0.969624	1.00849	0.315753	1.0048	-0.772635	0.440489	0.953849	-0.598465	0.550204	0.998247	0.385916	0.700596	1.02251	-0.49211	0.629766	0.999849	NA	NA	NA	2.47996	0.0276121	0.546279	1.17923	0.255545	1.0554	-0.922036	0.358329	0.963061	-0.582814	0.562317	1.08348	0.506626	0.633962	1.0351	-0.618367	0.539383	1.11309	-0.184423	0.858911	1.04034
ENSG00000068078	FGFR3	2261	-0.204104	0.838621	0.99967	1.09735	0.275235	0.995919	-1.9512	0.0521823	0.603044	-1.22381	0.222457	0.937637	-0.279942	0.780254	1.00826	-1.13254	0.275186	0.986105	-0.299037	0.769639	1.03984	-1.01198	0.330011	1.00804	0.64366	0.528915	1.05429	-0.837849	0.403754	0.968009	-0.00564655	0.995514	1.00041	3.23662	0.0230355	0.406614	0.143527	0.886501	1.01531	1.26691	0.245709	0.968455
ENSG00000068079	IFI35	3430	-0.0575734	0.954185	1.0024	0.847476	0.398838	1.01482	0.807691	0.420058	0.947504	0.156123	0.876093	1.00237	0.764682	0.446739	1.05707	0.302402	0.766498	0.989951	0.341682	0.73805	1.04458	0.357784	0.726247	1.03686	0.746274	0.466327	1.06397	0.863905	0.389335	0.970745	0.243584	0.808427	1.02568	-0.156974	0.881407	1.03117	-0.360909	0.719819	1.04897	-0.349149	0.73599	1.05272
ENSG00000068097	HEATR6	63897	-0.875283	0.383183	0.964269	-0.536399	0.592923	1.02868	-1.75902	0.0798326	0.683413	0.0283832	0.977385	1.00178	-2.14331	0.0351654	0.676669	-3.71197	0.00208729	0.146458	0.680094	0.508376	1.1085	0.810794	0.432078	1.03446	-3.92496	0.00120853	0.135443	-1.87018	0.0638555	0.680118	-1.62619	0.109425	1.03814	-1.96451	0.10667	0.734811	-0.512907	0.610471	1.08454	0.0967925	0.925272	1.02688
ENSG00000068120	COASY	80347	0.351443	0.725878	0.999402	0.895089	0.372978	1.0095	-0.835312	0.404363	0.940468	-1.2077	0.22858	0.94201	0.445903	0.656887	1.03092	-1.91859	0.074271	0.790168	0.340263	0.739094	1.04415	-1.51548	0.153583	0.903995	0.251386	0.804716	1.01442	-0.568863	0.570495	0.987253	-0.0981078	0.922191	1.01001	0.466052	0.660776	1.03473	-1.45964	0.151185	1.13978	-0.96117	0.364614	1.02205
ENSG00000068137	PLEKHH3	79990	-0.287201	0.774458	0.999599	-0.461194	0.645703	1.02779	-0.972273	0.331881	0.918887	-0.980622	0.327958	0.971231	-0.295741	0.768204	1.01121	-1.98285	0.066006	0.755709	0.366048	0.720217	1.05271	-0.049156	0.961542	1.02083	-0.313436	0.757998	1.01693	-1.27664	0.204156	0.896133	-1.26106	0.212424	1.12565	-0.380763	0.71902	1.03179	-1.28688	0.204574	1.16277	-1.08141	0.311032	1.00192
ENSG00000068305	MEF2A	4205	-0.0874545	0.930457	1.0007	-0.158938	0.874052	1.00726	-0.1773	0.85942	0.996571	-0.230289	0.818101	1.00596	-0.099334	0.921125	0.999915	1.88175	0.0794205	0.799905	0.0954805	0.925389	1.01525	1.12467	0.281068	0.988618	1.42371	0.173739	1.0205	-0.813087	0.417752	0.974365	-0.885088	0.379828	1.12375	-2.3134	0.0599884	0.603338	-0.63614	0.527838	1.11664	-0.415162	0.690453	1.054
ENSG00000068308	OTUD5	55593	0.429004	0.668696	0.995838	-1.00369	0.318051	1.00538	0.357472	0.721049	0.98981	-0.0932185	0.925823	1.0012	-0.375828	0.708052	1.02055	-2.13062	0.0500782	0.706127	NA	NA	NA	-0.39568	0.698758	1.03456	3.6623	0.00210337	0.187683	0.573998	0.567026	0.988128	0.771601	0.443538	1.11314	-0.211753	0.839309	1.03433	0.826921	0.412551	1.15452	-0.428796	0.679384	1.05571
ENSG00000068323	TFE3	7030	0.66145	0.509603	0.985247	-0.153196	0.878565	1.00659	0.667505	0.505083	0.964144	0.00188507	0.998498	1.00024	-0.362756	0.717756	1.01974	-0.90936	0.37754	1.00725	NA	NA	NA	-0.175244	0.863588	1.03049	3.75889	0.00171526	0.164583	0.984407	0.326864	0.955915	-0.0514732	0.959128	1.00625	0.438178	0.676592	1.03121	-0.146183	0.884416	1.01561	-0.213134	0.836554	1.04186
ENSG00000068354	TBC1D25	4943	-1.69085	0.0934824	0.769959	0.0798301	0.936539	1.00454	-1.05169	0.293986	0.913116	-1.02343	0.307336	0.967754	0.566382	0.572739	1.04258	-0.105788	0.917152	0.999722	NA	NA	NA	0.720396	0.484034	1.03418	NA	NA	NA	-0.352618	0.724983	0.994628	NA	NA	NA	0.507803	0.629713	1.03397	NA	NA	NA	-0.321091	0.756369	1.05324
ENSG00000068366	ACSL4	2182	1.17833	0.241016	0.911208	0.852399	0.396114	1.01457	1.02036	0.308574	0.916926	0.344162	0.731084	1.00779	1.00884	0.316129	1.07079	0.650097	0.525462	1.01079	NA	NA	NA	-1.29253	0.217101	0.956934	0.726282	0.478157	1.06359	1.08062	0.281999	0.939319	1.40051	0.166781	1.09734	3.10443	0.0209974	0.39061	1.4078	0.165913	1.14797	0.720241	0.494718	1.04948
ENSG00000068383	INPP5A	3632	0.400031	0.689851	0.995216	-0.244385	0.807454	1.01221	0.116492	0.907359	0.998754	-1.11742	0.265147	0.956709	-0.896356	0.372786	1.06281	1.90133	0.076646	0.793103	0.31415	0.758391	1.04049	6.38455	2.40109e-05	0.00527965	0.372358	0.714512	1.02411	-0.694528	0.488672	0.981113	-0.582246	0.562697	1.08238	0.460919	0.661091	1.03446	-0.484364	0.630426	1.07768	1.3873	0.202773	0.936672
ENSG00000068394	GPKOW	27238	0.0175946	0.985992	1.00151	-0.703453	0.483476	1.03123	-0.132179	0.894952	0.998609	0.251588	0.801616	1.00632	0.826669	0.410915	1.06166	-1.21839	0.241891	0.97172	NA	NA	NA	0.368466	0.718456	1.03592	4.97425	0.000137849	0.0301738	-0.311397	0.75603	0.994312	1.06485	0.291434	1.12868	-0.922067	0.392062	0.999341	1.2038	0.234824	1.16872	-0.797986	0.447916	1.04062
ENSG00000068400	GRIPAP1	56850	0.412749	0.680533	0.994699	-1.53701	0.12758	0.896138	0.299602	0.764737	0.991198	0.261192	0.794212	1.00574	-0.308905	0.758207	1.01275	-0.366402	0.719182	0.991778	NA	NA	NA	-1.57622	0.138989	0.879654	2.56939	0.0205797	0.616027	0.216218	0.829179	0.997073	-0.106199	0.915797	1.00988	-0.27039	0.79592	1.03653	-0.174309	0.862387	1.01933	-0.759031	0.469605	1.04505
ENSG00000068438	FTSJ1	24140	-1.40412	0.162887	0.856827	0.648669	0.518101	1.03315	-1.22369	0.222254	0.865961	-0.938201	0.349267	0.978042	0.491431	0.624484	1.03708	-1.95883	0.0689925	0.76899	NA	NA	NA	1.73496	0.106377	0.845738	NA	NA	NA	-1.26903	0.206845	0.896598	NA	NA	NA	-3.1825	0.0190157	0.376385	NA	NA	NA	-0.495817	0.633356	1.05589
ENSG00000068489	PRR11	55771	-0.966718	0.335646	0.952111	-0.692403	0.490356	1.03055	-1.32573	0.186174	0.832567	-1.91168	0.0573392	0.680317	-1.32131	0.190212	1.03546	-0.4915	0.630187	0.999764	-0.511453	0.61761	1.07388	-1.68276	0.116268	0.857911	0.543124	0.59453	1.04528	-1.40165	0.16356	0.856246	-0.811398	0.420513	1.11825	-0.626251	0.558626	1.03042	-0.733205	0.467154	1.14404	-1.6023	0.147756	0.862204
ENSG00000068615	REEP1	65055	-0.705827	0.481675	0.984393	-0.39267	0.695433	1.02719	-0.780639	0.435775	0.951299	-1.24026	0.216325	0.931819	0.20875	0.83518	1.00291	0.728764	0.477371	1.01006	0.735872	0.474877	1.11166	-0.695244	0.498281	1.03558	NA	NA	NA	-0.646661	0.519066	0.986604	-0.511534	0.610953	1.06744	0.712096	0.508244	1.02665	-0.309048	0.75868	1.04054	NA	NA	NA
ENSG00000068650	ATP11A	23250	0.778473	0.437835	0.978884	0.145942	0.884273	1.00605	-0.807367	0.420245	0.947667	-0.181684	0.856014	1.00258	0.245577	0.806647	1.00434	0.159058	0.875745	0.994612	0.369683	0.717571	1.0527	-0.713357	0.488234	1.0344	NA	NA	NA	-0.805916	0.421859	0.974395	-1.78056	0.0803133	0.955422	-4.00277	0.0102951	0.285131	-1.77197	0.0830239	1.00663	0.121912	0.905975	1.03298
ENSG00000068654	POLR1A	25885	-0.841702	0.401643	0.968713	0.81022	0.419818	1.0229	-0.417696	0.676538	0.982834	0.829549	0.407778	0.986884	0.0854493	0.93212	1.00065	-0.12402	0.902946	0.999317	1.18147	0.258578	1.12959	1.08781	0.295053	0.991799	NA	NA	NA	-0.897798	0.371061	0.96671	0.722398	0.473003	1.10655	0.00870623	0.99339	1.01647	0.691619	0.492653	1.13691	NA	NA	NA
ENSG00000068697	LAPTM4A	9741	-0.934312	0.352035	0.954541	0.297258	0.766912	1.01746	-1.01955	0.308958	0.917084	-1.40639	0.161153	0.888658	-1.45576	0.149422	0.99777	0.756576	0.461023	1.01074	0.533784	0.602499	1.08079	-0.311269	0.760532	1.03759	-0.0490255	0.961506	1.00483	-1.0851	0.280019	0.941384	-0.534114	0.59534	1.07409	0.966313	0.378268	0.994227	-0.505332	0.615739	1.08241	1.33505	0.22364	0.952549
ENSG00000068724	TTC7A	57217	-2.8126	0.00575027	0.247455	-1.46287	0.14677	0.9228	-2.38462	0.0178648	0.389938	-0.140713	0.888238	1.00277	-1.01651	0.31249	1.07203	NA	NA	NA	-0.901017	0.383968	1.1316	1.21622	0.244009	0.971996	0.176288	0.86228	1.01001	-2.82936	0.00545498	0.227742	3.52919	0.00083213	0.0697631	-0.0513208	0.961057	1.02455	NA	NA	NA	-2.30558	0.0500335	0.574253
ENSG00000068745	IP6K2	51447	0.207863	0.835691	1.00004	-0.294344	0.76913	1.01756	-0.0270087	0.978475	0.998656	-0.591719	0.554703	0.998586	0.262474	0.793639	1.00551	0.847589	0.409988	1.01447	0.00824886	0.993544	1.00523	2.01116	0.065517	0.736086	-0.794665	0.438438	1.06893	0.907196	0.366091	0.965999	-1.64994	0.104456	1.02519	0.729241	0.498567	1.02538	-2.42424	0.0193285	0.557233	0.283336	0.785116	1.04995
ENSG00000068781	STON1-GTF2A1L	286749	-0.680753	0.49735	0.984884	-1.24685	0.215486	0.982735	-1.03206	0.303071	0.916743	-1.04859	0.295625	0.96553	-1.34759	0.181641	1.03075	NA	NA	NA	-1.51339	0.154107	1.02378	2.40768	0.0304179	0.560708	0.246983	0.808062	1.01299	-1.29307	0.198431	0.892644	0.787173	0.434442	1.11598	0.68814	0.521982	1.02906	NA	NA	NA	-0.678023	0.519533	1.05458
ENSG00000068784	SRBD1	55133	0.424492	0.671974	0.995734	1.95595	0.0533778	0.707373	0.756829	0.449885	0.954976	-0.504087	0.614752	0.999212	0.150687	0.880606	1.00183	NA	NA	NA	-1.11778	0.283892	1.13126	0.460601	0.652695	1.03741	NA	NA	NA	0.989194	0.324526	0.954442	NA	NA	NA	2.08921	0.0909912	0.695195	NA	NA	NA	1.91739	0.0967001	0.754952
ENSG00000068796	KIF2A	3796	-1.03378	0.303338	0.938296	0.340637	0.734121	1.02334	-1.27499	0.203531	0.847251	-0.265774	0.790686	1.00632	-0.0908408	0.927849	1.00067	-0.168696	0.86829	0.993805	-0.268272	0.792699	1.03497	0.804886	0.435359	1.03316	0.667686	0.513851	1.06079	-1.05218	0.294795	0.944728	0.137487	0.891131	1.01363	-1.19674	0.28505	0.940141	0.0292505	0.976791	1.00447	NA	NA	NA
ENSG00000068831	RASGRP2	10235	0.0157221	0.987482	1.00076	0.653577	0.514947	1.03419	-0.506657	0.612855	0.980521	0.53399	0.593938	0.999692	0.172807	0.863245	1.00299	-1.30842	0.210427	0.953162	0.0927281	0.927533	1.01408	0.126978	0.900901	1.02823	1.40823	0.178196	1.02059	-0.674344	0.501369	0.984998	0.79732	0.428574	1.11494	-0.842287	0.438048	1.0118	1.47669	0.146573	1.13243	-2.03715	0.0810533	0.699263
ENSG00000068878	PSME4	23198	-0.73309	0.464945	0.986143	-0.950675	0.344157	1.00753	-0.304952	0.760663	0.991312	-0.839415	0.402234	0.98534	0.649854	0.517672	1.04753	0.467611	0.646784	0.999723	1.32461	0.208115	1.08424	NA	NA	NA	NA	NA	NA	-0.844471	0.400059	0.968913	0.153307	0.878698	1.01492	-0.644419	0.547698	1.03049	-0.856808	0.395993	1.16581	NA	NA	NA
ENSG00000068903	SIRT2	22933	0.661592	0.509512	0.9853	-0.571921	0.568713	1.03196	0.62611	0.531831	0.968739	-0.118879	0.90549	1.00116	0.973972	0.333043	1.07558	-0.0997625	0.921854	0.999817	0.282561	0.781962	1.0359	-0.0239777	0.981235	1.01753	-0.973587	0.344752	1.05404	0.725977	0.469244	0.977938	-0.201826	0.840772	1.02039	-0.0039094	0.997032	1.01606	-0.28221	0.779048	1.03669	-0.476855	0.647992	1.05868
ENSG00000068912	ERLEC1	27248	-0.226286	0.821367	1.00088	0.519085	0.604896	1.02987	0.150876	0.880199	0.997499	-0.231364	0.817267	1.00597	-0.0339019	0.973041	1.00086	1.36413	0.192645	0.94338	0.355643	0.727812	1.04733	NA	NA	NA	NA	NA	NA	-0.778102	0.438015	0.97429	2.04467	0.0455157	0.810078	-0.0579565	0.956028	1.02627	1.26097	0.213676	1.16843	NA	NA	NA
ENSG00000068971	PPP2R5B	5526	0.421298	0.674298	0.995369	0.469942	0.639462	1.0281	0.136248	0.891738	0.997895	-0.783842	0.434056	0.992688	-0.971798	0.334117	1.07486	0.349166	0.731818	0.990842	-0.579762	0.571986	1.08961	0.312551	0.759579	1.03739	1.01878	0.323466	1.05138	0.404891	0.686267	0.992605	-0.50454	0.615827	1.06834	0.282554	0.788842	1.03742	-0.53358	0.596201	1.09222	0.815666	0.4383	1.03849
ENSG00000068976	PYGM	5837	0.558705	0.577413	0.994337	-0.40386	0.687214	1.02637	-0.156474	0.87579	0.997382	-0.314162	0.753724	1.00613	-1.03123	0.305579	1.07341	0.0186134	0.985395	1.00019	1.03628	0.318963	1.13354	-1.25347	0.232111	0.962977	-0.408791	0.688113	1.02857	0.151565	0.87978	0.997983	0.866049	0.390094	1.12183	0.161345	0.878139	1.03084	0.78186	0.438303	1.15203	-0.778219	0.46193	1.04266
ENSG00000068985	PAGE1	8712	0.281488	0.778825	0.999272	0.268585	0.788826	1.0146	0.538332	0.590841	0.977951	0.581008	0.561886	0.999428	0.105095	0.916567	0.999809	0.894738	0.38506	1.00833	NA	NA	NA	0.622601	0.544314	1.04063	0.969274	0.346833	1.05626	0.62729	0.531642	0.98719	0.519644	0.605324	1.07159	-0.0672701	0.948552	1.02633	0.450938	0.654153	1.06503	0.0871927	0.932661	1.02595
ENSG00000069011	PITX1	5307	-0.705376	0.481955	0.984361	1.54584	0.125434	0.89777	-0.135492	0.892335	0.997826	-0.964114	0.336147	0.974195	1.59662	0.114343	0.932451	-0.477052	0.640201	0.998134	1.24133	0.236417	1.11835	0.0920534	0.928059	1.02583	1.07796	0.296111	1.05957	1.62363	0.107037	0.771535	-0.0939055	0.925514	1.00907	-0.4312	0.681385	1.03079	0.103105	0.918327	1.01007	NA	NA	NA
ENSG00000069018	TRPC7	57113	-0.0476699	0.962059	1.0022	-0.208139	0.835561	1.00803	-1.37659	0.169907	0.816297	-1.59103	0.113174	0.822771	0.610838	0.54306	1.04425	0.165782	0.870542	0.994606	-1.00476	0.333348	1.13764	0.220633	0.828563	1.03073	NA	NA	NA	-0.286167	0.775236	0.996595	-3.42195	0.00115666	0.0873199	-0.419824	0.689232	1.03027	-4.64149	2.89573e-05	0.00495392	NA	NA	NA
ENSG00000069020	MAST4	375449	1.24233	0.216559	0.901644	0.706463	0.481612	1.03149	1.1059	0.269864	0.895752	1.21476	0.225883	0.939019	0.473743	0.63699	1.03393	0.310866	0.760181	0.99135	-0.65054	0.526674	1.10598	3.07368	0.00888575	0.320303	0.154763	0.878944	1.00977	0.790079	0.431014	0.975919	NA	NA	NA	-0.329806	0.752757	1.03221	NA	NA	NA	NA	NA	NA
ENSG00000069188	SDK2	54549	0.10561	0.916069	0.999818	-1.06433	0.289849	1.00563	-0.32324	0.746792	0.991284	0.245937	0.805982	1.00612	0.360197	0.719661	1.01965	0.466659	0.647449	0.999703	0.141258	0.889832	1.02044	-1.2931	0.218483	0.95591	-0.58202	0.568664	1.04835	0.0352417	0.971945	1.00004	0.595811	0.55366	1.08545	-2.62151	0.047012	0.558315	0.250654	0.803198	1.03	1.81708	0.106727	0.777288
ENSG00000069206	ADAM7	8756	-0.103344	0.917864	0.999811	-1.56081	0.12186	0.886715	-0.0289496	0.976929	0.998361	-0.18659	0.85217	1.0028	0.0803896	0.936131	1.00055	NA	NA	NA	-0.451909	0.658783	1.06604	-1.44365e-15	1	1.00293	0.145009	0.886515	1.01142	-0.479312	0.632575	0.993629	0.226079	0.821949	1.02576	-14.3577	7.14633e-06	0.00186118	0.241748	0.81005	1.02921	NA	NA	NA
ENSG00000069248	NUP133	55746	0.647205	0.518746	0.987675	1.2308	0.221405	0.985638	0.844028	0.399484	0.93762	-0.202771	0.839519	1.00451	0.58887	0.557629	1.04183	0.0834929	0.934564	0.998318	-0.56812	0.579635	1.08636	0.228895	0.822512	1.03221	-0.683863	0.503277	1.06437	0.235404	0.81429	0.997385	-1.82649	0.0730142	0.929691	4.29155	0.00777763	0.245136	-1.61226	0.113746	1.10124	1.20282	0.268147	0.985033
ENSG00000069275	NUCKS1	64710	0.712665	0.477448	0.984575	0.431653	0.666962	1.02707	0.0663258	0.947173	0.997478	0.665717	0.506355	0.996451	0.43664	0.663563	1.03019	0.64749	0.527101	1.01012	0.44457	0.663942	1.06364	NA	NA	NA	0.812551	0.4284	1.06598	0.0389201	0.969018	0.999932	-0.93394	0.354275	1.13046	-0.55001	0.605979	1.03233	-0.663093	0.51058	1.12652	-1.59928	0.153791	0.87304
ENSG00000069329	VPS35	55737	-0.343037	0.732176	0.998906	-0.0973813	0.922627	1.0046	-0.273011	0.785077	0.991889	-0.158198	0.874459	1.00284	-0.733365	0.465507	1.05397	-0.994446	0.335778	0.999937	0.263418	0.796358	1.0348	1.03401	0.319984	0.999633	NA	NA	NA	0.0379831	0.969763	0.999463	-1.55992	0.124315	1.05499	0.189344	0.857269	1.03071	-1.93245	0.0594753	0.924987	1.85243	0.106388	0.777604
ENSG00000069345	DNAJA2	10294	0.882014	0.379547	0.963123	0.763196	0.447218	1.03054	0.452231	0.651506	0.981526	-0.671907	0.502414	0.99741	0.734403	0.464877	1.05456	0.305473	0.764204	0.990722	-0.20548	0.84038	1.03076	-0.0545643	0.957315	1.0217	NA	NA	NA	0.641523	0.522387	0.986276	-1.86342	0.0675579	0.918199	0.340553	0.747283	1.03051	-2.36932	0.0220734	0.59146	2.73065	0.0293113	0.442598
ENSG00000069399	BCL3	102465879	0.37054	0.711639	0.998705	1.01287	0.31367	1.00706	0.306414	0.759552	0.991956	-0.0086365	0.993118	1.00008	1.2308	0.222048	1.05262	0.0571326	0.955194	1.00034	0.169381	0.868104	1.02627	-0.382725	0.708108	1.03496	-0.102837	0.919371	1.0081	1.13778	0.257443	0.931066	-0.61207	0.542925	1.08838	-0.213472	0.83939	1.03434	-0.513941	0.609754	1.085	-0.273825	0.7904	1.0497
ENSG00000069424	KCNAB2	8514	0.0394556	0.968593	1.00161	1.94479	0.0547266	0.711617	-1.80227	0.0727428	0.67094	-1.57752	0.116247	0.829557	0.25831	0.796839	1.0048	-0.512553	0.615729	1.00252	-0.185023	0.856067	1.02747	-1.72555	0.108103	0.846348	0.378147	0.710292	1.02551	-0.671058	0.503452	0.985372	-0.570393	0.570653	1.07969	0.929204	0.395431	0.999519	-0.635761	0.528083	1.1164	-1.62737	0.147684	0.862491
ENSG00000069431	ABCC9	10060	-0.352884	0.7248	0.999571	-1.19013	0.236929	0.989986	0.0487797	0.961135	0.997255	-0.421615	0.673756	1.00165	-0.332003	0.740766	1.01849	0.259906	0.79847	0.990608	0.870987	0.39956	1.12586	0.494897	0.628932	1.03879	-0.363807	0.720765	1.02416	-0.518694	0.604914	0.99493	0.207794	0.83613	1.02137	-0.0550321	0.958244	1.02568	0.258489	0.797183	1.03283	0.284405	0.783323	1.04992
ENSG00000069482	GAL	51083	0.127158	0.89903	1.00016	-1.04104	0.300473	1.00309	0.269149	0.788044	0.992104	-0.0380666	0.969672	1.00102	-0.978195	0.330964	1.07473	0.368746	0.71747	0.991644	0.866285	0.40204	1.12398	-0.45285	0.658122	1.03896	-0.465786	0.647646	1.03737	0.303595	0.761953	0.996124	-0.859339	0.393753	1.11942	0.251321	0.811568	1.03619	-0.79887	0.428472	1.15047	1.96827	0.0897199	0.73224
ENSG00000069493	CLEC2D	29121	-1.84275	0.0678546	0.701024	-0.663694	0.508477	1.03357	-2.29757	0.0224368	0.43205	-1.90729	0.0579082	0.683661	0.134561	0.893301	1.00076	1.26176	0.226302	0.96682	0.875434	0.397224	1.12612	0.365533	0.720592	1.03696	-0.128731	0.899174	1.00966	-1.32189	0.188678	0.883362	-0.538307	0.592461	1.07413	0.345346	0.741619	1.03035	-0.282672	0.778696	1.03693	0.778733	0.461646	1.04268
ENSG00000069509	FUNDC1	139341	1.71456	0.0890294	0.759578	2.05938	0.0421651	0.653736	1.53856	0.125212	0.761225	-1.86608	0.0634863	0.695803	1.99568	0.0494158	0.753363	1.44832	0.168108	0.933336	1.78573	0.0974784	0.908342	0.0391841	0.969339	1.01871	NA	NA	NA	2.9017	0.00440487	0.198852	-3.28391	0.00175297	0.118318	-0.299202	0.776824	1.0363	-2.84786	0.00655886	0.307555	1.35601	0.217209	0.948471
ENSG00000069535	MAOB	4129	0.862963	0.389894	0.965114	1.408	0.162362	0.935143	0.0928124	0.926129	0.997941	-1.01256	0.312485	0.969682	1.16509	0.247488	1.07043	0.21811	0.830283	0.991589	1.20976	0.24791	1.12827	0.608732	0.553191	1.04079	NA	NA	NA	0.749111	0.455232	0.976721	-1.44239	0.154664	1.08388	1.48954	0.186924	0.859631	-1.27594	0.208381	1.16275	0.323142	0.756026	1.05369
ENSG00000069667	RORA	6095	0.263986	0.792248	0.999855	-0.171648	0.864075	1.00829	-0.235676	0.813882	0.996425	-0.811524	0.418025	0.988856	1.09787	0.275594	1.06931	1.34999	0.197039	0.948813	1.21287	0.246758	1.12671	-0.00227497	0.998219	1.01249	0.570741	0.576104	1.04936	0.500717	0.617473	0.994475	0.449789	0.654568	1.05661	-0.495598	0.641189	1.03529	-0.126408	0.89996	1.01511	0.212062	0.837362	1.04095
ENSG00000069696	DRD4	1815	0.0651429	0.94817	1.00227	-0.481246	0.631437	1.02865	0.204806	0.837895	0.997198	-0.393641	0.694263	1.00489	-0.296185	0.767866	1.01116	0.569459	0.577474	1.00296	NA	NA	NA	0.17692	0.862298	1.03071	NA	NA	NA	0.0409846	0.967375	1.00022	0.37679	0.707729	1.04558	-0.211776	0.840643	1.03426	1.3233	0.192276	1.16066	-1.59462	0.154826	0.873678
ENSG00000069702	TGFBR3	7049	0.162395	0.87127	0.999251	0.905344	0.36755	1.01046	0.487012	0.626689	0.980546	0.228106	0.819796	1.00611	1.03455	0.304036	1.07367	2.77801	0.0140701	0.43013	0.565377	0.581444	1.08508	-2.36194	0.0344502	0.595126	0.522151	0.608719	1.04543	0.295149	0.768382	0.996706	0.751864	0.455227	1.10825	NA	NA	NA	0.114058	0.909688	1.01128	0.321832	0.756977	1.05274
ENSG00000069712	KIAA1107	23285	-0.346777	0.729372	0.999174	0.328033	0.743601	1.02231	-0.539691	0.589904	0.97776	-0.612596	0.540836	0.995444	1.31204	0.193305	1.03397	0.673071	0.51114	1.01354	1.34244	0.202427	1.07634	-1.56645	0.141253	0.88166	-0.614732	0.547375	1.05029	-0.113609	0.909734	0.998705	-2.20057	0.0318334	0.708205	NA	NA	NA	-1.96239	0.0557826	0.903667	0.358062	0.730851	1.05353
ENSG00000069764	PLA2G10	100652777	0.954795	0.341617	0.953459	-0.540963	0.589786	1.0285	1.12449	0.261913	0.893914	0.53898	0.590497	0.999349	0.0888062	0.929461	1.00058	-0.356953	0.726099	0.992309	NA	NA	NA	0.103008	0.919417	1.02675	0.29761	0.769831	1.01722	0.888617	0.375958	0.967811	0.119813	0.905053	1.00985	0.183858	0.861349	1.03019	0.378268	0.706972	1.0505	1.79188	0.110921	0.786859
ENSG00000069812	HES2	54626	-0.421162	0.674396	0.995338	1.00077	0.319455	1.0056	0.376108	0.707165	0.987331	-0.093603	0.925518	1.00145	0.798567	0.426936	1.05632	0.465438	0.648303	1.00008	-0.0956996	0.925219	1.0153	-0.333645	0.743968	1.03621	0.44851	0.6598	1.03356	-0.490645	0.624559	0.993972	0.68506	0.496083	1.09996	-0.430147	0.684998	1.03111	0.872619	0.387403	1.16836	0.755174	0.474781	1.04559
ENSG00000069849	ATP1B3	483	-0.753959	0.452363	0.981328	-0.978551	0.330261	1.00587	-0.245604	0.806196	0.99564	-0.0405847	0.967667	1.00099	-0.427265	0.670349	1.02897	0.83452	0.417081	1.01397	-2.20248	0.0462862	0.682341	0.148981	0.883855	1.03078	-0.0462839	0.963657	1.00393	-0.806521	0.421512	0.974268	0.40774	0.684992	1.04885	-0.275172	0.794193	1.03601	0.444576	0.658711	1.06157	0.430916	0.677905	1.05595
ENSG00000069869	NEDD4	4734	-1.41551	0.159531	0.854288	-2.5772	0.0114824	0.347294	-0.200396	0.841339	0.997098	-0.257784	0.796838	1.00616	-2.26336	0.0263579	0.596452	NA	NA	NA	-2.47535	0.0278527	0.529354	1.19054	0.255119	0.977299	-0.313441	0.757995	1.01702	-2.20162	0.029573	0.53142	0.895283	0.374401	1.12546	-1.1833	0.289881	0.946193	1.14698	0.257321	1.17271	-1.06613	0.317479	1.00648
ENSG00000069943	PIGB	9488	0.844195	0.400254	0.968167	2.26873	0.025524	0.533115	2.0148	0.0450274	0.575385	2.06713	0.0400027	0.60239	2.49302	0.0147566	0.452437	NA	NA	NA	3.23734	0.00648438	0.229857	0.566166	0.580924	1.03936	1.64295	0.119896	0.986857	1.25736	0.211023	0.900879	-0.0362576	0.971204	1.00528	1.52058	0.188845	0.862054	-0.00572458	0.995457	1.00131	-1.12994	0.291239	0.995242
[truncated: 15,697 more rows]

## Sheet: bp enrichment by therapy group
				num breakpoints	num breakpoints	num breakpoints	num breakpoints	num breakpoints	num breakpoints	num breakpoints	num breakpoints	num breakpoints	num breakpoints	num breakpoints	num breakpoints	num breakpoints	num breakpoints	enrichment for total bp	enrichment for total bp	enrichment for total bp	enrichment for total bp	enrichment for total bp	enrichment for total bp	enrichment for total bp	enrichment for total bp	enrichment for total bp	enrichment for total bp	enrichment for total bp	enrichment for total bp	enrichment for total bp	enrichment for total bp	SV-expression (POG570)	SV-expression (POG570)
[truncated: 16,722 more rows]
